# Supplementary material for: Soybean Leaf Proteomic Profile Influenced by Rhizobacteria Under Optimal and Salt Stress Conditions
Source: Front Plant Sci. 2022 Mar 24;13:809906. doi: 10.3389/fpls.2022.809906 (PMC8987779; doi:10.3389/fpls.2022.809906)
Supplement: Supplementary file 2 [file Data_Sheet_1.XLSX]

## Sheet: Read_me
	Soybean leaf proteomics
	Scaffold Analysis
	Treatment legend is provided below.
	Treatment	Legend
	T1	Control
	T3	Rhizobium sp. SL42
	T4	Hydrogenophaga sp. SL48
	T7	SL42+SL48
	T1 is the control treatment
	T3 and T4 are inoculated with Rhizobium sp. SL42 and Hydrogenophaga sp. SL48.
	T7 is the co-inoculation treatment with both the strains

## Sheet: Fold_T1_T3
#	Identified Proteins (3076/3093)	Accession Number	Molecular Weight	Fisher's Exact Test (p-value): *(p < 0.00006)	Fold Change by Category	Quantitative Profile	T1	T3
2	ribulose bisphosphate carboxylase small chain 4, chloroplastic [Glycine max]	NP_001241137.1 (+1)	20 kDa	< 0.00010	1.2	T1 low, T3 high	1266	1513
103	Cluster of phosphoenolpyruvate carboxylase [Glycine max] (NP_001237378.1)	NP_001237378.1 [2]	?	0.086	1.2	[]	159	184
167	soyasaponin III rhamnosyltransferase [Glycine max]	NP_001240857.1	54 kDa	0.07	1.2	[]	99	121
184	photosystem II protein H (chloroplast) [Glycine max]	YP_538794.1	8 kDa	0.1	1.2	[]	112	132
250	glutathione S-transferase GST 8 [Glycine max]	NP_001238675.1	?	0.14	1.2	[]	86	101
263	Cluster of 40S ribosomal protein S5 [Glycine max] (XP_003519018.1)	XP_003519018.1 [4]	23 kDa	0.17	1.2	[]	80	93
268	Cluster of alpha-glucan water dikinase, chloroplastic isoform X1 [Glycine max] (XP_003531993.1)	XP_003531993.1 [3]	164 kDa	0.19	1.2	[]	68	79
269	stem 31 kDa glycoprotein precursor [Glycine max]	NP_001241536.1	29 kDa	0.12	1.2	[]	67	82
274	soyasapogenol B glucuronide galactosyltransferase-like [Glycine max]	XP_003546674.1	56 kDa	0.11	1.2	[]	72	88
291	Cluster of probable ATP synthase 24 kDa subunit, mitochondrial [Glycine max] (XP_003525085.1)	XP_003525085.1 [2]	28 kDa	0.17	1.2	[]	52	63
306	Cluster of cathepsin B-like protease 2 [Glycine max] (XP_003554589.1)	XP_003554589.1 [2]	39 kDa	0.15	1.2	[]	65	78
307	Cluster of glucose-6-phosphate 1-dehydrogenase, chloroplastic [Glycine max] (XP_014633122.1)	XP_014633122.1 [3]	67 kDa	0.19	1.2	[]	54	64
346	Cluster of PREDICTED: sulfite reductase [ferredoxin], chloroplastic [Glycine max] (XP_003537728.1)	XP_003537728.1 [2]	?	0.21	1.2	[]	39	47
349	Cluster of protein disufide isomerase-like protein precursor [Glycine max] (NP_001236289.1)	NP_001236289.1 [4]	40 kDa	0.26	1.2	[]	43	50
397	Cluster of enoyl-[acyl-carrier-protein] reductase [NADH], chloroplastic [Glycine max] (XP_006590803.1)	XP_006590803.1 [4]	41 kDa	0.21	1.2	[]	50	59
401	Cluster of triose phosphate/phosphate translocator, chloroplastic [Glycine max] (XP_003542721.1)	XP_003542721.1 [2]	44 kDa	0.22	1.2	[]	43	51
456	uncharacterized protein LOC100817823 isoform X2 [Glycine max]	XP_014619538.1	38 kDa	0.23	1.2	[]	32	39
467	PREDICTED: UDP-glucose flavonoid 3-O-glucosyltransferase 7-like [Glycine max]	XP_003548656.1	?	0.31	1.2	[]	33	38
470	Cluster of uncharacterized protein LOC100787880 [Glycine max] (NP_001276247.1)	NP_001276247.1 [2]	?	0.2	1.2	[]	35	43
475	Cluster of uncharacterized protein LOC100817986 [Glycine max] (NP_001242141.1)	NP_001242141.1 [2]	?	0.19	1.2	[]	39	48
492	Cluster of uncharacterized protein LOC100527568 [Glycine max] (NP_001238002.1)	NP_001238002.1 [2]	?	0.24	1.2	[]	36	43
519	uncharacterized protein LOC100499665 [Glycine max]	NP_001238010.1 (+1)	16 kDa	0.17	1.2	[]	42	52
535	osmotin-like protein [Glycine max]	XP_003539684.1	26 kDa	0.18	1.2	[]	38	47
547	Cluster of cyclase-associated protein 1 [Glycine max] (XP_003541049.1)	XP_003541049.1 [2]	51 kDa	0.24	1.2	[]	24	30
574	Cluster of hypersensitive-induced response protein 2-like isoform X1 [Glycine max] (XP_014626824.1)	XP_014626824.1 [2]	32 kDa	0.29	1.2	[]	25	30
576	uncharacterized protein LOC100306424 [Glycine max]	NP_001238638.1	23 kDa	0.28	1.2	[]	22	27
578	Cluster of elongation factor 1-beta [Glycine max] (NP_001236537.1)	NP_001236537.1 [2]	24 kDa	0.16	1.2	[]	61	73
580	Cluster of translation initiation factor IF-2, chloroplastic [Glycine max] (XP_014623390.1)	XP_014623390.1 [2]	108 kDa	0.26	1.2	[]	31	37
583	gamma-interferon-responsive lysosomal thiol protein [Glycine max]	XP_014619574.1	28 kDa	0.31	1.2	[]	33	38
600	Cluster of uncharacterized protein LOC100306308 [Glycine max] (NP_001236805.1)	NP_001236805.1 [2]	?	0.24	1.2	[]	24	30
602	thaumatin-like protein 1b [Glycine max]	XP_003535210.2 (+1)	28 kDa	0.3	1.2	[]	30	35
610	PREDICTED: uncharacterized protein LOC100305981 isoform X1 [Glycine max]	XP_006596947.1	?	0.27	1.2	[]	34	40
622	Cluster of heme oxygenase 1, chloroplastic [Glycine max] (NP_001304379.1)	NP_001304379.1 [2]	?	0.35	1.2	[]	14	17
631	Cluster of pathogen-related protein [Glycine max] (XP_003526679.1)	XP_003526679.1 [2]	27 kDa	0.29	1.2	[]	25	30
635	dihydrolipoyl dehydrogenase 2, chloroplastic [Glycine max]	XP_003546329.1	60 kDa	0.25	1.2	[]	28	34
638	Cluster of RGG repeats nuclear RNA binding protein A [Glycine max] (XP_003521066.1)	XP_003521066.1 [2]	39 kDa	0.33	1.2	[]	24	28
645	psbP domain-containing protein 1, chloroplastic [Glycine max]	XP_003521659.1	29 kDa	0.29	1.2	[]	25	30
647	Cluster of 40S ribosomal protein S17 [Glycine max] (NP_001237664.1)	NP_001237664.1 [4]	16 kDa	0.22	1.2	[]	29	36
662	uncharacterized protein LOC100820387 [Glycine max]	NP_001241123.1	27 kDa	0.28	1.2	[]	24	29
670	uncharacterized protein LOC100306682 [Glycine max]	NP_001238669.1	?	0.29	1.2	[]	27	32
676	glutelin type-A 1-like [Glycine max]	NP_001241090.1	38 kDa	0.28	1.2	[]	22	27
681	Cluster of uncharacterized protein LOC100790249 [Glycine max] (XP_006592808.1)	XP_006592808.1 [2]	26 kDa	0.29	1.2	[]	26	31
748	psbP domain-containing protein 4, chloroplastic [Glycine max]	XP_003526671.1	30 kDa	0.28	1.2	[]	24	29
750	40S ribosomal protein S13 [Glycine max]	NP_001237229.1	17 kDa	0.31	1.2	[]	17	21
772	tripeptidyl-peptidase 2 [Glycine max]	XP_006589538.1	152 kDa	0.27	1.2	[]	21	26
783	Cluster of PREDICTED: 12-oxophytodienoate reductase 3 [Glycine max] (XP_003542357.1)	XP_003542357.1 [2]	?	0.27	1.2	[]	20	25
786	Cluster of glutamate--cysteine ligase, chloroplastic [Glycine max] (XP_006580590.1)	XP_006580590.1 [2]	57 kDa	0.33	1.2	[]	24	28
815	ras-related protein RABB1c [Glycine max]	XP_003546212.1	23 kDa	0.33	1.2	[]	24	28
838	uncharacterized hydrolase YNR064C isoform X1 [Glycine max]	XP_003521017.3	45 kDa	0.3	1.2	[]	16	20
841	Cluster of V-type proton ATPase subunit H [Glycine max] (XP_003548002.1)	XP_003548002.1 [2]	52 kDa	0.31	1.2	[]	17	21
842	lysine--tRNA ligase, cytoplasmic [Glycine max]	XP_014619685.1	69 kDa	0.37	1.2	[]	18	21
843	protein CURVATURE THYLAKOID 1B, chloroplastic [Glycine max]	XP_003548086.1 (+1)	18 kDa	0.35	1.2	[]	14	17
854	60S ribosomal protein L17 [Glycine max]	NP_001236526.1 (+1)	20 kDa	0.42	1.2	[]	13	15
856	Cluster of 40S ribosomal protein S7 [Glycine max] (XP_006587502.1)	XP_006587502.1 [2]	22 kDa	0.24	1.2	[]	24	30
869	Cluster of uncharacterized protein LOC100305930 [Glycine max] (NP_001235107.1)	NP_001235107.1 [2]	17 kDa	0.32	1.2	[]	20	24
876	ribosomal protein L16 (chloroplast) [Glycine max]	YP_538802.1	15 kDa	0.31	1.2	[]	18	22
877	26S proteasome non-ATPase regulatory subunit 12 homolog A [Glycine max]	XP_003525095.1 (+1)	50 kDa	0.49	1.2	[]	6	7
885	Cluster of cell division protein FtsZ homolog 2-1, chloroplastic [Glycine max] (XP_003541462.2)	XP_003541462.2 [4]	51 kDa	0.37	1.2	[]	19	22
888	uncharacterized protein LOC100306264 [Glycine max]	NP_001236220.1	11 kDa	0.25	1.2	[]	26	32
889	uncharacterized protein LOC100306106 [Glycine max]	NP_001237627.1 (+1)	28 kDa	0.34	1.2	[]	12	15
890	serine hydroxymethyltransferase 4 [Glycine max]	NP_001238335.1 (+1)	?	0.36	1.2	[]	15	18
898	thioredoxin reductase NTRB [Glycine max]	XP_003537700.1	40 kDa	0.37	1.2	[]	19	22
907	uncharacterized protein LOC100808269 [Glycine max]	NP_001242194.1	?	0.33	1.2	[]	23	27
915	uclacyanin-3 [Glycine max]	XP_003521063.1	19 kDa	0.27	1.2	[]	20	25
928	Cluster of uncharacterized protein LOC100305494 [Glycine max] (NP_001236197.1)	NP_001236197.1 [2]	20 kDa	0.41	1.2	[]	12	14
932	Cluster of uncharacterized protein LOC100499795 [Glycine max] (NP_001236155.1)	NP_001236155.1 [3]	?	0.32	1.2	[]	21	25
945	uncharacterized protein LOC100784099 [Glycine max]	NP_001241486.1 (+2)	51 kDa	0.41	1.2	[]	12	14
946	NAD(P)H-quinone oxidoreductase subunit U, chloroplastic [Glycine max]	XP_003522295.1	24 kDa	0.31	1.2	[]	18	22
955	succinate dehydrogenase [ubiquinone] iron-sulfur subunit 2, mitochondrial [Glycine max]	XP_003553891.1	31 kDa	0.35	1.2	[]	13	16
958	uncharacterized protein LOC100789838 [Glycine max]	NP_001240059.1	47 kDa	0.31	1.2	[]	17	21
969	Cluster of D-3-phosphoglycerate dehydrogenase 2, chloroplastic [Glycine max] (XP_003529507.1)	XP_003529507.1 [3]	66 kDa	0.33	1.2	[]	25	29
979	dicarboxylate transporter 1, chloroplastic [Glycine max]	XP_003537966.1 (+1)	59 kDa	0.36	1.2	[]	15	18
983	remorin family protein [Glycine max]	NP_001236279.1	21 kDa	0.36	1.2	[]	17	20
1008	fructose-1,6-bisphosphatase, chloroplastic [Glycine max]	XP_003529262.1	44 kDa	0.36	1.2	[]	15	18
1012	Cluster of uncharacterized protein LOC100527776 [Glycine max] (NP_001237226.1)	NP_001237226.1 [2]	14 kDa	0.37	1.2	[]	18	21
1031	Cluster of imidazole glycerol phosphate synthase hisHF, chloroplastic [Glycine max] (XP_003551874.1)	XP_003551874.1 [2]	63 kDa	0.34	1.2	[]	12	15
1040	Cluster of uncharacterized protein LOC100775624 [Glycine max] (NP_001241339.1)	NP_001241339.1 [2]	21 kDa	0.35	1.2	[]	13	16
1047	peroxisomal fatty acid beta-oxidation multifunctional protein MFP2 [Glycine max]	XP_003529561.1	79 kDa	0.36	1.2	[]	16	19
1053	Cluster of 40S ribosomal protein S16 [Glycine max] (NP_001235533.1)	NP_001235533.1 [4]	18 kDa	0.37	1.2	[]	18	21
1080	uncharacterized protein LOC100802292 [Glycine max]	NP_001241577.1 (+2)	36 kDa	0.3	1.2	[]	29	34
1082	primary amine oxidase [Glycine max]	XP_003535840.1	83 kDa	0.41	1.2	[]	10	12
1100	Cluster of UMP-CMP kinase family protein isoform X1 [Glycine max] (XP_014628838.1)	XP_014628838.1 [6]	27 kDa	0.34	1.2	[]	12	15
1104	glutathione S-transferase L3-like [Glycine max]	NP_001304423.1	27 kDa	0.27	1.2	[]	34	40
1105	spermidine hydroxycinnamoyl transferase [Glycine max]	XP_003551937.2	53 kDa	0.36	1.2	[]	15	18
1107	uncharacterized protein At4g06744 [Glycine max]	XP_003555862.1	50 kDa	0.32	1.2	[]	21	25
1113	alpha-amylase inhibitor/lipid transfer/seed storage family protein precursor [Glycine max]	NP_001238401.1	10 kDa	0.34	1.2	[]	12	15
1116	glutathione S-transferase GST 25 [Glycine max]	NP_001235036.1	25 kDa	0.41	1.2	[]	11	13
1122	uncharacterized protein LOC100305622 [Glycine max]	NP_001238096.1	14 kDa	0.41	1.2	[]	12	14
1124	Cluster of uncharacterized protein LOC100776337 [Glycine max] (NP_001241020.1)	NP_001241020.1 [3]	28 kDa	0.35	1.2	[]	13	16
1126	Cluster of alpha-galactosidase 1 isoform X2 [Glycine max] (XP_003552322.1)	XP_003552322.1 [3]	46 kDa	0.41	1.2	[]	12	14
1139	Cluster of polyphenol oxidase A1, chloroplastic [Glycine max] (XP_003529305.2)	XP_003529305.2 [2]	71 kDa	0.41	1.2	[]	11	13
1150	26S proteasome non-ATPase regulatory subunit 14 homolog [Glycine max]	XP_003542979.1	35 kDa	0.34	1.2	[]	12	15
1164	Cluster of IAA-amino acid hydrolase ILR1-like 4 [Glycine max] (XP_003546640.1)	XP_003546640.1 [3]	48 kDa	0.34	1.2	[]	12	15
1174	Cluster of eukaryotic translation initiation factor 3 subunit G [Glycine max] (XP_003532029.1)	XP_003532029.1 [2]	32 kDa	0.4	1.2	[]	8	10
1176	Cluster of uncharacterized protein LOC100777995 [Glycine max] (XP_006605749.1)	XP_006605749.1 [3]	97 kDa	0.42	1.2	[]	13	15
1199	uncharacterized protein LOC100500327 [Glycine max]	NP_001236408.1	10 kDa	0.41	1.2	[]	11	13
1200	uncharacterized protein LOC100777334 [Glycine max]	NP_001240272.1	14 kDa	0.34	1.2	[]	12	15
1210	uncharacterized protein LOC100526953 [Glycine max]	NP_001236439.1 (+1)	22 kDa	0.4	1.2	[]	8	10
1218	Cluster of acetylglutamate kinase, chloroplastic [Glycine max] (XP_006578185.1)	XP_006578185.1 [2]	36 kDa	0.41	1.2	[]	9	11
1225	heat shock factor-binding protein [Glycine max]	XP_006577140.1	10 kDa	0.35	1.2	[]	14	17
1229	glycine-rich protein 2 [Glycine max]	XP_003526614.1	18 kDa	0.42	1.2	[]	13	15
1230	Cluster of PREDICTED: chalcone isomerase 4B isoform X1 [Glycine max] (XP_006577878.1)	XP_006577878.1 [2]	?	0.41	1.2	[]	10	12
1234	uncharacterized protein LOC100819698 precursor [Glycine max]	NP_001241567.1	47 kDa	0.41	1.2	[]	12	14
1250	leucine--tRNA ligase, chloroplastic/mitochondrial [Glycine max]	XP_003529648.1	110 kDa	0.4	1.2	[]	8	10
1261	polyphenol oxidase, chloroplastic [Glycine max]	XP_003526194.1	67 kDa	0.49	1.2	[]	6	7
1263	acetate/butyrate--CoA ligase AAE7, peroxisomal [Glycine max]	XP_003529540.1 (+1)	62 kDa	0.49	1.2	[]	6	7
1275	bifunctional epoxide hydrolase 2 [Glycine max]	XP_003527442.1	35 kDa	0.41	1.2	[]	9	11
1276	uncharacterized protein LOC100806389 isoform X1 [Glycine max]	XP_003532329.1	50 kDa	0.37	1.2	[]	19	22
1277	uncharacterized protein LOC100527010 [Glycine max]	XP_003521680.1 (+2)	27 kDa	0.41	1.2	[]	11	13
1297	probable carboxylesterase 2 [Glycine max]	XP_003529387.1	35 kDa	0.41	1.2	[]	10	12
1301	uncharacterized protein LOC100305558 [Glycine max]	NP_001237068.1 (+1)	15 kDa	0.35	1.2	[]	14	17
1317	eukaryotic translation initiation factor 3 subunit M [Glycine max]	XP_003536007.1	46 kDa	0.49	1.2	[]	6	7
1321	probable methionine--tRNA ligase isoform X2 [Glycine max]	XP_006592017.1 (+2)	90 kDa	0.41	1.2	[]	9	11
1327	Cluster of cationic peroxidase 1 [Glycine max] (XP_003552299.1)	XP_003552299.1 [2]	34 kDa	0.41	1.2	[]	10	12
1339	metalloendoproteinase 5-MMP [Glycine max]	XP_014626918.1	33 kDa	0.41	1.2	[]	9	11
1345	omega-3 fatty acid desaturase [Glycine max]	NP_001238609.1	51 kDa	0.41	1.2	[]	9	11
1349	PREDICTED: LOW QUALITY PROTEIN: translation factor GUF1 homolog, chloroplastic-like [Glycine max]	XP_003526892.2	?	0.49	1.2	[]	6	7
1355	uncharacterized protein LOC100527347 [Glycine max]	NP_001238556.1	17 kDa	0.5	1.2	[]	4	5
1359	probable small nuclear ribonucleoprotein G isoform X1 [Glycine max]	XP_003554446.1 (+1)	9 kDa	0.49	1.2	[]	5	6
1364	Cluster of importin-5 [Glycine max] (XP_003531251.1)	XP_003531251.1 [2]	123 kDa	0.49	1.2	[]	6	7
1431	mitochondrial import inner membrane translocase subunit Tim13 [Glycine max]	XP_003532348.1	9 kDa	0.4	1.2	[]	8	10
1439	14-3-3 protein SGF14f [Glycine max]	NP_001238407.1 (+1)	29 kDa	0.37	1.2	[]	19	22
1444	60S acidic ribosomal protein P1-3 [Glycine max]	XP_003521825.1	11 kDa	0.4	1.2	[]	8	10
1450	aspartic proteinase A1 [Glycine max]	XP_003534602.1 (+1)	55 kDa	0.49	1.2	[]	5	6
1451	GDSL esterase/lipase At5g14450 [Glycine max]	XP_003547701.1	43 kDa	0.49	1.2	[]	5	6
1453	60S ribosomal protein L28-2 [Glycine max]	XP_003543611.1	17 kDa	0.41	1.2	[]	9	11
1463	uncharacterized protein LOC100805018 isoform X1 [Glycine max]	XP_003552391.1	49 kDa	0.4	1.2	[]	8	10
1472	Cluster of PREDICTED: LOW QUALITY PROTEIN: probable polyribonucleotide nucleotidyltransferase 1, chloroplastic [Glycine max] (XP_014624092.1)	XP_014624092.1 [2]	?	0.4	1.2	[]	8	10
1486	uncharacterized protein LOC100809495 isoform X1 [Glycine max]	XP_006590335.1 (+1)	32 kDa	0.4	1.2	[]	8	10
1493	cytochrome P450 72A15 [Glycine max]	XP_003531823.1	61 kDa	0.49	1.2	[]	5	6
1498	50S ribosomal protein L17, chloroplastic [Glycine max]	XP_003538348.1	24 kDa	0.4	1.2	[]	8	10
1499	PREDICTED: aspartate aminotransferase, mitochondrial [Glycine max]	XP_003527337.1	?	0.49	1.2	[]	5	6
1522	sec-independent protein translocase protein TATB, chloroplastic [Glycine max]	XP_003556118.3	25 kDa	0.41	1.2	[]	9	11
1533	methyl-CpG-binding domain-containing protein 10-like [Glycine max]	NP_001304479.1	?	0.41	1.2	[]	12	14
1554	chalcone--flavonone isomerase 2-A [Glycine max]	NP_001236768.1	?	0.5	1.2	[]	4	5
1566	flavanone 3-hydroxylase [Glycine max]	NP_001236797.1	43 kDa	0.5	1.2	[]	4	5
1568	pullulanase 1, chloroplastic [Glycine max]	XP_003536283.1 (+1)	106 kDa	0.49	1.2	[]	6	7
1580	lactoylglutathione lyase GLX1 isoform X1 [Glycine max]	XP_003522707.1	38 kDa	0.37	1.2	[]	19	22
1582	uncharacterized protein LOC100792444 [Glycine max]	NP_001242372.1 (+1)	22 kDa	0.5	1.2	[]	4	5
1587	cytochrome P450 97B2, chloroplastic [Glycine max]	NP_001235534.1	?	0.49	1.2	[]	6	7
1588	uncharacterized protein LOC100306283 [Glycine max]	XP_003529088.1	8 kDa	0.49	1.2	[]	5	6
1595	BAG family molecular chaperone regulator 7 [Glycine max]	XP_014619854.1 (+1)	46 kDa	0.5	1.2	[]	4	5
1633	beta-glucosidase 46 isoform X1 [Glycine max]	XP_003529623.1	64 kDa	0.49	1.2	[]	5	6
1634	gamma carbonic anhydrase 1, mitochondrial [Glycine max]	XP_003537599.1	29 kDa	0.49	1.2	[]	5	6
1636	serine carboxypeptidase-like 40 [Glycine max]	XP_006593895.1	54 kDa	0.5	1.2	[]	4	5
1641	Cluster of protein argonaute 1 [Glycine max] (XP_003534084.1)	XP_003534084.1 [2]	117 kDa	0.5	1.2	[]	4	5
1646	KH domain-containing protein At4g18375 [Glycine max]	XP_006587747.1	58 kDa	0.49	1.2	[]	5	6
1653	Cluster of uncharacterized protein LOC100305496 [Glycine max] (NP_001236218.1)	NP_001236218.1 [3]	?	0.49	1.2	[]	6	7
1656	uncharacterized protein LOC100526922 [Glycine max]	NP_001236033.1	17 kDa	0.49	1.2	[]	5	6
1671	uncharacterized protein LOC100787459 [Glycine max]	NP_001239633.1 (+1)	41 kDa	0.49	1.2	[]	6	7
1685	methylmalonate-semialdehyde dehydrogenase [acylating], mitochondrial isoform X1 [Glycine max]	XP_003531010.1 (+2)	58 kDa	0.49	1.2	[]	5	6
1694	uncharacterized protein LOC100500338 precursor [Glycine max]	NP_001236538.1	?	0.36	1.2	[]	16	19
1722	PREDICTED: uncharacterized protein LOC100306445 isoform X1 [Glycine max]	XP_006600127.1	?	0.49	1.2	[]	5	6
1733	60S acidic ribosomal protein P3 [Glycine max]	XP_003531332.1	12 kDa	0.36	1.2	[]	15	18
1742	protein PTST, chloroplastic isoform X1 [Glycine max]	XP_014626709.1 (+1)	33 kDa	0.5	1.2	[]	4	5
1755	uncharacterized protein LOC100781532 [Glycine max]	XP_003540361.1	46 kDa	0.5	1.2	[]	4	5
1773	uncharacterized protein LOC100809927 [Glycine max]	XP_003546591.1	60 kDa	0.5	1.2	[]	4	5
1779	agmatine deiminase [Glycine max]	XP_006600613.1	42 kDa	0.5	1.2	[]	4	5
1806	uncharacterized protein LOC100526908 [Glycine max]	NP_001235821.1 (+1)	15 kDa	0.5	1.2	[]	4	5
1813	glucan endo-1,3-beta-glucosidase [Glycine max]	XP_003552703.1	49 kDa	0.5	1.2	[]	4	5
1886	cytochrome c oxidase subunit 6b-2 [Glycine max]	XP_003542317.1 (+1)	9 kDa	0.41	1.2	[]	12	14
1888	Cluster of uncharacterized protein LOC100794511 [Glycine max] (NP_001240999.1)	NP_001240999.1 [4]	36 kDa	0.5	1.2	[]	4	5
60	ATP synthase CF0 C subunit (chloroplast) [Glycine max]	YP_538768.1	8 kDa	0.4	1.3	[]	7	9
203	1,4-alpha-glucan-branching enzyme 1, chloroplastic/amyloplastic isoform X1 [Glycine max]	XP_003523080.1 (+1)	102 kDa	0.053	1.3	[]	71	92
232	PREDICTED: thioredoxin H1 [Glycine max]	XP_003550402.1	?	0.04	1.3	[]	87	112
301	polyphenol oxidase A1, chloroplastic [Glycine max]	XP_006594327.2	70 kDa	0.089	1.3	[]	67	84
391	Cluster of uncharacterized protein LOC100810662 [Glycine max] (XP_003531756.1)	XP_003531756.1 [3]	32 kDa	0.14	1.3	[]	41	52
424	kunitz family trypsin and protease inhibitor protein precursor [Glycine max]	NP_001237751.1	24 kDa	0.094	1.3	[]	45	59
453	Cluster of monocopper oxidase-like protein SKU5 [Glycine max] (XP_006600828.1)	XP_006600828.1 [2]	67 kDa	0.11	1.3	[]	35	47
476	Cluster of PREDICTED: 60S ribosomal protein L7-4-like isoform X1 [Glycine max] (XP_006585662.1)	XP_006585662.1 [4]	?	0.19	1.3	[]	31	39
503	Cluster of 50S ribosomal protein L5, chloroplastic-like [Glycine max] (NP_001276281.1)	NP_001276281.1 [2]	29 kDa	0.13	1.3	[]	37	48
505	acetyl-CoA acetyltransferase, cytosolic 1 [Glycine max]	XP_003545555.1	42 kDa	0.098	1.3	[]	39	52
555	Cluster of glucan endo-1,3-beta-glucosidase precursor [Glycine max] (NP_001238474.1)	NP_001238474.1 [3]	38 kDa	0.17	1.3	[]	33	42
614	proteasome subunit alpha type-1-B [Glycine max]	XP_003534072.1 (+2)	31 kDa	0.15	1.3	[]	28	37
657	Cluster of beta-hexosaminidase 1 [Glycine max] (XP_003552672.1)	XP_003552672.1 [3]	64 kDa	0.23	1.3	[]	22	28
668	PREDICTED: 30S Ribosomal protein S1 isoform X1 [Glycine max]	XP_003553029.3	?	0.26	1.3	[]	19	24
673	uncharacterized protein LOC100305514 [Glycine max]	NP_001236448.1 (+1)	16 kDa	0.23	1.3	[]	21	27
680	Cluster of probable aspartyl protease At4g16563 [Glycine max] (XP_003553619.1)	XP_003553619.1 [2]	51 kDa	0.22	1.3	[]	19	25
689	Cluster of isoamylase 3, chloroplastic isoform X1 [Glycine max] (XP_003527894.1)	XP_003527894.1 [4]	87 kDa	0.18	1.3	[]	27	35
713	Cluster of tocopherol cyclase, chloroplastic [Glycine max] (XP_003526485.1)	XP_003526485.1 [2]	54 kDa	0.2	1.3	[]	23	30
717	Cluster of 50S ribosomal protein L4, chloroplastic [Glycine max] (XP_003521064.1)	XP_003521064.1 [2]	34 kDa	0.23	1.3	[]	22	28
729	subtilisin-like protease Glyma18g48580 [Glycine max]	XP_006602868.1	86 kDa	0.13	1.3	[]	30	40
730	Cluster of uncharacterized protein LOC100500328 [Glycine max] (NP_001236421.1)	NP_001236421.1 [4]	24 kDa	0.24	1.3	[]	23	29
738	uncharacterized protein LOC100305579 precursor [Glycine max]	NP_001237383.1 (+2)	23 kDa	0.16	1.3	[]	23	31
760	Cluster of probable pterin-4-alpha-carbinolamine dehydratase, chloroplastic [Glycine max] (XP_003518625.1)	XP_003518625.1 [2]	24 kDa	0.3	1.3	[]	15	19
804	PREDICTED: cystathionine gamma-synthase 1, chloroplastic [Glycine max]	XP_003552541.1	?	0.28	1.3	[]	12	16
810	Cluster of uncharacterized protein LOC100499834 [Glycine max] (NP_001236646.1)	NP_001236646.1 [4]	18 kDa	0.24	1.3	[]	15	20
857	26S proteasome non-ATPase regulatory subunit 7 homolog A [Glycine max]	XP_003538451.1	35 kDa	0.24	1.3	[]	15	20
914	Cluster of ubiquitin-activating enzyme E1 1 [Glycine max] (XP_003518319.2)	XP_003518319.2 [5]	121 kDa	0.29	1.3	[]	13	17
936	beta-amylase isoform X2 [Glycine max]	XP_003540325.2	69 kDa	0.29	1.3	[]	14	18
940	uncharacterized protein LOC100306467 [Glycine max]	NP_001235473.1	17 kDa	0.25	1.3	[]	17	22
989	uncharacterized protein LOC100305701 [Glycine max]	NP_001235498.1	?	0.25	1.3	[]	17	22
997	uncharacterized protein LOC100305645 [Glycine max]	NP_001238465.1	15 kDa	0.39	1.3	[]	6	8
1014	Cluster of glutamate--tRNA ligase, chloroplastic/mitochondrial [Glycine max] (XP_003521020.1)	XP_003521020.1 [2]	63 kDa	0.4	1.3	[]	7	9
1022	UDP-glucosyl transferase 73B2 [Glycine max]	XP_003518710.1	53 kDa	0.28	1.3	[]	12	16
1063	desiccation-related protein At2g46140-like [Glycine max]	NP_001241079.1 (+1)	34 kDa	0.15	1.3	[]	28	37
1084	Cluster of pyruvate kinase isozyme A, chloroplastic [Glycine max] (XP_003536199.1)	XP_003536199.1 [3]	63 kDa	0.29	1.3	[]	13	17
1095	uncharacterized protein LOC100500021 [Glycine max]	NP_001235709.1	12 kDa	0.29	1.3	[]	14	18
1096	Cluster of citrate synthase, glyoxysomal [Glycine max] (XP_003532107.1)	XP_003532107.1 [2]	56 kDa	0.29	1.3	[]	13	17
1133	uncharacterized protein LOC100786059 [Glycine max]	XP_003530960.1	64 kDa	0.33	1.3	[]	10	13
1148	uncharacterized protein LOC100305642 [Glycine max]	NP_001238418.1 (+1)	23 kDa	0.18	1.3	[]	27	35
1166	non-specific lipid-transfer protein 2 [Glycine max]	XP_003552717.1	10 kDa	0.28	1.3	[]	12	16
1173	PREDICTED: peamaclein [Glycine max]	XP_003525918.1	?	0.39	1.3	[]	6	8
1186	uncharacterized protein LOC100499968 [Glycine max]	NP_001234944.1 (+1)	16 kDa	0.39	1.3	[]	6	8
1205	riboflavin synthase [Glycine max]	XP_003539920.1	29 kDa	0.33	1.3	[]	10	13
1215	indole-3-glycerol phosphate synthase, chloroplastic [Glycine max]	XP_003519406.1	43 kDa	0.5	1.3	[]	3	4
1231	Cluster of uncharacterized protein LOC100788535 [Glycine max] (NP_001239929.1)	NP_001239929.1 [2]	16 kDa	0.33	1.3	[]	9	12
1249	sufE-like protein 1, chloroplastic/mitochondrial [Glycine max]	XP_003528822.2	43 kDa	0.34	1.3	[]	11	14
1258	Cluster of protein CDI-like [Glycine max] (NP_001304415.1)	NP_001304415.1 [3]	?	0.4	1.3	[]	7	9
1306	malonate--CoA ligase [Glycine max]	XP_003531671.1	66 kDa	0.33	1.3	[]	9	12
1348	uncharacterized protein LOC100306050 precursor [Glycine max]	NP_001236775.1	17 kDa	0.33	1.3	[]	9	12
1372	uncharacterized protein LOC100784070 [Glycine max]	XP_003543091.1 (+1)	16 kDa	0.34	1.3	[]	11	14
1378	uncharacterized protein LOC100306272 [Glycine max]	NP_001236320.1	?	0.26	1.3	[]	19	24
1422	uncharacterized LOC100526921 [Glycine max]	NP_001236017.1	27 kDa	0.39	1.3	[]	6	8
1424	outer envelope pore protein 37, chloroplastic [Glycine max]	XP_003549551.1	36 kDa	0.4	1.3	[]	7	9
1428	Cluster of uncharacterized protein LOC100780734 [Glycine max] (NP_001242651.1)	NP_001242651.1 [2]	31 kDa	0.39	1.3	[]	6	8
1437	tropinone reductase homolog At5g06060 [Glycine max]	XP_003552193.1	28 kDa	0.4	1.3	[]	7	9
1454	PLAT domain-containing protein 3 [Glycine max]	XP_003525059.1	21 kDa	0.39	1.3	[]	6	8
1473	Cluster of uncharacterized protein LOC100796598 [Glycine max] (XP_006581209.1)	XP_006581209.1 [4]	25 kDa	0.39	1.3	[]	6	8
1520	uncharacterized protein LOC100809400 [Glycine max]	NP_001241241.1	34 kDa	0.39	1.3	[]	6	8
1539	lecithin-cholesterol acyltransferase-like 1 [Glycine max]	XP_003525948.1	49 kDa	0.39	1.3	[]	6	8
1557	Cluster of ras-related protein Rab11A [Glycine max] (XP_003552040.1)	XP_003552040.1 [5]	25 kDa	0.24	1.3	[]	15	20
1572	histone-lysine N-methyltransferase setd3 [Glycine max]	XP_003530864.1	52 kDa	0.39	1.3	[]	6	8
1578	ribosomal protein S2 (chloroplast) [Glycine max]	YP_538766.1	27 kDa	0.4	1.3	[]	7	9
1592	uncharacterized protein LOC100306488 [Glycine max]	NP_001235760.1	15 kDa	0.5	1.3	[]	3	4
1607	phenolic glucoside malonyltransferase 1 [Glycine max]	XP_003551761.1	50 kDa	0.5	1.3	[]	3	4
1614	NAD(P)H-quinone oxidoreductase subunit S, chloroplastic [Glycine max]	XP_003534582.1	17 kDa	0.39	1.3	[]	6	8
1707	putative lactoylglutathione lyase [Glycine max]	NP_001241602.1	23 kDa	0.5	1.3	[]	3	4
1759	Cluster of eukaryotic translation initiation factor 4B2 [Glycine max] (XP_003531329.1)	XP_003531329.1 [2]	59 kDa	0.5	1.3	[]	3	4
1766	uncharacterized protein LOC100810003 [Glycine max]	NP_001239728.1 (+1)	30 kDa	0.5	1.3	[]	3	4
1768	phenolic glucoside malonyltransferase 1 [Glycine max]	XP_003554894.2	53 kDa	0.5	1.3	[]	3	4
1796	uncharacterized protein LOC100306506 [Glycine max]	NP_001236031.1	13 kDa	0.15	1.3	[]	28	37
1797	Cluster of serine/threonine-protein phosphatase PP2A catalytic subunit [Glycine max] (XP_003517887.1)	XP_003517887.1 [7]	35 kDa	0.5	1.3	[]	3	4
1850	glycerophosphodiester phosphodiesterase GDPD1, chloroplastic [Glycine max]	XP_003553962.3	43 kDa	0.5	1.3	[]	3	4
1858	60S ribosomal protein L27a [Glycine max]	NP_001235195.1 (+1)	16 kDa	0.5	1.3	[]	3	4
1859	hydroxymethylglutaryl-CoA synthase [Glycine max]	XP_003549866.1	51 kDa	0.39	1.3	[]	6	8
1966	Cluster of inorganic pyrophosphatase 2 [Glycine max] (XP_003529939.1)	XP_003529939.1 [3]	31 kDa	0.5	1.3	[]	3	4
1971	histidinol dehydrogenase, chloroplastic [Glycine max]	XP_003546272.1	51 kDa	0.5	1.3	[]	3	4
2017	isocitrate dehydrogenase [NADP] [Glycine max]	XP_003525669.1	53 kDa	0.29	1.3	[]	14	18
2043	uncharacterized protein LOC100499925 [Glycine max]	NP_001238080.1	15 kDa	0.39	1.3	[]	6	8
160	prolyl endopeptidase [Glycine max]	XP_003545007.2	86 kDa	0.0045	1.4	[]	97	137
189	Cluster of PREDICTED: glutathione S-transferase GST 9 isoform X1 [Glycine max] (XP_006584638.1)	XP_006584638.1 [3]	?	0.021	1.4	[]	67	93
372	isoflavone reductase-like protein [Glycine max]	XP_006581203.1	34 kDa	0.039	1.4	[]	51	71
616	fasciclin-like arabinogalactan protein 10 [Glycine max]	XP_003552347.1	42 kDa	0.16	1.4	[]	22	30
646	NAD(P)H-quinone oxidoreductase subunit N, chloroplastic [Glycine max]	XP_003553172.1 (+1)	26 kDa	0.21	1.4	[]	17	23
679	phosphomethylpyrimidine synthase, chloroplastic [Glycine max]	XP_003551304.1	72 kDa	0.13	1.4	[]	23	32
694	uncharacterized protein LOC100305517 [Glycine max]	NP_001236480.1	11 kDa	0.14	1.4	[]	24	33
702	Cluster of uncharacterized protein LOC100305465 [Glycine max] (NP_001235770.1)	NP_001235770.1 [13]	15 kDa	0.26	1.4	[]	9	13
709	PREDICTED: acid phosphatase 1 [Glycine max]	XP_003529064.1	?	0.23	1.4	[]	13	18
715	purple acid phosphatase-like protein [Glycine max]	NP_001236677.1	60 kDa	0.093	1.4	[]	37	50
723	leucine--tRNA ligase, cytoplasmic [Glycine max]	XP_006573714.1	126 kDa	0.17	1.4	[]	18	25
852	serpin-ZX [Glycine max]	XP_003523896.1	43 kDa	0.22	1.4	[]	12	17
883	Cluster of cysteine proteinase inhibitor precursor [Glycine max] (NP_001237734.1)	NP_001237734.1 [2]	28 kDa	0.19	1.4	[]	14	20
892	uncharacterized protein LOC100802114 precursor [Glycine max]	NP_001242136.1	?	0.17	1.4	[]	17	24
931	ribulose-1,5 bisphosphate carboxylase/oxygenase large subunit N-methyltransferase, chloroplastic [Glycine max]	XP_006604092.1	56 kDa	0.21	1.4	[]	17	23
953	uncharacterized protein LOC100809492 [Glycine max]	NP_001241957.1 (+1)	?	0.17	1.4	[]	17	24
995	Cluster of uncharacterized protein LOC100499800 [Glycine max] (NP_001236216.1)	NP_001236216.1 [3]	?	0.17	1.4	[]	17	24
1015	Cluster of uncharacterized protein LOC100499804 [Glycine max] (NP_001236263.1)	NP_001236263.1 [3]	10 kDa	0.24	1.4	[]	14	19
1026	ATP-dependent Clp protease proteolytic subunit-related protein 1, chloroplastic [Glycine max]	XP_003536581.1 (+1)	41 kDa	0.27	1.4	[]	11	15
1058	Cluster of uncharacterized protein LOC100500117 [Glycine max] (NP_001237052.1)	NP_001237052.1 [2]	21 kDa	0.16	1.4	[]	16	23
1146	Cluster of 40S ribosomal protein S15-4 [Glycine max] (XP_003529684.1)	XP_003529684.1 [4]	18 kDa	0.2	1.4	[]	16	22
1180	pyridoxine/pyridoxamine 5'-phosphate oxidase 1, chloroplastic isoform X1 [Glycine max]	XP_003522762.1	61 kDa	0.32	1.4	[]	8	11
1203	uncharacterized protein LOC100500600 [Glycine max]	NP_001236620.1 (+1)	?	0.22	1.4	[]	12	17
1211	acetolactate synthase small subunit 2, chloroplastic-like [Glycine max]	XP_003524233.1 (+1)	52 kDa	0.38	1.4	[]	5	7
1227	tyrosine--tRNA ligase, chloroplastic/mitochondrial [Glycine max]	XP_003544330.1	54 kDa	0.32	1.4	[]	8	11
1256	Cluster of uncharacterized protein LOC100816212 [Glycine max] (NP_001240086.1)	NP_001240086.1 [6]	17 kDa	0.31	1.4	[]	7	10
1265	PREDICTED: 30S ribosomal protein S17, chloroplastic-like [Glycine max]	XP_006595131.2	?	0.26	1.4	[]	10	14
1271	uncharacterized protein LOC100500087 [Glycine max]	NP_001236608.1 (+1)	18 kDa	0.26	1.4	[]	10	14
1304	Cluster of putative 50S ribosomal protein L21, chloroplastic [Glycine max] (NP_001239706.1)	NP_001239706.1 [2]	23 kDa	0.31	1.4	[]	7	10
1310	PREDICTED: probable aldo-keto reductase 2 [Glycine max]	XP_014634737.1	?	0.32	1.4	[]	8	11
1323	glycine-rich protein 2 [Glycine max]	XP_003522723.1	19 kDa	0.26	1.4	[]	9	13
1357	KH domain-containing protein HEN4 [Glycine max]	XP_014627270.1	58 kDa	0.32	1.4	[]	8	11
1388	ylmG homolog protein 1-2, chloroplastic [Glycine max]	XP_003531773.1	22 kDa	0.31	1.4	[]	7	10
1390	Cluster of villin-3 isoform X1 [Glycine max] (XP_006589013.1)	XP_006589013.1 [4]	107 kDa	0.31	1.4	[]	7	10
1392	uncharacterized protein LOC100306258 [Glycine max]	NP_001236147.1	24 kDa	0.38	1.4	[]	5	7
1396	uncharacterized protein LOC100810515 isoform X2 [Glycine max]	XP_003518617.2	20 kDa	0.32	1.4	[]	8	11
1411	probable 60S ribosomal protein L14 [Glycine max]	XP_003537272.1 (+1)	15 kDa	0.32	1.4	[]	8	11
1415	Cluster of pyrophosphate--fructose 6-phosphate 1-phosphotransferase subunit beta isoform X2 [Glycine max] (XP_003534704.1)	XP_003534704.1 [3]	61 kDa	0.38	1.4	[]	5	7
1435	uncharacterized aarF domain-containing protein kinase At5g05200, chloroplastic isoform X1 [Glycine max]	XP_003544846.1	60 kDa	0.31	1.4	[]	7	10
1484	chaperone protein dnaJ A6, chloroplastic isoform X1 [Glycine max]	XP_003531344.1 (+1)	47 kDa	0.21	1.4	[]	17	23
1492	stem-specific protein TSJT1 [Glycine max]	XP_003529615.1	25 kDa	0.32	1.4	[]	8	11
1544	dynamin-related protein 5A [Glycine max]	NP_001236182.1 (+1)	68 kDa	0.38	1.4	[]	5	7
1545	aldehyde dehydrogenase family 2 member C4 isoform X1 [Glycine max]	XP_003528912.1	55 kDa	0.38	1.4	[]	5	7
1551	uncharacterized protein LOC100500009 [Glycine max]	NP_001235551.1	?	0.38	1.4	[]	5	7
1553	THO complex subunit 4D isoform X1 [Glycine max]	XP_003537446.1 (+1)	32 kDa	0.38	1.4	[]	5	7
1657	uncharacterized LOC100500052 [Glycine max]	NP_001236169.1	?	0.083	1.4	[]	27	39
1710	beta-glucosidase-like SFR2, chloroplastic [Glycine max]	XP_003529504.1	73 kDa	0.38	1.4	[]	5	7
1747	chloroplast processing peptidase [Glycine max]	XP_006584831.1	32 kDa	0.38	1.4	[]	5	7
1909	Cluster of ras-related protein RABF1 isoform X2 [Glycine max] (XP_003556244.1)	XP_003556244.1 [8]	22 kDa	0.32	1.4	[]	8	11
1936	uncharacterized protein LOC100793209 [Glycine max]	NP_001242362.1	?	0.38	1.4	[]	5	7
369	uncharacterized protein LOC100795218 precursor [Glycine max]	NP_001242215.1	29 kDa	0.049	1.5	[]	35	51
548	PREDICTED: uncharacterized protein LOC100791176 [Glycine max]	XP_006597500.2	?	0.063	1.5	[]	31	45
707	Cluster of transcription factor Pur-alpha 1 [Glycine max] (XP_003529454.1)	XP_003529454.1 [2]	31 kDa	0.18	1.5	[]	13	19
799	26S proteasome regulatory subunit 4 homolog A [Glycine max]	XP_003521331.1 (+3)	50 kDa	0.13	1.5	[]	16	24
803	uncharacterized protein LOC100785706 isoform X2 [Glycine max]	XP_003547914.1 (+1)	23 kDa	0.13	1.5	[]	17	25
903	Cluster of uncharacterized protein LOC100803110 [Glycine max] (NP_001239826.1)	NP_001239826.1 [2]	33 kDa	0.18	1.5	[]	13	19
924	uncharacterized protein LOC100781477 [Glycine max]	NP_001242544.1	36 kDa	0.17	1.5	[]	11	17
1070	glutathione S-transferase L3 [Glycine max]	NP_001304567.1	27 kDa	0.16	1.5	[]	15	22
1162	bifunctional dTDP-4-dehydrorhamnose 3,5-epimerase/dTDP-4-dehydrorhamnose reductase [Glycine max]	XP_003549868.1	34 kDa	0.25	1.5	[]	8	12
1213	protein ABCI7, chloroplastic [Glycine max]	XP_003539175.2	50 kDa	0.3	1.5	[]	6	9
1224	uncharacterized protein LOC100804209 [Glycine max]	XP_003543293.1	24 kDa	0.3	1.5	[]	6	9
1314	caffeoyl-CoA O-methyltransferase [Glycine max]	XP_003518701.2 (+1)	37 kDa	0.3	1.5	[]	6	9
1356	acylamino-acid-releasing enzyme isoform X2 [Glycine max]	XP_003536827.2 (+1)	90 kDa	0.3	1.5	[]	6	9
1398	dirigent protein 19 [Glycine max]	XP_003534238.1	20 kDa	0.25	1.5	[]	8	12
1413	uncharacterized protein LOC100803217 [Glycine max]	XP_003549575.1	14 kDa	0.25	1.5	[]	8	12
1480	ni-binding urease accessory protein UreG isoform X1 [Glycine max]	XP_006584634.1	31 kDa	0.37	1.5	[]	4	6
1546	HD domain-containing protein C4G3.17 isoform X1 [Glycine max]	XP_003518821.1	30 kDa	0.3	1.5	[]	6	9
1596	signal recognition particle 43 kDa protein, chloroplastic [Glycine max]	XP_003537753.1	42 kDa	0.37	1.5	[]	4	6
1625	protein EXPORTIN 1A [Glycine max]	XP_003537723.1 (+1)	124 kDa	0.5	1.5	[]	2	3
1626	cellulose synthase-like protein G1 [Glycine max]	XP_006582441.1	80 kDa	0.5	1.5	[]	2	3
1638	50S ribosomal protein L27, chloroplastic [Glycine max]	XP_003522956.1 (+1)	21 kDa	0.37	1.5	[]	4	6
1648	uncharacterized protein At5g03900, chloroplastic [Glycine max]	XP_003516809.1	57 kDa	0.37	1.5	[]	4	6
1672	plastid phosphoenolpyruvate/phosphate translocator-like [Glycine max]	NP_001241317.1 (+1)	43 kDa	0.37	1.5	[]	4	6
1690	PREDICTED: pathogenesis-related protein 1-like [Glycine max]	XP_003545771.1	?	0.37	1.5	[]	4	6
1698	uncharacterized protein LOC100820080 [Glycine max]	XP_006585864.1	48 kDa	0.37	1.5	[]	4	6
1705	(+)-neomenthol dehydrogenase [Glycine max]	XP_014626312.1	32 kDa	0.5	1.5	[]	2	3
1725	plasma membrane ascorbate-reducible b-type cytochrome family protein precursor [Glycine max]	NP_001237825.1	26 kDa	0.37	1.5	[]	4	6
1762	protein TRIGALACTOSYLDIACYLGLYCEROL 4, chloroplastic [Glycine max]	XP_003529011.1	52 kDa	0.37	1.5	[]	4	6
1775	monodehydroascorbate reductase 4, peroxisomal [Glycine max]	XP_006599107.1	52 kDa	0.5	1.5	[]	2	3
1781	small nuclear ribonucleoprotein-associated protein B [Glycine max]	XP_003519562.1 (+1)	29 kDa	0.37	1.5	[]	4	6
1803	PREDICTED: uncharacterized protein LOC100526948 isoform X1 [Glycine max]	XP_006574356.1	?	0.5	1.5	[]	2	3
1815	alcohol dehydrogenase-like 7 isoform X1 [Glycine max]	XP_003519482.1 (+1)	42 kDa	0.5	1.5	[]	2	3
1851	PREDICTED: uncharacterized protein LOC100306119 isoform X1 [Glycine max]	XP_006572808.1	?	0.5	1.5	[]	2	3
1869	myosin-3 [Glycine max]	XP_014619416.1	153 kDa	0.5	1.5	[]	2	3
1877	YTH domain-containing family protein 1 isoform X2 [Glycine max]	XP_006580216.1 (+1)	74 kDa	0.5	1.5	[]	2	3
1885	60S ribosomal protein L22-2 [Glycine max]	XP_003556520.1 (+1)	14 kDa	0.5	1.5	[]	2	3
1913	putative 12-oxophytodienoate reductase 11 [Glycine max]	XP_003545002.1	44 kDa	0.5	1.5	[]	2	3
1917	translation initiation factor IF-1, chloroplastic [Glycine max]	NP_001237201.1	15 kDa	0.5	1.5	[]	2	3
1918	transcription initiation factor IIB [Glycine max]	NP_001238343.1 (+1)	34 kDa	0.5	1.5	[]	2	3
2010	uncharacterized protein LOC100499787 [Glycine max]	XP_003527039.1	10 kDa	0.5	1.5	[]	2	3
474	DNA-damage-repair/toleration protein DRT100-like precursor [Glycine max]	NP_001240925.1	40 kDa	0.03	1.6	[]	25	41
588	uncharacterized protein LOC100818438 isoform 2 precursor [Glycine max]	NP_001239650.1 (+1)	52 kDa	0.0094	1.6	[]	46	72
851	Cluster of uncharacterized protein LOC100807719 [Glycine max] (NP_001242028.1)	NP_001242028.1 [2]	?	0.14	1.6	[]	12	19
1050	lysM domain-containing GPI-anchored protein 2 [Glycine max]	XP_003524821.1	40 kDa	0.29	1.6	[]	5	8
1172	2-C-methyl-D-erythritol 2,4-cyclodiphosphate synthase, chloroplastic-like [Glycine max]	NP_001237894.1	24 kDa	0.16	1.6	[]	10	16
1242	putative chitinase precursor [Glycine max]	NP_001241202.1	32 kDa	0.2	1.6	[]	9	14
1280	probable endo-1,3(4)-beta-glucanase ARB_01444 [Glycine max]	XP_003531857.1	73 kDa	0.2	1.6	[]	9	14
1319	putative UDP-glucose glucosyltransferase [Glycine max]	XP_003555960.1	53 kDa	0.24	1.6	[]	7	11
1328	Cluster of uncharacterized protein LOC100500390 [Glycine max] (NP_001237307.1)	NP_001237307.1 [2]	?	0.2	1.6	[]	9	14
1379	protein PELPK1 [Glycine max]	XP_003544499.1	39 kDa	0.29	1.6	[]	5	8
1385	uncharacterized protein LOC100805399 [Glycine max]	XP_003521770.1	31 kDa	0.24	1.6	[]	7	11
1567	uncharacterized protein LOC100777981 [Glycine max]	NP_001241624.1	16 kDa	0.29	1.6	[]	5	8
1598	uncharacterized protein LOC100499687 precursor [Glycine max]	NP_001238362.1	20 kDa	0.29	1.6	[]	5	8
1609	putative glutathione S-transferase [Glycine max]	NP_001240954.1 (+1)	37 kDa	0.29	1.6	[]	5	8
1908	thiol protease aleurain-like [Glycine max]	XP_003533785.1	39 kDa	0.24	1.6	[]	7	11
412	31 kDa ribonucleoprotein, chloroplastic-like [Glycine max]	NP_001239665.1	32 kDa	0.0021	1.7	[]	45	77
652	Cluster of PREDICTED: multicystatin [Glycine max] (XP_014622135.1)	XP_014622135.1 [2]	?	0.056	1.7	[]	15	26
977	uncharacterized protein LOC100797326 [Glycine max]	NP_001240991.1	36 kDa	0.1	1.7	[]	12	20
1094	Cluster of uncharacterized protein LOC100782198 [Glycine max] (NP_001240274.1)	NP_001240274.1 [2]	44 kDa	0.12	1.7	[]	10	17
1171	aminopeptidase P2 [Glycine max]	XP_003554659.1	78 kDa	0.15	1.7	[]	9	15
1190	Cluster of uncharacterized protein At4g15545 [Glycine max] (XP_014625415.1)	XP_014625415.1 [2]	37 kDa	0.18	1.7	[]	7	12
1288	probable acyl-CoA dehydrogenase IBR3 isoform X1 [Glycine max]	XP_014623451.1	92 kDa	0.36	1.7	[]	3	5
1507	peroxisomal short-chain dehydrogenase/reductase family protein [Glycine max]	NP_001238345.1	26 kDa	0.36	1.7	[]	3	5
1594	PREDICTED: uncharacterized protein LOC100306136 isoform X1 [Glycine max]	XP_014626801.1	?	0.36	1.7	[]	3	5
1610	GDSL esterase/lipase At1g29670 [Glycine max]	XP_003546057.1	40 kDa	0.36	1.7	[]	3	5
1642	Cluster of dirigent family protein precursor [Glycine max] (NP_001240070.1)	NP_001240070.1 [3]	22 kDa	0.36	1.7	[]	3	5
1675	L-ascorbate oxidase [Glycine max]	XP_003555658.2	64 kDa	0.36	1.7	[]	3	5
1682	endoribonuclease YBEY, chloroplastic isoform X2 [Glycine max]	XP_003544672.1	65 kDa	0.36	1.7	[]	3	5
1687	glucose-6-phosphate 1-dehydrogenase, cytoplasmic isoform [Glycine max]	XP_006604097.1	60 kDa	0.36	1.7	[]	3	5
1692	vacuolar protein sorting-associated protein 20 homolog 2 [Glycine max]	XP_003523217.1 (+1)	24 kDa	0.36	1.7	[]	3	5
1709	uncharacterized protein LOC100816951 isoform X1 [Glycine max]	XP_006601844.1	36 kDa	0.36	1.7	[]	3	5
1711	Cluster of uncharacterized protein LOC100500069 [Glycine max] (NP_001236379.1)	NP_001236379.1 [3]	16 kDa	0.36	1.7	[]	3	5
1727	external alternative NAD(P)H-ubiquinone oxidoreductase B2, mitochondrial [Glycine max]	XP_003529293.1 (+1)	65 kDa	0.36	1.7	[]	3	5
1740	low-temperature-induced cysteine proteinase [Glycine max]	XP_003523725.1	49 kDa	0.36	1.7	[]	3	5
1808	tryptophan--tRNA ligase, cytoplasmic [Glycine max]	XP_003542182.1	46 kDa	0.36	1.7	[]	3	5
793	Cluster of uncharacterized protein LOC100499951 [Glycine max] (NP_001238489.1)	NP_001238489.1 [2]	18 kDa	0.047	1.8	[]	13	24
873	50S ribosomal protein L6, chloroplastic [Glycine max]	XP_003548187.1	25 kDa	0.031	1.8	[]	18	32
1103	uncharacterized protein LOC100798112 precursor [Glycine max]	NP_001241103.1	13 kDa	0.089	1.8	[]	10	18
1255	pheophytinase, chloroplastic [Glycine max]	XP_003556409.1	44 kDa	0.16	1.8	[]	6	11
1284	thioredoxin H2 [Glycine max]	XP_003552507.1	15 kDa	0.21	1.8	[]	5	9
1405	uncharacterized protein LOC100784319 [Glycine max]	NP_001241286.1	31 kDa	0.11	1.8	[]	9	16
1419	malate synthase, glyoxysomal [Glycine max]	XP_003525685.1	63 kDa	0.27	1.8	[]	4	7
1432	PREDICTED: glucan endo-1,3-beta-glucosidase [Glycine max]	XP_003540349.1	?	0.27	1.8	[]	4	7
1501	ACT domain-containing protein ACR12 [Glycine max]	XP_003536707.1	31 kDa	0.27	1.8	[]	4	7
1538	uncharacterized protein LOC100811912 isoform X2 [Glycine max]	XP_006600698.1 (+1)	45 kDa	0.21	1.8	[]	5	9
1644	probable NAD(P)H dehydrogenase (quinone) FQR1-like 2 [Glycine max]	XP_003517248.1	28 kDa	0.27	1.8	[]	4	7
1665	rhicadhesin receptor [Glycine max]	XP_003554594.1 (+2)	23 kDa	0.27	1.8	[]	4	7
1697	methylthioribose kinase 1-like [Glycine max]	NP_001276227.1	48 kDa	0.27	1.8	[]	4	7
1700	ATP-citrate synthase alpha chain protein 1 [Glycine max]	XP_006585382.1	47 kDa	0.14	1.8	[]	8	14
1856	PREDICTED: (+)-neomenthol dehydrogenase-like [Glycine max]	XP_003521180.2	?	0.27	1.8	[]	4	7
1944	cinnamoyl-CoA reductase 1 isoform X1 [Glycine max]	XP_003519267.1 (+2)	35 kDa	0.16	1.8	[]	6	11
845	aspartyl protease AED3 [Glycine max]	XP_003522749.1	47 kDa	0.043	1.9	[]	12	23
1194	50S ribosomal protein L22, chloroplastic [Glycine max]	NP_001304472.1	?	0.1	1.9	[]	8	15
911	Cluster of S-formylglutathione hydrolase [Glycine max] (XP_014618589.1)	XP_014618589.1 [2]	32 kDa	0.15	2	[]	5	10
1252	glutathione hydrolase 1 [Glycine max]	XP_003552129.1	67 kDa	0.092	2	[]	7	14
1272	uridine 5'-monophosphate synthase-like [Glycine max]	NP_001276198.1 (+1)	?	0.15	2	[]	5	10
1295	uncharacterized protein LOC100306662 precursor [Glycine max]	NP_001238352.1 (+1)	23 kDa	0.073	2	[]	8	16
1330	40S ribosomal protein S9-2-like [Glycine max]	NP_001276185.1	23 kDa	0.5	2	[]	1	2
1404	uncharacterized protein LOC100527034 [Glycine max]	NP_001237632.1	19 kDa	0.15	2	[]	5	10
1503	uncharacterized protein LOC100500447 [Glycine max]	NP_001238242.1	16 kDa	0.25	2	[]	3	6
1526	Cluster of inosine-5'-monophosphate dehydrogenase [Glycine max] (XP_003532912.2)	XP_003532912.2 [2]	51 kDa	0.19	2	[]	4	8
1608	ribulose-1,5 bisphosphate carboxylase/oxygenase large subunit N-methyltransferase, chloroplastic [Glycine max]	XP_003556768.1	55 kDa	0.34	2	[]	2	4
1635	fasciclin-like arabinogalactan protein 15 [Glycine max]	XP_003521503.1 (+1)	50 kDa	0.25	2	[]	3	6
1639	PREDICTED: histidinol dehydrogenase, chloroplastic-like [Glycine max]	XP_014634231.1	?	0.15	2	[]	5	10
1652	PREDICTED: isoflavone reductase-like [Glycine max]	XP_003537598.1	?	0.34	2	[]	2	4
1699	kinesin-like protein KIN-14B [Glycine max]	XP_006602452.1	143 kDa	0.34	2	[]	2	4
1703	uncharacterized protein LOC100499735 [Glycine max]	NP_001235297.1	15 kDa	0.25	2	[]	3	6
1721	probable cinnamyl alcohol dehydrogenase [Glycine max]	XP_006589636.1	39 kDa	0.25	2	[]	3	6
1743	homoserine kinase-like [Glycine max]	NP_001241610.1	38 kDa	0.19	2	[]	4	8
1758	Cluster of uncharacterized protein LOC100810467 [Glycine max] (XP_003531008.1)	XP_003531008.1 [2]	52 kDa	0.34	2	[]	2	4
1790	protein PLASTID TRANSCRIPTIONALLY ACTIVE 10 isoform X1 [Glycine max]	XP_003526973.1 (+1)	80 kDa	0.34	2	[]	2	4
1823	Cluster of linoleate 13S-lipoxygenase 2-1, chloroplastic [Glycine max] (XP_003555620.1)	XP_003555620.1 [2]	103 kDa	0.34	2	[]	2	4
1831	PREDICTED: caffeic acid 3-O-methyltransferase isoform X1 [Glycine max]	XP_006594704.1	?	0.34	2	[]	2	4
1834	uncharacterized protein LOC100500151 [Glycine max]	NP_001237576.1	15 kDa	0.34	2	[]	2	4
1839	Cluster of uncharacterized protein LOC100305520 isoform X1 [Glycine max] (XP_006574327.1)	XP_006574327.1 [2]	11 kDa	0.25	2	[]	3	6
1843	Sali3-2 precursor [Glycine max]	NP_001235780.1	?	0.5	2	[]	1	2
1861	Cluster of uncharacterized protein LOC100786431 [Glycine max] (NP_001241643.1)	NP_001241643.1 [3]	?	0.34	2	[]	2	4
1870	4-coumarate--CoA ligase-like 5 isoform X1 [Glycine max]	XP_003545004.1	60 kDa	0.34	2	[]	2	4
1898	serine-threonine kinase receptor-associated protein [Glycine max]	XP_003524526.1 (+1)	38 kDa	0.34	2	[]	2	4
1911	Cluster of uncharacterized protein LOC100306590 [Glycine max] (NP_001237193.1)	NP_001237193.1 [4]	19 kDa	0.25	2	[]	3	6
1919	isoamylase 1, chloroplastic isoform X1 [Glycine max]	XP_003532455.2	90 kDa	0.34	2	[]	2	4
1928	strigolactone esterase D14 [Glycine max]	XP_003528932.1 (+1)	31 kDa	0.5	2	[]	1	2
1958	ribosomal protein S15 (chloroplast) [Glycine max]	YP_538811.1	11 kDa	0.34	2	[]	2	4
1963	uncharacterized protein LOC100305544 [Glycine max]	NP_001236862.1 (+1)	14 kDa	0.34	2	[]	2	4
1982	cytochrome b-c1 complex subunit 9 isoform X2 [Glycine max]	XP_003542604.1	8 kDa	0.5	2	[]	1	2
1997	ferric reduction oxidase 7, chloroplastic [Glycine max]	XP_003546231.1	83 kDa	0.5	2	[]	1	2
2000	Cluster of ABC transporter G family member 36 [Glycine max] (XP_003530098.1)	XP_003530098.1 [5]	168 kDa	0.5	2	[]	1	2
2012	protein trichome birefringence-like 38 [Glycine max]	XP_006597476.1	41 kDa	0.5	2	[]	1	2
895	Cluster of matrix metalloproteinase precursor [Glycine max] (NP_001236529.1)	NP_001236529.1 [2]	?	0.0087	2.1	[]	15	32
1192	uncharacterized protein LOC100499680 [Glycine max]	NP_001238256.1 (+1)	?	0.019	2.2	[]	11	24
1208	Cluster of PREDICTED: 1,2-dihydroxy-3-keto-5-methylthiopentene dioxygenase 2 [Glycine max] (XP_003536510.1)	XP_003536510.1 [2]	?	0.1	2.2	[]	5	11
1278	uncharacterized protein LOC100305686 precursor [Glycine max]	NP_001235288.1	11 kDa	0.081	2.2	[]	6	13
1394	V-type proton ATPase subunit d2 [Glycine max]	XP_003534461.1	41 kDa	0.13	2.2	[]	4	9
1500	protochlorophyllide-dependent translocon component 52, chloroplastic [Glycine max]	XP_006580157.1	60 kDa	0.17	2.3	[]	3	7
1552	beta-xylosidase/alpha-L-arabinofuranosidase 1 [Glycine max]	XP_003531557.1 (+1)	84 kDa	0.17	2.3	[]	3	7
1658	uncharacterized protein LOC100779419 [Glycine max]	NP_001242507.1	29 kDa	0.17	2.3	[]	3	7
1750	eukaryotic translation initiation factor 3 subunit J [Glycine max]	XP_003534091.1	26 kDa	0.17	2.3	[]	3	7
1459	allene oxide synthase, chloroplastic-like [Glycine max]	NP_001276295.1	55 kDa	0.22	2.5	[]	2	5
1663	peroxidase 12 [Glycine max]	XP_003536413.1	38 kDa	0.22	2.5	[]	2	5
1728	U1 small nuclear ribonucleoprotein C [Glycine max]	XP_003536302.1 (+1)	22 kDa	0.22	2.5	[]	2	5
1760	Cluster of uncharacterized protein LOC100803908 isoform X1 [Glycine max] (XP_014634399.1)	XP_014634399.1 [7]	90 kDa	0.22	2.5	[]	2	5
1770	glutathione S-transferase GST 16 [Glycine max]	NP_001237686.1	26 kDa	0.22	2.5	[]	2	5
1805	endo-1,3;1,4-beta-D-glucanase [Glycine max]	XP_003529606.1	26 kDa	0.22	2.5	[]	2	5
1841	probable steroid-binding protein 3 [Glycine max]	XP_003522349.1	11 kDa	0.22	2.5	[]	2	5
1862	Cluster of uncharacterized protein LOC100306686 [Glycine max] (NP_001238730.1)	NP_001238730.1 [2]	?	0.22	2.5	[]	2	5
1863	Cluster of abscisic-aldehyde oxidase [Glycine max] (XP_003519470.1)	XP_003519470.1 [2]	150 kDa	0.22	2.5	[]	2	5
1873	uncharacterized protein LOC100811254 [Glycine max]	XP_003551324.1	19 kDa	0.22	2.5	[]	2	5
1334	4-diphosphocytidyl-2-C-methyl-D-erythritol kinase, chloroplastic/chromoplastic [Glycine max]	XP_003543330.1 (+1)	44 kDa	0.058	2.8	[]	4	11
1307	long chain acyl-CoA synthetase 9, chloroplastic isoform X1 [Glycine max]	XP_003542961.1	76 kDa	0.037	3	[]	4	12
1456	Cluster of uncharacterized protein LOC100526941 precursor [Glycine max] (NP_001236284.1)	NP_001236284.1 [2]	?	0.31	3	[]	1	3
1528	probable carotenoid cleavage dioxygenase 4, chloroplastic [Glycine max]	XP_003516508.1	65 kDa	0.071	3	[]	3	9
1590	heparanase-like protein 3 [Glycine max]	XP_014617520.1	59 kDa	0.14	3	[]	2	6
1622	Cluster of carotene epsilon-monooxygenase, chloroplastic [Glycine max] (XP_003542540.1)	XP_003542540.1 [2]	60 kDa	0.31	3	[]	1	3
1668	heterogeneous nuclear ribonucleoprotein 1 [Glycine max]	XP_003536257.1 (+1)	48 kDa	0.31	3	[]	1	3
1681	protein transport protein Sec24-like At4g32640 [Glycine max]	XP_003535751.1	117 kDa	0.14	3	[]	2	6
1704	methionine S-methyltransferase isoform X2 [Glycine max]	XP_006598777.1 (+1)	121 kDa	0.31	3	[]	1	3
1784	Cluster of aminoacyl tRNA synthase complex-interacting multifunctional protein 1 [Glycine max] (XP_003526802.1)	XP_003526802.1 [2]	42 kDa	0.31	3	[]	1	3
1829	RAN GTPase-activating protein 2 [Glycine max]	XP_006606044.1 (+1)	58 kDa	0.31	3	[]	1	3
1836	senescence-associated nodulin 1A [Glycine max]	NP_001238376.1	?	0.31	3	[]	1	3
1857	valine--tRNA ligase, mitochondrial 1 isoform X2 [Glycine max]	XP_003536485.1 (+1)	120 kDa	0.31	3	[]	1	3
1871	anthranilate phosphoribosyltransferase, chloroplastic isoform X2 [Glycine max]	XP_003523084.1 (+1)	42 kDa	0.31	3	[]	1	3
1890	aspartyl protease family protein At5g10770 [Glycine max]	XP_003532147.1	52 kDa	0.31	3	[]	1	3
1904	probable starch synthase 4, chloroplastic/amyloplastic isoform X2 [Glycine max]	XP_003517680.2 (+1)	77 kDa	0.31	3	[]	1	3
1930	uncharacterized protein LOC100306233 precursor [Glycine max]	NP_001235773.1	?	0.31	3	[]	1	3
1943	activator of 90 kDa heat shock protein ATPase homolog [Glycine max]	XP_003554220.1	40 kDa	0.31	3	[]	1	3
1970	SNF1-related protein kinase catalytic subunit alpha KIN10 isoform X2 [Glycine max]	XP_006602931.1 (+3)	59 kDa	0.31	3	[]	1	3
2004	vesicle-associated protein 1-2 [Glycine max]	XP_003517022.1 (+1)	27 kDa	0.31	3	[]	1	3
2042	Cluster of poly(U)-specific endoribonuclease-B isoform X1 [Glycine max] (XP_014625463.1)	XP_014625463.1 [3]	47 kDa	0.31	3	[]	1	3
1366	Cluster of glucose-6-phosphate dehydrogenase [Glycine max] (NP_001241264.1)	NP_001241264.1 [2]	59 kDa	0.045	3.3	[]	3	10
1403	Cluster of ADP,ATP carrier protein 1, chloroplastic [Glycine max] (XP_006585647.1)	XP_006585647.1 [2]	68 kDa	0.088	3.5	[]	2	7
1660	probable glucan 1,3-alpha-glucosidase [Glycine max]	XP_003523210.1	104 kDa	0.088	3.5	[]	2	7
1715	uncharacterized protein LOC100781302 [Glycine max]	NP_001241588.1 (+1)	43 kDa	0.088	3.5	[]	2	7
1516	probable splicing factor 3A subunit 1 [Glycine max]	XP_014617307.1	89 kDa	0.053	4	[]	2	8
1667	ribosomal protein S19 (chloroplast) [Glycine max]	YP_538804.1	11 kDa	0.053	4	[]	2	8
1718	anthocyanidin 3-O-glucosyltransferase 7 [Glycine max]	XP_003543134.1	50 kDa	0.19	4	[]	1	4
1783	Cluster of ubiquitin fusion degradation protein 1 homolog isoform X1 [Glycine max] (XP_014633832.1)	XP_014633832.1 [2]	35 kDa	0.19	4	[]	1	4
1816	ascorbate transporter, chloroplastic [Glycine max]	XP_003528848.1	65 kDa	0.19	4	[]	1	4
1878	non-classical arabinogalactan protein 31 [Glycine max]	XP_003542742.1	31 kDa	0.19	4	[]	1	4
1902	protein SRG1 [Glycine max]	XP_003518805.1	41 kDa	0.19	4	[]	1	4
1957	methionine aminopeptidase 1D, chloroplastic/mitochondrial [Glycine max]	XP_003517292.1	39 kDa	0.19	4	[]	1	4
1127	Cluster of asparagine synthetase 2 [Glycine max] (NP_001235721.1)	NP_001235721.1 [5]	?	0.032	4.5	[]	2	9
1647	PREDICTED: patatin-like protein 3 [Glycine max]	XP_003529031.1	?	0.019	5	[]	2	10
1865	uncharacterized protein LOC100527917 [Glycine max]	NP_001235611.1	20 kDa	0.11	5	[]	1	5
1953	thiamine biosynthetic bifunctional enzyme TH1, chloroplastic [Glycine max]	XP_006585496.1	57 kDa	0.11	5	[]	1	5
1527	UDP-glycosyltransferase 79A6 [Glycine max]	NP_001275524.1	52 kDa	0.061	6	[]	1	6
1845	prolyl endopeptidase [Glycine max]	XP_003523219.1	82 kDa	0.0076	INF	[]	0	7
2055	Cluster of probable fructokinase-7 isoform X1 [Glycine max] (XP_003534023.1)	XP_003534023.1 [4]	37 kDa	0.0076	INF	[]	0	7
1482	UDP-glycosyltransferase 74G1 [Glycine max]	XP_003548080.2	54 kDa	0.031	INF	[]	0	5
2053	probable inactive purple acid phosphatase 1 isoform X1 [Glycine max]	XP_014626556.1	69 kDa	0.031	INF	[]	0	5
1701	uncharacterized protein LOC100820628 [Glycine max]	NP_001242483.1 (+1)	26 kDa	0.062	INF	[]	0	4
1942	chloroplastic import inner membrane translocase subunit TIM22-2 [Glycine max]	XP_003519612.1 (+1)	25 kDa	0.062	INF	[]	0	4
1842	aminopeptidase M1 isoform X1 [Glycine max]	XP_006578084.1 (+1)	102 kDa	0.12	INF	[]	0	3
1867	zinc transporter 4, chloroplastic isoform X1 [Glycine max]	XP_003526000.2 (+1)	51 kDa	0.12	INF	[]	0	3
1912	probable inactive shikimate kinase like 2, chloroplastic [Glycine max]	XP_003517670.1	40 kDa	0.12	INF	[]	0	3
1417	S-adenosyl-L-methionine:delta24-sterol-C-methyltransferase [Glycine max]	NP_001238391.1	?	0.25	INF	[]	0	2
1767	superoxide dismutase [Fe], chloroplastic precursor [Glycine max]	NP_001238486.1 (+1)	28 kDa	0.25	INF	[]	0	2
1772	phenylalanine--tRNA ligase alpha subunit, cytoplasmic [Glycine max]	XP_003541045.1	56 kDa	0.25	INF	[]	0	2
1778	probable aldehyde dehydrogenase isoform X1 [Glycine max]	XP_003549664.1	61 kDa	0.25	INF	[]	0	2
1825	uncharacterized protein LOC100526931 [Glycine max]	NP_001236161.1	20 kDa	0.25	INF	[]	0	2
1882	dynamin-related protein 1E [Glycine max]	XP_003532226.2	69 kDa	0.25	INF	[]	0	2
1994	tetratricopeptide repeat domain-containing protein PYG7, chloroplastic isoform X3 [Glycine max]	XP_006589453.1 (+3)	28 kDa	0.25	INF	[]	0	2
2001	Cluster of protein TPLATE isoform X1 [Glycine max] (XP_003547667.1)	XP_003547667.1 [2]	129 kDa	0.25	INF	[]	0	2
2049	serine/threonine-protein phosphatase 6 regulatory subunit 3 [Glycine max]	XP_003540184.1 (+5)	95 kDa	0.25	INF	[]	0	2
2062	UDP-glycosyltransferase 79B30-like [Glycine max]	XP_003543300.1	52 kDa	0.25	INF	[]	0	2
1723	mannose-1-phosphate guanylyltransferase 1-like isoform X1 [Glycine max]	XP_014619044.1 (+1)	40 kDa	0.5	INF	[]	0	1
1939	uncharacterized protein LOC100789132 [Glycine max]	XP_003520148.1	28 kDa	0.5	INF	[]	0	1
1969	uncharacterized protein LOC100790275 [Glycine max]	NP_001239634.1	35 kDa	0.5	INF	[]	0	1
1989	SPX domain-containing membrane protein At4g22990 isoform X1 [Glycine max]	XP_014617601.1	78 kDa	0.5	INF	[]	0	1
2044	hypersensitive-induced response protein 4-like [Glycine max]	NP_001241478.1 (+1)	33 kDa	0.5	INF	[]	0	1
2056	probable aspartyl aminopeptidase [Glycine max]	XP_003556268.2	60 kDa	0.5	INF	[]	0	1
2064	beta-galactosidase 8 [Glycine max]	XP_003538054.1	91 kDa	0.5	INF	[]	0	1

## Sheet: Fisher_T1_T3
#	Identified Proteins (3076/3093)	Accession Number	Molecular Weight	Fisher's Exact Test (p-value): *(p < 0.00006)	Fold Change by Category	Quantitative Profile	T1	T3
2	ribulose bisphosphate carboxylase small chain 4, chloroplastic [Glycine max]	NP_001241137.1 (+1)	20 kDa	< 0.00010	1.2	T1 low, T3 high	1266	1513
259	histone superfamily protein [Glycine max]	NP_001237892.1 (+4)	16 kDa	0.0009	0.6	[]	84	47
266	Cluster of 60S ribosomal protein L3 [Glycine max] (XP_003536417.1)	XP_003536417.1 [3]	44 kDa	0.0017	0.6	[]	84	49
412	31 kDa ribonucleoprotein, chloroplastic-like [Glycine max]	NP_001239665.1	32 kDa	0.0021	1.7	[]	45	77
1406	aspartyl protease AED3 [Glycine max]	XP_003519197.1	49 kDa	0.0033	0.09	[]	11	1
160	prolyl endopeptidase [Glycine max]	XP_003545007.2	86 kDa	0.0045	1.4	[]	97	137
1845	prolyl endopeptidase [Glycine max]	XP_003523219.1	82 kDa	0.0076	INF	[]	0	7
2055	Cluster of probable fructokinase-7 isoform X1 [Glycine max] (XP_003534023.1)	XP_003534023.1 [4]	37 kDa	0.0076	INF	[]	0	7
895	Cluster of matrix metalloproteinase precursor [Glycine max] (NP_001236529.1)	NP_001236529.1 [2]	?	0.0087	2.1	[]	15	32
588	uncharacterized protein LOC100818438 isoform 2 precursor [Glycine max]	NP_001239650.1 (+1)	52 kDa	0.0094	1.6	[]	46	72
4	ATP synthase CF1 beta subunit (chloroplast) [Glycine max]	YP_538748.1	54 kDa	0.013	0.9	[]	1444	1316
141	Cluster of ATPase 11, plasma membrane-type [Glycine max] (XP_003549657.1)	XP_003549657.1 [9]	105 kDa	0.017	0.7	[]	132	98
142	vicianin hydrolase isoform X1 [Glycine max]	XP_014634459.1	58 kDa	0.019	0.8	[]	169	131
1192	uncharacterized protein LOC100499680 [Glycine max]	NP_001238256.1 (+1)	?	0.019	2.2	[]	11	24
1647	PREDICTED: patatin-like protein 3 [Glycine max]	XP_003529031.1	?	0.019	5	[]	2	10
189	Cluster of PREDICTED: glutathione S-transferase GST 9 isoform X1 [Glycine max] (XP_006584638.1)	XP_006584638.1 [3]	?	0.021	1.4	[]	67	93
882	Cluster of uncharacterized protein LOC100305671 [Glycine max] (NP_001235057.1)	NP_001235057.1 [3]	14 kDa	0.026	0.5	[]	22	10
1640	uncharacterized protein LOC100810590 [Glycine max]	NP_001240138.1	20 kDa	0.027	0.4	[]	16	6
474	DNA-damage-repair/toleration protein DRT100-like precursor [Glycine max]	NP_001240925.1	40 kDa	0.03	1.6	[]	25	41
873	50S ribosomal protein L6, chloroplastic [Glycine max]	XP_003548187.1	25 kDa	0.031	1.8	[]	18	32
1482	UDP-glycosyltransferase 74G1 [Glycine max]	XP_003548080.2	54 kDa	0.031	INF	[]	0	5
2053	probable inactive purple acid phosphatase 1 isoform X1 [Glycine max]	XP_014626556.1	69 kDa	0.031	INF	[]	0	5
1127	Cluster of asparagine synthetase 2 [Glycine max] (NP_001235721.1)	NP_001235721.1 [5]	?	0.032	4.5	[]	2	9
1794	nuclear pore complex protein NUP50A [Glycine max]	XP_003546318.1	48 kDa	0.032	0	[]	5	0
1933	Cluster of uncharacterized protein LOC100816881 [Glycine max] (NP_001241562.1)	NP_001241562.1 [3]	29 kDa	0.032	0	[]	5	0
1576	7-hydroxymethyl chlorophyll a reductase, chloroplastic [Glycine max]	XP_003535971.1	50 kDa	0.036	0.1	[]	7	1
1307	long chain acyl-CoA synthetase 9, chloroplastic isoform X1 [Glycine max]	XP_003542961.1	76 kDa	0.037	3	[]	4	12
372	isoflavone reductase-like protein [Glycine max]	XP_006581203.1	34 kDa	0.039	1.4	[]	51	71
232	PREDICTED: thioredoxin H1 [Glycine max]	XP_003550402.1	?	0.04	1.3	[]	87	112
1479	uncharacterized protein At5g39570 [Glycine max]	XP_003554616.1	41 kDa	0.041	0.6	[]	39	24
845	aspartyl protease AED3 [Glycine max]	XP_003522749.1	47 kDa	0.043	1.9	[]	12	23
116	Cluster of phosphoenolpyruvate carboxylase [Glycine max] (NP_001237394.1)	NP_001237394.1 [6]	111 kDa	0.045	0.8	[]	152	122
777	uncharacterized protein LOC100798328 [Glycine max]	NP_001242355.1	45 kDa	0.045	0.6	[]	31	18
1366	Cluster of glucose-6-phosphate dehydrogenase [Glycine max] (NP_001241264.1)	NP_001241264.1 [2]	59 kDa	0.045	3.3	[]	3	10
59	chlorophyll a-b binding protein CP29.2, chloroplastic [Glycine max]	XP_003516950.1	31 kDa	0.046	0.9	[]	343	297
793	Cluster of uncharacterized protein LOC100499951 [Glycine max] (NP_001238489.1)	NP_001238489.1 [2]	18 kDa	0.047	1.8	[]	13	24
816	Cluster of protein translocase subunit SecA, chloroplastic [Glycine max] (XP_006574521.1)	XP_006574521.1 [3]	114 kDa	0.047	0.6	[]	27	15
369	uncharacterized protein LOC100795218 precursor [Glycine max]	NP_001242215.1	29 kDa	0.049	1.5	[]	35	51
1235	(S)-ureidoglycine aminohydrolase [Glycine max]	XP_003524192.1 (+1)	33 kDa	0.05	0.4	[]	13	5

## Sheet: Fold_T1_T4
#	Identified Proteins (3076/3093)	Accession Number	Molecular Weight	Fisher's Exact Test (p-value): *(p < 0.00006)	Fold Change by Category	Quantitative Profile	T1	T4
144	Cluster of uncharacterized protein LOC100809983 [Glycine max] (NP_001242893.1)	NP_001242893.1 [5]	?	0.14	1.2	[]	95	110
184	photosystem II protein H (chloroplast) [Glycine max]	YP_538794.1	8 kDa	0.082	1.2	[]	112	133
203	1,4-alpha-glucan-branching enzyme 1, chloroplastic/amyloplastic isoform X1 [Glycine max]	XP_003523080.1 (+1)	102 kDa	0.16	1.2	[]	71	83
210	Cluster of alpha-1,4 glucan phosphorylase L isozyme, chloroplastic/amyloplastic [Glycine max] (XP_006603904.1)	XP_006603904.1 [2]	110 kDa	0.13	1.2	[]	87	102
217	Cluster of uncharacterized LOC100306061 [Glycine max] (NP_001236937.1)	NP_001236937.1 [2]	?	0.091	1.2	[]	98	117
227	delta-aminolevulinic acid dehydratase, chloroplastic [Glycine max]	NP_001238737.1	?	0.058	1.2	[]	92	114
250	glutathione S-transferase GST 8 [Glycine max]	NP_001238675.1	?	0.15	1.2	[]	86	100
255	PREDICTED: auxin-binding protein ABP19a-like [Glycine max]	XP_003551125.1	?	0.089	1.2	[]	84	102
263	Cluster of 40S ribosomal protein S5 [Glycine max] (XP_003519018.1)	XP_003519018.1 [4]	23 kDa	0.097	1.2	[]	80	97
270	Cluster of isocitrate dehydrogenase [NADP], chloroplastic [Glycine max] (NP_001241237.1)	NP_001241237.1 [4]	46 kDa	0.15	1.2	[]	77	90
274	soyasapogenol B glucuronide galactosyltransferase-like [Glycine max]	XP_003546674.1	56 kDa	0.15	1.2	[]	72	85
288	uncharacterized protein ycf39 [Glycine max]	XP_014629862.1	44 kDa	0.19	1.2	[]	59	69
306	Cluster of cathepsin B-like protease 2 [Glycine max] (XP_003554589.1)	XP_003554589.1 [2]	39 kDa	0.2	1.2	[]	65	75
313	Cluster of serine carboxypeptidase-like 51 [Glycine max] (XP_003543444.1)	XP_003543444.1 [3]	51 kDa	0.19	1.2	[]	56	66
323	Cluster of aconitate hydratase 1 [Glycine max] (XP_003517155.1)	XP_003517155.1 [2]	99 kDa	0.072	1.2	[]	111	133
346	Cluster of PREDICTED: sulfite reductase [ferredoxin], chloroplastic [Glycine max] (XP_003537728.1)	XP_003537728.1 [2]	?	0.18	1.2	[]	39	48
364	ribosomal protein S3 (chloroplast) [Glycine max]	YP_538803.1	25 kDa	0.25	1.2	[]	44	51
365	Cluster of probable alpha-mannosidase At5g13980 [Glycine max] (XP_003523176.1)	XP_003523176.1 [3]	114 kDa	0.14	1.2	[]	46	57
368	Cluster of selenium-binding protein 1 [Glycine max] (XP_003538530.1)	XP_003538530.1 [2]	53 kDa	0.17	1.2	[]	48	58
418	Cluster of glutathione reductase, chloroplastic [Glycine max] (XP_014618413.1)	XP_014618413.1 [2]	59 kDa	0.22	1.2	[]	44	52
421	probable carboxylesterase 2 [Glycine max]	XP_003518851.1	43 kDa	0.27	1.2	[]	38	44
424	kunitz family trypsin and protease inhibitor protein precursor [Glycine max]	NP_001237751.1	24 kDa	0.17	1.2	[]	45	55
440	thiamine thiazole synthase 2, chloroplastic [Glycine max]	XP_003536550.1 (+1)	37 kDa	0.21	1.2	[]	40	48
505	acetyl-CoA acetyltransferase, cytosolic 1 [Glycine max]	XP_003545555.1	42 kDa	0.18	1.2	[]	39	48
508	uncharacterized protein LOC100306446 [Glycine max]	NP_001235168.1 (+1)	12 kDa	0.24	1.2	[]	40	47
528	geranylgeranyl pyrophosphate synthase-related protein, chloroplastic-like [Glycine max]	NP_001242759.1	37 kDa	0.27	1.2	[]	37	43
529	bark storage protein A-like [Glycine max]	NP_001276232.1	41 kDa	0.31	1.2	[]	20	24
555	Cluster of glucan endo-1,3-beta-glucosidase precursor [Glycine max] (NP_001238474.1)	NP_001238474.1 [3]	38 kDa	0.19	1.2	[]	33	41
558	Cluster of allantoinase [Glycine max] (XP_014621294.1)	XP_014621294.1 [3]	57 kDa	0.32	1.2	[]	26	30
564	Cluster of PREDICTED: peptidyl-prolyl cis-trans isomerase CYP37, chloroplastic-like [Glycine max] (XP_003541117.1)	XP_003541117.1 [2]	?	0.29	1.2	[]	29	34
574	Cluster of hypersensitive-induced response protein 2-like isoform X1 [Glycine max] (XP_014626824.1)	XP_014626824.1 [2]	32 kDa	0.32	1.2	[]	25	29
579	heat shock protein 83 [Glycine max]	XP_006599549.1	80 kDa	0.099	1.2	[]	82	99
583	gamma-interferon-responsive lysosomal thiol protein [Glycine max]	XP_014619574.1	28 kDa	0.19	1.2	[]	33	41
588	uncharacterized protein LOC100818438 isoform 2 precursor [Glycine max]	NP_001239650.1 (+1)	52 kDa	0.17	1.2	[]	46	56
592	ATP sulfurylase 2 [Glycine max]	XP_006593708.1	54 kDa	0.23	1.2	[]	34	41
594	fe-S cluster assembly factor HCF101, chloroplastic isoform X1 [Glycine max]	XP_003528907.1 (+1)	58 kDa	0.22	1.2	[]	33	40
600	Cluster of uncharacterized protein LOC100306308 [Glycine max] (NP_001236805.1)	NP_001236805.1 [2]	?	0.23	1.2	[]	24	30
602	thaumatin-like protein 1b [Glycine max]	XP_003535210.2 (+1)	28 kDa	0.29	1.2	[]	30	35
604	protein transport protein SEC31 homolog B [Glycine max]	XP_003539884.2	121 kDa	0.28	1.2	[]	27	32
615	alanine--tRNA ligase [Glycine max]	XP_003537781.2	110 kDa	0.32	1.2	[]	26	30
618	Cluster of threonine synthase 1, chloroplastic [Glycine max] (XP_006600450.1)	XP_006600450.1 [3]	56 kDa	0.24	1.2	[]	25	31
631	Cluster of pathogen-related protein [Glycine max] (XP_003526679.1)	XP_003526679.1 [2]	27 kDa	0.28	1.2	[]	25	30
647	Cluster of 40S ribosomal protein S17 [Glycine max] (NP_001237664.1)	NP_001237664.1 [4]	16 kDa	0.29	1.2	[]	29	34
676	glutelin type-A 1-like [Glycine max]	NP_001241090.1	38 kDa	0.31	1.2	[]	22	26
688	Cluster of nascent polypeptide-associated complex subunit alpha-like protein 2 [Glycine max] (XP_003526769.1)	XP_003526769.1 [2]	24 kDa	0.25	1.2	[]	29	35
709	PREDICTED: acid phosphatase 1 [Glycine max]	XP_003529064.1	?	0.34	1.2	[]	13	16
711	Cluster of peroxisomal fatty acid beta-oxidation multifunctional protein AIM1 [Glycine max] (XP_003534202.1)	XP_003534202.1 [2]	78 kDa	0.24	1.2	[]	28	34
713	Cluster of tocopherol cyclase, chloroplastic [Glycine max] (XP_003526485.1)	XP_003526485.1 [2]	54 kDa	0.32	1.2	[]	23	27
734	Cluster of phosphomannomutase [Glycine max] (NP_001237668.1)	NP_001237668.1 [2]	28 kDa	0.3	1.2	[]	17	21
740	Cluster of farnesyl pyrophosphate synthase 1 [Glycine max] (XP_003534984.1)	XP_003534984.1 [2]	39 kDa	0.24	1.2	[]	25	31
748	psbP domain-containing protein 4, chloroplastic [Glycine max]	XP_003526671.1	30 kDa	0.23	1.2	[]	24	30
767	ATP-dependent Clp protease proteolytic subunit-related protein 3, chloroplastic [Glycine max]	XP_003554645.1	36 kDa	0.29	1.2	[]	16	20
772	tripeptidyl-peptidase 2 [Glycine max]	XP_006589538.1	152 kDa	0.26	1.2	[]	21	26
782	uncharacterized protein LOC100526984 [Glycine max]	NP_001236867.1	19 kDa	0.24	1.2	[]	25	31
790	eukaryotic translation initiation factor 3 subunit I [Glycine max]	XP_003517705.1	36 kDa	0.29	1.2	[]	16	20
792	Cluster of serine/threonine-protein phosphatase 2A 65 kDa regulatory subunit A beta isoform [Glycine max] (XP_006589702.1)	XP_006589702.1 [2]	65 kDa	0.19	1.2	[]	47	56
798	Cluster of ATP-dependent 6-phosphofructokinase 3 isoform X1 [Glycine max] (XP_003529065.1)	XP_003529065.1 [2]	59 kDa	0.27	1.2	[]	24	29
838	uncharacterized hydrolase YNR064C isoform X1 [Glycine max]	XP_003521017.3	45 kDa	0.29	1.2	[]	16	20
850	uncharacterized protein LOC100780826 [Glycine max]	NP_001239766.1 (+2)	44 kDa	0.31	1.2	[]	22	26
851	Cluster of uncharacterized protein LOC100807719 [Glycine max] (NP_001242028.1)	NP_001242028.1 [2]	?	0.34	1.2	[]	12	15
854	60S ribosomal protein L17 [Glycine max]	NP_001236526.1 (+1)	20 kDa	0.41	1.2	[]	13	15
885	Cluster of cell division protein FtsZ homolog 2-1, chloroplastic [Glycine max] (XP_003541462.2)	XP_003541462.2 [4]	51 kDa	0.36	1.2	[]	19	22
890	serine hydroxymethyltransferase 4 [Glycine max]	NP_001238335.1 (+1)	?	0.35	1.2	[]	15	18
892	uncharacterized protein LOC100802114 precursor [Glycine max]	NP_001242136.1	?	0.35	1.2	[]	17	20
914	Cluster of ubiquitin-activating enzyme E1 1 [Glycine max] (XP_003518319.2)	XP_003518319.2 [5]	121 kDa	0.41	1.2	[]	13	15
915	uclacyanin-3 [Glycine max]	XP_003521063.1	19 kDa	0.26	1.2	[]	20	25
924	uncharacterized protein LOC100781477 [Glycine max]	NP_001242544.1	36 kDa	0.41	1.2	[]	11	13
927	Cluster of uncharacterized protein LOC100781853 precursor [Glycine max] (NP_001241992.1)	NP_001241992.1 [2]	?	0.35	1.2	[]	15	18
945	uncharacterized protein LOC100784099 [Glycine max]	NP_001241486.1 (+2)	51 kDa	0.41	1.2	[]	12	14
946	NAD(P)H-quinone oxidoreductase subunit U, chloroplastic [Glycine max]	XP_003522295.1	24 kDa	0.3	1.2	[]	18	22
967	uncharacterized protein LOC100500331 [Glycine max]	NP_001236459.1	11 kDa	0.26	1.2	[]	21	26
968	tryptophan synthase beta chain 1 [Glycine max]	XP_003519001.1	52 kDa	0.31	1.2	[]	22	26
981	Cluster of long chain acyl-CoA synthetase 4 [Glycine max] (XP_003517503.1)	XP_003517503.1 [2]	74 kDa	0.35	1.2	[]	14	17
991	gamma-glutamyl hydrolase 2 isoform X1 [Glycine max]	XP_003543198.1	38 kDa	0.3	1.2	[]	18	22
992	putative GDP-L-fucose synthase 2 [Glycine max]	XP_003552287.1	36 kDa	0.35	1.2	[]	15	18
995	Cluster of uncharacterized protein LOC100499800 [Glycine max] (NP_001236216.1)	NP_001236216.1 [3]	?	0.35	1.2	[]	17	20
1008	fructose-1,6-bisphosphatase, chloroplastic [Glycine max]	XP_003529262.1	44 kDa	0.35	1.2	[]	15	18
1022	UDP-glucosyl transferase 73B2 [Glycine max]	XP_003518710.1	53 kDa	0.34	1.2	[]	12	15
1026	ATP-dependent Clp protease proteolytic subunit-related protein 1, chloroplastic [Glycine max]	XP_003536581.1 (+1)	41 kDa	0.41	1.2	[]	11	13
1029	ATPase subunit 8 (mitochondrion) [Glycine max]	YP_007516931.1	18 kDa	0.4	1.2	[]	8	10
1036	tyrosine--tRNA ligase 1, cytoplasmic [Glycine max]	XP_003517240.1 (+1)	43 kDa	0.41	1.2	[]	12	14
1047	peroxisomal fatty acid beta-oxidation multifunctional protein MFP2 [Glycine max]	XP_003529561.1	79 kDa	0.35	1.2	[]	16	19
1058	Cluster of uncharacterized protein LOC100500117 [Glycine max] (NP_001237052.1)	NP_001237052.1 [2]	21 kDa	0.35	1.2	[]	16	19
1063	desiccation-related protein At2g46140-like [Glycine max]	NP_001241079.1 (+1)	34 kDa	0.28	1.2	[]	28	33
1064	UDP-glycosyltransferase 84B2 [Glycine max]	XP_003536615.2	59 kDa	0.4	1.2	[]	9	11
1070	glutathione S-transferase L3 [Glycine max]	NP_001304567.1	27 kDa	0.35	1.2	[]	15	18
1093	Cluster of uncharacterized protein LOC100817183 [Glycine max] (XP_003556573.1)	XP_003556573.1 [2]	67 kDa	0.41	1.2	[]	11	13
1096	Cluster of citrate synthase, glyoxysomal [Glycine max] (XP_003532107.1)	XP_003532107.1 [2]	56 kDa	0.34	1.2	[]	13	16
1113	alpha-amylase inhibitor/lipid transfer/seed storage family protein precursor [Glycine max]	NP_001238401.1	10 kDa	0.41	1.2	[]	12	14
1129	eukaryotic translation initiation factor 3 subunit H-like [Glycine max]	NP_001240962.1 (+1)	39 kDa	0.41	1.2	[]	12	14
1133	uncharacterized protein LOC100786059 [Glycine max]	XP_003530960.1	64 kDa	0.4	1.2	[]	10	12
1142	PREDICTED: ammonium transporter 1 member 2-like [Glycine max]	XP_003536150.1 (+1)	?	0.34	1.2	[]	13	16
1143	uncharacterized protein LOC100819290 [Glycine max]	XP_003554398.1	14 kDa	0.41	1.2	[]	12	14
1147	magnesium chelatase subunit [Glycine max]	NP_001237903.1	?	0.4	1.2	[]	10	12
1159	thioredoxin-like protein HCF164, chloroplastic [Glycine max]	XP_003517272.1	28 kDa	0.35	1.2	[]	14	17
1169	uncharacterized protein LOC100793134 [Glycine max]	NP_001239879.1	45 kDa	0.34	1.2	[]	13	16
1173	PREDICTED: peamaclein [Glycine max]	XP_003525918.1	?	0.49	1.2	[]	6	7
1200	uncharacterized protein LOC100777334 [Glycine max]	NP_001240272.1	14 kDa	0.34	1.2	[]	12	15
1204	NAD-dependent malic enzyme 2, mitochondrial [Glycine max]	XP_003521187.1	67 kDa	0.4	1.2	[]	8	10
1213	protein ABCI7, chloroplastic [Glycine max]	XP_003539175.2	50 kDa	0.49	1.2	[]	6	7
1224	uncharacterized protein LOC100804209 [Glycine max]	XP_003543293.1	24 kDa	0.49	1.2	[]	6	7
1230	Cluster of PREDICTED: chalcone isomerase 4B isoform X1 [Glycine max] (XP_006577878.1)	XP_006577878.1 [2]	?	0.4	1.2	[]	10	12
1231	Cluster of uncharacterized protein LOC100788535 [Glycine max] (NP_001239929.1)	NP_001239929.1 [2]	16 kDa	0.4	1.2	[]	9	11
1239	PREDICTED: uncharacterized protein LOC100789496 isoform X1 [Glycine max]	XP_014618989.1	?	0.4	1.2	[]	9	11
1247	abscisate beta-glucosyltransferase [Glycine max]	XP_003518708.1	53 kDa	0.49	1.2	[]	6	7
1253	light-harvesting complex-like protein 3 isotype 2, chloroplastic [Glycine max]	XP_003524176.1	29 kDa	0.41	1.2	[]	13	15
1261	polyphenol oxidase, chloroplastic [Glycine max]	XP_003526194.1	67 kDa	0.49	1.2	[]	6	7
1264	protein HOTHEAD [Glycine max]	XP_003525734.1	63 kDa	0.4	1.2	[]	9	11
1275	bifunctional epoxide hydrolase 2 [Glycine max]	XP_003527442.1	35 kDa	0.4	1.2	[]	9	11
1283	proline iminopeptidase [Glycine max]	XP_003545761.1	44 kDa	0.4	1.2	[]	8	10
1286	cell division protein FtsY homolog, chloroplastic [Glycine max]	XP_006576355.1	40 kDa	0.4	1.2	[]	8	10
1289	uncharacterized protein LOC100305955 precursor [Glycine max]	NP_001235472.1	?	0.4	1.2	[]	9	11
1294	Cluster of uncharacterized protein LOC100499846 [Glycine max] (NP_001236826.1)	NP_001236826.1 [4]	16 kDa	0.4	1.2	[]	9	11
1303	Cluster of uncharacterized protein LOC100305505 [Glycine max] (NP_001236331.1)	NP_001236331.1 [2]	12 kDa	0.4	1.2	[]	9	11
1314	caffeoyl-CoA O-methyltransferase [Glycine max]	XP_003518701.2 (+1)	37 kDa	0.49	1.2	[]	6	7
1315	phospho-2-dehydro-3-deoxyheptonate aldolase 1, chloroplastic [Glycine max]	XP_003519173.1	59 kDa	0.32	1.2	[]	26	30
1316	L-ascorbate oxidase homolog [Glycine max]	XP_003527501.1 (+1)	60 kDa	0.4	1.2	[]	10	12
1343	Cluster of NADPH--cytochrome P450 reductase [Glycine max] (XP_003526551.1)	XP_003526551.1 [2]	77 kDa	0.4	1.2	[]	9	11
1356	acylamino-acid-releasing enzyme isoform X2 [Glycine max]	XP_003536827.2 (+1)	90 kDa	0.49	1.2	[]	6	7
1359	probable small nuclear ribonucleoprotein G isoform X1 [Glycine max]	XP_003554446.1 (+1)	9 kDa	0.49	1.2	[]	5	6
1365	Cluster of calcium-transporting ATPase 4, endoplasmic reticulum-type [Glycine max] (XP_003554341.1)	XP_003554341.1 [2]	117 kDa	0.4	1.2	[]	9	11
1370	uncharacterized protein LOC100819858 [Glycine max]	NP_001241027.1	23 kDa	0.4	1.2	[]	10	12
1386	chaperone protein dnaJ A6, chloroplastic [Glycine max]	XP_006591500.1	47 kDa	0.27	1.2	[]	22	27
1398	dirigent protein 19 [Glycine max]	XP_003534238.1	20 kDa	0.4	1.2	[]	8	10
1411	probable 60S ribosomal protein L14 [Glycine max]	XP_003537272.1 (+1)	15 kDa	0.4	1.2	[]	8	10
1415	Cluster of pyrophosphate--fructose 6-phosphate 1-phosphotransferase subunit beta isoform X2 [Glycine max] (XP_003534704.1)	XP_003534704.1 [3]	61 kDa	0.49	1.2	[]	5	6
1426	Cluster of probable cadmium/zinc-transporting ATPase HMA1, chloroplastic [Glycine max] (XP_003550994.1)	XP_003550994.1 [2]	89 kDa	0.4	1.2	[]	9	11
1444	60S acidic ribosomal protein P1-3 [Glycine max]	XP_003521825.1	11 kDa	0.4	1.2	[]	8	10
1449	glucosyltransferase [Glycine max]	NP_001237242.1	?	0.4	1.2	[]	8	10
1452	calcium-binding allergen Ole e 8 [Glycine max]	XP_014634193.1	20 kDa	0.4	1.2	[]	8	10
1465	acetyl-CoA carboxylase carboxyltransferase beta subunit (chloroplast) [Glycine max]	YP_538774.1	49 kDa	0.4	1.2	[]	8	10
1478	glycine--tRNA ligase, chloroplastic/mitochondrial 2 isoform X1 [Glycine max]	XP_003520424.2	124 kDa	0.49	1.2	[]	5	6
1484	chaperone protein dnaJ A6, chloroplastic isoform X1 [Glycine max]	XP_003531344.1 (+1)	47 kDa	0.35	1.2	[]	17	20
1495	phosphoribosylformylglycinamidine cyclo-ligase, chloroplastic/mitochondrial [Glycine max]	XP_003525128.1 (+1)	41 kDa	0.49	1.2	[]	6	7
1499	PREDICTED: aspartate aminotransferase, mitochondrial [Glycine max]	XP_003527337.1	?	0.49	1.2	[]	5	6
1508	uncharacterized protein LOC100780633 [Glycine max]	XP_003523394.1 (+1)	28 kDa	0.49	1.2	[]	6	7
1519	uncharacterized protein LOC100306684 [Glycine max]	NP_001238703.1	14 kDa	0.49	1.2	[]	5	6
1522	sec-independent protein translocase protein TATB, chloroplastic [Glycine max]	XP_003556118.3	25 kDa	0.4	1.2	[]	9	11
1526	Cluster of inosine-5'-monophosphate dehydrogenase [Glycine max] (XP_003532912.2)	XP_003532912.2 [2]	51 kDa	0.49	1.2	[]	4	5
1533	methyl-CpG-binding domain-containing protein 10-like [Glycine max]	NP_001304479.1	?	0.41	1.2	[]	12	14
1536	beta-ketoacyl-acyl carrier protein synthase III [Glycine max]	NP_001237735.1 (+1)	42 kDa	0.49	1.2	[]	6	7
1549	uncharacterized protein LOC100500579 precursor [Glycine max]	NP_001236355.1	?	0.35	1.2	[]	17	20
1563	uncharacterized protein LOC100812488 [Glycine max]	XP_003536094.1	26 kDa	0.49	1.2	[]	5	6
1565	probable sucrose-phosphate synthase [Glycine max]	XP_003549735.1	118 kDa	0.49	1.2	[]	4	5
1567	uncharacterized protein LOC100777981 [Glycine max]	NP_001241624.1	16 kDa	0.49	1.2	[]	5	6
1582	uncharacterized protein LOC100792444 [Glycine max]	NP_001242372.1 (+1)	22 kDa	0.49	1.2	[]	4	5
1588	uncharacterized protein LOC100306283 [Glycine max]	XP_003529088.1	8 kDa	0.49	1.2	[]	5	6
1603	Cluster of PI-PLC X domain-containing protein At5g67130 isoform X2 [Glycine max] (XP_003517306.1)	XP_003517306.1 [3]	45 kDa	0.49	1.2	[]	6	7
1614	NAD(P)H-quinone oxidoreductase subunit S, chloroplastic [Glycine max]	XP_003534582.1	17 kDa	0.49	1.2	[]	6	7
1615	asparagine synthetase [glutamine-hydrolyzing] 3 [Glycine max]	XP_003538618.1	64 kDa	0.49	1.2	[]	4	5
1628	serine/threonine-protein phosphatase 2A 65 kDa regulatory subunit A beta isoform [Glycine max]	XP_014633360.1	65 kDa	0.26	1.2	[]	34	40
1639	PREDICTED: histidinol dehydrogenase, chloroplastic-like [Glycine max]	XP_014634231.1	?	0.49	1.2	[]	5	6
1649	UDP-glycosyltransferase 83A1 [Glycine max]	XP_003531850.1	50 kDa	0.49	1.2	[]	6	7
1653	Cluster of uncharacterized protein LOC100305496 [Glycine max] (NP_001236218.1)	NP_001236218.1 [3]	?	0.49	1.2	[]	6	7
1657	uncharacterized LOC100500052 [Glycine max]	NP_001236169.1	?	0.24	1.2	[]	27	33
1674	ethanolamine-phosphate cytidylyltransferase [Glycine max]	XP_003552337.1	47 kDa	0.49	1.2	[]	6	7
1694	uncharacterized protein LOC100500338 precursor [Glycine max]	NP_001236538.1	?	0.35	1.2	[]	16	19
1696	Cluster of peptidyl-prolyl cis-trans isomerase CYP28, chloroplastic [Glycine max] (XP_003535048.1)	XP_003535048.1 [2]	31 kDa	0.49	1.2	[]	4	5
1698	uncharacterized protein LOC100820080 [Glycine max]	XP_006585864.1	48 kDa	0.49	1.2	[]	4	5
1706	polypyrimidine tract-binding protein homolog 3 isoform X2 [Glycine max]	XP_003518587.1 (+3)	49 kDa	0.49	1.2	[]	4	5
1724	beta-ureidopropionase [Glycine max]	XP_003529260.1	46 kDa	0.49	1.2	[]	5	6
1753	crocetin glucosyltransferase, chloroplastic [Glycine max]	XP_003552552.1	52 kDa	0.49	1.2	[]	5	6
1763	GDSL esterase/lipase APG [Glycine max]	XP_003531641.3	39 kDa	0.49	1.2	[]	4	5
1776	PREDICTED: UBP1-associated protein 2B-like [Glycine max]	XP_014625732.1	?	0.49	1.2	[]	4	5
1791	protein transport protein SEC23 [Glycine max]	XP_003538532.1	85 kDa	0.49	1.2	[]	4	5
1804	ferredoxin-3, chloroplastic-like [Glycine max]	NP_001241349.1	16 kDa	0.49	1.2	[]	4	5
1810	peptide deformylase 1A, chloroplastic [Glycine max]	XP_006585638.1	28 kDa	0.49	1.2	[]	4	5
1852	tryptophan synthase alpha chain [Glycine max]	XP_006576918.1	33 kDa	0.49	1.2	[]	4	5
1907	uncharacterized protein LOC100775219 [Glycine max]	XP_006586833.1	72 kDa	0.49	1.2	[]	5	6
1936	uncharacterized protein LOC100793209 [Glycine max]	NP_001242362.1	?	0.49	1.2	[]	5	6
1956	1-aminocyclopropane-1-carboxylate oxidase-like [Glycine max]	NP_001241899.1	?	0.34	1.2	[]	13	16
2017	isocitrate dehydrogenase [NADP] [Glycine max]	XP_003525669.1	53 kDa	0.35	1.2	[]	14	17
167	soyasaponin III rhamnosyltransferase [Glycine max]	NP_001240857.1	54 kDa	0.043	1.3	[]	99	124
232	PREDICTED: thioredoxin H1 [Glycine max]	XP_003550402.1	?	0.022	1.3	[]	87	115
453	Cluster of monocopper oxidase-like protein SKU5 [Glycine max] (XP_006600828.1)	XP_006600828.1 [2]	67 kDa	0.1	1.3	[]	35	47
507	gibberellin-regulated protein 6 precursor [Glycine max]	NP_001236470.1 (+4)	13 kDa	0.16	1.3	[]	34	43
511	Cluster of uncharacterized protein LOC100815475 [Glycine max] (NP_001242339.1)	NP_001242339.1 [2]	?	0.2	1.3	[]	27	34
547	Cluster of cyclase-associated protein 1 [Glycine max] (XP_003541049.1)	XP_003541049.1 [2]	51 kDa	0.19	1.3	[]	24	31
576	uncharacterized protein LOC100306424 [Glycine max]	NP_001238638.1	23 kDa	0.19	1.3	[]	22	29
590	Cluster of serine--tRNA ligase [Glycine max] (XP_003536082.1)	XP_003536082.1 [2]	51 kDa	0.12	1.3	[]	29	39
614	proteasome subunit alpha type-1-B [Glycine max]	XP_003534072.1 (+2)	31 kDa	0.18	1.3	[]	28	36
641	uncharacterized protein LOC100785827 [Glycine max]	NP_001241125.1 (+1)	33 kDa	0.2	1.3	[]	26	33
702	Cluster of uncharacterized protein LOC100305465 [Glycine max] (NP_001235770.1)	NP_001235770.1 [13]	15 kDa	0.32	1.3	[]	9	12
716	homoglutathione synthetase [Glycine max]	NP_001237050.1	56 kDa	0.22	1.3	[]	22	28
722	Cluster of peroxisomal biogenesis factor 11 family protein [Glycine max] (NP_001235755.1)	NP_001235755.1 [2]	26 kDa	0.26	1.3	[]	19	24
738	uncharacterized protein LOC100305579 precursor [Glycine max]	NP_001237383.1 (+2)	23 kDa	0.23	1.3	[]	23	29
824	Cluster of CBS domain-containing protein isoform X1 [Glycine max] (XP_006574340.1)	XP_006574340.1 [3]	23 kDa	0.22	1.3	[]	20	26
825	Cluster of pyruvate dehydrogenase E1 component subunit alpha-3, chloroplastic [Glycine max] (XP_014633217.1)	XP_014633217.1 [2]	48 kDa	0.29	1.3	[]	15	19
857	26S proteasome non-ATPase regulatory subunit 7 homolog A [Glycine max]	XP_003538451.1	35 kDa	0.24	1.3	[]	15	20
865	4-hydroxy-tetrahydrodipicolinate synthase, chloroplastic [Glycine max]	XP_003534605.1 (+1)	40 kDa	0.28	1.3	[]	14	18
876	ribosomal protein L16 (chloroplast) [Glycine max]	YP_538802.1	15 kDa	0.21	1.3	[]	18	24
919	uncharacterized protein LOC100820540 [Glycine max]	XP_003555823.1	87 kDa	0.21	1.3	[]	19	25
936	beta-amylase isoform X2 [Glycine max]	XP_003540325.2	69 kDa	0.28	1.3	[]	14	18
940	uncharacterized protein LOC100306467 [Glycine max]	NP_001235473.1	17 kDa	0.25	1.3	[]	17	22
1034	Cluster of universal stress protein PHOS32 [Glycine max] (XP_003527284.1)	XP_003527284.1 [2]	27 kDa	0.33	1.3	[]	10	13
1049	GDSL esterase/lipase At5g33370 [Glycine max]	XP_014627512.1	40 kDa	0.32	1.3	[]	9	12
1085	Cluster of eukaryotic translation initiation factor 3 subunit C [Glycine max] (XP_003521511.1)	XP_003521511.1 [2]	105 kDa	0.27	1.3	[]	12	16
1094	Cluster of uncharacterized protein LOC100782198 [Glycine max] (NP_001240274.1)	NP_001240274.1 [2]	44 kDa	0.33	1.3	[]	10	13
1112	NADH dehydrogenase subunit 7 (mitochondrion) [Glycine max]	YP_007516886.1	44 kDa	0.33	1.3	[]	11	14
1118	uncharacterized protein LOC100810571 [Glycine max]	NP_001240037.1	30 kDa	0.27	1.3	[]	12	16
1160	arginine biosynthesis bifunctional protein ArgJ, chloroplastic [Glycine max]	XP_003542466.1	49 kDa	0.33	1.3	[]	10	13
1166	non-specific lipid-transfer protein 2 [Glycine max]	XP_003552717.1	10 kDa	0.27	1.3	[]	12	16
1215	indole-3-glycerol phosphate synthase, chloroplastic [Glycine max]	XP_003519406.1	43 kDa	0.49	1.3	[]	3	4
1242	putative chitinase precursor [Glycine max]	NP_001241202.1	32 kDa	0.32	1.3	[]	9	12
1263	acetate/butyrate--CoA ligase AAE7, peroxisomal [Glycine max]	XP_003529540.1 (+1)	62 kDa	0.38	1.3	[]	6	8
1271	uncharacterized protein LOC100500087 [Glycine max]	NP_001236608.1 (+1)	18 kDa	0.33	1.3	[]	10	13
1288	probable acyl-CoA dehydrogenase IBR3 isoform X1 [Glycine max]	XP_014623451.1	92 kDa	0.49	1.3	[]	3	4
1296	uncharacterized protein LOC100305903 [Glycine max]	NP_001238494.1	21 kDa	0.33	1.3	[]	10	13
1319	putative UDP-glucose glucosyltransferase [Glycine max]	XP_003555960.1	53 kDa	0.39	1.3	[]	7	9
1380	Cluster of putative cyclase precursor [Glycine max] (NP_001240897.1)	NP_001240897.1 [2]	28 kDa	0.32	1.3	[]	9	12
1409	uncharacterized protein LOC100305945 [Glycine max]	NP_001235332.1 (+7)	17 kDa	0.38	1.3	[]	6	8
1429	Cluster of UBP1-associated protein 2C [Glycine max] (XP_006592545.1)	XP_006592545.1 [2]	44 kDa	0.33	1.3	[]	10	13
1437	tropinone reductase homolog At5g06060 [Glycine max]	XP_003552193.1	28 kDa	0.39	1.3	[]	7	9
1470	Cluster of uncharacterized protein LOC100526945 [Glycine max] (NP_001236336.1)	NP_001236336.1 [2]	23 kDa	0.38	1.3	[]	6	8
1503	uncharacterized protein LOC100500447 [Glycine max]	NP_001238242.1	16 kDa	0.49	1.3	[]	3	4
1504	CSC1-like protein ERD4 [Glycine max]	XP_003546071.1	82 kDa	0.49	1.3	[]	3	4
1511	2Fe-2S ferredoxin-like superfamily protein [Glycine max]	NP_001236060.1 (+1)	16 kDa	0.38	1.3	[]	6	8
1539	lecithin-cholesterol acyltransferase-like 1 [Glycine max]	XP_003525948.1	49 kDa	0.38	1.3	[]	6	8
1552	beta-xylosidase/alpha-L-arabinofuranosidase 1 [Glycine max]	XP_003531557.1 (+1)	84 kDa	0.49	1.3	[]	3	4
1556	subtilisin-like protease SBT1.7 [Glycine max]	XP_003550312.1	82 kDa	0.38	1.3	[]	6	8
1572	histone-lysine N-methyltransferase setd3 [Glycine max]	XP_003530864.1	52 kDa	0.38	1.3	[]	6	8
1579	PREDICTED: syntaxin-112-like isoform X2 [Glycine max]	XP_003517224.1	?	0.49	1.3	[]	3	4
1675	L-ascorbate oxidase [Glycine max]	XP_003555658.2	64 kDa	0.49	1.3	[]	3	4
1703	uncharacterized protein LOC100499735 [Glycine max]	NP_001235297.1	15 kDa	0.49	1.3	[]	3	4
1709	uncharacterized protein LOC100816951 isoform X1 [Glycine max]	XP_006601844.1	36 kDa	0.49	1.3	[]	3	4
1792	sulfite oxidase [Glycine max]	XP_003553844.1	44 kDa	0.49	1.3	[]	3	4
1797	Cluster of serine/threonine-protein phosphatase PP2A catalytic subunit [Glycine max] (XP_003517887.1)	XP_003517887.1 [7]	35 kDa	0.49	1.3	[]	3	4
1808	tryptophan--tRNA ligase, cytoplasmic [Glycine max]	XP_003542182.1	46 kDa	0.49	1.3	[]	3	4
1833	MSI1 [Glycine max]	NP_001237595.1	?	0.49	1.3	[]	3	4
1847	glutathione S-transferase GST 23 [Glycine max]	NP_001236903.1	?	0.49	1.3	[]	3	4
1850	glycerophosphodiester phosphodiesterase GDPD1, chloroplastic [Glycine max]	XP_003553962.3	43 kDa	0.49	1.3	[]	3	4
1854	valine--tRNA ligase, chloroplastic/mitochondrial 2 isoform X1 [Glycine max]	XP_003550098.1 (+1)	111 kDa	0.49	1.3	[]	3	4
1858	60S ribosomal protein L27a [Glycine max]	NP_001235195.1 (+1)	16 kDa	0.49	1.3	[]	3	4
1875	protein NCA1 [Glycine max]	XP_006578395.1	40 kDa	0.49	1.3	[]	3	4
1876	DNA gyrase subunit B, chloroplastic/mitochondrial [Glycine max]	XP_003521129.1 (+1)	81 kDa	0.49	1.3	[]	3	4
1899	aquaporin SIP1-1 [Glycine max]	XP_003527500.1	26 kDa	0.49	1.3	[]	3	4
1922	splicing factor 3B subunit 4 [Glycine max]	XP_003534692.1 (+1)	40 kDa	0.49	1.3	[]	3	4
1923	uncharacterized protein LOC100803098 [Glycine max]	NP_001241976.1 (+1)	21 kDa	0.49	1.3	[]	3	4
1926	PREDICTED: fatty-acid-binding protein 1-like [Glycine max]	XP_003554254.1	?	0.49	1.3	[]	3	4
1937	uncharacterized protein LOC100527411 [Glycine max]	NP_001235689.1	11 kDa	0.49	1.3	[]	3	4
189	Cluster of PREDICTED: glutathione S-transferase GST 9 isoform X1 [Glycine max] (XP_006584638.1)	XP_006584638.1 [3]	?	0.013	1.4	[]	67	95
194	Cluster of clathrin heavy chain 2 [Glycine max] (XP_003519402.1)	XP_003519402.1 [4]	193 kDa	0.0097	1.4	[]	69	99
278	Cluster of uncharacterized LOC100500326 precursor [Glycine max] (NP_001236394.1)	NP_001236394.1 [2]	?	0.037	1.4	[]	59	80
412	31 kDa ribonucleoprotein, chloroplastic-like [Glycine max]	NP_001239665.1	32 kDa	0.052	1.4	[]	45	62
460	Cluster of guanosine nucleotide diphosphate dissociation inhibitor 2 [Glycine max] (XP_003531293.1)	XP_003531293.1 [2]	50 kDa	0.11	1.4	[]	25	35
548	PREDICTED: uncharacterized protein LOC100791176 [Glycine max]	XP_006597500.2	?	0.09	1.4	[]	31	43
680	Cluster of probable aspartyl protease At4g16563 [Glycine max] (XP_003553619.1)	XP_003553619.1 [2]	51 kDa	0.17	1.4	[]	19	26
693	Cluster of ectonucleotide pyrophosphatase/phosphodiesterase family member 3 [Glycine max] (XP_003517374.1)	XP_003517374.1 [2]	51 kDa	0.14	1.4	[]	25	34
707	Cluster of transcription factor Pur-alpha 1 [Glycine max] (XP_003529454.1)	XP_003529454.1 [2]	31 kDa	0.22	1.4	[]	13	18
715	purple acid phosphatase-like protein [Glycine max]	NP_001236677.1	60 kDa	0.088	1.4	[]	37	50
803	uncharacterized protein LOC100785706 isoform X2 [Glycine max]	XP_003547914.1 (+1)	23 kDa	0.16	1.4	[]	17	24
895	Cluster of matrix metalloproteinase precursor [Glycine max] (NP_001236529.1)	NP_001236529.1 [2]	?	0.19	1.4	[]	15	21
928	Cluster of uncharacterized protein LOC100305494 [Glycine max] (NP_001236197.1)	NP_001236197.1 [2]	20 kDa	0.22	1.4	[]	12	17
931	ribulose-1,5 bisphosphate carboxylase/oxygenase large subunit N-methyltransferase, chloroplastic [Glycine max]	XP_006604092.1	56 kDa	0.2	1.4	[]	17	23
977	uncharacterized protein LOC100797326 [Glycine max]	NP_001240991.1	36 kDa	0.22	1.4	[]	12	17
979	dicarboxylate transporter 1, chloroplastic [Glycine max]	XP_003537966.1 (+1)	59 kDa	0.19	1.4	[]	15	21
1072	Cluster of stress-response A/B barrel domain-containing protein HS1 [Glycine max] (XP_003526484.1)	XP_003526484.1 [2]	12 kDa	0.23	1.4	[]	14	19
1102	uncharacterized LOC100527742 precursor [Glycine max]	NP_001236724.1	?	0.31	1.4	[]	8	11
1103	uncharacterized protein LOC100798112 precursor [Glycine max]	NP_001241103.1	13 kDa	0.26	1.4	[]	10	14
1110	ATP synthase CF0 A subunit (chloroplast) [Glycine max]	YP_538767.1	27 kDa	0.38	1.4	[]	5	7
1130	bifunctional D-cysteine desulfhydrase/1-aminocyclopropane-1-carboxylate deaminase, mitochondrial isoform X2 [Glycine max]	XP_003525175.1 (+1)	41 kDa	0.38	1.4	[]	5	7
1170	cationic peroxidase 1 [Glycine max]	XP_003552297.1	33 kDa	0.26	1.4	[]	10	14
1192	uncharacterized protein LOC100499680 [Glycine max]	NP_001238256.1 (+1)	?	0.27	1.4	[]	11	15
1202	Cluster of alanine--tRNA ligase, chloroplastic/mitochondrial [Glycine max] (XP_003526788.1)	XP_003526788.1 [2]	108 kDa	0.38	1.4	[]	5	7
1227	tyrosine--tRNA ligase, chloroplastic/mitochondrial [Glycine max]	XP_003544330.1	54 kDa	0.31	1.4	[]	8	11
1256	Cluster of uncharacterized protein LOC100816212 [Glycine max] (NP_001240086.1)	NP_001240086.1 [6]	17 kDa	0.3	1.4	[]	7	10
1258	Cluster of protein CDI-like [Glycine max] (NP_001304415.1)	NP_001304415.1 [3]	?	0.3	1.4	[]	7	10
1304	Cluster of putative 50S ribosomal protein L21, chloroplastic [Glycine max] (NP_001239706.1)	NP_001239706.1 [2]	23 kDa	0.3	1.4	[]	7	10
1323	glycine-rich protein 2 [Glycine max]	XP_003522723.1	19 kDa	0.25	1.4	[]	9	13
1338	pyruvate kinase 1, cytosolic [Glycine max]	XP_014623184.1	58 kDa	0.3	1.4	[]	7	10
1388	ylmG homolog protein 1-2, chloroplastic [Glycine max]	XP_003531773.1	22 kDa	0.3	1.4	[]	7	10
1434	dolichyl-diphosphooligosaccharide--protein glycosyltransferase 48 kDa subunit [Glycine max]	XP_003541072.1	48 kDa	0.3	1.4	[]	7	10
1472	Cluster of PREDICTED: LOW QUALITY PROTEIN: probable polyribonucleotide nucleotidyltransferase 1, chloroplastic [Glycine max] (XP_014624092.1)	XP_014624092.1 [2]	?	0.31	1.4	[]	8	11
1481	uncharacterized protein LOC100811673 [Glycine max]	XP_003525168.1	43 kDa	0.38	1.4	[]	5	7
1489	zinc finger CCCH domain-containing protein 31 isoform X2 [Glycine max]	XP_003521211.1 (+1)	31 kDa	0.3	1.4	[]	7	10
1493	cytochrome P450 72A15 [Glycine max]	XP_003531823.1	61 kDa	0.38	1.4	[]	5	7
1496	uncharacterized protein LOC100782499 isoform X3 [Glycine max]	XP_003530953.1 (+2)	34 kDa	0.38	1.4	[]	5	7
1530	probable acyl-activating enzyme 16, chloroplastic isoform X1 [Glycine max]	XP_003537522.1	80 kDa	0.3	1.4	[]	7	10
1545	aldehyde dehydrogenase family 2 member C4 isoform X1 [Glycine max]	XP_003528912.1	55 kDa	0.38	1.4	[]	5	7
1547	synaptotagmin-2 [Glycine max]	XP_003545028.1	61 kDa	0.38	1.4	[]	5	7
1557	Cluster of ras-related protein Rab11A [Glycine max] (XP_003552040.1)	XP_003552040.1 [5]	25 kDa	0.19	1.4	[]	15	21
1574	photosynthetic NDH subunit of subcomplex B 3, chloroplastic [Glycine max]	XP_003546527.1	22 kDa	0.31	1.4	[]	8	11
1598	uncharacterized protein LOC100499687 precursor [Glycine max]	NP_001238362.1	20 kDa	0.38	1.4	[]	5	7
1680	Cluster of probable glutathione S-transferase [Glycine max] (NP_001238439.1)	NP_001238439.1 [3]	26 kDa	0.22	1.4	[]	13	18
1789	chaperonin CPN60-like 2, mitochondrial [Glycine max]	XP_006583012.1	61 kDa	0.38	1.4	[]	5	7
160	prolyl endopeptidase [Glycine max]	XP_003545007.2	86 kDa	0.00068	1.5	[]	97	146
333	NADH dehydrogenase subunit 7 (chloroplast) [Glycine max]	YP_538812.1	46 kDa	0.016	1.5	[]	51	75
474	DNA-damage-repair/toleration protein DRT100-like precursor [Glycine max]	NP_001240925.1	40 kDa	0.058	1.5	[]	25	38
657	Cluster of beta-hexosaminidase 1 [Glycine max] (XP_003552672.1)	XP_003552672.1 [3]	64 kDa	0.1	1.5	[]	22	32
694	uncharacterized protein LOC100305517 [Glycine max]	NP_001236480.1	11 kDa	0.07	1.5	[]	24	36
706	Cluster of chloroplastic import inner membrane translocase subunit HP30-2 [Glycine max] (XP_003526780.1)	XP_003526780.1 [2]	28 kDa	0.063	1.5	[]	22	34
749	Cluster of coatomer subunit alpha-2 [Glycine max] (XP_003556297.1)	XP_003556297.1 [4]	137 kDa	0.14	1.5	[]	13	20
760	Cluster of probable pterin-4-alpha-carbinolamine dehydratase, chloroplastic [Glycine max] (XP_003518625.1)	XP_003518625.1 [2]	24 kDa	0.15	1.5	[]	15	22
804	PREDICTED: cystathionine gamma-synthase 1, chloroplastic [Glycine max]	XP_003552541.1	?	0.17	1.5	[]	12	18
877	26S proteasome non-ATPase regulatory subunit 12 homolog A [Glycine max]	XP_003525095.1 (+1)	50 kDa	0.29	1.5	[]	6	9
955	succinate dehydrogenase [ubiquinone] iron-sulfur subunit 2, mitochondrial [Glycine max]	XP_003553891.1	31 kDa	0.18	1.5	[]	13	19
1015	Cluster of uncharacterized protein LOC100499804 [Glycine max] (NP_001236263.1)	NP_001236263.1 [3]	10 kDa	0.15	1.5	[]	14	21
1045	histidine--tRNA ligase, chloroplastic/mitochondrial isoform X1 [Glycine max]	XP_003521406.1 (+1)	56 kDa	0.14	1.5	[]	13	20
1194	50S ribosomal protein L22, chloroplastic [Glycine max]	NP_001304472.1	?	0.24	1.5	[]	8	12
1250	leucine--tRNA ligase, chloroplastic/mitochondrial [Glycine max]	XP_003529648.1	110 kDa	0.24	1.5	[]	8	12
1255	pheophytinase, chloroplastic [Glycine max]	XP_003556409.1	44 kDa	0.29	1.5	[]	6	9
1274	omega-amidase, chloroplastic [Glycine max]	XP_003526043.1	39 kDa	0.21	1.5	[]	11	16
1282	UDP-glucuronic acid decarboxylase 2 [Glycine max]	XP_003536125.1	48 kDa	0.11	1.5	[]	18	27
1349	PREDICTED: LOW QUALITY PROTEIN: translation factor GUF1 homolog, chloroplastic-like [Glycine max]	XP_003526892.2	?	0.29	1.5	[]	6	9
1355	uncharacterized protein LOC100527347 [Glycine max]	NP_001238556.1	17 kDa	0.37	1.5	[]	4	6
1382	kunitz-type trypsin inhibitor precursor [Glycine max]	NP_001236001.1	23 kDa	0.24	1.5	[]	8	12
1400	Cluster of exportin-2 [Glycine max] (XP_003528788.1)	XP_003528788.1 [2]	108 kDa	0.29	1.5	[]	6	9
1458	uncharacterized protein LOC100305531 [Glycine max]	NP_001236666.1	15 kDa	0.29	1.5	[]	6	9
1520	uncharacterized protein LOC100809400 [Glycine max]	NP_001241241.1	34 kDa	0.29	1.5	[]	6	9
1532	sterol 24-C methyltransferase 2-1 [Glycine max]	NP_001241131.1 (+1)	40 kDa	0.37	1.5	[]	4	6
1589	probable serine protease EDA2 [Glycine max]	XP_014624399.1	55 kDa	0.29	1.5	[]	6	9
1595	BAG family molecular chaperone regulator 7 [Glycine max]	XP_014619854.1 (+1)	46 kDa	0.37	1.5	[]	4	6
1596	signal recognition particle 43 kDa protein, chloroplastic [Glycine max]	XP_003537753.1	42 kDa	0.37	1.5	[]	4	6
1604	Cluster of uncharacterized protein LOC100793630 [Glycine max] (NP_001239792.1)	NP_001239792.1 [2]	32 kDa	0.49	1.5	[]	2	3
1629	probable solanesyl-diphosphate synthase 3, chloroplastic [Glycine max]	XP_003543173.1	46 kDa	0.29	1.5	[]	6	9
1644	probable NAD(P)H dehydrogenase (quinone) FQR1-like 2 [Glycine max]	XP_003517248.1	28 kDa	0.37	1.5	[]	4	6
1647	PREDICTED: patatin-like protein 3 [Glycine max]	XP_003529031.1	?	0.49	1.5	[]	2	3
1660	probable glucan 1,3-alpha-glucosidase [Glycine max]	XP_003523210.1	104 kDa	0.49	1.5	[]	2	3
1663	peroxidase 12 [Glycine max]	XP_003536413.1	38 kDa	0.49	1.5	[]	2	3
1665	rhicadhesin receptor [Glycine max]	XP_003554594.1 (+2)	23 kDa	0.37	1.5	[]	4	6
1681	protein transport protein Sec24-like At4g32640 [Glycine max]	XP_003535751.1	117 kDa	0.49	1.5	[]	2	3
1699	kinesin-like protein KIN-14B [Glycine max]	XP_006602452.1	143 kDa	0.49	1.5	[]	2	3
1702	dipeptidyl-peptidase 5 [Glycine max]	XP_003532124.2	82 kDa	0.29	1.5	[]	6	9
1741	glutamyl-tRNA(Gln) amidotransferase subunit A, chloroplastic/mitochondrial [Glycine max]	XP_003532109.1	58 kDa	0.37	1.5	[]	4	6
1758	Cluster of uncharacterized protein LOC100810467 [Glycine max] (XP_003531008.1)	XP_003531008.1 [2]	52 kDa	0.49	1.5	[]	2	3
1760	Cluster of uncharacterized protein LOC100803908 isoform X1 [Glycine max] (XP_014634399.1)	XP_014634399.1 [7]	90 kDa	0.49	1.5	[]	2	3
1773	uncharacterized protein LOC100809927 [Glycine max]	XP_003546591.1	60 kDa	0.37	1.5	[]	4	6
1781	small nuclear ribonucleoprotein-associated protein B [Glycine max]	XP_003519562.1 (+1)	29 kDa	0.37	1.5	[]	4	6
1811	probable inactive receptor kinase At2g26730 [Glycine max]	XP_006600766.1	71 kDa	0.37	1.5	[]	4	6
1823	Cluster of linoleate 13S-lipoxygenase 2-1, chloroplastic [Glycine max] (XP_003555620.1)	XP_003555620.1 [2]	103 kDa	0.49	1.5	[]	2	3
1844	4-coumarate--CoA ligase 2 [Glycine max]	NP_001236418.1 (+1)	60 kDa	0.49	1.5	[]	2	3
1859	hydroxymethylglutaryl-CoA synthase [Glycine max]	XP_003549866.1	51 kDa	0.29	1.5	[]	6	9
1880	costars family protein [Glycine max]	XP_003529267.1 (+1)	10 kDa	0.49	1.5	[]	2	3
1906	uncharacterized protein LOC100779987 isoform X2 [Glycine max]	XP_014633392.1	133 kDa	0.49	1.5	[]	2	3
1917	translation initiation factor IF-1, chloroplastic [Glycine max]	NP_001237201.1	15 kDa	0.49	1.5	[]	2	3
1921	uncharacterized protein LOC100791948 [Glycine max]	XP_006589370.1	15 kDa	0.49	1.5	[]	2	3
1978	PREDICTED: uncharacterized protein LOC100500675 isoform X1 [Glycine max]	XP_006574352.1	?	0.49	1.5	[]	2	3
2026	uncharacterized protein LOC100818265 precursor [Glycine max]	NP_001240114.1	17 kDa	0.49	1.5	[]	2	3
2041	60S acidic ribosomal protein P2-2 [Glycine max]	XP_003554422.1	11 kDa	0.49	1.5	[]	2	3
60	ATP synthase CF0 C subunit (chloroplast) [Glycine max]	YP_538768.1	8 kDa	0.23	1.6	[]	7	11
391	Cluster of uncharacterized protein LOC100810662 [Glycine max] (XP_003531756.1)	XP_003531756.1 [3]	32 kDa	0.013	1.6	[]	41	64
1082	primary amine oxidase [Glycine max]	XP_003535840.1	83 kDa	0.15	1.6	[]	10	16
1162	bifunctional dTDP-4-dehydrorhamnose 3,5-epimerase/dTDP-4-dehydrorhamnose reductase [Glycine max]	XP_003549868.1	34 kDa	0.18	1.6	[]	8	13
1222	malonyl-CoA:isoflavone 7-O-glucoside-6''-O-malonyltransferase [Glycine max]	NP_001237760.1	52 kDa	0.18	1.6	[]	8	13
1345	omega-3 fatty acid desaturase [Glycine max]	NP_001238609.1	51 kDa	0.19	1.6	[]	9	14
1357	KH domain-containing protein HEN4 [Glycine max]	XP_014627270.1	58 kDa	0.18	1.6	[]	8	13
1392	uncharacterized protein LOC100306258 [Glycine max]	NP_001236147.1	24 kDa	0.28	1.6	[]	5	8
1427	Cluster of PREDICTED: uncharacterized protein LOC100500160 isoform X1 [Glycine max] (XP_014635035.1)	XP_014635035.1 [2]	?	0.23	1.6	[]	7	11
1451	GDSL esterase/lipase At5g14450 [Glycine max]	XP_003547701.1	43 kDa	0.28	1.6	[]	5	8
1466	hypothetical chloroplast RF1 (chloroplast) [Glycine max]	YP_538810.1	216 kDa	0.28	1.6	[]	5	8
1538	uncharacterized protein LOC100811912 isoform X2 [Glycine max]	XP_006600698.1 (+1)	45 kDa	0.28	1.6	[]	5	8
1555	wound-induced basic protein [Glycine max]	XP_003532268.1 (+1)	5 kDa	0.28	1.6	[]	5	8
1560	uncharacterized protein LOC100527586 [Glycine max]	NP_001238294.1	30 kDa	0.28	1.6	[]	5	8
1571	uncharacterized protein LOC100798000 [Glycine max]	NP_001242068.1	38 kDa	0.28	1.6	[]	5	8
1683	uncharacterized protein LOC100305856 [Glycine max]	NP_001237722.1	14 kDa	0.28	1.6	[]	5	8
1757	Cluster of dihydrolipoyllysine-residue acetyltransferase component 5 of pyruvate dehydrogenase complex, chloroplastic [Glycine max] (XP_003556204.1)	XP_003556204.1 [2]	48 kDa	0.23	1.6	[]	7	11
1908	thiol protease aleurain-like [Glycine max]	XP_003533785.1	39 kDa	0.23	1.6	[]	7	11
467	PREDICTED: UDP-glucose flavonoid 3-O-glucosyltransferase 7-like [Glycine max]	XP_003548656.1	?	0.01	1.7	[]	33	55
812	Cluster of proline-rich protein precursor [Glycine max] (NP_001235098.1)	NP_001235098.1 [2]	13 kDa	0.12	1.7	[]	10	17
1033	Cluster of fumarate hydratase 1, mitochondrial [Glycine max] (XP_003518952.1)	XP_003518952.1 [2]	53 kDa	0.15	1.7	[]	9	15
1172	2-C-methyl-D-erythritol 2,4-cyclodiphosphate synthase, chloroplastic-like [Glycine max]	NP_001237894.1	24 kDa	0.12	1.7	[]	10	17
1190	Cluster of uncharacterized protein At4g15545 [Glycine max] (XP_014625415.1)	XP_014625415.1 [2]	37 kDa	0.17	1.7	[]	7	12
1266	Cluster of single-stranded DNA-binding protein WHY1, chloroplastic [Glycine max] (XP_006602322.1)	XP_006602322.1 [2]	25 kDa	0.15	1.7	[]	9	15
1385	uncharacterized protein LOC100805399 [Glycine max]	XP_003521770.1	31 kDa	0.17	1.7	[]	7	12
1422	uncharacterized LOC100526921 [Glycine max]	NP_001236017.1	27 kDa	0.22	1.7	[]	6	10
1500	protochlorophyllide-dependent translocon component 52, chloroplastic [Glycine max]	XP_006580157.1	60 kDa	0.36	1.7	[]	3	5
1506	7-deoxyloganetin glucosyltransferase [Glycine max]	XP_003555000.1	55 kDa	0.22	1.7	[]	6	10
1658	uncharacterized protein LOC100779419 [Glycine max]	NP_001242507.1	29 kDa	0.36	1.7	[]	3	5
1687	glucose-6-phosphate 1-dehydrogenase, cytoplasmic isoform [Glycine max]	XP_006604097.1	60 kDa	0.36	1.7	[]	3	5
1707	putative lactoylglutathione lyase [Glycine max]	NP_001241602.1	23 kDa	0.36	1.7	[]	3	5
1750	eukaryotic translation initiation factor 3 subunit J [Glycine max]	XP_003534091.1	26 kDa	0.36	1.7	[]	3	5
1764	ALBINO3-like protein 1, chloroplastic [Glycine max]	XP_003538580.1	59 kDa	0.36	1.7	[]	3	5
1766	uncharacterized protein LOC100810003 [Glycine max]	NP_001239728.1 (+1)	30 kDa	0.36	1.7	[]	3	5
1839	Cluster of uncharacterized protein LOC100305520 isoform X1 [Glycine max] (XP_006574327.1)	XP_006574327.1 [2]	11 kDa	0.36	1.7	[]	3	5
1848	uncharacterized protein LOC100806152 [Glycine max]	NP_001239662.1	49 kDa	0.36	1.7	[]	3	5
1911	Cluster of uncharacterized protein LOC100306590 [Glycine max] (NP_001237193.1)	NP_001237193.1 [4]	19 kDa	0.36	1.7	[]	3	5
1934	endochitinase [Glycine max]	XP_003517142.1	30 kDa	0.36	1.7	[]	3	5
639	15-cis-phytoene desaturase, chloroplastic/chromoplastic [Glycine max]	XP_003538537.1	63 kDa	0.013	1.8	[]	22	40
799	26S proteasome regulatory subunit 4 homolog A [Glycine max]	XP_003521331.1 (+3)	50 kDa	0.043	1.8	[]	16	28
845	aspartyl protease AED3 [Glycine max]	XP_003522749.1	47 kDa	0.075	1.8	[]	12	21
1050	lysM domain-containing GPI-anchored protein 2 [Glycine max]	XP_003524821.1	40 kDa	0.2	1.8	[]	5	9
1284	thioredoxin H2 [Glycine max]	XP_003552507.1	15 kDa	0.2	1.8	[]	5	9
1317	eukaryotic translation initiation factor 3 subunit M [Glycine max]	XP_003536007.1	46 kDa	0.16	1.8	[]	6	11
1405	uncharacterized protein LOC100784319 [Glycine max]	NP_001241286.1	31 kDa	0.11	1.8	[]	9	16
1419	malate synthase, glyoxysomal [Glycine max]	XP_003525685.1	63 kDa	0.27	1.8	[]	4	7
1480	ni-binding urease accessory protein UreG isoform X1 [Glycine max]	XP_006584634.1	31 kDa	0.27	1.8	[]	4	7
1490	Cluster of uncharacterized protein LOC100305817 [Glycine max] (NP_001237109.1)	NP_001237109.1 [2]	14 kDa	0.2	1.8	[]	5	9
1554	chalcone--flavonone isomerase 2-A [Glycine max]	NP_001236768.1	?	0.27	1.8	[]	4	7
1638	50S ribosomal protein L27, chloroplastic [Glycine max]	XP_003522956.1 (+1)	21 kDa	0.27	1.8	[]	4	7
1646	KH domain-containing protein At4g18375 [Glycine max]	XP_006587747.1	58 kDa	0.2	1.8	[]	5	9
1672	plastid phosphoenolpyruvate/phosphate translocator-like [Glycine max]	NP_001241317.1 (+1)	43 kDa	0.27	1.8	[]	4	7
1909	Cluster of ras-related protein RABF1 isoform X2 [Glycine max] (XP_003556244.1)	XP_003556244.1 [8]	22 kDa	0.14	1.8	[]	8	14
903	Cluster of uncharacterized protein LOC100803110 [Glycine max] (NP_001239826.1)	NP_001239826.1 [2]	33 kDa	0.033	1.9	[]	13	25
1322	RNA polymerase alpha subunit (chloroplast) [Glycine max]	YP_538797.1	39 kDa	0.12	1.9	[]	7	13
1390	Cluster of villin-3 isoform X1 [Glycine max] (XP_006589013.1)	XP_006589013.1 [4]	107 kDa	0.12	1.9	[]	7	13
1156	Cluster of coatomer subunit beta'-2 [Glycine max] (XP_003543651.1)	XP_003543651.1 [2]	104 kDa	0.071	2	[]	8	16
1208	Cluster of PREDICTED: 1,2-dihydroxy-3-keto-5-methylthiopentene dioxygenase 2 [Glycine max] (XP_003536510.1)	XP_003536510.1 [2]	?	0.14	2	[]	5	10
1272	uridine 5'-monophosphate synthase-like [Glycine max]	NP_001276198.1 (+1)	?	0.14	2	[]	5	10
1308	PREDICTED: pathogenesis-related protein 1-like [Glycine max]	XP_003545772.1	?	0.089	2	[]	7	14
1334	4-diphosphocytidyl-2-C-methyl-D-erythritol kinase, chloroplastic/chromoplastic [Glycine max]	XP_003543330.1 (+1)	44 kDa	0.19	2	[]	4	8
1428	Cluster of uncharacterized protein LOC100780734 [Glycine max] (NP_001242651.1)	NP_001242651.1 [2]	31 kDa	0.11	2	[]	6	12
1461	probable nucleoredoxin 1 [Glycine max]	XP_003532006.1	64 kDa	0.34	2	[]	2	4
1473	Cluster of uncharacterized protein LOC100796598 [Glycine max] (XP_006581209.1)	XP_006581209.1 [4]	25 kDa	0.11	2	[]	6	12
1528	probable carotenoid cleavage dioxygenase 4, chloroplastic [Glycine max]	XP_003516508.1	65 kDa	0.25	2	[]	3	6
1550	uncharacterized protein LOC100802258 [Glycine max]	XP_003541227.1	55 kDa	0.19	2	[]	4	8
1607	phenolic glucoside malonyltransferase 1 [Glycine max]	XP_003551761.1	50 kDa	0.25	2	[]	3	6
1610	GDSL esterase/lipase At1g29670 [Glycine max]	XP_003546057.1	40 kDa	0.25	2	[]	3	6
1613	uncharacterized protein LOC100817967 [Glycine max]	NP_001276155.1	?	0.19	2	[]	4	8
1616	PREDICTED: stellacyanin-like [Glycine max]	XP_003550819.1	?	0.14	2	[]	5	10
1652	PREDICTED: isoflavone reductase-like [Glycine max]	XP_003537598.1	?	0.34	2	[]	2	4
1654	Cluster of protein ACTIVITY OF BC1 COMPLEX KINASE 1, chloroplastic isoform X1 [Glycine max] (XP_006596147.1)	XP_006596147.1 [3]	75 kDa	0.25	2	[]	3	6
1690	PREDICTED: pathogenesis-related protein 1-like [Glycine max]	XP_003545771.1	?	0.19	2	[]	4	8
1692	vacuolar protein sorting-associated protein 20 homolog 2 [Glycine max]	XP_003523217.1 (+1)	24 kDa	0.25	2	[]	3	6
1705	(+)-neomenthol dehydrogenase [Glycine max]	XP_014626312.1	32 kDa	0.34	2	[]	2	4
1711	Cluster of uncharacterized protein LOC100500069 [Glycine max] (NP_001236379.1)	NP_001236379.1 [3]	16 kDa	0.25	2	[]	3	6
1715	uncharacterized protein LOC100781302 [Glycine max]	NP_001241588.1 (+1)	43 kDa	0.34	2	[]	2	4
1718	anthocyanidin 3-O-glucosyltransferase 7 [Glycine max]	XP_003543134.1	50 kDa	0.49	2	[]	1	2
1721	probable cinnamyl alcohol dehydrogenase [Glycine max]	XP_006589636.1	39 kDa	0.25	2	[]	3	6
1756	MLP-like protein 34 [Glycine max]	XP_003546350.1	35 kDa	0.49	2	[]	1	2
1805	endo-1,3;1,4-beta-D-glucanase [Glycine max]	XP_003529606.1	26 kDa	0.34	2	[]	2	4
1815	alcohol dehydrogenase-like 7 isoform X1 [Glycine max]	XP_003519482.1 (+1)	42 kDa	0.34	2	[]	2	4
1836	senescence-associated nodulin 1A [Glycine max]	NP_001238376.1	?	0.49	2	[]	1	2
1856	PREDICTED: (+)-neomenthol dehydrogenase-like [Glycine max]	XP_003521180.2	?	0.19	2	[]	4	8
1861	Cluster of uncharacterized protein LOC100786431 [Glycine max] (NP_001241643.1)	NP_001241643.1 [3]	?	0.34	2	[]	2	4
1878	non-classical arabinogalactan protein 31 [Glycine max]	XP_003542742.1	31 kDa	0.49	2	[]	1	2
1890	aspartyl protease family protein At5g10770 [Glycine max]	XP_003532147.1	52 kDa	0.49	2	[]	1	2
1893	uncharacterized protein LOC100817238 [Glycine max]	XP_006585770.1	109 kDa	0.34	2	[]	2	4
1902	protein SRG1 [Glycine max]	XP_003518805.1	41 kDa	0.49	2	[]	1	2
1918	transcription initiation factor IIB [Glycine max]	NP_001238343.1 (+1)	34 kDa	0.34	2	[]	2	4
1928	strigolactone esterase D14 [Glycine max]	XP_003528932.1 (+1)	31 kDa	0.49	2	[]	1	2
1946	uncharacterized protein LOC100776801 isoform X1 [Glycine max]	XP_003547648.1	36 kDa	0.34	2	[]	2	4
1954	uncharacterized protein LOC100784244 isoform X1 [Glycine max]	XP_014630951.1	77 kDa	0.34	2	[]	2	4
1960	U1 small nuclear ribonucleoprotein A [Glycine max]	XP_003554737.1 (+1)	27 kDa	0.34	2	[]	2	4
1982	cytochrome b-c1 complex subunit 9 isoform X2 [Glycine max]	XP_003542604.1	8 kDa	0.49	2	[]	1	2
1993	uncharacterized protein LOC100806254 [Glycine max]	NP_001242321.1	?	0.34	2	[]	2	4
2005	PREDICTED: beta-amyrin synthase isoform X1 [Glycine max]	XP_006582958.1	?	0.49	2	[]	1	2
2007	probable sodium/metabolite cotransporter BASS4, chloroplastic [Glycine max]	XP_003535876.1	46 kDa	0.49	2	[]	1	2
2029	switch-associated protein 70 [Glycine max]	XP_003519540.1 (+1)	54 kDa	0.49	2	[]	1	2
2033	nitrile-specifier protein 5 [Glycine max]	XP_003531506.1	36 kDa	0.49	2	[]	1	2
2054	Cluster of cell division control protein 2 homolog [Glycine max] (NP_001240016.1)	NP_001240016.1 [7]	34 kDa	0.49	2	[]	1	2
2038	UDP-glucuronic acid decarboxylase 2 [Glycine max]	XP_003550538.1	44 kDa	0.05	2.1	[]	8	17
793	Cluster of uncharacterized protein LOC100499951 [Glycine max] (NP_001238489.1)	NP_001238489.1 [2]	18 kDa	0.0086	2.2	[]	13	29
1278	uncharacterized protein LOC100305686 precursor [Glycine max]	NP_001235288.1	11 kDa	0.079	2.2	[]	6	13
1394	V-type proton ATPase subunit d2 [Glycine max]	XP_003534461.1	41 kDa	0.13	2.2	[]	4	9
1454	PLAT domain-containing protein 3 [Glycine max]	XP_003525059.1	21 kDa	0.079	2.2	[]	6	13
2043	uncharacterized protein LOC100499925 [Glycine max]	NP_001238080.1	15 kDa	0.079	2.2	[]	6	13
1592	uncharacterized protein LOC100306488 [Glycine max]	NP_001235760.1	15 kDa	0.17	2.3	[]	3	7
1594	PREDICTED: uncharacterized protein LOC100306136 isoform X1 [Glycine max]	XP_014626801.1	?	0.17	2.3	[]	3	7
1635	fasciclin-like arabinogalactan protein 15 [Glycine max]	XP_003521503.1 (+1)	50 kDa	0.17	2.3	[]	3	7
1740	low-temperature-induced cysteine proteinase [Glycine max]	XP_003523725.1	49 kDa	0.17	2.3	[]	3	7
1759	Cluster of eukaryotic translation initiation factor 4B2 [Glycine max] (XP_003531329.1)	XP_003531329.1 [2]	59 kDa	0.17	2.3	[]	3	7
1157	Cluster of PREDICTED: 5'-adenylylsulfate reductase 3, chloroplastic [Glycine max] (XP_003546156.1)	XP_003546156.1 [2]	?	0.068	2.4	[]	5	12
1379	protein PELPK1 [Glycine max]	XP_003544499.1	39 kDa	0.068	2.4	[]	5	12
1404	uncharacterized protein LOC100527034 [Glycine max]	NP_001237632.1	19 kDa	0.068	2.4	[]	5	12
997	uncharacterized protein LOC100305645 [Glycine max]	NP_001238465.1	15 kDa	0.036	2.5	[]	6	15
1432	PREDICTED: glucan endo-1,3-beta-glucosidase [Glycine max]	XP_003540349.1	?	0.085	2.5	[]	4	10
1590	heparanase-like protein 3 [Glycine max]	XP_014617520.1	59 kDa	0.22	2.5	[]	2	5
1770	glutathione S-transferase GST 16 [Glycine max]	NP_001237686.1	26 kDa	0.22	2.5	[]	2	5
1790	protein PLASTID TRANSCRIPTIONALLY ACTIVE 10 isoform X1 [Glycine max]	XP_003526973.1 (+1)	80 kDa	0.22	2.5	[]	2	5
1834	uncharacterized protein LOC100500151 [Glycine max]	NP_001237576.1	15 kDa	0.22	2.5	[]	2	5
1841	probable steroid-binding protein 3 [Glycine max]	XP_003522349.1	11 kDa	0.22	2.5	[]	2	5
1885	60S ribosomal protein L22-2 [Glycine max]	XP_003556520.1 (+1)	14 kDa	0.22	2.5	[]	2	5
1896	PREDICTED: aquaporin PIP2-7 [Glycine max]	XP_003522619.3	?	0.22	2.5	[]	2	5
1903	ABC transporter C family member 4 [Glycine max]	XP_006588594.1	168 kDa	0.22	2.5	[]	2	5
1913	putative 12-oxophytodienoate reductase 11 [Glycine max]	XP_003545002.1	44 kDa	0.22	2.5	[]	2	5
1916	crocetin glucosyltransferase, chloroplastic [Glycine max]	XP_003531212.1	52 kDa	0.22	2.5	[]	2	5
1938	uncharacterized protein LOC100804454 [Glycine max]	NP_001242288.1	41 kDa	0.22	2.5	[]	2	5
1940	serine/threonine-protein kinase BSK1 isoform X1 [Glycine max]	XP_003544864.1 (+3)	56 kDa	0.22	2.5	[]	2	5
1963	uncharacterized protein LOC100305544 [Glycine max]	NP_001236862.1 (+1)	14 kDa	0.22	2.5	[]	2	5
652	Cluster of PREDICTED: multicystatin [Glycine max] (XP_014622135.1)	XP_014622135.1 [2]	?	0.00042	2.7	[]	15	40
1366	Cluster of glucose-6-phosphate dehydrogenase [Glycine max] (NP_001241264.1)	NP_001241264.1 [2]	59 kDa	0.11	2.7	[]	3	8
1507	peroxisomal short-chain dehydrogenase/reductase family protein [Glycine max]	NP_001238345.1	26 kDa	0.11	2.7	[]	3	8
1403	Cluster of ADP,ATP carrier protein 1, chloroplastic [Glycine max] (XP_006585647.1)	XP_006585647.1 [2]	68 kDa	0.14	3	[]	2	6
1456	Cluster of uncharacterized protein LOC100526941 precursor [Glycine max] (NP_001236284.1)	NP_001236284.1 [2]	?	0.31	3	[]	1	3
1537	uncharacterized protein LOC100500489 [Glycine max]	NP_001235085.1	18 kDa	0.14	3	[]	2	6
1622	Cluster of carotene epsilon-monooxygenase, chloroplastic [Glycine max] (XP_003542540.1)	XP_003542540.1 [2]	60 kDa	0.31	3	[]	1	3
1667	ribosomal protein S19 (chloroplast) [Glycine max]	YP_538804.1	11 kDa	0.14	3	[]	2	6
1704	methionine S-methyltransferase isoform X2 [Glycine max]	XP_006598777.1 (+1)	121 kDa	0.31	3	[]	1	3
1851	PREDICTED: uncharacterized protein LOC100306119 isoform X1 [Glycine max]	XP_006572808.1	?	0.14	3	[]	2	6
1857	valine--tRNA ligase, mitochondrial 1 isoform X2 [Glycine max]	XP_003536485.1 (+1)	120 kDa	0.31	3	[]	1	3
1894	beta-amyrin 24-hydroxylase [Glycine max]	NP_001236154.1	?	0.31	3	[]	1	3
1957	methionine aminopeptidase 1D, chloroplastic/mitochondrial [Glycine max]	XP_003517292.1	39 kDa	0.31	3	[]	1	3
2031	uncharacterized protein LOC100526856 [Glycine max]	NP_001235075.1	18 kDa	0.31	3	[]	1	3
911	Cluster of S-formylglutathione hydrolase [Glycine max] (XP_014618589.1)	XP_014618589.1 [2]	32 kDa	0.012	3.2	[]	5	16
1307	long chain acyl-CoA synthetase 9, chloroplastic isoform X1 [Glycine max]	XP_003542961.1	76 kDa	0.023	3.2	[]	4	13
1459	allene oxide synthase, chloroplastic-like [Glycine max]	NP_001276295.1	55 kDa	0.086	3.5	[]	2	7
1728	U1 small nuclear ribonucleoprotein C [Glycine max]	XP_003536302.1 (+1)	22 kDa	0.086	3.5	[]	2	7
1944	cinnamoyl-CoA reductase 1 isoform X1 [Glycine max]	XP_003519267.1 (+2)	35 kDa	0.0026	3.5	[]	6	21
1527	UDP-glycosyltransferase 79A6 [Glycine max]	NP_001275524.1	52 kDa	0.18	4	[]	1	4
1608	ribulose-1,5 bisphosphate carboxylase/oxygenase large subunit N-methyltransferase, chloroplastic [Glycine max]	XP_003556768.1	55 kDa	0.052	4	[]	2	8
1625	protein EXPORTIN 1A [Glycine max]	XP_003537723.1 (+1)	124 kDa	0.052	4	[]	2	8
1775	monodehydroascorbate reductase 4, peroxisomal [Glycine max]	XP_006599107.1	52 kDa	0.052	4	[]	2	8
1784	Cluster of aminoacyl tRNA synthase complex-interacting multifunctional protein 1 [Glycine max] (XP_003526802.1)	XP_003526802.1 [2]	42 kDa	0.18	4	[]	1	4
1865	uncharacterized protein LOC100527917 [Glycine max]	NP_001235611.1	20 kDa	0.18	4	[]	1	4
1904	probable starch synthase 4, chloroplastic/amyloplastic isoform X2 [Glycine max]	XP_003517680.2 (+1)	77 kDa	0.18	4	[]	1	4
1930	uncharacterized protein LOC100306233 precursor [Glycine max]	NP_001235773.1	?	0.18	4	[]	1	4
1980	uncharacterized protein LOC100789468 isoform X1 [Glycine max]	XP_003519567.1	59 kDa	0.18	4	[]	1	4
2000	Cluster of ABC transporter G family member 36 [Glycine max] (XP_003530098.1)	XP_003530098.1 [5]	168 kDa	0.18	4	[]	1	4
1717	acyl-coenzyme A oxidase 3, peroxisomal [Glycine max]	XP_003527400.1	76 kDa	0.11	5	[]	1	5
1720	uncharacterized protein LOC100805603 isoform X1 [Glycine max]	XP_003555709.1	87 kDa	0.11	5	[]	1	5
1997	ferric reduction oxidase 7, chloroplastic [Glycine max]	XP_003546231.1	83 kDa	0.11	5	[]	1	5
1998	PREDICTED: aldehyde dehydrogenase family 2 member C4-like [Glycine max]	XP_003525266.1 (+1)	?	0.11	5	[]	1	5
1516	probable splicing factor 3A subunit 1 [Glycine max]	XP_014617307.1	89 kDa	0.01	5.5	[]	2	11
1765	stress-induced protein H4 [Glycine max]	NP_001236055.1 (+1)	17 kDa	0.06	6	[]	1	6
1816	ascorbate transporter, chloroplastic [Glycine max]	XP_003528848.1	65 kDa	0.06	6	[]	1	6
1843	Sali3-2 precursor [Glycine max]	NP_001235780.1	?	0.06	6	[]	1	6
1871	anthranilate phosphoribosyltransferase, chloroplastic isoform X2 [Glycine max]	XP_003523084.1 (+1)	42 kDa	0.06	6	[]	1	6
1668	heterogeneous nuclear ribonucleoprotein 1 [Glycine max]	XP_003536257.1 (+1)	48 kDa	0.034	7	[]	1	7
1783	Cluster of ubiquitin fusion degradation protein 1 homolog isoform X1 [Glycine max] (XP_014633832.1)	XP_014633832.1 [2]	35 kDa	0.019	8	[]	1	8
1330	40S ribosomal protein S9-2-like [Glycine max]	NP_001276185.1	23 kDa	0.01	9	[]	1	9
1127	Cluster of asparagine synthetase 2 [Glycine max] (NP_001235721.1)	NP_001235721.1 [5]	?	< 0.00010	13	T1 low, T4 high	2	25
1739	stress-induced protein SAM22 [Glycine max]	NP_001236038.1 (+1)	17 kDa	0.00084	13	[]	1	13
1482	UDP-glycosyltransferase 74G1 [Glycine max]	XP_003548080.2	54 kDa	0.00022	INF	[]	0	12
2053	probable inactive purple acid phosphatase 1 isoform X1 [Glycine max]	XP_014626556.1	69 kDa	0.00022	INF	[]	0	12
1845	prolyl endopeptidase [Glycine max]	XP_003523219.1	82 kDa	0.0074	INF	[]	0	7
1701	uncharacterized protein LOC100820628 [Glycine max]	NP_001242483.1 (+1)	26 kDa	0.015	INF	[]	0	6
2052	chlorophyll a-b binding protein, chloroplastic-like [Glycine max]	NP_001276216.1	29 kDa	0.015	INF	[]	0	6
1417	S-adenosyl-L-methionine:delta24-sterol-C-methyltransferase [Glycine max]	NP_001238391.1	?	0.03	INF	[]	0	5
1912	probable inactive shikimate kinase like 2, chloroplastic [Glycine max]	XP_003517670.1	40 kDa	0.03	INF	[]	0	5
1939	uncharacterized protein LOC100789132 [Glycine max]	XP_003520148.1	28 kDa	0.03	INF	[]	0	5
1825	uncharacterized protein LOC100526931 [Glycine max]	NP_001236161.1	20 kDa	0.061	INF	[]	0	4
2055	Cluster of probable fructokinase-7 isoform X1 [Glycine max] (XP_003534023.1)	XP_003534023.1 [4]	37 kDa	0.061	INF	[]	0	4
1867	zinc transporter 4, chloroplastic isoform X1 [Glycine max]	XP_003526000.2 (+1)	51 kDa	0.12	INF	[]	0	3
1942	chloroplastic import inner membrane translocase subunit TIM22-2 [Glycine max]	XP_003519612.1 (+1)	25 kDa	0.12	INF	[]	0	3
1723	mannose-1-phosphate guanylyltransferase 1-like isoform X1 [Glycine max]	XP_014619044.1 (+1)	40 kDa	0.25	INF	[]	0	2
1772	phenylalanine--tRNA ligase alpha subunit, cytoplasmic [Glycine max]	XP_003541045.1	56 kDa	0.25	INF	[]	0	2
1778	probable aldehyde dehydrogenase isoform X1 [Glycine max]	XP_003549664.1	61 kDa	0.25	INF	[]	0	2
1955	beta-glucosidase 13 [Glycine max]	XP_006595054.1	59 kDa	0.25	INF	[]	0	2
1969	uncharacterized protein LOC100790275 [Glycine max]	NP_001239634.1	35 kDa	0.25	INF	[]	0	2
2003	putative leucine-rich repeat receptor-like protein kinase At2g19210-like precursor [Glycine max]	NP_001240141.1	101 kDa	0.25	INF	[]	0	2
2008	4-coumarate--CoA ligase-like 7-like [Glycine max]	NP_001243292.1	59 kDa	0.25	INF	[]	0	2
2021	uncharacterized protein LOC100306173 [Glycine max]	NP_001238715.1 (+1)	21 kDa	0.25	INF	[]	0	2
2056	probable aspartyl aminopeptidase [Glycine max]	XP_003556268.2	60 kDa	0.25	INF	[]	0	2
2058	calcium-dependent protein kinase 1-like [Glycine max]	XP_003525360.1	58 kDa	0.25	INF	[]	0	2
2059	brefeldin A-inhibited guanine nucleotide-exchange protein 5 [Glycine max]	XP_006593978.1 (+2)	198 kDa	0.25	INF	[]	0	2
2061	abscisic acid receptor PYR1 [Glycine max]	XP_003531964.1	24 kDa	0.25	INF	[]	0	2
1767	superoxide dismutase [Fe], chloroplastic precursor [Glycine max]	NP_001238486.1 (+1)	28 kDa	0.5	INF	[]	0	1
1842	aminopeptidase M1 isoform X1 [Glycine max]	XP_006578084.1 (+1)	102 kDa	0.5	INF	[]	0	1
1882	dynamin-related protein 1E [Glycine max]	XP_003532226.2	69 kDa	0.5	INF	[]	0	1
1989	SPX domain-containing membrane protein At4g22990 isoform X1 [Glycine max]	XP_014617601.1	78 kDa	0.5	INF	[]	0	1
1994	tetratricopeptide repeat domain-containing protein PYG7, chloroplastic isoform X3 [Glycine max]	XP_006589453.1 (+3)	28 kDa	0.5	INF	[]	0	1
2049	serine/threonine-protein phosphatase 6 regulatory subunit 3 [Glycine max]	XP_003540184.1 (+5)	95 kDa	0.5	INF	[]	0	1
2064	beta-galactosidase 8 [Glycine max]	XP_003538054.1	91 kDa	0.5	INF	[]	0	1

## Sheet: Fisher_T1_T4
#	Identified Proteins (3076/3093)	Accession Number	Molecular Weight	Fisher's Exact Test (p-value): *(p < 0.00006)	Fold Change by Category	Quantitative Profile	T1	T4
1127	Cluster of asparagine synthetase 2 [Glycine max] (NP_001235721.1)	NP_001235721.1 [5]	?	< 0.00010	13	T1 low, T4 high	2	25
1482	UDP-glycosyltransferase 74G1 [Glycine max]	XP_003548080.2	54 kDa	0.00022	INF	[]	0	12
2053	probable inactive purple acid phosphatase 1 isoform X1 [Glycine max]	XP_014626556.1	69 kDa	0.00022	INF	[]	0	12
259	histone superfamily protein [Glycine max]	NP_001237892.1 (+4)	16 kDa	0.00023	0.5	[]	84	43
2	ribulose bisphosphate carboxylase small chain 4, chloroplastic [Glycine max]	NP_001241137.1 (+1)	20 kDa	0.00029	1.1	[]	1266	1425
652	Cluster of PREDICTED: multicystatin [Glycine max] (XP_014622135.1)	XP_014622135.1 [2]	?	0.00042	2.7	[]	15	40
160	prolyl endopeptidase [Glycine max]	XP_003545007.2	86 kDa	0.00068	1.5	[]	97	146
1739	stress-induced protein SAM22 [Glycine max]	NP_001236038.1 (+1)	17 kDa	0.00084	13	[]	1	13
1944	cinnamoyl-CoA reductase 1 isoform X1 [Glycine max]	XP_003519267.1 (+2)	35 kDa	0.0026	3.5	[]	6	21
712	KS-type dehydrin SLTI629 [Glycine max]	NP_001236605.1	?	0.0029	0.3	[]	23	7
1406	aspartyl protease AED3 [Glycine max]	XP_003519197.1	49 kDa	0.0034	0.09	[]	11	1
2051	probable aquaporin PIP1-4-like [Glycine max]	NP_001276263.1	?	0.0041	0	[]	8	0
142	vicianin hydrolase isoform X1 [Glycine max]	XP_014634459.1	58 kDa	0.0059	0.7	[]	169	123
1845	prolyl endopeptidase [Glycine max]	XP_003523219.1	82 kDa	0.0074	INF	[]	0	7
793	Cluster of uncharacterized protein LOC100499951 [Glycine max] (NP_001238489.1)	NP_001238489.1 [2]	18 kDa	0.0086	2.2	[]	13	29
194	Cluster of clathrin heavy chain 2 [Glycine max] (XP_003519402.1)	XP_003519402.1 [4]	193 kDa	0.0097	1.4	[]	69	99
467	PREDICTED: UDP-glucose flavonoid 3-O-glucosyltransferase 7-like [Glycine max]	XP_003548656.1	?	0.01	1.7	[]	33	55
1330	40S ribosomal protein S9-2-like [Glycine max]	NP_001276185.1	23 kDa	0.01	9	[]	1	9
1516	probable splicing factor 3A subunit 1 [Glycine max]	XP_014617307.1	89 kDa	0.01	5.5	[]	2	11
404	subtilisin-like protease Glyma18g48580 isoform X1 [Glycine max]	XP_006595826.2	84 kDa	0.011	0.6	[]	55	32
823	enolase-phosphatase E1 [Glycine max]	XP_003555170.2	86 kDa	0.012	0.5	[]	33	16
911	Cluster of S-formylglutathione hydrolase [Glycine max] (XP_014618589.1)	XP_014618589.1 [2]	32 kDa	0.012	3.2	[]	5	16
189	Cluster of PREDICTED: glutathione S-transferase GST 9 isoform X1 [Glycine max] (XP_006584638.1)	XP_006584638.1 [3]	?	0.013	1.4	[]	67	95
391	Cluster of uncharacterized protein LOC100810662 [Glycine max] (XP_003531756.1)	XP_003531756.1 [3]	32 kDa	0.013	1.6	[]	41	64
639	15-cis-phytoene desaturase, chloroplastic/chromoplastic [Glycine max]	XP_003538537.1	63 kDa	0.013	1.8	[]	22	40
661	Cluster of ATP synthase subunit delta', mitochondrial [Glycine max] (XP_006583520.1)	XP_006583520.1 [2]	21 kDa	0.014	0.5	[]	38	20
106	cucumisin [Glycine max]	XP_006595881.1	79 kDa	0.015	0.8	[]	215	169
1701	uncharacterized protein LOC100820628 [Glycine max]	NP_001242483.1 (+1)	26 kDa	0.015	INF	[]	0	6
2052	chlorophyll a-b binding protein, chloroplastic-like [Glycine max]	NP_001276216.1	29 kDa	0.015	INF	[]	0	6
333	NADH dehydrogenase subunit 7 (chloroplast) [Glycine max]	YP_538812.1	46 kDa	0.016	1.5	[]	51	75
988	Cluster of sucrose synthase [Glycine max] (NP_001237525.1)	NP_001237525.1 [3]	92 kDa	0.016	0.4	[]	19	7
1783	Cluster of ubiquitin fusion degradation protein 1 homolog isoform X1 [Glycine max] (XP_014633832.1)	XP_014633832.1 [2]	35 kDa	0.019	8	[]	1	8
515	patellin-3 isoform X1 [Glycine max]	XP_003531832.1	65 kDa	0.02	0.7	[]	71	47
232	PREDICTED: thioredoxin H1 [Glycine max]	XP_003550402.1	?	0.022	1.3	[]	87	115
1307	long chain acyl-CoA synthetase 9, chloroplastic isoform X1 [Glycine max]	XP_003542961.1	76 kDa	0.023	3.2	[]	4	13
1309	2-methylene-furan-3-one reductase [Glycine max]	XP_003553854.1	35 kDa	0.026	0.3	[]	13	4
1868	abscisic stress-ripening protein 5 [Glycine max]	XP_003536424.1	23 kDa	0.026	0.3	[]	13	4
1417	S-adenosyl-L-methionine:delta24-sterol-C-methyltransferase [Glycine max]	NP_001238391.1	?	0.03	INF	[]	0	5
1912	probable inactive shikimate kinase like 2, chloroplastic [Glycine max]	XP_003517670.1	40 kDa	0.03	INF	[]	0	5
1939	uncharacterized protein LOC100789132 [Glycine max]	XP_003520148.1	28 kDa	0.03	INF	[]	0	5
1479	uncharacterized protein At5g39570 [Glycine max]	XP_003554616.1	41 kDa	0.032	0.6	[]	39	23
1827	bifunctional epoxide hydrolase 2 [Glycine max]	XP_014621447.1	35 kDa	0.032	0	[]	5	0
1901	AT-hook motif nuclear-localized protein 9 [Glycine max]	XP_006576334.1 (+2)	35 kDa	0.032	0	[]	5	0
903	Cluster of uncharacterized protein LOC100803110 [Glycine max] (NP_001239826.1)	NP_001239826.1 [2]	33 kDa	0.033	1.9	[]	13	25
1668	heterogeneous nuclear ribonucleoprotein 1 [Glycine max]	XP_003536257.1 (+1)	48 kDa	0.034	7	[]	1	7
997	uncharacterized protein LOC100305645 [Glycine max]	NP_001238465.1	15 kDa	0.036	2.5	[]	6	15
278	Cluster of uncharacterized LOC100500326 precursor [Glycine max] (NP_001236394.1)	NP_001236394.1 [2]	?	0.037	1.4	[]	59	80
833	Cluster of peroxidase 12 [Glycine max] (XP_003556160.1)	XP_003556160.1 [2]	39 kDa	0.039	0.5	[]	21	10
167	soyasaponin III rhamnosyltransferase [Glycine max]	NP_001240857.1	54 kDa	0.043	1.3	[]	99	124
799	26S proteasome regulatory subunit 4 homolog A [Glycine max]	XP_003521331.1 (+3)	50 kDa	0.043	1.8	[]	16	28
1564	uncharacterized protein LOC100813031 isoform X4 [Glycine max]	XP_003536511.1 (+3)	37 kDa	0.049	0.3	[]	10	3
2038	UDP-glucuronic acid decarboxylase 2 [Glycine max]	XP_003550538.1	44 kDa	0.05	2.1	[]	8	17

## Sheet: Fold_T1_T7
#	Identified Proteins (3076/3093)	Accession Number	Molecular Weight	Fisher's Exact Test (p-value): *(p < 0.00006)	Fold Change by Category	Quantitative Profile	T1	T7
9	Cluster of glyceraldehyde-3-phosphate dehydrogenase A subunit [Glycine max] (NP_001238484.1)	NP_001238484.1 [3]	?	< 0.00010	1.2	T1 low, T7 high	818	1019
72	chlorophyll a-b binding protein 6A, chloroplastic [Glycine max]	XP_006599410.2	27 kDa	0.056	1.2	[]	206	239
85	Cluster of adenosylhomocysteinase [Glycine max] (XP_003531217.1)	XP_003531217.1 [2]	53 kDa	0.043	1.2	[]	220	257
184	photosystem II protein H (chloroplast) [Glycine max]	YP_538794.1	8 kDa	0.073	1.2	[]	112	135
186	Cluster of uncharacterized protein LOC100817791 isoform X1 [Glycine max] (XP_006600232.1)	XP_006600232.1 [2]	30 kDa	0.15	1.2	[]	103	119
195	Cluster of aconitate hydratase, cytoplasmic [Glycine max] (XP_003543388.1)	XP_003543388.1 [3]	107 kDa	0.029	1.2	[]	144	178
197	glutathione S-transferase GST 5 [Glycine max]	NP_001238627.1	26 kDa	0.16	1.2	[]	89	103
199	isoflavone reductase homolog 2 [Glycine max]	NP_001237637.1	34 kDa	0.096	1.2	[]	105	125
208	uncharacterized protein LOC100306021 [Glycine max]	NP_001236384.1 (+1)	21 kDa	0.16	1.2	[]	74	87
217	Cluster of uncharacterized LOC100306061 [Glycine max] (NP_001236937.1)	NP_001236937.1 [2]	?	0.11	1.2	[]	98	116
232	PREDICTED: thioredoxin H1 [Glycine max]	XP_003550402.1	?	0.14	1.2	[]	87	102
237	harpin binding protein 1 [Glycine max]	NP_001238106.1	28 kDa	0.16	1.2	[]	97	112
250	glutathione S-transferase GST 8 [Glycine max]	NP_001238675.1	?	0.089	1.2	[]	86	105
255	PREDICTED: auxin-binding protein ABP19a-like [Glycine max]	XP_003551125.1	?	0.14	1.2	[]	84	99
257	Cluster of dihydrolipoyllysine-residue acetyltransferase component 2 of pyruvate dehydrogenase complex, mitochondrial isoform X1 [Glycine max] (XP_003548684.1)	XP_003548684.1 [4]	60 kDa	0.2	1.2	[]	73	84
270	Cluster of isocitrate dehydrogenase [NADP], chloroplastic [Glycine max] (NP_001241237.1)	NP_001241237.1 [4]	46 kDa	0.17	1.2	[]	77	90
275	Cluster of uncharacterized protein LOC100499700 [Glycine max] (NP_001238565.1)	NP_001238565.1 [2]	22 kDa	0.2	1.2	[]	71	82
288	uncharacterized protein ycf39 [Glycine max]	XP_014629862.1	44 kDa	0.14	1.2	[]	59	72
297	protoporphyrinogen oxidase 1, chloroplastic [Glycine max]	XP_003536005.1	59 kDa	0.13	1.2	[]	66	80
308	uncharacterized protein LOC100500317 [Glycine max]	NP_001236277.1 (+1)	23 kDa	0.2	1.2	[]	71	82
313	Cluster of serine carboxypeptidase-like 51 [Glycine max] (XP_003543444.1)	XP_003543444.1 [3]	51 kDa	0.13	1.2	[]	56	69
331	Cluster of 12-oxophytodienoate reductase 2 [Glycine max] (XP_003517567.2)	XP_003517567.2 [2]	45 kDa	0.17	1.2	[]	64	76
335	Cluster of 3-isopropylmalate dehydrogenase 2, chloroplastic [Glycine max] (XP_003547607.1)	XP_003547607.1 [4]	44 kDa	0.22	1.2	[]	57	66
346	Cluster of PREDICTED: sulfite reductase [ferredoxin], chloroplastic [Glycine max] (XP_003537728.1)	XP_003537728.1 [2]	?	0.25	1.2	[]	39	46
372	isoflavone reductase-like protein [Glycine max]	XP_006581203.1	34 kDa	0.24	1.2	[]	51	59
379	L-lactate dehydrogenase A [Glycine max]	XP_003549909.1	38 kDa	0.21	1.2	[]	35	43
384	Cluster of uncharacterized protein LOC100305601 [Glycine max] (NP_001237740.1)	NP_001237740.1 [2]	?	0.13	1.2	[]	55	68
385	Cluster of linoleate 13S-lipoxygenase 2-1, chloroplastic [Glycine max] (XP_003539375.1)	XP_003539375.1 [2]	104 kDa	0.21	1.2	[]	50	59
386	50S ribosomal protein L10, chloroplastic [Glycine max]	XP_003549555.3	26 kDa	0.27	1.2	[]	34	40
390	uncharacterized protein LOC100806500 [Glycine max]	NP_001240166.1	35 kDa	0.21	1.2	[]	38	46
397	Cluster of enoyl-[acyl-carrier-protein] reductase [NADH], chloroplastic [Glycine max] (XP_006590803.1)	XP_006590803.1 [4]	41 kDa	0.21	1.2	[]	50	59
401	Cluster of triose phosphate/phosphate translocator, chloroplastic [Glycine max] (XP_003542721.1)	XP_003542721.1 [2]	44 kDa	0.23	1.2	[]	43	51
421	probable carboxylesterase 2 [Glycine max]	XP_003518851.1	43 kDa	0.28	1.2	[]	38	44
437	Cluster of uncharacterized LOC100499911 [Glycine max] (NP_001237836.1)	NP_001237836.1 [2]	?	0.25	1.2	[]	39	46
480	9-divinyl ether synthase-like [Glycine max]	NP_001304496.1	54 kDa	0.23	1.2	[]	33	40
481	Cluster of DEAD-box ATP-dependent RNA helicase 3, chloroplastic [Glycine max] (XP_003521635.1)	XP_003521635.1 [2]	84 kDa	0.23	1.2	[]	33	40
496	tripeptidyl-peptidase 2 isoform X1 [Glycine max]	XP_006599577.1 (+1)	146 kDa	0.28	1.2	[]	37	43
507	gibberellin-regulated protein 6 precursor [Glycine max]	NP_001236470.1 (+4)	13 kDa	0.2	1.2	[]	34	42
525	fatty acid hydroperoxide lyase, chloroplastic [Glycine max]	XP_003540282.1	53 kDa	0.2	1.2	[]	34	42
536	uroporphyrinogen decarboxylase 1, chloroplastic isoform X2 [Glycine max]	XP_003540489.1 (+3)	45 kDa	0.3	1.2	[]	29	34
544	Cluster of importin subunit beta-1 [Glycine max] (XP_006584778.1)	XP_006584778.1 [2]	96 kDa	0.31	1.2	[]	32	37
547	Cluster of cyclase-associated protein 1 [Glycine max] (XP_003541049.1)	XP_003541049.1 [2]	51 kDa	0.24	1.2	[]	24	30
566	adenine phosphoribosyltransferase 1 [Glycine max]	XP_003525929.1	25 kDa	0.27	1.2	[]	34	40
568	Cluster of uncharacterized protein LOC100789781 [Glycine max] (NP_001239740.1)	NP_001239740.1 [5]	34 kDa	0.23	1.2	[]	33	40
569	Cluster of ribonuclease TUDOR 1 [Glycine max] (XP_003526911.1)	XP_003526911.1 [4]	109 kDa	0.2	1.2	[]	33	41
574	Cluster of hypersensitive-induced response protein 2-like isoform X1 [Glycine max] (XP_014626824.1)	XP_014626824.1 [2]	32 kDa	0.33	1.2	[]	25	29
583	gamma-interferon-responsive lysosomal thiol protein [Glycine max]	XP_014619574.1	28 kDa	0.31	1.2	[]	33	38
588	uncharacterized protein LOC100818438 isoform 2 precursor [Glycine max]	NP_001239650.1 (+1)	52 kDa	0.23	1.2	[]	46	54
590	Cluster of serine--tRNA ligase [Glycine max] (XP_003536082.1)	XP_003536082.1 [2]	51 kDa	0.22	1.2	[]	29	36
593	aspartyl protease AED3 [Glycine max]	XP_003522900.1	47 kDa	0.27	1.2	[]	33	39
603	PREDICTED: peptidyl-prolyl cis-trans isomerase, chloroplastic [Glycine max]	XP_003536011.1	?	0.27	1.2	[]	34	40
614	proteasome subunit alpha type-1-B [Glycine max]	XP_003534072.1 (+2)	31 kDa	0.25	1.2	[]	28	34
616	fasciclin-like arabinogalactan protein 10 [Glycine max]	XP_003552347.1	42 kDa	0.32	1.2	[]	22	26
618	Cluster of threonine synthase 1, chloroplastic [Glycine max] (XP_006600450.1)	XP_006600450.1 [3]	56 kDa	0.24	1.2	[]	25	31
636	Cluster of eukaryotic translation initiation factor 3 subunit E [Glycine max] (XP_014618587.1)	XP_014618587.1 [2]	51 kDa	0.25	1.2	[]	28	34
638	Cluster of RGG repeats nuclear RNA binding protein A [Glycine max] (XP_003521066.1)	XP_003521066.1 [2]	39 kDa	0.28	1.2	[]	24	29
641	uncharacterized protein LOC100785827 [Glycine max]	NP_001241125.1 (+1)	33 kDa	0.34	1.2	[]	26	30
653	Cluster of uncharacterized protein LOC100805631 [Glycine max] (NP_001241639.1)	NP_001241639.1 [3]	17 kDa	0.28	1.2	[]	22	27
657	Cluster of beta-hexosaminidase 1 [Glycine max] (XP_003552672.1)	XP_003552672.1 [3]	64 kDa	0.28	1.2	[]	22	27
662	uncharacterized protein LOC100820387 [Glycine max]	NP_001241123.1	27 kDa	0.33	1.2	[]	24	28
670	uncharacterized protein LOC100306682 [Glycine max]	NP_001238669.1	?	0.29	1.2	[]	27	32
673	uncharacterized protein LOC100305514 [Glycine max]	NP_001236448.1 (+1)	16 kDa	0.27	1.2	[]	21	26
680	Cluster of probable aspartyl protease At4g16563 [Glycine max] (XP_003553619.1)	XP_003553619.1 [2]	51 kDa	0.31	1.2	[]	19	23
687	Cluster of uncharacterized protein LOC100818968 [Glycine max] (XP_003526620.1)	XP_003526620.1 [2]	49 kDa	0.25	1.2	[]	26	32
690	aspartyl protease family protein At5g10770 [Glycine max]	XP_003532146.1	52 kDa	0.16	1.2	[]	60	72
693	Cluster of ectonucleotide pyrophosphatase/phosphodiesterase family member 3 [Glycine max] (XP_003517374.1)	XP_003517374.1 [2]	51 kDa	0.33	1.2	[]	25	29
708	T-complex protein 1 subunit epsilon [Glycine max]	XP_003538584.1 (+1)	59 kDa	0.37	1.2	[]	19	22
709	PREDICTED: acid phosphatase 1 [Glycine max]	XP_003529064.1	?	0.35	1.2	[]	13	16
717	Cluster of 50S ribosomal protein L4, chloroplastic [Glycine max] (XP_003521064.1)	XP_003521064.1 [2]	34 kDa	0.32	1.2	[]	22	26
723	leucine--tRNA ligase, cytoplasmic [Glycine max]	XP_006573714.1	126 kDa	0.31	1.2	[]	18	22
729	subtilisin-like protease Glyma18g48580 [Glycine max]	XP_006602868.1	86 kDa	0.26	1.2	[]	30	36
734	Cluster of phosphomannomutase [Glycine max] (NP_001237668.1)	NP_001237668.1 [2]	28 kDa	0.36	1.2	[]	17	20
738	uncharacterized protein LOC100305579 precursor [Glycine max]	NP_001237383.1 (+2)	23 kDa	0.33	1.2	[]	23	27
740	Cluster of farnesyl pyrophosphate synthase 1 [Glycine max] (XP_003534984.1)	XP_003534984.1 [2]	39 kDa	0.33	1.2	[]	25	29
754	Cluster of putative 4-hydroxy-4-methyl-2-oxoglutarate aldolase 3 isoform X1 [Glycine max] (XP_003543101.2)	XP_003543101.2 [5]	22 kDa	0.31	1.2	[]	32	37
755	Cluster of peptidyl-prolyl cis-trans isomerase CYP26-2, chloroplastic [Glycine max] (XP_006600790.1)	XP_006600790.1 [2]	38 kDa	0.33	1.2	[]	25	29
756	Cluster of cysteine synthase isoform X1 [Glycine max] (XP_006605281.1)	XP_006605281.1 [2]	35 kDa	0.22	1.2	[]	30	37
760	Cluster of probable pterin-4-alpha-carbinolamine dehydratase, chloroplastic [Glycine max] (XP_003518625.1)	XP_003518625.1 [2]	24 kDa	0.36	1.2	[]	15	18
762	Cluster of T-complex protein 1 subunit zeta 1 [Glycine max] (XP_003552736.1)	XP_003552736.1 [2]	59 kDa	0.25	1.2	[]	26	32
763	PREDICTED: uncharacterized protein LOC100499823 isoform X1 [Glycine max]	XP_006577772.1	?	0.29	1.2	[]	26	31
792	Cluster of serine/threonine-protein phosphatase 2A 65 kDa regulatory subunit A beta isoform [Glycine max] (XP_006589702.1)	XP_006589702.1 [2]	65 kDa	0.23	1.2	[]	47	55
852	serpin-ZX [Glycine max]	XP_003523896.1	43 kDa	0.42	1.2	[]	12	14
857	26S proteasome non-ATPase regulatory subunit 7 homolog A [Glycine max]	XP_003538451.1	35 kDa	0.36	1.2	[]	15	18
865	4-hydroxy-tetrahydrodipicolinate synthase, chloroplastic [Glycine max]	XP_003534605.1 (+1)	40 kDa	0.35	1.2	[]	14	17
866	proliferating cell nuclear antigen [Glycine max]	XP_003551328.1	30 kDa	0.42	1.2	[]	13	15
881	Cluster of uncharacterized protein LOC100782001 [Glycine max] (NP_001241205.1)	NP_001241205.1 [2]	34 kDa	0.33	1.2	[]	23	27
892	uncharacterized protein LOC100802114 precursor [Glycine max]	NP_001242136.1	?	0.36	1.2	[]	17	20
906	26S proteasome non-ATPase regulatory subunit 13-like [Glycine max]	NP_001240184.1	44 kDa	0.31	1.2	[]	19	23
909	proteasome subunit beta type-7-B isoform X1 [Glycine max]	XP_014622594.1	29 kDa	0.36	1.2	[]	15	18
935	Cluster of bifunctional aspartate aminotransferase and glutamate/aspartate-prephenate aminotransferase [Glycine max] (XP_003531365.1)	XP_003531365.1 [2]	50 kDa	0.37	1.2	[]	19	22
947	phospho-2-dehydro-3-deoxyheptonate aldolase 2, chloroplastic [Glycine max]	XP_003545685.1	55 kDa	0.28	1.2	[]	38	44
948	uncharacterized protein LOC100816387 [Glycine max]	XP_006586994.1	10 kDa	0.42	1.2	[]	13	15
955	succinate dehydrogenase [ubiquinone] iron-sulfur subunit 2, mitochondrial [Glycine max]	XP_003553891.1	31 kDa	0.35	1.2	[]	13	16
958	uncharacterized protein LOC100789838 [Glycine max]	NP_001240059.1	47 kDa	0.36	1.2	[]	17	20
970	amidase 1 isoform X1 [Glycine max]	XP_003536085.1 (+1)	46 kDa	0.36	1.2	[]	16	19
994	Cluster of binding partner of ACD11 1 [Glycine max] (XP_003516994.1)	XP_003516994.1 [2]	30 kDa	0.36	1.2	[]	16	19
1001	PREDICTED: pectinesterase-like [Glycine max]	XP_003528739.1	?	0.36	1.2	[]	17	20
1037	subtilisin-like protease SBT5.3 [Glycine max]	XP_003524185.1	83 kDa	0.35	1.2	[]	14	17
1045	histidine--tRNA ligase, chloroplastic/mitochondrial isoform X1 [Glycine max]	XP_003521406.1 (+1)	56 kDa	0.35	1.2	[]	13	16
1049	GDSL esterase/lipase At5g33370 [Glycine max]	XP_014627512.1	40 kDa	0.41	1.2	[]	9	11
1050	lysM domain-containing GPI-anchored protein 2 [Glycine max]	XP_003524821.1	40 kDa	0.5	1.2	[]	5	6
1063	desiccation-related protein At2g46140-like [Glycine max]	NP_001241079.1 (+1)	34 kDa	0.3	1.2	[]	28	33
1080	uncharacterized protein LOC100802292 [Glycine max]	NP_001241577.1 (+2)	36 kDa	0.26	1.2	[]	29	35
1095	uncharacterized protein LOC100500021 [Glycine max]	NP_001235709.1	12 kDa	0.35	1.2	[]	14	17
1096	Cluster of citrate synthase, glyoxysomal [Glycine max] (XP_003532107.1)	XP_003532107.1 [2]	56 kDa	0.42	1.2	[]	13	15
1112	NADH dehydrogenase subunit 7 (mitochondrion) [Glycine max]	YP_007516886.1	44 kDa	0.41	1.2	[]	11	13
1115	Cluster of glutamate--tRNA ligase, cytoplasmic [Glycine max] (XP_003536004.1)	XP_003536004.1 [2]	83 kDa	0.41	1.2	[]	9	11
1137	5'-methylthioadenosine/S-adenosylhomocysteine nucleosidase 2 isoform X1 [Glycine max]	XP_003522770.1 (+1)	28 kDa	0.42	1.2	[]	12	14
1141	gamma carbonic anhydrase-like 2, mitochondrial [Glycine max]	XP_003525414.1	28 kDa	0.34	1.2	[]	12	15
1153	NADH dehydrogenase subunit 9 (mitochondrion) [Glycine max]	YP_007516910.1	23 kDa	0.42	1.2	[]	13	15
1170	cationic peroxidase 1 [Glycine max]	XP_003552297.1	33 kDa	0.41	1.2	[]	10	12
1173	PREDICTED: peamaclein [Glycine max]	XP_003525918.1	?	0.5	1.2	[]	6	7
1176	Cluster of uncharacterized protein LOC100777995 [Glycine max] (XP_006605749.1)	XP_006605749.1 [3]	97 kDa	0.42	1.2	[]	13	15
1228	ervatamin-B [Glycine max]	XP_003529366.1	38 kDa	0.5	1.2	[]	4	5
1240	calcium-transporting ATPase 4, plasma membrane-type [Glycine max]	XP_014623709.1	114 kDa	0.42	1.2	[]	12	14
1263	acetate/butyrate--CoA ligase AAE7, peroxisomal [Glycine max]	XP_003529540.1 (+1)	62 kDa	0.5	1.2	[]	6	7
1295	uncharacterized protein LOC100306662 precursor [Glycine max]	NP_001238352.1 (+1)	23 kDa	0.4	1.2	[]	8	10
1315	phospho-2-dehydro-3-deoxyheptonate aldolase 1, chloroplastic [Glycine max]	XP_003519173.1	59 kDa	0.25	1.2	[]	26	32
1316	L-ascorbate oxidase homolog [Glycine max]	XP_003527501.1 (+1)	60 kDa	0.41	1.2	[]	10	12
1327	Cluster of cationic peroxidase 1 [Glycine max] (XP_003552299.1)	XP_003552299.1 [2]	34 kDa	0.41	1.2	[]	10	12
1345	omega-3 fatty acid desaturase [Glycine max]	NP_001238609.1	51 kDa	0.41	1.2	[]	9	11
1356	acylamino-acid-releasing enzyme isoform X2 [Glycine max]	XP_003536827.2 (+1)	90 kDa	0.5	1.2	[]	6	7
1359	probable small nuclear ribonucleoprotein G isoform X1 [Glycine max]	XP_003554446.1 (+1)	9 kDa	0.5	1.2	[]	5	6
1360	PREDICTED: aldehyde dehydrogenase family 2 member B7, mitochondrial-like [Glycine max]	XP_003517756.1	?	0.31	1.2	[]	32	37
1365	Cluster of calcium-transporting ATPase 4, endoplasmic reticulum-type [Glycine max] (XP_003554341.1)	XP_003554341.1 [2]	117 kDa	0.41	1.2	[]	9	11
1376	uncharacterized protein LOC100788441 [Glycine max]	XP_003537411.1	17 kDa	0.36	1.2	[]	17	20
1393	NADH dehydrogenase [ubiquinone] 1 alpha subcomplex subunit 6 [Glycine max]	XP_003533855.1	15 kDa	0.35	1.2	[]	14	17
1404	uncharacterized protein LOC100527034 [Glycine max]	NP_001237632.1	19 kDa	0.5	1.2	[]	5	6
1418	uncharacterized protein LOC100783843 [Glycine max]	NP_001276293.1 (+1)	35 kDa	0.41	1.2	[]	9	11
1431	mitochondrial import inner membrane translocase subunit Tim13 [Glycine max]	XP_003532348.1	9 kDa	0.4	1.2	[]	8	10
1441	outer envelope protein 80, chloroplastic [Glycine max]	XP_003542049.2 (+2)	75 kDa	0.4	1.2	[]	8	10
1466	hypothetical chloroplast RF1 (chloroplast) [Glycine max]	YP_538810.1	216 kDa	0.5	1.2	[]	5	6
1467	uncharacterized protein LOC100499806 [Glycine max]	NP_001236290.1 (+1)	?	0.5	1.2	[]	5	6
1468	uncharacterized protein At1g32220, chloroplastic [Glycine max]	XP_003522333.1	31 kDa	0.5	1.2	[]	6	7
1478	glycine--tRNA ligase, chloroplastic/mitochondrial 2 isoform X1 [Glycine max]	XP_003520424.2	124 kDa	0.5	1.2	[]	5	6
1490	Cluster of uncharacterized protein LOC100305817 [Glycine max] (NP_001237109.1)	NP_001237109.1 [2]	14 kDa	0.5	1.2	[]	5	6
1508	uncharacterized protein LOC100780633 [Glycine max]	XP_003523394.1 (+1)	28 kDa	0.5	1.2	[]	6	7
1539	lecithin-cholesterol acyltransferase-like 1 [Glycine max]	XP_003525948.1	49 kDa	0.5	1.2	[]	6	7
1540	uncharacterized protein LOC100500683 [Glycine max]	NP_001237908.1	19 kDa	0.42	1.2	[]	13	15
1547	synaptotagmin-2 [Glycine max]	XP_003545028.1	61 kDa	0.5	1.2	[]	5	6
1559	Cluster of starch synthase IIa-2 [Glycine max] (NP_001235811.1)	NP_001235811.1 [2]	87 kDa	0.5	1.2	[]	6	7
1560	uncharacterized protein LOC100527586 [Glycine max]	NP_001238294.1	30 kDa	0.5	1.2	[]	5	6
1572	histone-lysine N-methyltransferase setd3 [Glycine max]	XP_003530864.1	52 kDa	0.5	1.2	[]	6	7
1582	uncharacterized protein LOC100792444 [Glycine max]	NP_001242372.1 (+1)	22 kDa	0.5	1.2	[]	4	5
1596	signal recognition particle 43 kDa protein, chloroplastic [Glycine max]	XP_003537753.1	42 kDa	0.5	1.2	[]	4	5
1598	uncharacterized protein LOC100499687 precursor [Glycine max]	NP_001238362.1	20 kDa	0.5	1.2	[]	5	6
1612	uncharacterized protein LOC100499692 precursor [Glycine max]	NP_001238445.1	21 kDa	0.5	1.2	[]	6	7
1615	asparagine synthetase [glutamine-hydrolyzing] 3 [Glycine max]	XP_003538618.1	64 kDa	0.5	1.2	[]	4	5
1616	PREDICTED: stellacyanin-like [Glycine max]	XP_003550819.1	?	0.5	1.2	[]	5	6
1633	beta-glucosidase 46 isoform X1 [Glycine max]	XP_003529623.1	64 kDa	0.5	1.2	[]	5	6
1661	apoptotic chromatin condensation inducer in the nucleus isoform X1 [Glycine max]	XP_006591404.1 (+1)	78 kDa	0.5	1.2	[]	6	7
1676	histone H1 [Glycine max]	XP_003536128.1	20 kDa	0.36	1.2	[]	15	18
1690	PREDICTED: pathogenesis-related protein 1-like [Glycine max]	XP_003545771.1	?	0.5	1.2	[]	4	5
1694	uncharacterized protein LOC100500338 precursor [Glycine max]	NP_001236538.1	?	0.36	1.2	[]	16	19
1698	uncharacterized protein LOC100820080 [Glycine max]	XP_006585864.1	48 kDa	0.5	1.2	[]	4	5
1741	glutamyl-tRNA(Gln) amidotransferase subunit A, chloroplastic/mitochondrial [Glycine max]	XP_003532109.1	58 kDa	0.5	1.2	[]	4	5
1742	protein PTST, chloroplastic isoform X1 [Glycine max]	XP_014626709.1 (+1)	33 kDa	0.5	1.2	[]	4	5
1744	alpha-L-fucosidase 2 [Glycine max]	XP_003536603.1	98 kDa	0.5	1.2	[]	4	5
1763	GDSL esterase/lipase APG [Glycine max]	XP_003531641.3	39 kDa	0.5	1.2	[]	4	5
1787	1-aminocyclopropane-1-carboxylate oxidase homolog 4 [Glycine max]	XP_003529214.1	44 kDa	0.5	1.2	[]	5	6
1791	protein transport protein SEC23 [Glycine max]	XP_003538532.1	85 kDa	0.5	1.2	[]	4	5
1821	Cluster of glutamine--tRNA ligase [Glycine max] (XP_003536678.1)	XP_003536678.1 [2]	90 kDa	0.5	1.2	[]	4	5
1853	histidinol-phosphate aminotransferase, chloroplastic [Glycine max]	XP_006599446.2	47 kDa	0.5	1.2	[]	4	5
1859	hydroxymethylglutaryl-CoA synthase [Glycine max]	XP_003549866.1	51 kDa	0.5	1.2	[]	6	7
1907	uncharacterized protein LOC100775219 [Glycine max]	XP_006586833.1	72 kDa	0.5	1.2	[]	5	6
1948	methyl-CpG-binding domain-containing protein 11 [Glycine max]	XP_014632153.1	34 kDa	0.41	1.2	[]	10	12
2017	isocitrate dehydrogenase [NADP] [Glycine max]	XP_003525669.1	53 kDa	0.35	1.2	[]	14	17
2024	probable acetyl-CoA acetyltransferase, cytosolic 2 [Glycine max]	XP_006584106.1	42 kDa	0.5	1.2	[]	4	5
2	ribulose bisphosphate carboxylase small chain 4, chloroplastic [Glycine max]	NP_001241137.1 (+1)	20 kDa	< 0.00010	1.3	T1 low, T7 high	1266	1591
103	Cluster of phosphoenolpyruvate carboxylase [Glycine max] (NP_001237378.1)	NP_001237378.1 [2]	?	0.0033	1.3	[]	159	211
194	Cluster of clathrin heavy chain 2 [Glycine max] (XP_003519402.1)	XP_003519402.1 [4]	193 kDa	0.06	1.3	[]	69	89
210	Cluster of alpha-1,4 glucan phosphorylase L isozyme, chloroplastic/amyloplastic [Glycine max] (XP_006603904.1)	XP_006603904.1 [2]	110 kDa	0.053	1.3	[]	87	110
214	carotenoid 9,10(9',10')-cleavage dioxygenase 1 [Glycine max]	XP_003542847.1	61 kDa	0.017	1.3	[]	89	120
323	Cluster of aconitate hydratase 1 [Glycine max] (XP_003517155.1)	XP_003517155.1 [2]	99 kDa	0.017	1.3	[]	111	145
362	Cluster of glutamate decarboxylase [Glycine max] (XP_003548319.1)	XP_003548319.1 [2]	56 kDa	0.054	1.3	[]	79	101
368	Cluster of selenium-binding protein 1 [Glycine max] (XP_003538530.1)	XP_003538530.1 [2]	53 kDa	0.12	1.3	[]	48	61
373	Cluster of importin subunit alpha-2 [Glycine max] (XP_006597715.1)	XP_006597715.1 [3]	59 kDa	0.075	1.3	[]	49	65
432	NADH dehydrogenase [ubiquinone] 1 alpha subcomplex subunit 9, mitochondrial [Glycine max]	XP_003542442.1	44 kDa	0.1	1.3	[]	40	53
440	thiamine thiazole synthase 2, chloroplastic [Glycine max]	XP_003536550.1 (+1)	37 kDa	0.14	1.3	[]	40	51
505	acetyl-CoA acetyltransferase, cytosolic 1 [Glycine max]	XP_003545555.1	42 kDa	0.16	1.3	[]	39	49
511	Cluster of uncharacterized protein LOC100815475 [Glycine max] (NP_001242339.1)	NP_001242339.1 [2]	?	0.21	1.3	[]	27	34
523	Cluster of 26S proteasome non-ATPase regulatory subunit 4 homolog isoform X1 [Glycine max] (XP_003517168.1)	XP_003517168.1 [4]	43 kDa	0.18	1.3	[]	27	35
548	PREDICTED: uncharacterized protein LOC100791176 [Glycine max]	XP_006597500.2	?	0.16	1.3	[]	31	40
562	PREDICTED: aspartate-semialdehyde dehydrogenase [Glycine max]	XP_003525219.1	?	0.2	1.3	[]	23	30
576	uncharacterized protein LOC100306424 [Glycine max]	NP_001238638.1	23 kDa	0.23	1.3	[]	22	28
577	Cluster of 26S proteasome non-ATPase regulatory subunit 1 homolog A [Glycine max] (XP_003530934.1)	XP_003530934.1 [2]	110 kDa	0.19	1.3	[]	21	28
599	PREDICTED: 2,3-dimethylmalate lyase [Glycine max]	XP_014626465.1	?	0.15	1.3	[]	34	44
631	Cluster of pathogen-related protein [Glycine max] (XP_003526679.1)	XP_003526679.1 [2]	27 kDa	0.17	1.3	[]	25	33
667	Cluster of dicarboxylate transporter 2.1, chloroplastic [Glycine max] (XP_003547089.1)	XP_003547089.1 [2]	61 kDa	0.19	1.3	[]	22	29
671	Cluster of glucose-1-phosphate adenylyltransferase large subunit 1 isoform X1 [Glycine max] (XP_006577920.1)	XP_006577920.1 [2]	57 kDa	0.17	1.3	[]	24	32
682	uncharacterized protein LOC100790141 [Glycine max]	NP_001240893.1 (+2)	30 kDa	0.24	1.3	[]	15	20
707	Cluster of transcription factor Pur-alpha 1 [Glycine max] (XP_003529454.1)	XP_003529454.1 [2]	31 kDa	0.29	1.3	[]	13	17
713	Cluster of tocopherol cyclase, chloroplastic [Glycine max] (XP_003526485.1)	XP_003526485.1 [2]	54 kDa	0.24	1.3	[]	23	29
761	Cluster of probable N-acetyl-gamma-glutamyl-phosphate reductase, chloroplastic [Glycine max] (XP_003529252.1)	XP_003529252.1 [2]	43 kDa	0.22	1.3	[]	19	25
790	eukaryotic translation initiation factor 3 subunit I [Glycine max]	XP_003517705.1	36 kDa	0.25	1.3	[]	16	21
791	ATPase ARSA1 [Glycine max]	XP_003556239.1 (+2)	44 kDa	0.2	1.3	[]	24	31
824	Cluster of CBS domain-containing protein isoform X1 [Glycine max] (XP_006574340.1)	XP_006574340.1 [3]	23 kDa	0.22	1.3	[]	20	26
843	protein CURVATURE THYLAKOID 1B, chloroplastic [Glycine max]	XP_003548086.1 (+1)	18 kDa	0.29	1.3	[]	14	18
889	uncharacterized protein LOC100306106 [Glycine max]	NP_001237627.1 (+1)	28 kDa	0.28	1.3	[]	12	16
931	ribulose-1,5 bisphosphate carboxylase/oxygenase large subunit N-methyltransferase, chloroplastic [Glycine max]	XP_006604092.1	56 kDa	0.25	1.3	[]	17	22
937	phospholipase D alpha 1 [Glycine max]	XP_006595164.1	92 kDa	0.11	1.3	[]	36	48
939	Cluster of uncharacterized protein LOC100499779 precursor [Glycine max] (NP_001235916.1)	NP_001235916.1 [2]	21 kDa	0.33	1.3	[]	10	13
986	Cluster of mitogen-activated protein kinase homolog MMK1 isoform X1 [Glycine max] (XP_003529369.1)	XP_003529369.1 [4]	50 kDa	0.29	1.3	[]	13	17
1060	uncharacterized protein LOC100499948 [Glycine max]	NP_001238446.1	11 kDa	0.39	1.3	[]	6	8
1074	D-ribulose kinase isoform X1 [Glycine max]	XP_003537850.1	52 kDa	0.24	1.3	[]	15	20
1085	Cluster of eukaryotic translation initiation factor 3 subunit C [Glycine max] (XP_003521511.1)	XP_003521511.1 [2]	105 kDa	0.28	1.3	[]	12	16
1143	uncharacterized protein LOC100819290 [Glycine max]	XP_003554398.1	14 kDa	0.28	1.3	[]	12	16
1154	PREDICTED: aldehyde dehydrogenase family 2 member B7, mitochondrial-like [Glycine max]	XP_003532011.1	?	0.15	1.3	[]	28	37
1224	uncharacterized protein LOC100804209 [Glycine max]	XP_003543293.1	24 kDa	0.39	1.3	[]	6	8
1231	Cluster of uncharacterized protein LOC100788535 [Glycine max] (NP_001239929.1)	NP_001239929.1 [2]	16 kDa	0.33	1.3	[]	9	12
1234	uncharacterized protein LOC100819698 precursor [Glycine max]	NP_001241567.1	47 kDa	0.28	1.3	[]	12	16
1239	PREDICTED: uncharacterized protein LOC100789496 isoform X1 [Glycine max]	XP_014618989.1	?	0.33	1.3	[]	9	12
1287	xanthoxin dehydrogenase [Glycine max]	XP_006591160.1	29 kDa	0.34	1.3	[]	11	14
1296	uncharacterized protein LOC100305903 [Glycine max]	NP_001238494.1	21 kDa	0.33	1.3	[]	10	13
1303	Cluster of uncharacterized protein LOC100305505 [Glycine max] (NP_001236331.1)	NP_001236331.1 [2]	12 kDa	0.33	1.3	[]	9	12
1304	Cluster of putative 50S ribosomal protein L21, chloroplastic [Glycine max] (NP_001239706.1)	NP_001239706.1 [2]	23 kDa	0.4	1.3	[]	7	9
1338	pyruvate kinase 1, cytosolic [Glycine max]	XP_014623184.1	58 kDa	0.4	1.3	[]	7	9
1390	Cluster of villin-3 isoform X1 [Glycine max] (XP_006589013.1)	XP_006589013.1 [4]	107 kDa	0.4	1.3	[]	7	9
1422	uncharacterized LOC100526921 [Glycine max]	NP_001236017.1	27 kDa	0.39	1.3	[]	6	8
1423	aldehyde dehydrogenase family 7 member A1 [Glycine max]	XP_003546512.1	54 kDa	0.4	1.3	[]	7	9
1500	protochlorophyllide-dependent translocon component 52, chloroplastic [Glycine max]	XP_006580157.1	60 kDa	0.5	1.3	[]	3	4
1504	CSC1-like protein ERD4 [Glycine max]	XP_003546071.1	82 kDa	0.5	1.3	[]	3	4
1506	7-deoxyloganetin glucosyltransferase [Glycine max]	XP_003555000.1	55 kDa	0.39	1.3	[]	6	8
1557	Cluster of ras-related protein Rab11A [Glycine max] (XP_003552040.1)	XP_003552040.1 [5]	25 kDa	0.24	1.3	[]	15	20
1579	PREDICTED: syntaxin-112-like isoform X2 [Glycine max]	XP_003517224.1	?	0.5	1.3	[]	3	4
1592	uncharacterized protein LOC100306488 [Glycine max]	NP_001235760.1	15 kDa	0.5	1.3	[]	3	4
1642	Cluster of dirigent family protein precursor [Glycine max] (NP_001240070.1)	NP_001240070.1 [3]	22 kDa	0.5	1.3	[]	3	4
1649	UDP-glycosyltransferase 83A1 [Glycine max]	XP_003531850.1	50 kDa	0.39	1.3	[]	6	8
1651	photosystem II D1 precursor processing protein PSB27-H2, chloroplastic [Glycine max]	XP_014633136.1	23 kDa	0.39	1.3	[]	6	8
1657	uncharacterized LOC100500052 [Glycine max]	NP_001236169.1	?	0.21	1.3	[]	27	34
1727	external alternative NAD(P)H-ubiquinone oxidoreductase B2, mitochondrial [Glycine max]	XP_003529293.1 (+1)	65 kDa	0.5	1.3	[]	3	4
1812	putative 4-hydroxy-4-methyl-2-oxoglutarate aldolase 1 isoform X1 [Glycine max]	XP_014625687.1 (+1)	18 kDa	0.33	1.3	[]	9	12
1848	uncharacterized protein LOC100806152 [Glycine max]	NP_001239662.1	49 kDa	0.5	1.3	[]	3	4
1854	valine--tRNA ligase, chloroplastic/mitochondrial 2 isoform X1 [Glycine max]	XP_003550098.1 (+1)	111 kDa	0.5	1.3	[]	3	4
1876	DNA gyrase subunit B, chloroplastic/mitochondrial [Glycine max]	XP_003521129.1 (+1)	81 kDa	0.5	1.3	[]	3	4
1923	uncharacterized protein LOC100803098 [Glycine max]	NP_001241976.1 (+1)	21 kDa	0.5	1.3	[]	3	4
60	ATP synthase CF0 C subunit (chloroplast) [Glycine max]	YP_538768.1	8 kDa	0.31	1.4	[]	7	10
189	Cluster of PREDICTED: glutathione S-transferase GST 9 isoform X1 [Glycine max] (XP_006584638.1)	XP_006584638.1 [3]	?	0.031	1.4	[]	67	91
274	soyasapogenol B glucuronide galactosyltransferase-like [Glycine max]	XP_003546674.1	56 kDa	0.018	1.4	[]	72	100
412	31 kDa ribonucleoprotein, chloroplastic-like [Glycine max]	NP_001239665.1	32 kDa	0.047	1.4	[]	45	63
531	uncharacterized protein LOC100789895 [Glycine max]	XP_003557005.1	38 kDa	0.069	1.4	[]	33	47
620	hydroxyphenylpyruvate reductase-like [Glycine max]	NP_001304467.1	?	0.12	1.4	[]	25	35
765	aspartate aminotransferase glyoxysomal isozyme AAT1 precursor [Glycine max]	NP_001237541.1	50 kDa	0.16	1.4	[]	21	29
831	Cluster of eukaryotic translation initiation factor 3 subunit B [Glycine max] (XP_003522102.1)	XP_003522102.1 [2]	83 kDa	0.14	1.4	[]	18	26
846	acetyl-coenzyme A synthetase, chloroplastic/glyoxysomal [Glycine max]	XP_003553322.1	84 kDa	0.31	1.4	[]	7	10
858	probable bifunctional methylthioribulose-1-phosphate dehydratase/enolase-phosphatase E1 [Glycine max]	XP_003540469.1 (+1)	57 kDa	0.19	1.4	[]	14	20
888	uncharacterized protein LOC100306264 [Glycine max]	NP_001236220.1	11 kDa	0.099	1.4	[]	26	37
945	uncharacterized protein LOC100784099 [Glycine max]	NP_001241486.1 (+2)	51 kDa	0.22	1.4	[]	12	17
983	remorin family protein [Glycine max]	NP_001236279.1	21 kDa	0.21	1.4	[]	17	23
1118	uncharacterized protein LOC100810571 [Glycine max]	NP_001240037.1	30 kDa	0.22	1.4	[]	12	17
1156	Cluster of coatomer subunit beta'-2 [Glycine max] (XP_003543651.1)	XP_003543651.1 [2]	104 kDa	0.32	1.4	[]	8	11
1157	Cluster of PREDICTED: 5'-adenylylsulfate reductase 3, chloroplastic [Glycine max] (XP_003546156.1)	XP_003546156.1 [2]	?	0.38	1.4	[]	5	7
1204	NAD-dependent malic enzyme 2, mitochondrial [Glycine max]	XP_003521187.1	67 kDa	0.32	1.4	[]	8	11
1210	uncharacterized protein LOC100526953 [Glycine max]	NP_001236439.1 (+1)	22 kDa	0.32	1.4	[]	8	11
1221	Cluster of 2-hydroxyacyl-CoA lyase [Glycine max] (XP_003519304.1)	XP_003519304.1 [2]	61 kDa	0.27	1.4	[]	11	15
1258	Cluster of protein CDI-like [Glycine max] (NP_001304415.1)	NP_001304415.1 [3]	?	0.31	1.4	[]	7	10
1260	uncharacterized protein LOC100804718 [Glycine max]	XP_003524822.1	39 kDa	0.27	1.4	[]	10	14
1283	proline iminopeptidase [Glycine max]	XP_003545761.1	44 kDa	0.32	1.4	[]	8	11
1286	cell division protein FtsY homolog, chloroplastic [Glycine max]	XP_006576355.1	40 kDa	0.32	1.4	[]	8	11
1306	malonate--CoA ligase [Glycine max]	XP_003531671.1	66 kDa	0.26	1.4	[]	9	13
1311	uncharacterized protein LOC100783793 [Glycine max]	NP_001241206.1 (+1)	19 kDa	0.27	1.4	[]	11	15
1388	ylmG homolog protein 1-2, chloroplastic [Glycine max]	XP_003531773.1	22 kDa	0.31	1.4	[]	7	10
1392	uncharacterized protein LOC100306258 [Glycine max]	NP_001236147.1	24 kDa	0.38	1.4	[]	5	7
1413	uncharacterized protein LOC100803217 [Glycine max]	XP_003549575.1	14 kDa	0.32	1.4	[]	8	11
1415	Cluster of pyrophosphate--fructose 6-phosphate 1-phosphotransferase subunit beta isoform X2 [Glycine max] (XP_003534704.1)	XP_003534704.1 [3]	61 kDa	0.38	1.4	[]	5	7
1424	outer envelope pore protein 37, chloroplastic [Glycine max]	XP_003549551.1	36 kDa	0.31	1.4	[]	7	10
1555	wound-induced basic protein [Glycine max]	XP_003532268.1 (+1)	5 kDa	0.38	1.4	[]	5	7
1571	uncharacterized protein LOC100798000 [Glycine max]	NP_001242068.1	38 kDa	0.38	1.4	[]	5	7
1581	mitochondrial import inner membrane translocase subunit TIM10 [Glycine max]	XP_003519681.1	10 kDa	0.38	1.4	[]	5	7
1606	sodium/calcium exchanger NCL [Glycine max]	XP_003543222.1	64 kDa	0.31	1.4	[]	7	10
1691	polygalacturonase [Glycine max]	XP_003547316.1	44 kDa	0.38	1.4	[]	5	7
167	soyasaponin III rhamnosyltransferase [Glycine max]	NP_001240857.1	54 kDa	0.00062	1.5	[]	99	150
333	NADH dehydrogenase subunit 7 (chloroplast) [Glycine max]	YP_538812.1	46 kDa	0.018	1.5	[]	51	75
383	photosystem I reaction center subunit psaK, chloroplastic [Glycine max]	XP_003533844.1 (+1)	13 kDa	0.011	1.5	[]	54	81
391	Cluster of uncharacterized protein LOC100810662 [Glycine max] (XP_003531756.1)	XP_003531756.1 [3]	32 kDa	0.022	1.5	[]	41	62
460	Cluster of guanosine nucleotide diphosphate dissociation inhibitor 2 [Glycine max] (XP_003531293.1)	XP_003531293.1 [2]	50 kDa	0.062	1.5	[]	25	38
694	uncharacterized protein LOC100305517 [Glycine max]	NP_001236480.1	11 kDa	0.092	1.5	[]	24	35
706	Cluster of chloroplastic import inner membrane translocase subunit HP30-2 [Glycine max] (XP_003526780.1)	XP_003526780.1 [2]	28 kDa	0.085	1.5	[]	22	33
783	Cluster of PREDICTED: 12-oxophytodienoate reductase 3 [Glycine max] (XP_003542357.1)	XP_003542357.1 [2]	?	0.097	1.5	[]	20	30
803	uncharacterized protein LOC100785706 isoform X2 [Glycine max]	XP_003547914.1 (+1)	23 kDa	0.14	1.5	[]	17	25
979	dicarboxylate transporter 1, chloroplastic [Glycine max]	XP_003537966.1 (+1)	59 kDa	0.16	1.5	[]	15	22
1035	polygalacturonase inhibitor 1-like protein precursor [Glycine max]	NP_001239837.1	38 kDa	0.18	1.5	[]	13	19
1058	Cluster of uncharacterized protein LOC100500117 [Glycine max] (NP_001237052.1)	NP_001237052.1 [2]	21 kDa	0.13	1.5	[]	16	24
1103	uncharacterized protein LOC100798112 precursor [Glycine max]	NP_001241103.1	13 kDa	0.21	1.5	[]	10	15
1116	glutathione S-transferase GST 25 [Glycine max]	NP_001235036.1	25 kDa	0.17	1.5	[]	11	17
1129	eukaryotic translation initiation factor 3 subunit H-like [Glycine max]	NP_001240962.1 (+1)	39 kDa	0.18	1.5	[]	12	18
1172	2-C-methyl-D-erythritol 2,4-cyclodiphosphate synthase, chloroplastic-like [Glycine max]	NP_001237894.1	24 kDa	0.21	1.5	[]	10	15
1230	Cluster of PREDICTED: chalcone isomerase 4B isoform X1 [Glycine max] (XP_006577878.1)	XP_006577878.1 [2]	?	0.21	1.5	[]	10	15
1233	uncharacterized protein LOC100813682 [Glycine max]	NP_001240244.1	35 kDa	0.21	1.5	[]	10	15
1278	uncharacterized protein LOC100305686 precursor [Glycine max]	NP_001235288.1	11 kDa	0.3	1.5	[]	6	9
1409	uncharacterized protein LOC100305945 [Glycine max]	NP_001235332.1 (+7)	17 kDa	0.3	1.5	[]	6	9
1430	Cluster of NADH dehydrogenase [ubiquinone] iron-sulfur protein 7, mitochondrial [Glycine max] (XP_003525988.1)	XP_003525988.1 [2]	23 kDa	0.37	1.5	[]	4	6
1449	glucosyltransferase [Glycine max]	NP_001237242.1	?	0.25	1.5	[]	8	12
1454	PLAT domain-containing protein 3 [Glycine max]	XP_003525059.1	21 kDa	0.3	1.5	[]	6	9
1473	Cluster of uncharacterized protein LOC100796598 [Glycine max] (XP_006581209.1)	XP_006581209.1 [4]	25 kDa	0.3	1.5	[]	6	9
1537	uncharacterized protein LOC100500489 [Glycine max]	NP_001235085.1	18 kDa	0.5	1.5	[]	2	3
1550	uncharacterized protein LOC100802258 [Glycine max]	XP_003541227.1	55 kDa	0.37	1.5	[]	4	6
1556	subtilisin-like protease SBT1.7 [Glycine max]	XP_003550312.1	82 kDa	0.3	1.5	[]	6	9
1585	uncharacterized protein LOC100792301 [Glycine max]	XP_003536474.1	22 kDa	0.3	1.5	[]	6	9
1613	uncharacterized protein LOC100817967 [Glycine max]	NP_001276155.1	?	0.37	1.5	[]	4	6
1644	probable NAD(P)H dehydrogenase (quinone) FQR1-like 2 [Glycine max]	XP_003517248.1	28 kDa	0.37	1.5	[]	4	6
1665	rhicadhesin receptor [Glycine max]	XP_003554594.1 (+2)	23 kDa	0.37	1.5	[]	4	6
1669	GDSL esterase/lipase At5g45910 [Glycine max]	XP_003546024.1	41 kDa	0.5	1.5	[]	2	3
1672	plastid phosphoenolpyruvate/phosphate translocator-like [Glycine max]	NP_001241317.1 (+1)	43 kDa	0.37	1.5	[]	4	6
1681	protein transport protein Sec24-like At4g32640 [Glycine max]	XP_003535751.1	117 kDa	0.5	1.5	[]	2	3
1696	Cluster of peptidyl-prolyl cis-trans isomerase CYP28, chloroplastic [Glycine max] (XP_003535048.1)	XP_003535048.1 [2]	31 kDa	0.37	1.5	[]	4	6
1697	methylthioribose kinase 1-like [Glycine max]	NP_001276227.1	48 kDa	0.37	1.5	[]	4	6
1706	polypyrimidine tract-binding protein homolog 3 isoform X2 [Glycine max]	XP_003518587.1 (+3)	49 kDa	0.37	1.5	[]	4	6
1725	plasma membrane ascorbate-reducible b-type cytochrome family protein precursor [Glycine max]	NP_001237825.1	26 kDa	0.37	1.5	[]	4	6
1746	aminoacylase-1 [Glycine max]	XP_003543794.1	50 kDa	0.37	1.5	[]	4	6
1755	uncharacterized protein LOC100781532 [Glycine max]	XP_003540361.1	46 kDa	0.37	1.5	[]	4	6
1775	monodehydroascorbate reductase 4, peroxisomal [Glycine max]	XP_006599107.1	52 kDa	0.5	1.5	[]	2	3
1776	PREDICTED: UBP1-associated protein 2B-like [Glycine max]	XP_014625732.1	?	0.37	1.5	[]	4	6
1779	agmatine deiminase [Glycine max]	XP_006600613.1	42 kDa	0.37	1.5	[]	4	6
1823	Cluster of linoleate 13S-lipoxygenase 2-1, chloroplastic [Glycine max] (XP_003555620.1)	XP_003555620.1 [2]	103 kDa	0.5	1.5	[]	2	3
1841	probable steroid-binding protein 3 [Glycine max]	XP_003522349.1	11 kDa	0.5	1.5	[]	2	3
1851	PREDICTED: uncharacterized protein LOC100306119 isoform X1 [Glycine max]	XP_006572808.1	?	0.5	1.5	[]	2	3
1861	Cluster of uncharacterized protein LOC100786431 [Glycine max] (NP_001241643.1)	NP_001241643.1 [3]	?	0.5	1.5	[]	2	3
1870	4-coumarate--CoA ligase-like 5 isoform X1 [Glycine max]	XP_003545004.1	60 kDa	0.5	1.5	[]	2	3
1873	uncharacterized protein LOC100811254 [Glycine max]	XP_003551324.1	19 kDa	0.5	1.5	[]	2	3
1916	crocetin glucosyltransferase, chloroplastic [Glycine max]	XP_003531212.1	52 kDa	0.5	1.5	[]	2	3
1929	COP9 signalosome complex subunit 5a [Glycine max]	XP_003522659.1 (+1)	42 kDa	0.5	1.5	[]	2	3
1938	uncharacterized protein LOC100804454 [Glycine max]	NP_001242288.1	41 kDa	0.5	1.5	[]	2	3
1940	serine/threonine-protein kinase BSK1 isoform X1 [Glycine max]	XP_003544864.1 (+3)	56 kDa	0.5	1.5	[]	2	3
1959	tropinone reductase [Glycine max]	XP_003539545.1	28 kDa	0.5	1.5	[]	2	3
1961	uncharacterized protein LOC100817128 [Glycine max]	NP_001241510.1 (+1)	36 kDa	0.5	1.5	[]	2	3
1962	beta-glucosidase 46 [Glycine max]	XP_003529622.1	60 kDa	0.5	1.5	[]	2	3
1988	protein-ribulosamine 3-kinase, chloroplastic isoform X1 [Glycine max]	XP_003521352.1	37 kDa	0.5	1.5	[]	2	3
2057	calcium-dependent protein kinase 33 [Glycine max]	XP_014622595.1	61 kDa	0.5	1.5	[]	2	3
924	uncharacterized protein LOC100781477 [Glycine max]	NP_001242544.1	36 kDa	0.13	1.6	[]	11	18
1026	ATP-dependent Clp protease proteolytic subunit-related protein 1, chloroplastic [Glycine max]	XP_003536581.1 (+1)	41 kDa	0.13	1.6	[]	11	18
1091	linoleate 13S-lipoxygenase 2-1, chloroplastic [Glycine max]	XP_003537949.1	103 kDa	0.14	1.6	[]	12	19
1110	ATP synthase CF0 A subunit (chloroplast) [Glycine max]	YP_538767.1	27 kDa	0.29	1.6	[]	5	8
1133	uncharacterized protein LOC100786059 [Glycine max]	XP_003530960.1	64 kDa	0.16	1.6	[]	10	16
1202	Cluster of alanine--tRNA ligase, chloroplastic/mitochondrial [Glycine max] (XP_003526788.1)	XP_003526788.1 [2]	108 kDa	0.29	1.6	[]	5	8
1242	putative chitinase precursor [Glycine max]	NP_001241202.1	32 kDa	0.2	1.6	[]	9	14
1252	glutathione hydrolase 1 [Glycine max]	XP_003552129.1	67 kDa	0.24	1.6	[]	7	11
1275	bifunctional epoxide hydrolase 2 [Glycine max]	XP_003527442.1	35 kDa	0.2	1.6	[]	9	14
1319	putative UDP-glucose glucosyltransferase [Glycine max]	XP_003555960.1	53 kDa	0.24	1.6	[]	7	11
1336	pyruvate decarboxylase 2 [Glycine max]	XP_003552267.1	65 kDa	0.19	1.6	[]	8	13
1357	KH domain-containing protein HEN4 [Glycine max]	XP_014627270.1	58 kDa	0.19	1.6	[]	8	13
1385	uncharacterized protein LOC100805399 [Glycine max]	XP_003521770.1	31 kDa	0.24	1.6	[]	7	11
1427	Cluster of PREDICTED: uncharacterized protein LOC100500160 isoform X1 [Glycine max] (XP_014635035.1)	XP_014635035.1 [2]	?	0.24	1.6	[]	7	11
1437	tropinone reductase homolog At5g06060 [Glycine max]	XP_003552193.1	28 kDa	0.24	1.6	[]	7	11
1545	aldehyde dehydrogenase family 2 member C4 isoform X1 [Glycine max]	XP_003528912.1	55 kDa	0.29	1.6	[]	5	8
1567	uncharacterized protein LOC100777981 [Glycine max]	NP_001241624.1	16 kDa	0.29	1.6	[]	5	8
1588	uncharacterized protein LOC100306283 [Glycine max]	XP_003529088.1	8 kDa	0.29	1.6	[]	5	8
1634	gamma carbonic anhydrase 1, mitochondrial [Glycine max]	XP_003537599.1	29 kDa	0.29	1.6	[]	5	8
1789	chaperonin CPN60-like 2, mitochondrial [Glycine max]	XP_006583012.1	61 kDa	0.29	1.6	[]	5	8
1908	thiol protease aleurain-like [Glycine max]	XP_003533785.1	39 kDa	0.24	1.6	[]	7	11
749	Cluster of coatomer subunit alpha-2 [Glycine max] (XP_003556297.1)	XP_003556297.1 [4]	137 kDa	0.085	1.7	[]	13	22
804	PREDICTED: cystathionine gamma-synthase 1, chloroplastic [Glycine max]	XP_003552541.1	?	0.1	1.7	[]	12	20
877	26S proteasome non-ATPase regulatory subunit 12 homolog A [Glycine max]	XP_003525095.1 (+1)	50 kDa	0.22	1.7	[]	6	10
928	Cluster of uncharacterized protein LOC100305494 [Glycine max] (NP_001236197.1)	NP_001236197.1 [2]	20 kDa	0.1	1.7	[]	12	20
1041	Cluster of coatomer subunit gamma [Glycine max] (XP_003522954.1)	XP_003522954.1 [2]	99 kDa	0.12	1.7	[]	10	17
1247	abscisate beta-glucosyltransferase [Glycine max]	XP_003518708.1	53 kDa	0.22	1.7	[]	6	10
1288	probable acyl-CoA dehydrogenase IBR3 isoform X1 [Glycine max]	XP_014623451.1	92 kDa	0.36	1.7	[]	3	5
1507	peroxisomal short-chain dehydrogenase/reductase family protein [Glycine max]	NP_001238345.1	26 kDa	0.36	1.7	[]	3	5
1520	uncharacterized protein LOC100809400 [Glycine max]	NP_001241241.1	34 kDa	0.22	1.7	[]	6	10
1607	phenolic glucoside malonyltransferase 1 [Glycine max]	XP_003551761.1	50 kDa	0.36	1.7	[]	3	5
1658	uncharacterized protein LOC100779419 [Glycine max]	NP_001242507.1	29 kDa	0.36	1.7	[]	3	5
1687	glucose-6-phosphate 1-dehydrogenase, cytoplasmic isoform [Glycine max]	XP_006604097.1	60 kDa	0.36	1.7	[]	3	5
1707	putative lactoylglutathione lyase [Glycine max]	NP_001241602.1	23 kDa	0.36	1.7	[]	3	5
1740	low-temperature-induced cysteine proteinase [Glycine max]	XP_003523725.1	49 kDa	0.36	1.7	[]	3	5
1750	eukaryotic translation initiation factor 3 subunit J [Glycine max]	XP_003534091.1	26 kDa	0.36	1.7	[]	3	5
1766	uncharacterized protein LOC100810003 [Glycine max]	NP_001239728.1 (+1)	30 kDa	0.36	1.7	[]	3	5
1768	phenolic glucoside malonyltransferase 1 [Glycine max]	XP_003554894.2	53 kDa	0.36	1.7	[]	3	5
1792	sulfite oxidase [Glycine max]	XP_003553844.1	44 kDa	0.36	1.7	[]	3	5
160	prolyl endopeptidase [Glycine max]	XP_003545007.2	86 kDa	< 0.00010	1.8	T1 low, T7 high	97	173
639	15-cis-phytoene desaturase, chloroplastic/chromoplastic [Glycine max]	XP_003538537.1	63 kDa	0.019	1.8	[]	22	39
668	PREDICTED: 30S Ribosomal protein S1 isoform X1 [Glycine max]	XP_003553029.3	?	0.025	1.8	[]	19	34
851	Cluster of uncharacterized protein LOC100807719 [Glycine max] (NP_001242028.1)	NP_001242028.1 [2]	?	0.079	1.8	[]	12	21
1022	UDP-glucosyl transferase 73B2 [Glycine max]	XP_003518710.1	53 kDa	0.079	1.8	[]	12	21
1171	aminopeptidase P2 [Glycine max]	XP_003554659.1	78 kDa	0.11	1.8	[]	9	16
1213	protein ABCI7, chloroplastic [Glycine max]	XP_003539175.2	50 kDa	0.16	1.8	[]	6	11
1250	leucine--tRNA ligase, chloroplastic/mitochondrial [Glycine max]	XP_003529648.1	110 kDa	0.14	1.8	[]	8	14
1255	pheophytinase, chloroplastic [Glycine max]	XP_003556409.1	44 kDa	0.16	1.8	[]	6	11
1307	long chain acyl-CoA synthetase 9, chloroplastic isoform X1 [Glycine max]	XP_003542961.1	76 kDa	0.27	1.8	[]	4	7
1364	Cluster of importin-5 [Glycine max] (XP_003531251.1)	XP_003531251.1 [2]	123 kDa	0.16	1.8	[]	6	11
1400	Cluster of exportin-2 [Glycine max] (XP_003528788.1)	XP_003528788.1 [2]	108 kDa	0.16	1.8	[]	6	11
1481	uncharacterized protein LOC100811673 [Glycine max]	XP_003525168.1	43 kDa	0.21	1.8	[]	5	9
1493	cytochrome P450 72A15 [Glycine max]	XP_003531823.1	61 kDa	0.21	1.8	[]	5	9
1501	ACT domain-containing protein ACR12 [Glycine max]	XP_003536707.1	31 kDa	0.27	1.8	[]	4	7
1636	serine carboxypeptidase-like 40 [Glycine max]	XP_006593895.1	54 kDa	0.27	1.8	[]	4	7
467	PREDICTED: UDP-glucose flavonoid 3-O-glucosyltransferase 7-like [Glycine max]	XP_003548656.1	?	0.0017	1.9	[]	33	62
1351	protease Do-like 8, chloroplastic isoform X2 [Glycine max]	XP_003543778.1 (+1)	49 kDa	0.13	1.9	[]	7	13
1909	Cluster of ras-related protein RABF1 isoform X2 [Glycine max] (XP_003556244.1)	XP_003556244.1 [8]	22 kDa	0.1	1.9	[]	8	15
66	Cluster of uncharacterized protein LOC100499832 [Glycine max] (NP_001236618.1)	NP_001236618.1 [4]	15 kDa	< 0.00010	2	T1 low, T7 high	119	242
652	Cluster of PREDICTED: multicystatin [Glycine max] (XP_014622135.1)	XP_014622135.1 [2]	?	0.017	2	[]	15	30
977	uncharacterized protein LOC100797326 [Glycine max]	NP_001240991.1	36 kDa	0.031	2	[]	12	24
1208	Cluster of PREDICTED: 1,2-dihydroxy-3-keto-5-methylthiopentene dioxygenase 2 [Glycine max] (XP_003536510.1)	XP_003536510.1 [2]	?	0.15	2	[]	5	10
1222	malonyl-CoA:isoflavone 7-O-glucoside-6''-O-malonyltransferase [Glycine max]	NP_001237760.1	52 kDa	0.074	2	[]	8	16
1355	uncharacterized protein LOC100527347 [Glycine max]	NP_001238556.1	17 kDa	0.19	2	[]	4	8
1380	Cluster of putative cyclase precursor [Glycine max] (NP_001240897.1)	NP_001240897.1 [2]	28 kDa	0.059	2	[]	9	18
1405	uncharacterized protein LOC100784319 [Glycine max]	NP_001241286.1	31 kDa	0.059	2	[]	9	18
1480	ni-binding urease accessory protein UreG isoform X1 [Glycine max]	XP_006584634.1	31 kDa	0.19	2	[]	4	8
1526	Cluster of inosine-5'-monophosphate dehydrogenase [Glycine max] (XP_003532912.2)	XP_003532912.2 [2]	51 kDa	0.19	2	[]	4	8
1610	GDSL esterase/lipase At1g29670 [Glycine max]	XP_003546057.1	40 kDa	0.25	2	[]	3	6
1626	cellulose synthase-like protein G1 [Glycine max]	XP_006582441.1	80 kDa	0.34	2	[]	2	4
1647	PREDICTED: patatin-like protein 3 [Glycine max]	XP_003529031.1	?	0.34	2	[]	2	4
1652	PREDICTED: isoflavone reductase-like [Glycine max]	XP_003537598.1	?	0.34	2	[]	2	4
1654	Cluster of protein ACTIVITY OF BC1 COMPLEX KINASE 1, chloroplastic isoform X1 [Glycine max] (XP_006596147.1)	XP_006596147.1 [3]	75 kDa	0.25	2	[]	3	6
1663	peroxidase 12 [Glycine max]	XP_003536413.1	38 kDa	0.34	2	[]	2	4
1675	L-ascorbate oxidase [Glycine max]	XP_003555658.2	64 kDa	0.25	2	[]	3	6
1692	vacuolar protein sorting-associated protein 20 homolog 2 [Glycine max]	XP_003523217.1 (+1)	24 kDa	0.25	2	[]	3	6
1700	ATP-citrate synthase alpha chain protein 1 [Glycine max]	XP_006585382.1	47 kDa	0.074	2	[]	8	16
1709	uncharacterized protein LOC100816951 isoform X1 [Glycine max]	XP_006601844.1	36 kDa	0.25	2	[]	3	6
1758	Cluster of uncharacterized protein LOC100810467 [Glycine max] (XP_003531008.1)	XP_003531008.1 [2]	52 kDa	0.34	2	[]	2	4
1805	endo-1,3;1,4-beta-D-glucanase [Glycine max]	XP_003529606.1	26 kDa	0.34	2	[]	2	4
1834	uncharacterized protein LOC100500151 [Glycine max]	NP_001237576.1	15 kDa	0.34	2	[]	2	4
1836	senescence-associated nodulin 1A [Glycine max]	NP_001238376.1	?	0.5	2	[]	1	2
1844	4-coumarate--CoA ligase 2 [Glycine max]	NP_001236418.1 (+1)	60 kDa	0.34	2	[]	2	4
1857	valine--tRNA ligase, mitochondrial 1 isoform X2 [Glycine max]	XP_003536485.1 (+1)	120 kDa	0.5	2	[]	1	2
1862	Cluster of uncharacterized protein LOC100306686 [Glycine max] (NP_001238730.1)	NP_001238730.1 [2]	?	0.34	2	[]	2	4
1869	myosin-3 [Glycine max]	XP_014619416.1	153 kDa	0.34	2	[]	2	4
1871	anthranilate phosphoribosyltransferase, chloroplastic isoform X2 [Glycine max]	XP_003523084.1 (+1)	42 kDa	0.5	2	[]	1	2
1896	PREDICTED: aquaporin PIP2-7 [Glycine max]	XP_003522619.3	?	0.34	2	[]	2	4
1898	serine-threonine kinase receptor-associated protein [Glycine max]	XP_003524526.1 (+1)	38 kDa	0.34	2	[]	2	4
1903	ABC transporter C family member 4 [Glycine max]	XP_006588594.1	168 kDa	0.34	2	[]	2	4
1917	translation initiation factor IF-1, chloroplastic [Glycine max]	NP_001237201.1	15 kDa	0.34	2	[]	2	4
1920	UDP-glycosyltransferase 83A1 [Glycine max]	XP_003552563.1	50 kDa	0.34	2	[]	2	4
1921	uncharacterized protein LOC100791948 [Glycine max]	XP_006589370.1	15 kDa	0.34	2	[]	2	4
1928	strigolactone esterase D14 [Glycine max]	XP_003528932.1 (+1)	31 kDa	0.5	2	[]	1	2
1930	uncharacterized protein LOC100306233 precursor [Glycine max]	NP_001235773.1	?	0.5	2	[]	1	2
1945	insulin-degrading enzyme-like 1, peroxisomal [Glycine max]	XP_003521175.1	112 kDa	0.34	2	[]	2	4
1975	ABC transporter B family member 28 isoform X1 [Glycine max]	XP_003534020.1	78 kDa	0.34	2	[]	2	4
1997	ferric reduction oxidase 7, chloroplastic [Glycine max]	XP_003546231.1	83 kDa	0.5	2	[]	1	2
2005	PREDICTED: beta-amyrin synthase isoform X1 [Glycine max]	XP_006582958.1	?	0.5	2	[]	1	2
2007	probable sodium/metabolite cotransporter BASS4, chloroplastic [Glycine max]	XP_003535876.1	46 kDa	0.5	2	[]	1	2
2022	uncharacterized protein LOC100818487 [Glycine max]	NP_001239924.1	33 kDa	0.5	2	[]	1	2
2037	xyloglucan endotransglucosylase/hydrolase protein B-like precursor [Glycine max]	NP_001240246.1 (+2)	34 kDa	0.5	2	[]	1	2
2039	phosphoglycerate mutase-like protein 1 isoform X1 [Glycine max]	XP_006575370.1 (+1)	38 kDa	0.5	2	[]	1	2
2043	uncharacterized protein LOC100499925 [Glycine max]	NP_001238080.1	15 kDa	0.12	2	[]	6	12
2048	phosphoinositide-specific phospholipase C P13 [Glycine max]	NP_001235310.1	69 kDa	0.5	2	[]	1	2
474	DNA-damage-repair/toleration protein DRT100-like precursor [Glycine max]	NP_001240925.1	40 kDa	0.0013	2.1	[]	25	52
646	NAD(P)H-quinone oxidoreductase subunit N, chloroplastic [Glycine max]	XP_003553172.1 (+1)	26 kDa	0.0059	2.1	[]	17	36
793	Cluster of uncharacterized protein LOC100499951 [Glycine max] (NP_001238489.1)	NP_001238489.1 [2]	18 kDa	0.018	2.1	[]	13	27
845	aspartyl protease AED3 [Glycine max]	XP_003522749.1	47 kDa	0.022	2.1	[]	12	25
1033	Cluster of fumarate hydratase 1, mitochondrial [Glycine max] (XP_003518952.1)	XP_003518952.1 [2]	53 kDa	0.042	2.1	[]	9	19
1102	uncharacterized LOC100527742 precursor [Glycine max]	NP_001236724.1	?	0.052	2.1	[]	8	17
1190	Cluster of uncharacterized protein At4g15545 [Glycine max] (XP_014625415.1)	XP_014625415.1 [2]	37 kDa	0.065	2.1	[]	7	15
1256	Cluster of uncharacterized protein LOC100816212 [Glycine max] (NP_001240086.1)	NP_001240086.1 [6]	17 kDa	0.065	2.1	[]	7	15
1406	aspartyl protease AED3 [Glycine max]	XP_003519197.1	49 kDa	0.028	2.1	[]	11	23
1394	V-type proton ATPase subunit d2 [Glycine max]	XP_003534461.1	41 kDa	0.13	2.2	[]	4	9
1432	PREDICTED: glucan endo-1,3-beta-glucosidase [Glycine max]	XP_003540349.1	?	0.13	2.2	[]	4	9
1639	PREDICTED: histidinol dehydrogenase, chloroplastic-like [Glycine max]	XP_014634231.1	?	0.1	2.2	[]	5	11
1856	PREDICTED: (+)-neomenthol dehydrogenase-like [Glycine max]	XP_003521180.2	?	0.13	2.2	[]	4	9
278	Cluster of uncharacterized LOC100500326 precursor [Glycine max] (NP_001236394.1)	NP_001236394.1 [2]	?	< 0.00010	2.3	T1 low, T7 high	59	134
1552	beta-xylosidase/alpha-L-arabinofuranosidase 1 [Glycine max]	XP_003531557.1 (+1)	84 kDa	0.17	2.3	[]	3	7
1635	fasciclin-like arabinogalactan protein 15 [Glycine max]	XP_003521503.1 (+1)	50 kDa	0.17	2.3	[]	3	7
1682	endoribonuclease YBEY, chloroplastic isoform X2 [Glycine max]	XP_003544672.1	65 kDa	0.17	2.3	[]	3	7
1711	Cluster of uncharacterized protein LOC100500069 [Glycine max] (NP_001236379.1)	NP_001236379.1 [3]	16 kDa	0.17	2.3	[]	3	7
1764	ALBINO3-like protein 1, chloroplastic [Glycine max]	XP_003538580.1	59 kDa	0.17	2.3	[]	3	7
1971	histidinol dehydrogenase, chloroplastic [Glycine max]	XP_003546272.1	51 kDa	0.17	2.3	[]	3	7
903	Cluster of uncharacterized protein LOC100803110 [Glycine max] (NP_001239826.1)	NP_001239826.1 [2]	33 kDa	0.0045	2.4	[]	13	31
1130	bifunctional D-cysteine desulfhydrase/1-aminocyclopropane-1-carboxylate deaminase, mitochondrial isoform X2 [Glycine max]	XP_003525175.1 (+1)	41 kDa	0.07	2.4	[]	5	12
1144	uncharacterized protein LOC100500540 [Glycine max]	NP_001235815.1	15 kDa	0.0054	2.4	[]	12	29
1284	thioredoxin H2 [Glycine max]	XP_003552507.1	15 kDa	0.07	2.4	[]	5	12
1317	eukaryotic translation initiation factor 3 subunit M [Glycine max]	XP_003536007.1	46 kDa	0.038	2.5	[]	6	15
1419	malate synthase, glyoxysomal [Glycine max]	XP_003525685.1	63 kDa	0.088	2.5	[]	4	10
1660	probable glucan 1,3-alpha-glucosidase [Glycine max]	XP_003523210.1	104 kDa	0.22	2.5	[]	2	5
1770	glutathione S-transferase GST 16 [Glycine max]	NP_001237686.1	26 kDa	0.22	2.5	[]	2	5
1790	protein PLASTID TRANSCRIPTIONALLY ACTIVE 10 isoform X1 [Glycine max]	XP_003526973.1 (+1)	80 kDa	0.22	2.5	[]	2	5
911	Cluster of S-formylglutathione hydrolase [Glycine max] (XP_014618589.1)	XP_014618589.1 [2]	32 kDa	0.047	2.6	[]	5	13
1379	protein PELPK1 [Glycine max]	XP_003544499.1	39 kDa	0.047	2.6	[]	5	13
1594	PREDICTED: uncharacterized protein LOC100306136 isoform X1 [Glycine max]	XP_014626801.1	?	0.11	2.7	[]	3	8
1516	probable splicing factor 3A subunit 1 [Glycine max]	XP_014617307.1	89 kDa	0.14	3	[]	2	6
1528	probable carotenoid cleavage dioxygenase 4, chloroplastic [Glycine max]	XP_003516508.1	65 kDa	0.071	3	[]	3	9
1625	protein EXPORTIN 1A [Glycine max]	XP_003537723.1 (+1)	124 kDa	0.14	3	[]	2	6
1699	kinesin-like protein KIN-14B [Glycine max]	XP_006602452.1	143 kDa	0.14	3	[]	2	6
1705	(+)-neomenthol dehydrogenase [Glycine max]	XP_014626312.1	32 kDa	0.14	3	[]	2	6
1720	uncharacterized protein LOC100805603 isoform X1 [Glycine max]	XP_003555709.1	87 kDa	0.31	3	[]	1	3
1739	stress-induced protein SAM22 [Glycine max]	NP_001236038.1 (+1)	17 kDa	0.31	3	[]	1	3
1745	isoleucine--tRNA ligase, cytoplasmic [Glycine max]	XP_003537737.1	135 kDa	0.14	3	[]	2	6
1760	Cluster of uncharacterized protein LOC100803908 isoform X1 [Glycine max] (XP_014634399.1)	XP_014634399.1 [7]	90 kDa	0.14	3	[]	2	6
1815	alcohol dehydrogenase-like 7 isoform X1 [Glycine max]	XP_003519482.1 (+1)	42 kDa	0.14	3	[]	2	6
1816	ascorbate transporter, chloroplastic [Glycine max]	XP_003528848.1	65 kDa	0.31	3	[]	1	3
1831	PREDICTED: caffeic acid 3-O-methyltransferase isoform X1 [Glycine max]	XP_006594704.1	?	0.14	3	[]	2	6
1878	non-classical arabinogalactan protein 31 [Glycine max]	XP_003542742.1	31 kDa	0.31	3	[]	1	3
1894	beta-amyrin 24-hydroxylase [Glycine max]	NP_001236154.1	?	0.31	3	[]	1	3
1902	protein SRG1 [Glycine max]	XP_003518805.1	41 kDa	0.31	3	[]	1	3
1904	probable starch synthase 4, chloroplastic/amyloplastic isoform X2 [Glycine max]	XP_003517680.2 (+1)	77 kDa	0.31	3	[]	1	3
1953	thiamine biosynthetic bifunctional enzyme TH1, chloroplastic [Glycine max]	XP_006585496.1	57 kDa	0.31	3	[]	1	3
1980	uncharacterized protein LOC100789468 isoform X1 [Glycine max]	XP_003519567.1	59 kDa	0.31	3	[]	1	3
1982	cytochrome b-c1 complex subunit 9 isoform X2 [Glycine max]	XP_003542604.1	8 kDa	0.31	3	[]	1	3
1944	cinnamoyl-CoA reductase 1 isoform X1 [Glycine max]	XP_003519267.1 (+2)	35 kDa	0.007	3.2	[]	6	19
1366	Cluster of glucose-6-phosphate dehydrogenase [Glycine max] (NP_001241264.1)	NP_001241264.1 [2]	59 kDa	0.045	3.3	[]	3	10
1272	uridine 5'-monophosphate synthase-like [Glycine max]	NP_001276198.1 (+1)	?	0.0081	3.4	[]	5	17
1334	4-diphosphocytidyl-2-C-methyl-D-erythritol kinase, chloroplastic/chromoplastic [Glycine max]	XP_003543330.1 (+1)	44 kDa	0.015	3.5	[]	4	14
1667	ribosomal protein S19 (chloroplast) [Glycine max]	YP_538804.1	11 kDa	0.088	3.5	[]	2	7
1728	U1 small nuclear ribonucleoprotein C [Glycine max]	XP_003536302.1 (+1)	22 kDa	0.088	3.5	[]	2	7
1704	methionine S-methyltransferase isoform X2 [Glycine max]	XP_006598777.1 (+1)	121 kDa	0.19	4	[]	1	4
1784	Cluster of aminoacyl tRNA synthase complex-interacting multifunctional protein 1 [Glycine max] (XP_003526802.1)	XP_003526802.1 [2]	42 kDa	0.19	4	[]	1	4
1843	Sali3-2 precursor [Glycine max]	NP_001235780.1	?	0.19	4	[]	1	4
1865	uncharacterized protein LOC100527917 [Glycine max]	NP_001235611.1	20 kDa	0.19	4	[]	1	4
1890	aspartyl protease family protein At5g10770 [Glycine max]	XP_003532147.1	52 kDa	0.19	4	[]	1	4
1943	activator of 90 kDa heat shock protein ATPase homolog [Glycine max]	XP_003554220.1	40 kDa	0.19	4	[]	1	4
1215	indole-3-glycerol phosphate synthase, chloroplastic [Glycine max]	XP_003519406.1	43 kDa	0.01	4.3	[]	3	13
1403	Cluster of ADP,ATP carrier protein 1, chloroplastic [Glycine max] (XP_006585647.1)	XP_006585647.1 [2]	68 kDa	0.032	4.5	[]	2	9
1608	ribulose-1,5 bisphosphate carboxylase/oxygenase large subunit N-methyltransferase, chloroplastic [Glycine max]	XP_003556768.1	55 kDa	0.019	5	[]	2	10
1622	Cluster of carotene epsilon-monooxygenase, chloroplastic [Glycine max] (XP_003542540.1)	XP_003542540.1 [2]	60 kDa	0.11	5	[]	1	5
1783	Cluster of ubiquitin fusion degradation protein 1 homolog isoform X1 [Glycine max] (XP_014633832.1)	XP_014633832.1 [2]	35 kDa	0.11	5	[]	1	5
1459	allene oxide synthase, chloroplastic-like [Glycine max]	NP_001276295.1	55 kDa	0.0063	6	[]	2	12
1527	UDP-glycosyltransferase 79A6 [Glycine max]	NP_001275524.1	52 kDa	0.061	6	[]	1	6
1668	heterogeneous nuclear ribonucleoprotein 1 [Glycine max]	XP_003536257.1 (+1)	48 kDa	0.061	6	[]	1	6
1765	stress-induced protein H4 [Glycine max]	NP_001236055.1 (+1)	17 kDa	0.061	6	[]	1	6
2054	Cluster of cell division control protein 2 homolog [Glycine max] (NP_001240016.1)	NP_001240016.1 [7]	34 kDa	0.061	6	[]	1	6
812	Cluster of proline-rich protein precursor [Glycine max] (NP_001235098.1)	NP_001235098.1 [2]	13 kDa	< 0.00010	6.6	T1 low, T7 high	10	66
1717	acyl-coenzyme A oxidase 3, peroxisomal [Glycine max]	XP_003527400.1	76 kDa	0.034	7	[]	1	7
1718	anthocyanidin 3-O-glucosyltransferase 7 [Glycine max]	XP_003543134.1	50 kDa	0.01	9	[]	1	9
1127	Cluster of asparagine synthetase 2 [Glycine max] (NP_001235721.1)	NP_001235721.1 [5]	?	0.0001	9.5	T1 low, T7 high	2	19
1330	40S ribosomal protein S9-2-like [Glycine max]	NP_001276185.1	23 kDa	0.00088	13	[]	1	13
1456	Cluster of uncharacterized protein LOC100526941 precursor [Glycine max] (NP_001236284.1)	NP_001236284.1 [2]	?	< 0.00010	20	T1 low, T7 high	1	20
1845	prolyl endopeptidase [Glycine max]	XP_003523219.1	82 kDa	0.00023	INF	T1 low, T7 high	0	12
1482	UDP-glycosyltransferase 74G1 [Glycine max]	XP_003548080.2	54 kDa	0.0076	INF	[]	0	7
1842	aminopeptidase M1 isoform X1 [Glycine max]	XP_006578084.1 (+1)	102 kDa	0.0076	INF	[]	0	7
2052	chlorophyll a-b binding protein, chloroplastic-like [Glycine max]	NP_001276216.1	29 kDa	0.0076	INF	[]	0	7
1772	phenylalanine--tRNA ligase alpha subunit, cytoplasmic [Glycine max]	XP_003541045.1	56 kDa	0.015	INF	[]	0	6
2053	probable inactive purple acid phosphatase 1 isoform X1 [Glycine max]	XP_014626556.1	69 kDa	0.015	INF	[]	0	6
1701	uncharacterized protein LOC100820628 [Glycine max]	NP_001242483.1 (+1)	26 kDa	0.031	INF	[]	0	5
1825	uncharacterized protein LOC100526931 [Glycine max]	NP_001236161.1	20 kDa	0.031	INF	[]	0	5
1867	zinc transporter 4, chloroplastic isoform X1 [Glycine max]	XP_003526000.2 (+1)	51 kDa	0.031	INF	[]	0	5
1882	dynamin-related protein 1E [Glycine max]	XP_003532226.2	69 kDa	0.031	INF	[]	0	5
1939	uncharacterized protein LOC100789132 [Glycine max]	XP_003520148.1	28 kDa	0.031	INF	[]	0	5
2003	putative leucine-rich repeat receptor-like protein kinase At2g19210-like precursor [Glycine max]	NP_001240141.1	101 kDa	0.031	INF	[]	0	5
1417	S-adenosyl-L-methionine:delta24-sterol-C-methyltransferase [Glycine max]	NP_001238391.1	?	0.062	INF	[]	0	4
1778	probable aldehyde dehydrogenase isoform X1 [Glycine max]	XP_003549664.1	61 kDa	0.062	INF	[]	0	4
1942	chloroplastic import inner membrane translocase subunit TIM22-2 [Glycine max]	XP_003519612.1 (+1)	25 kDa	0.062	INF	[]	0	4
1969	uncharacterized protein LOC100790275 [Glycine max]	NP_001239634.1	35 kDa	0.062	INF	[]	0	4
2021	uncharacterized protein LOC100306173 [Glycine max]	NP_001238715.1 (+1)	21 kDa	0.062	INF	[]	0	4
1912	probable inactive shikimate kinase like 2, chloroplastic [Glycine max]	XP_003517670.1	40 kDa	0.12	INF	[]	0	3
2047	uncharacterized protein LOC100815210 isoform X1 [Glycine max]	XP_006591911.1	42 kDa	0.12	INF	[]	0	3
2066	importin-5 [Glycine max]	XP_003548728.1	123 kDa	0.12	INF	[]	0	3
1989	SPX domain-containing membrane protein At4g22990 isoform X1 [Glycine max]	XP_014617601.1	78 kDa	0.25	INF	[]	0	2
2001	Cluster of protein TPLATE isoform X1 [Glycine max] (XP_003547667.1)	XP_003547667.1 [2]	129 kDa	0.25	INF	[]	0	2
2008	4-coumarate--CoA ligase-like 7-like [Glycine max]	NP_001243292.1	59 kDa	0.25	INF	[]	0	2
2044	hypersensitive-induced response protein 4-like [Glycine max]	NP_001241478.1 (+1)	33 kDa	0.25	INF	[]	0	2
2060	inorganic phosphate transporter 1-1 [Glycine max]	NP_001240032.1	59 kDa	0.25	INF	[]	0	2
2064	beta-galactosidase 8 [Glycine max]	XP_003538054.1	91 kDa	0.25	INF	[]	0	2
2065	calcium-dependent protein kinase 2 [Glycine max]	XP_003529633.1	59 kDa	0.25	INF	[]	0	2
1723	mannose-1-phosphate guanylyltransferase 1-like isoform X1 [Glycine max]	XP_014619044.1 (+1)	40 kDa	0.5	INF	[]	0	1
1767	superoxide dismutase [Fe], chloroplastic precursor [Glycine max]	NP_001238486.1 (+1)	28 kDa	0.5	INF	[]	0	1
1955	beta-glucosidase 13 [Glycine max]	XP_006595054.1	59 kDa	0.5	INF	[]	0	1
1994	tetratricopeptide repeat domain-containing protein PYG7, chloroplastic isoform X3 [Glycine max]	XP_006589453.1 (+3)	28 kDa	0.5	INF	[]	0	1

## Sheet: Fisher_T1_T7
#	Identified Proteins (3076/3093)	Accession Number	Molecular Weight	Fisher's Exact Test (p-value): *(p < 0.00006)	Fold Change by Category	Quantitative Profile	T1	T7
2	ribulose bisphosphate carboxylase small chain 4, chloroplastic [Glycine max]	NP_001241137.1 (+1)	20 kDa	< 0.00010	1.3	T1 low, T7 high	1266	1591
9	Cluster of glyceraldehyde-3-phosphate dehydrogenase A subunit [Glycine max] (NP_001238484.1)	NP_001238484.1 [3]	?	< 0.00010	1.2	T1 low, T7 high	818	1019
66	Cluster of uncharacterized protein LOC100499832 [Glycine max] (NP_001236618.1)	NP_001236618.1 [4]	15 kDa	< 0.00010	2	T1 low, T7 high	119	242
160	prolyl endopeptidase [Glycine max]	XP_003545007.2	86 kDa	< 0.00010	1.8	T1 low, T7 high	97	173
278	Cluster of uncharacterized LOC100500326 precursor [Glycine max] (NP_001236394.1)	NP_001236394.1 [2]	?	< 0.00010	2.3	T1 low, T7 high	59	134
812	Cluster of proline-rich protein precursor [Glycine max] (NP_001235098.1)	NP_001235098.1 [2]	13 kDa	< 0.00010	6.6	T1 low, T7 high	10	66
1456	Cluster of uncharacterized protein LOC100526941 precursor [Glycine max] (NP_001236284.1)	NP_001236284.1 [2]	?	< 0.00010	20	T1 low, T7 high	1	20
1127	Cluster of asparagine synthetase 2 [Glycine max] (NP_001235721.1)	NP_001235721.1 [5]	?	0.0001	9.5	T1 low, T7 high	2	19
1845	prolyl endopeptidase [Glycine max]	XP_003523219.1	82 kDa	0.00023	INF	T1 low, T7 high	0	12
167	soyasaponin III rhamnosyltransferase [Glycine max]	NP_001240857.1	54 kDa	0.00062	1.5	[]	99	150
1330	40S ribosomal protein S9-2-like [Glycine max]	NP_001276185.1	23 kDa	0.00088	13	[]	1	13
474	DNA-damage-repair/toleration protein DRT100-like precursor [Glycine max]	NP_001240925.1	40 kDa	0.0013	2.1	[]	25	52
467	PREDICTED: UDP-glucose flavonoid 3-O-glucosyltransferase 7-like [Glycine max]	XP_003548656.1	?	0.0017	1.9	[]	33	62
1146	Cluster of 40S ribosomal protein S15-4 [Glycine max] (XP_003529684.1)	XP_003529684.1 [4]	18 kDa	0.0023	0.2	[]	16	3
29	photosystem II 47 kDa protein (chloroplast) [Glycine max]	YP_538791.1	56 kDa	0.0025	0.8	[]	424	343
103	Cluster of phosphoenolpyruvate carboxylase [Glycine max] (NP_001237378.1)	NP_001237378.1 [2]	?	0.0033	1.3	[]	159	211
142	vicianin hydrolase isoform X1 [Glycine max]	XP_014634459.1	58 kDa	0.0033	0.7	[]	169	121
1868	abscisic stress-ripening protein 5 [Glycine max]	XP_003536424.1	23 kDa	0.0038	0.2	[]	13	2
2051	probable aquaporin PIP1-4-like [Glycine max]	NP_001276263.1	?	0.004	0	[]	8	0
903	Cluster of uncharacterized protein LOC100803110 [Glycine max] (NP_001239826.1)	NP_001239826.1 [2]	33 kDa	0.0045	2.4	[]	13	31
11	Cluster of transketolase, chloroplastic [Glycine max] (XP_003536788.1)	XP_003536788.1 [2]	80 kDa	0.0054	0.9	[]	817	712
1144	uncharacterized protein LOC100500540 [Glycine max]	NP_001235815.1	15 kDa	0.0054	2.4	[]	12	29
661	Cluster of ATP synthase subunit delta', mitochondrial [Glycine max] (XP_006583520.1)	XP_006583520.1 [2]	21 kDa	0.0056	0.5	[]	38	18
6	Cluster of glycine dehydrogenase (decarboxylating), mitochondrial [Glycine max] (XP_003544533.1)	XP_003544533.1 [4]	115 kDa	0.0058	1.1	[]	910	1015
646	NAD(P)H-quinone oxidoreductase subunit N, chloroplastic [Glycine max]	XP_003553172.1 (+1)	26 kDa	0.0059	2.1	[]	17	36
1459	allene oxide synthase, chloroplastic-like [Glycine max]	NP_001276295.1	55 kDa	0.0063	6	[]	2	12
1944	cinnamoyl-CoA reductase 1 isoform X1 [Glycine max]	XP_003519267.1 (+2)	35 kDa	0.007	3.2	[]	6	19
259	histone superfamily protein [Glycine max]	NP_001237892.1 (+4)	16 kDa	0.0073	0.6	[]	84	54
1482	UDP-glycosyltransferase 74G1 [Glycine max]	XP_003548080.2	54 kDa	0.0076	INF	[]	0	7
1842	aminopeptidase M1 isoform X1 [Glycine max]	XP_006578084.1 (+1)	102 kDa	0.0076	INF	[]	0	7
2052	chlorophyll a-b binding protein, chloroplastic-like [Glycine max]	NP_001276216.1	29 kDa	0.0076	INF	[]	0	7
1272	uridine 5'-monophosphate synthase-like [Glycine max]	NP_001276198.1 (+1)	?	0.0081	3.4	[]	5	17
1051	Cluster of protein PLASTID MOVEMENT IMPAIRED 1 [Glycine max] (XP_003525205.1)	XP_003525205.1 [2]	94 kDa	0.0088	0.4	[]	25	10
51	Cluster of S-adenosylmethionine synthase [Glycine max] (XP_003546552.1)	XP_003546552.1 [6]	43 kDa	0.01	0.8	[]	326	267
1215	indole-3-glycerol phosphate synthase, chloroplastic [Glycine max]	XP_003519406.1	43 kDa	0.01	4.3	[]	3	13
1718	anthocyanidin 3-O-glucosyltransferase 7 [Glycine max]	XP_003543134.1	50 kDa	0.01	9	[]	1	9
383	photosystem I reaction center subunit psaK, chloroplastic [Glycine max]	XP_003533844.1 (+1)	13 kDa	0.011	1.5	[]	54	81
1328	Cluster of uncharacterized protein LOC100500390 [Glycine max] (NP_001237307.1)	NP_001237307.1 [2]	?	0.011	0.1	[]	9	1
856	Cluster of 40S ribosomal protein S7 [Glycine max] (XP_006587502.1)	XP_006587502.1 [2]	22 kDa	0.013	0.4	[]	24	10
982	uncharacterized protein LOC100306699 [Glycine max]	NP_001235125.1	15 kDa	0.014	0.3	[]	16	5
1334	4-diphosphocytidyl-2-C-methyl-D-erythritol kinase, chloroplastic/chromoplastic [Glycine max]	XP_003543330.1 (+1)	44 kDa	0.015	3.5	[]	4	14
1772	phenylalanine--tRNA ligase alpha subunit, cytoplasmic [Glycine max]	XP_003541045.1	56 kDa	0.015	INF	[]	0	6
2053	probable inactive purple acid phosphatase 1 isoform X1 [Glycine max]	XP_014626556.1	69 kDa	0.015	INF	[]	0	6
214	carotenoid 9,10(9',10')-cleavage dioxygenase 1 [Glycine max]	XP_003542847.1	61 kDa	0.017	1.3	[]	89	120
300	40S ribosomal protein S4-1 [Glycine max]	XP_003544057.1 (+1)	30 kDa	0.017	0.6	[]	59	37
323	Cluster of aconitate hydratase 1 [Glycine max] (XP_003517155.1)	XP_003517155.1 [2]	99 kDa	0.017	1.3	[]	111	145
627	50S ribosomal protein L3, chloroplastic [Glycine max]	XP_003522341.1	29 kDa	0.017	0.5	[]	29	14
652	Cluster of PREDICTED: multicystatin [Glycine max] (XP_014622135.1)	XP_014622135.1 [2]	?	0.017	2	[]	15	30
274	soyasapogenol B glucuronide galactosyltransferase-like [Glycine max]	XP_003546674.1	56 kDa	0.018	1.4	[]	72	100
333	NADH dehydrogenase subunit 7 (chloroplast) [Glycine max]	YP_538812.1	46 kDa	0.018	1.5	[]	51	75
712	KS-type dehydrin SLTI629 [Glycine max]	NP_001236605.1	?	0.018	0.4	[]	23	10
793	Cluster of uncharacterized protein LOC100499951 [Glycine max] (NP_001238489.1)	NP_001238489.1 [2]	18 kDa	0.018	2.1	[]	13	27
639	15-cis-phytoene desaturase, chloroplastic/chromoplastic [Glycine max]	XP_003538537.1	63 kDa	0.019	1.8	[]	22	39
1608	ribulose-1,5 bisphosphate carboxylase/oxygenase large subunit N-methyltransferase, chloroplastic [Glycine max]	XP_003556768.1	55 kDa	0.019	5	[]	2	10
5	Cluster of linoleate 9S-lipoxygenase-4 [Glycine max] (NP_001238692.1)	NP_001238692.1 [8]	?	0.02	1.1	[]	1083	1174
1111	ribonuclease 2 [Glycine max]	XP_003528806.1	30 kDa	0.02	0.1	[]	8	1
1817	uncharacterized protein LOC100305524 [Glycine max]	NP_001236567.1	17 kDa	0.02	0.1	[]	8	1
476	Cluster of PREDICTED: 60S ribosomal protein L7-4-like isoform X1 [Glycine max] (XP_006585662.1)	XP_006585662.1 [4]	?	0.021	0.5	[]	31	16
30	Cluster of carbonic anhydrase, chloroplastic isoform X1 [Glycine max] (XP_006579757.1)	XP_006579757.1 [4]	29 kDa	0.022	0.9	[]	520	453
391	Cluster of uncharacterized protein LOC100810662 [Glycine max] (XP_003531756.1)	XP_003531756.1 [3]	32 kDa	0.022	1.5	[]	41	62
845	aspartyl protease AED3 [Glycine max]	XP_003522749.1	47 kDa	0.022	2.1	[]	12	25
668	PREDICTED: 30S Ribosomal protein S1 isoform X1 [Glycine max]	XP_003553029.3	?	0.025	1.8	[]	19	34
91	Cluster of uncharacterized protein LOC100804285 [Glycine max] (XP_003534213.1)	XP_003534213.1 [2]	123 kDa	0.027	0.8	[]	232	190
1007	calnexin homolog [Glycine max]	XP_003525166.1	62 kDa	0.028	0.6	[]	34	19
1406	aspartyl protease AED3 [Glycine max]	XP_003519197.1	49 kDa	0.028	2.1	[]	11	23
195	Cluster of aconitate hydratase, cytoplasmic [Glycine max] (XP_003543388.1)	XP_003543388.1 [3]	107 kDa	0.029	1.2	[]	144	178
189	Cluster of PREDICTED: glutathione S-transferase GST 9 isoform X1 [Glycine max] (XP_006584638.1)	XP_006584638.1 [3]	?	0.031	1.4	[]	67	91
977	uncharacterized protein LOC100797326 [Glycine max]	NP_001240991.1	36 kDa	0.031	2	[]	12	24
1701	uncharacterized protein LOC100820628 [Glycine max]	NP_001242483.1 (+1)	26 kDa	0.031	INF	[]	0	5
1825	uncharacterized protein LOC100526931 [Glycine max]	NP_001236161.1	20 kDa	0.031	INF	[]	0	5
1867	zinc transporter 4, chloroplastic isoform X1 [Glycine max]	XP_003526000.2 (+1)	51 kDa	0.031	INF	[]	0	5
1882	dynamin-related protein 1E [Glycine max]	XP_003532226.2	69 kDa	0.031	INF	[]	0	5
1939	uncharacterized protein LOC100789132 [Glycine max]	XP_003520148.1	28 kDa	0.031	INF	[]	0	5
2003	putative leucine-rich repeat receptor-like protein kinase At2g19210-like precursor [Glycine max]	NP_001240141.1	101 kDa	0.031	INF	[]	0	5
1403	Cluster of ADP,ATP carrier protein 1, chloroplastic [Glycine max] (XP_006585647.1)	XP_006585647.1 [2]	68 kDa	0.032	4.5	[]	2	9
1933	Cluster of uncharacterized protein LOC100816881 [Glycine max] (NP_001241562.1)	NP_001241562.1 [3]	29 kDa	0.032	0	[]	5	0
1949	pectinesterase [Glycine max]	XP_003553658.2	68 kDa	0.032	0	[]	5	0
24	Cluster of catalase [Glycine max] (NP_001240021.1)	NP_001240021.1 [3]	57 kDa	0.033	1.1	[]	401	453
38	Cluster of chlorophyll a-b binding protein P4, chloroplastic [Glycine max] (XP_003523016.3)	XP_003523016.3 [2]	28 kDa	0.033	1.1	[]	371	421
1558	Cluster of probable sucrose-phosphate synthase 3 [Glycine max] (XP_003545147.1)	XP_003545147.1 [2]	119 kDa	0.033	0.2	[]	9	2
298	Cluster of 40S ribosomal protein S2-4 [Glycine max] (XP_003538244.1)	XP_003538244.1 [4]	30 kDa	0.034	0.7	[]	69	48
1717	acyl-coenzyme A oxidase 3, peroxisomal [Glycine max]	XP_003527400.1	76 kDa	0.034	7	[]	1	7
17	Cluster of peroxisomal (S)-2-hydroxy-acid oxidase GLO1-like [Glycine max] (NP_001241302.1)	NP_001241302.1 [3]	41 kDa	0.037	1.1	[]	531	588
156	Cluster of PREDICTED: chlorophyll a-b binding protein CP24 10A, chloroplastic [Glycine max] (XP_003531552.1)	XP_003531552.1 [2]	?	0.037	0.8	[]	167	134
1317	eukaryotic translation initiation factor 3 subunit M [Glycine max]	XP_003536007.1	46 kDa	0.038	2.5	[]	6	15
152	Cluster of 2,3-bisphosphoglycerate-independent phosphoglycerate mutase [Glycine max] (XP_003552336.1)	XP_003552336.1 [2]	61 kDa	0.039	0.8	[]	144	114
1053	Cluster of 40S ribosomal protein S16 [Glycine max] (NP_001235533.1)	NP_001235533.1 [4]	18 kDa	0.039	0.4	[]	18	8
150	uncharacterized protein LOC100779387 [Glycine max]	NP_001240880.1 (+1)	29 kDa	0.041	0.8	[]	219	182
1033	Cluster of fumarate hydratase 1, mitochondrial [Glycine max] (XP_003518952.1)	XP_003518952.1 [2]	53 kDa	0.042	2.1	[]	9	19
85	Cluster of adenosylhomocysteinase [Glycine max] (XP_003531217.1)	XP_003531217.1 [2]	53 kDa	0.043	1.2	[]	220	257
988	Cluster of sucrose synthase [Glycine max] (NP_001237525.1)	NP_001237525.1 [3]	92 kDa	0.045	0.5	[]	19	9
1366	Cluster of glucose-6-phosphate dehydrogenase [Glycine max] (NP_001241264.1)	NP_001241264.1 [2]	59 kDa	0.045	3.3	[]	3	10
412	31 kDa ribonucleoprotein, chloroplastic-like [Glycine max]	NP_001239665.1	32 kDa	0.047	1.4	[]	45	63
875	cucumisin [Glycine max]	XP_006596615.1	77 kDa	0.047	0.7	[]	47	31
911	Cluster of S-formylglutathione hydrolase [Glycine max] (XP_014618589.1)	XP_014618589.1 [2]	32 kDa	0.047	2.6	[]	5	13
1265	PREDICTED: 30S ribosomal protein S17, chloroplastic-like [Glycine max]	XP_006595131.2	?	0.047	0.3	[]	10	3
1379	protein PELPK1 [Glycine max]	XP_003544499.1	39 kDa	0.047	2.6	[]	5	13
1561	lachrymatory-factor synthase [Glycine max]	XP_003516820.1	19 kDa	0.047	0.3	[]	10	3
1241	ribosomal protein S16 (chloroplast) [Glycine max]	YP_538773.1	10 kDa	0.049	0.4	[]	13	5

## Sheet: Fold_T3_T4
#	Identified Proteins (3076/3093)	Accession Number	Molecular Weight	Fisher's Exact Test (p-value): *(p < 0.00006)	Fold Change by Category	Quantitative Profile	T3	T4
60	ATP synthase CF0 C subunit (chloroplast) [Glycine max]	YP_538768.1	8 kDa	0.41	1.2	[]	9	11
85	Cluster of adenosylhomocysteinase [Glycine max] (XP_003531217.1)	XP_003531217.1 [2]	53 kDa	0.043	1.2	[]	197	232
188	Cluster of methylenetetrahydrofolate reductase 2 [Glycine max] (XP_003527588.1)	XP_003527588.1 [2]	67 kDa	0.14	1.2	[]	84	99
222	Cluster of polyadenylate-binding protein RBP45 isoform X1 [Glycine max] (XP_003542872.1)	XP_003542872.1 [4]	45 kDa	0.12	1.2	[]	58	72
224	Cluster of mitochondrial phosphate transporter [Glycine max] (NP_001237304.1)	NP_001237304.1 [2]	40 kDa	0.13	1.2	[]	80	95
227	delta-aminolevulinic acid dehydratase, chloroplastic [Glycine max]	NP_001238737.1	?	0.065	1.2	[]	92	114
254	Cluster of calvin cycle protein CP12-2, chloroplastic [Glycine max] (XP_003535935.1)	XP_003535935.1 [2]	14 kDa	0.14	1.2	[]	108	125
255	PREDICTED: auxin-binding protein ABP19a-like [Glycine max]	XP_003551125.1	?	0.085	1.2	[]	83	102
278	Cluster of uncharacterized LOC100500326 precursor [Glycine max] (NP_001236394.1)	NP_001236394.1 [2]	?	0.11	1.2	[]	65	80
300	40S ribosomal protein S4-1 [Glycine max]	XP_003544057.1 (+1)	30 kDa	0.23	1.2	[]	47	55
313	Cluster of serine carboxypeptidase-like 51 [Glycine max] (XP_003543444.1)	XP_003543444.1 [3]	51 kDa	0.2	1.2	[]	56	66
355	Cluster of D-glycerate 3-kinase, chloroplastic isoform X1 [Glycine max] (XP_003543660.1)	XP_003543660.1 [2]	49 kDa	0.21	1.2	[]	51	60
363	uncharacterized protein LOC100798965 [Glycine max]	XP_014625503.1	31 kDa	0.17	1.2	[]	53	64
365	Cluster of probable alpha-mannosidase At5g13980 [Glycine max] (XP_003523176.1)	XP_003523176.1 [3]	114 kDa	0.21	1.2	[]	48	57
371	Cluster of 40S ribosomal protein S6 [Glycine max] (XP_003545992.1)	XP_003545992.1 [3]	28 kDa	0.2	1.2	[]	43	52
385	Cluster of linoleate 13S-lipoxygenase 2-1, chloroplastic [Glycine max] (XP_003539375.1)	XP_003539375.1 [2]	104 kDa	0.17	1.2	[]	42	52
391	Cluster of uncharacterized protein LOC100810662 [Glycine max] (XP_003531756.1)	XP_003531756.1 [3]	32 kDa	0.14	1.2	[]	52	64
414	Cluster of NADH dehydrogenase [ubiquinone] iron-sulfur protein 1, mitochondrial [Glycine max] (XP_003538388.1)	XP_003538388.1 [2]	81 kDa	0.25	1.2	[]	42	49
427	Cluster of caffeic acid 3-O-methyltransferase-like [Glycine max] (NP_001240003.1)	NP_001240003.1 [2]	40 kDa	0.25	1.2	[]	41	48
433	Cluster of uncharacterized protein LOC100499875 [Glycine max] (NP_001237257.1)	NP_001237257.1 [6]	25 kDa	0.3	1.2	[]	31	36
438	Cluster of T-complex protein 1 subunit eta [Glycine max] (XP_003519475.1)	XP_003519475.1 [2]	60 kDa	0.26	1.2	[]	43	50
441	Cluster of metacaspase-4 [Glycine max] (XP_003546660.1)	XP_003546660.1 [2]	45 kDa	0.26	1.2	[]	45	52
460	Cluster of guanosine nucleotide diphosphate dissociation inhibitor 2 [Glycine max] (XP_003531293.1)	XP_003531293.1 [2]	50 kDa	0.22	1.2	[]	28	35
463	uncharacterized protein LOC100794313 [Glycine max]	NP_001241342.1 (+1)	43 kDa	0.24	1.2	[]	25	31
464	Cluster of argininosuccinate synthase, chloroplastic-like [Glycine max] (NP_001276304.1)	NP_001276304.1 [4]	52 kDa	0.3	1.2	[]	30	35
493	uncharacterized protein LOC100779132 [Glycine max]	NP_001240888.1	39 kDa	0.19	1.2	[]	40	49
495	Cluster of putative elongation factor TypA-like SVR3, chloroplastic [Glycine max] (XP_003535904.1)	XP_003535904.1 [2]	75 kDa	0.23	1.2	[]	31	38
524	Cluster of photosynthetic NDH subunit of lumenal location 1, chloroplastic [Glycine max] (XP_003536772.1)	XP_003536772.1 [2]	27 kDa	0.29	1.2	[]	25	30
528	geranylgeranyl pyrophosphate synthase-related protein, chloroplastic-like [Glycine max]	NP_001242759.1	37 kDa	0.21	1.2	[]	35	43
533	ribosomal protein L14 (chloroplast) [Glycine max]	YP_538801.1	14 kDa	0.22	1.2	[]	30	37
563	Cluster of prohibitin-1, mitochondrial [Glycine max] (XP_006592856.1)	XP_006592856.1 [2]	37 kDa	0.26	1.2	[]	31	37
569	Cluster of ribonuclease TUDOR 1 [Glycine max] (XP_003526911.1)	XP_003526911.1 [4]	109 kDa	0.29	1.2	[]	28	33
592	ATP sulfurylase 2 [Glycine max]	XP_006593708.1	54 kDa	0.2	1.2	[]	33	41
601	Cluster of bifunctional monothiol glutaredoxin-S16, chloroplastic [Glycine max] (XP_003520429.1)	XP_003520429.1 [2]	32 kDa	0.24	1.2	[]	24	30
604	protein transport protein SEC31 homolog B [Glycine max]	XP_003539884.2	121 kDa	0.29	1.2	[]	27	32
613	Cluster of uncharacterized protein LOC100805001 [Glycine max] (NP_001242433.1)	NP_001242433.1 [2]	39 kDa	0.26	1.2	[]	29	35
615	alanine--tRNA ligase [Glycine max]	XP_003537781.2	110 kDa	0.24	1.2	[]	24	30
628	reactive Intermediate Deaminase A, chloroplastic [Glycine max]	XP_003532126.1	20 kDa	0.33	1.2	[]	26	30
632	Cluster of photosynthetic NDH subunit of subcomplex B 2, chloroplastic [Glycine max] (XP_003548753.1)	XP_003548753.1 [2]	39 kDa	0.32	1.2	[]	20	24
642	acetyl-CoA carboxylase 1 [Glycine max]	XP_003522811.1	252 kDa	0.41	1.2	[]	9	11
687	Cluster of uncharacterized protein LOC100818968 [Glycine max] (XP_003526620.1)	XP_003526620.1 [2]	49 kDa	0.33	1.2	[]	24	28
693	Cluster of ectonucleotide pyrophosphatase/phosphodiesterase family member 3 [Glycine max] (XP_003517374.1)	XP_003517374.1 [2]	51 kDa	0.25	1.2	[]	28	34
701	Cluster of uncharacterized protein LOC100499789 [Glycine max] (NP_001236071.1)	NP_001236071.1 [2]	21 kDa	0.36	1.2	[]	15	18
703	Cluster of cysteine proteinase inhibitor [Glycine max] (NP_001239817.1)	NP_001239817.1 [2]	11 kDa	0.37	1.2	[]	19	22
716	homoglutathione synthetase [Glycine max]	NP_001237050.1	56 kDa	0.33	1.2	[]	24	28
722	Cluster of peroxisomal biogenesis factor 11 family protein [Glycine max] (NP_001235755.1)	NP_001235755.1 [2]	26 kDa	0.32	1.2	[]	20	24
724	sucrose-phosphatase 1 [Glycine max]	XP_006588893.1	47 kDa	0.28	1.2	[]	22	27
740	Cluster of farnesyl pyrophosphate synthase 1 [Glycine max] (XP_003534984.1)	XP_003534984.1 [2]	39 kDa	0.29	1.2	[]	26	31
760	Cluster of probable pterin-4-alpha-carbinolamine dehydratase, chloroplastic [Glycine max] (XP_003518625.1)	XP_003518625.1 [2]	24 kDa	0.37	1.2	[]	19	22
762	Cluster of T-complex protein 1 subunit zeta 1 [Glycine max] (XP_003552736.1)	XP_003552736.1 [2]	59 kDa	0.32	1.2	[]	20	24
765	aspartate aminotransferase glyoxysomal isozyme AAT1 precursor [Glycine max]	NP_001237541.1	50 kDa	0.37	1.2	[]	19	22
767	ATP-dependent Clp protease proteolytic subunit-related protein 3, chloroplastic [Glycine max]	XP_003554645.1	36 kDa	0.36	1.2	[]	17	20
780	2-C-methyl-D-erythritol 4-phosphate cytidylyltransferase, chloroplastic isoform X1 [Glycine max]	XP_006600264.1 (+1)	35 kDa	0.31	1.2	[]	18	22
791	ATPase ARSA1 [Glycine max]	XP_003556239.1 (+2)	44 kDa	0.33	1.2	[]	23	27
793	Cluster of uncharacterized protein LOC100499951 [Glycine max] (NP_001238489.1)	NP_001238489.1 [2]	18 kDa	0.28	1.2	[]	24	29
799	26S proteasome regulatory subunit 4 homolog A [Glycine max]	XP_003521331.1 (+3)	50 kDa	0.33	1.2	[]	24	28
811	Cluster of uncharacterized protein LOC100305508 [Glycine max] (XP_006604290.1)	XP_006604290.1 [2]	9 kDa	0.36	1.2	[]	16	19
816	Cluster of protein translocase subunit SecA, chloroplastic [Glycine max] (XP_006574521.1)	XP_006574521.1 [3]	114 kDa	0.36	1.2	[]	15	18
822	Cluster of 3-oxoacyl-[acyl-carrier-protein] reductase 4 [Glycine max] (XP_003538564.1)	XP_003538564.1 [2]	34 kDa	0.36	1.2	[]	15	18
828	uncharacterized protein LOC100793501 [Glycine max]	NP_001242520.1 (+1)	44 kDa	0.31	1.2	[]	17	21
829	uncharacterized protein LOC100500224 isoform 1 [Glycine max]	NP_001234945.1	24 kDa	0.32	1.2	[]	22	26
850	uncharacterized protein LOC100780826 [Glycine max]	NP_001239766.1 (+2)	44 kDa	0.32	1.2	[]	22	26
853	Cluster of rhodanese-like domain-containing protein 14, chloroplastic [Glycine max] (XP_003526733.1)	XP_003526733.1 [3]	26 kDa	0.36	1.2	[]	16	19
864	Cluster of PREDICTED: bifunctional L-3-cyanoalanine synthase/cysteine synthase 1, mitochondrial [Glycine max] (XP_003534555.1)	XP_003534555.1 [2]	?	0.32	1.2	[]	22	26
870	uncharacterized protein LOC100500046 [Glycine max]	NP_001236087.1	19 kDa	0.36	1.2	[]	15	18
874	probable plastid-lipid-associated protein 12, chloroplastic isoform X1 [Glycine max]	XP_003556560.1	42 kDa	0.37	1.2	[]	18	21
900	Cluster of GEM-like protein 1 [Glycine max] (XP_003526540.1)	XP_003526540.1 [2]	29 kDa	0.36	1.2	[]	17	20
913	photosynthetic NDH subunit of lumenal location 2, chloroplastic [Glycine max]	XP_003518016.2	28 kDa	0.37	1.2	[]	18	21
928	Cluster of uncharacterized protein LOC100305494 [Glycine max] (NP_001236197.1)	NP_001236197.1 [2]	20 kDa	0.35	1.2	[]	14	17
933	uncharacterized protein LOC100787776 [Glycine max]	XP_003526058.1	25 kDa	0.36	1.2	[]	16	19
955	succinate dehydrogenase [ubiquinone] iron-sulfur subunit 2, mitochondrial [Glycine max]	XP_003553891.1	31 kDa	0.36	1.2	[]	16	19
960	Cluster of translocase of chloroplast 159, chloroplastic-like [Glycine max] (XP_003524230.1)	XP_003524230.1 [2]	133 kDa	0.31	1.2	[]	17	21
979	dicarboxylate transporter 1, chloroplastic [Glycine max]	XP_003537966.1 (+1)	59 kDa	0.37	1.2	[]	18	21
992	putative GDP-L-fucose synthase 2 [Glycine max]	XP_003552287.1	36 kDa	0.36	1.2	[]	15	18
993	Cluster of uncharacterized protein LOC100500015 [Glycine max] (NP_001235631.1)	NP_001235631.1 [3]	12 kDa	0.36	1.2	[]	17	20
1023	NAD-dependent malic enzyme 62 kDa isoform, mitochondrial [Glycine max]	XP_003520388.1	69 kDa	0.34	1.2	[]	12	15
1034	Cluster of universal stress protein PHOS32 [Glycine max] (XP_003527284.1)	XP_003527284.1 [2]	27 kDa	0.41	1.2	[]	11	13
1035	polygalacturonase inhibitor 1-like protein precursor [Glycine max]	NP_001239837.1	38 kDa	0.42	1.2	[]	12	14
1077	PREDICTED: uncharacterized protein LOC100527924 isoform X1 [Glycine max]	XP_014618729.1	?	0.36	1.2	[]	16	19
1093	Cluster of uncharacterized protein LOC100817183 [Glycine max] (XP_003556573.1)	XP_003556573.1 [2]	67 kDa	0.41	1.2	[]	11	13
1102	uncharacterized LOC100527742 precursor [Glycine max]	NP_001236724.1	?	0.41	1.2	[]	9	11
1117	metalloendoproteinase 1 precursor [Glycine max]	NP_001235535.1	?	0.4	1.2	[]	8	10
1125	Cluster of villin-4 [Glycine max] (XP_003546420.1)	XP_003546420.1 [3]	108 kDa	0.42	1.2	[]	12	14
1129	eukaryotic translation initiation factor 3 subunit H-like [Glycine max]	NP_001240962.1 (+1)	39 kDa	0.42	1.2	[]	12	14
1131	coatomer subunit beta-1 [Glycine max]	XP_003529523.1	106 kDa	0.41	1.2	[]	10	12
1142	PREDICTED: ammonium transporter 1 member 2-like [Glycine max]	XP_003536150.1 (+1)	?	0.35	1.2	[]	13	16
1155	Cluster of uncharacterized protein LOC100816088 [Glycine max] (XP_003537918.3)	XP_003537918.3 [2]	29 kDa	0.42	1.2	[]	13	15
1158	uncharacterized protein LOC100810692 [Glycine max]	NP_001242671.1	45 kDa	0.42	1.2	[]	12	14
1165	Cluster of proline--tRNA ligase, chloroplastic/mitochondrial [Glycine max] (XP_003548163.1)	XP_003548163.1 [2]	62 kDa	0.35	1.2	[]	13	16
1169	uncharacterized protein LOC100793134 [Glycine max]	NP_001239879.1	45 kDa	0.35	1.2	[]	13	16
1233	uncharacterized protein LOC100813682 [Glycine max]	NP_001240244.1	35 kDa	0.4	1.2	[]	8	10
1247	abscisate beta-glucosyltransferase [Glycine max]	XP_003518708.1	53 kDa	0.49	1.2	[]	6	7
1248	hexokinase-1 [Glycine max]	XP_003525287.1	54 kDa	0.41	1.2	[]	11	13
1250	leucine--tRNA ligase, chloroplastic/mitochondrial [Glycine max]	XP_003529648.1	110 kDa	0.41	1.2	[]	10	12
1257	Cluster of aspartic proteinase [Glycine max] (XP_006577198.1)	XP_006577198.1 [3]	55 kDa	0.21	1.2	[]	36	44
1273	spermatogenesis-associated protein 20 isoform X1 [Glycine max]	XP_003521544.1	91 kDa	0.4	1.2	[]	8	10
1285	eukaryotic translation initiation factor 3 subunit A [Glycine max]	XP_003554329.1	112 kDa	0.4	1.2	[]	8	10
1292	Cluster of uncharacterized protein LOC100790270 isoform X1 [Glycine max] (XP_014620673.1)	XP_014620673.1 [3]	30 kDa	0.41	1.2	[]	11	13
1293	Cluster of cullin-associated NEDD8-dissociated protein 1 [Glycine max] (XP_006584133.1)	XP_006584133.1 [2]	134 kDa	0.4	1.2	[]	8	10
1296	uncharacterized protein LOC100305903 [Glycine max]	NP_001238494.1	21 kDa	0.41	1.2	[]	11	13
1298	probable ADP-ribosylation factor GTPase-activating protein AGD8 isoform X1 [Glycine max]	XP_003531961.1	43 kDa	0.41	1.2	[]	10	12
1305	uncharacterized protein LOC100784252 [Glycine max]	NP_001240889.1	36 kDa	0.41	1.2	[]	9	11
1315	phospho-2-dehydro-3-deoxyheptonate aldolase 1, chloroplastic [Glycine max]	XP_003519173.1	59 kDa	0.33	1.2	[]	26	30
1316	L-ascorbate oxidase homolog [Glycine max]	XP_003527501.1 (+1)	60 kDa	0.41	1.2	[]	10	12
1340	ribosomal protein S7 (chloroplast) [Glycine max]	YP_538823.1 (+1)	17 kDa	0.4	1.2	[]	8	10
1355	uncharacterized protein LOC100527347 [Glycine max]	NP_001238556.1	17 kDa	0.5	1.2	[]	5	6
1357	KH domain-containing protein HEN4 [Glycine max]	XP_014627270.1	58 kDa	0.41	1.2	[]	11	13
1363	Cluster of rhodanese-like/PpiC domain-containing protein 12-like [Glycine max] (NP_001276250.1)	NP_001276250.1 [2]	33 kDa	0.41	1.2	[]	9	11
1380	Cluster of putative cyclase precursor [Glycine max] (NP_001240897.1)	NP_001240897.1 [2]	28 kDa	0.41	1.2	[]	10	12
1404	uncharacterized protein LOC100527034 [Glycine max]	NP_001237632.1	19 kDa	0.41	1.2	[]	10	12
1422	uncharacterized LOC100526921 [Glycine max]	NP_001236017.1	27 kDa	0.4	1.2	[]	8	10
1426	Cluster of probable cadmium/zinc-transporting ATPase HMA1, chloroplastic [Glycine max] (XP_003550994.1)	XP_003550994.1 [2]	89 kDa	0.41	1.2	[]	9	11
1434	dolichyl-diphosphooligosaccharide--protein glycosyltransferase 48 kDa subunit [Glycine max]	XP_003541072.1	48 kDa	0.4	1.2	[]	8	10
1464	protein SUPPRESSOR OF QUENCHING 1, chloroplastic [Glycine max]	XP_006604788.1	117 kDa	0.49	1.2	[]	6	7
1480	ni-binding urease accessory protein UreG isoform X1 [Glycine max]	XP_006584634.1	31 kDa	0.49	1.2	[]	6	7
1493	cytochrome P450 72A15 [Glycine max]	XP_003531823.1	61 kDa	0.49	1.2	[]	6	7
1542	Cluster of reticulon-like protein B8 isoform X1 [Glycine max] (XP_006602274.1)	XP_006602274.1 [6]	29 kDa	0.5	1.2	[]	5	6
1563	uncharacterized protein LOC100812488 [Glycine max]	XP_003536094.1	26 kDa	0.5	1.2	[]	5	6
1565	probable sucrose-phosphate synthase [Glycine max]	XP_003549735.1	118 kDa	0.5	1.2	[]	4	5
1574	photosynthetic NDH subunit of subcomplex B 3, chloroplastic [Glycine max]	XP_003546527.1	22 kDa	0.41	1.2	[]	9	11
1581	mitochondrial import inner membrane translocase subunit TIM10 [Glycine max]	XP_003519681.1	10 kDa	0.5	1.2	[]	4	5
1584	uncharacterized protein LOC100306111 [Glycine max]	NP_001237706.1	11 kDa	0.49	1.2	[]	6	7
1595	BAG family molecular chaperone regulator 7 [Glycine max]	XP_014619854.1 (+1)	46 kDa	0.5	1.2	[]	5	6
1597	uncharacterized protein LOC100306618 [Glycine max]	NP_001237629.1 (+2)	12 kDa	0.49	1.2	[]	6	7
1603	Cluster of PI-PLC X domain-containing protein At5g67130 isoform X2 [Glycine max] (XP_003517306.1)	XP_003517306.1 [3]	45 kDa	0.49	1.2	[]	6	7
1610	GDSL esterase/lipase At1g29670 [Glycine max]	XP_003546057.1	40 kDa	0.5	1.2	[]	5	6
1627	L-ascorbate oxidase [Glycine max]	XP_006595804.1	65 kDa	0.5	1.2	[]	4	5
1635	fasciclin-like arabinogalactan protein 15 [Glycine max]	XP_003521503.1 (+1)	50 kDa	0.49	1.2	[]	6	7
1638	50S ribosomal protein L27, chloroplastic [Glycine max]	XP_003522956.1 (+1)	21 kDa	0.49	1.2	[]	6	7
1661	apoptotic chromatin condensation inducer in the nucleus isoform X1 [Glycine max]	XP_006591404.1 (+1)	78 kDa	0.5	1.2	[]	4	5
1672	plastid phosphoenolpyruvate/phosphate translocator-like [Glycine max]	NP_001241317.1 (+1)	43 kDa	0.49	1.2	[]	6	7
1692	vacuolar protein sorting-associated protein 20 homolog 2 [Glycine max]	XP_003523217.1 (+1)	24 kDa	0.5	1.2	[]	5	6
1696	Cluster of peptidyl-prolyl cis-trans isomerase CYP28, chloroplastic [Glycine max] (XP_003535048.1)	XP_003535048.1 [2]	31 kDa	0.5	1.2	[]	4	5
1707	putative lactoylglutathione lyase [Glycine max]	NP_001241602.1	23 kDa	0.5	1.2	[]	4	5
1711	Cluster of uncharacterized protein LOC100500069 [Glycine max] (NP_001236379.1)	NP_001236379.1 [3]	16 kDa	0.5	1.2	[]	5	6
1719	heterogeneous nuclear ribonucleoprotein A3 [Glycine max]	XP_003553735.1	39 kDa	0.49	1.2	[]	6	7
1752	29 kDa ribonucleoprotein, chloroplastic [Glycine max]	XP_003534278.1 (+1)	31 kDa	0.5	1.2	[]	4	5
1763	GDSL esterase/lipase APG [Glycine max]	XP_003531641.3	39 kDa	0.5	1.2	[]	4	5
1766	uncharacterized protein LOC100810003 [Glycine max]	NP_001239728.1 (+1)	30 kDa	0.5	1.2	[]	4	5
1773	uncharacterized protein LOC100809927 [Glycine max]	XP_003546591.1	60 kDa	0.5	1.2	[]	5	6
1790	protein PLASTID TRANSCRIPTIONALLY ACTIVE 10 isoform X1 [Glycine max]	XP_003526973.1 (+1)	80 kDa	0.5	1.2	[]	4	5
1793	uncharacterized protein LOC100500637 precursor [Glycine max]	NP_001237172.1	?	0.5	1.2	[]	4	5
1800	maltose excess protein 1, chloroplastic [Glycine max]	XP_003539988.1	46 kDa	0.5	1.2	[]	4	5
1804	ferredoxin-3, chloroplastic-like [Glycine max]	NP_001241349.1	16 kDa	0.5	1.2	[]	4	5
1810	peptide deformylase 1A, chloroplastic [Glycine max]	XP_006585638.1	28 kDa	0.5	1.2	[]	4	5
1834	uncharacterized protein LOC100500151 [Glycine max]	NP_001237576.1	15 kDa	0.5	1.2	[]	4	5
1907	uncharacterized protein LOC100775219 [Glycine max]	XP_006586833.1	72 kDa	0.5	1.2	[]	5	6
1963	uncharacterized protein LOC100305544 [Glycine max]	NP_001236862.1 (+1)	14 kDa	0.5	1.2	[]	4	5
1964	protein RETICULATA-RELATED 4, chloroplastic isoform X1 [Glycine max]	XP_003538063.2 (+1)	47 kDa	0.49	1.2	[]	6	7
141	Cluster of ATPase 11, plasma membrane-type [Glycine max] (XP_003549657.1)	XP_003549657.1 [9]	105 kDa	0.013	1.3	[]	98	132
266	Cluster of 60S ribosomal protein L3 [Glycine max] (XP_003536417.1)	XP_003536417.1 [3]	44 kDa	0.063	1.3	[]	49	66
370	Cluster of uncharacterized protein LOC100305473 [Glycine max] (NP_001235890.1)	NP_001235890.1 [3]	24 kDa	0.13	1.3	[]	37	48
380	Cluster of biotin carboxylase precursor [Glycine max] (NP_001237358.1)	NP_001237358.1 [2]	59 kDa	0.12	1.3	[]	50	63
421	probable carboxylesterase 2 [Glycine max]	XP_003518851.1	43 kDa	0.18	1.3	[]	35	44
442	Cluster of 1-aminocyclopropane-1-carboxylate oxidase [Glycine max] (XP_003519448.1)	XP_003519448.1 [3]	36 kDa	0.11	1.3	[]	55	69
479	Cluster of 40S ribosomal protein S3a [Glycine max] (NP_001241430.1)	NP_001241430.1 [4]	30 kDa	0.15	1.3	[]	34	44
558	Cluster of allantoinase [Glycine max] (XP_014621294.1)	XP_014621294.1 [3]	57 kDa	0.2	1.3	[]	23	30
590	Cluster of serine--tRNA ligase [Glycine max] (XP_003536082.1)	XP_003536082.1 [2]	51 kDa	0.13	1.3	[]	29	39
594	fe-S cluster assembly factor HCF101, chloroplastic isoform X1 [Glycine max]	XP_003528907.1 (+1)	58 kDa	0.16	1.3	[]	31	40
612	Cluster of uncharacterized protein LOC100805278 [Glycine max] (NP_001241093.1)	NP_001241093.1 [2]	30 kDa	0.21	1.3	[]	25	32
617	Cluster of 2-isopropylmalate synthase 2, chloroplastic [Glycine max] (XP_003556565.1)	XP_003556565.1 [2]	68 kDa	0.22	1.3	[]	19	25
641	uncharacterized protein LOC100785827 [Glycine max]	NP_001241125.1 (+1)	33 kDa	0.21	1.3	[]	26	33
711	Cluster of peroxisomal fatty acid beta-oxidation multifunctional protein AIM1 [Glycine max] (XP_003534202.1)	XP_003534202.1 [2]	78 kDa	0.18	1.3	[]	26	34
719	Cluster of 60S ribosomal protein L6-1 [Glycine max] (XP_003531382.1)	XP_003531382.1 [4]	26 kDa	0.23	1.3	[]	21	27
725	50S ribosomal protein L15, chloroplastic [Glycine max]	NP_001235059.1	28 kDa	0.19	1.3	[]	21	28
776	arginase [Glycine max]	NP_001237121.1	?	0.22	1.3	[]	19	25
777	uncharacterized protein LOC100798328 [Glycine max]	NP_001242355.1	45 kDa	0.26	1.3	[]	18	23
782	uncharacterized protein LOC100526984 [Glycine max]	NP_001236867.1	19 kDa	0.16	1.3	[]	23	31
798	Cluster of ATP-dependent 6-phosphofructokinase 3 isoform X1 [Glycine max] (XP_003529065.1)	XP_003529065.1 [2]	59 kDa	0.19	1.3	[]	22	29
809	Cluster of peptide methionine sulfoxide reductase B5 [Glycine max] (XP_003545754.1)	XP_003545754.1 [2]	22 kDa	0.2	1.3	[]	23	30
877	26S proteasome non-ATPase regulatory subunit 12 homolog A [Glycine max]	XP_003525095.1 (+1)	50 kDa	0.4	1.3	[]	7	9
903	Cluster of uncharacterized protein LOC100803110 [Glycine max] (NP_001239826.1)	NP_001239826.1 [2]	33 kDa	0.22	1.3	[]	19	25
919	uncharacterized protein LOC100820540 [Glycine max]	XP_003555823.1	87 kDa	0.22	1.3	[]	19	25
925	Cluster of plastidial pyruvate kinase 2 [Glycine max] (XP_003536439.1)	XP_003536439.1 [3]	64 kDa	0.29	1.3	[]	14	18
951	Cluster of phenylalanine--tRNA ligase, chloroplastic/mitochondrial isoform X2 [Glycine max] (XP_006574847.1)	XP_006574847.1 [4]	50 kDa	0.29	1.3	[]	13	17
967	uncharacterized protein LOC100500331 [Glycine max]	NP_001236459.1	11 kDa	0.22	1.3	[]	20	26
987	Cluster of anthranilate synthase alpha subunit 2, chloroplastic [Glycine max] (XP_003555838.1)	XP_003555838.1 [2]	64 kDa	0.33	1.3	[]	10	13
991	gamma-glutamyl hydrolase 2 isoform X1 [Glycine max]	XP_003543198.1	38 kDa	0.25	1.3	[]	17	22
1049	GDSL esterase/lipase At5g33370 [Glycine max]	XP_014627512.1	40 kDa	0.33	1.3	[]	9	12
1065	uncharacterized protein LOC100817706 isoform X1 [Glycine max]	XP_006606246.1 (+1)	66 kDa	0.28	1.3	[]	12	16
1072	Cluster of stress-response A/B barrel domain-containing protein HS1 [Glycine max] (XP_003526484.1)	XP_003526484.1 [2]	12 kDa	0.3	1.3	[]	15	19
1082	primary amine oxidase [Glycine max]	XP_003535840.1	83 kDa	0.28	1.3	[]	12	16
1085	Cluster of eukaryotic translation initiation factor 3 subunit C [Glycine max] (XP_003521511.1)	XP_003521511.1 [2]	105 kDa	0.28	1.3	[]	12	16
1160	arginine biosynthesis bifunctional protein ArgJ, chloroplastic [Glycine max]	XP_003542466.1	49 kDa	0.33	1.3	[]	10	13
1170	cationic peroxidase 1 [Glycine max]	XP_003552297.1	33 kDa	0.34	1.3	[]	11	14
1212	ketohexokinase isoform X2 [Glycine max]	XP_003537132.1 (+2)	44 kDa	0.33	1.3	[]	9	12
1274	omega-amidase, chloroplastic [Glycine max]	XP_003526043.1	39 kDa	0.28	1.3	[]	12	16
1313	uncharacterized protein LOC100526972 [Glycine max]	NP_001236686.1	22 kDa	0.33	1.3	[]	9	12
1333	uncharacterized protein LOC100306288 isoform X1 [Glycine max]	XP_003531378.1	36 kDa	0.4	1.3	[]	7	9
1345	omega-3 fatty acid desaturase [Glycine max]	NP_001238609.1	51 kDa	0.34	1.3	[]	11	14
1349	PREDICTED: LOW QUALITY PROTEIN: translation factor GUF1 homolog, chloroplastic-like [Glycine max]	XP_003526892.2	?	0.4	1.3	[]	7	9
1370	uncharacterized protein LOC100819858 [Glycine max]	NP_001241027.1	23 kDa	0.33	1.3	[]	9	12
1390	Cluster of villin-3 isoform X1 [Glycine max] (XP_006589013.1)	XP_006589013.1 [4]	107 kDa	0.33	1.3	[]	10	13
1409	uncharacterized protein LOC100305945 [Glycine max]	NP_001235332.1 (+7)	17 kDa	0.39	1.3	[]	6	8
1446	Cluster of nicotinate phosphoribosyltransferase 2 [Glycine max] (XP_003524648.1)	XP_003524648.1 [3]	62 kDa	0.39	1.3	[]	6	8
1447	Cluster of uncharacterized protein LOC100783904 [Glycine max] (XP_003527059.1)	XP_003527059.1 [2]	20 kDa	0.5	1.3	[]	3	4
1451	GDSL esterase/lipase At5g14450 [Glycine max]	XP_003547701.1	43 kDa	0.39	1.3	[]	6	8
1511	2Fe-2S ferredoxin-like superfamily protein [Glycine max]	NP_001236060.1 (+1)	16 kDa	0.39	1.3	[]	6	8
1549	uncharacterized protein LOC100500579 precursor [Glycine max]	NP_001236355.1	?	0.24	1.3	[]	15	20
1556	subtilisin-like protease SBT1.7 [Glycine max]	XP_003550312.1	82 kDa	0.39	1.3	[]	6	8
1579	PREDICTED: syntaxin-112-like isoform X2 [Glycine max]	XP_003517224.1	?	0.5	1.3	[]	3	4
1673	uncharacterized protein LOC100782864 isoform X2 [Glycine max]	XP_003546124.1 (+1)	29 kDa	0.5	1.3	[]	3	4
1690	PREDICTED: pathogenesis-related protein 1-like [Glycine max]	XP_003545771.1	?	0.39	1.3	[]	6	8
1705	(+)-neomenthol dehydrogenase [Glycine max]	XP_014626312.1	32 kDa	0.5	1.3	[]	3	4
1716	uncharacterized protein LOC100781602 [Glycine max]	NP_001242012.1	32 kDa	0.5	1.3	[]	3	4
1784	Cluster of aminoacyl tRNA synthase complex-interacting multifunctional protein 1 [Glycine max] (XP_003526802.1)	XP_003526802.1 [2]	42 kDa	0.5	1.3	[]	3	4
1792	sulfite oxidase [Glycine max]	XP_003553844.1	44 kDa	0.5	1.3	[]	3	4
1815	alcohol dehydrogenase-like 7 isoform X1 [Glycine max]	XP_003519482.1 (+1)	42 kDa	0.5	1.3	[]	3	4
1846	protein BTR1 isoform X1 [Glycine max]	XP_003536289.1 (+1)	36 kDa	0.5	1.3	[]	3	4
1854	valine--tRNA ligase, chloroplastic/mitochondrial 2 isoform X1 [Glycine max]	XP_003550098.1 (+1)	111 kDa	0.5	1.3	[]	3	4
1875	protein NCA1 [Glycine max]	XP_006578395.1	40 kDa	0.5	1.3	[]	3	4
1899	aquaporin SIP1-1 [Glycine max]	XP_003527500.1	26 kDa	0.5	1.3	[]	3	4
1904	probable starch synthase 4, chloroplastic/amyloplastic isoform X2 [Glycine max]	XP_003517680.2 (+1)	77 kDa	0.5	1.3	[]	3	4
1909	Cluster of ras-related protein RABF1 isoform X2 [Glycine max] (XP_003556244.1)	XP_003556244.1 [8]	22 kDa	0.34	1.3	[]	11	14
1918	transcription initiation factor IIB [Glycine max]	NP_001238343.1 (+1)	34 kDa	0.5	1.3	[]	3	4
1930	uncharacterized protein LOC100306233 precursor [Glycine max]	NP_001235773.1	?	0.5	1.3	[]	3	4
333	NADH dehydrogenase subunit 7 (chloroplast) [Glycine max]	YP_538812.1	46 kDa	0.036	1.4	[]	54	75
467	PREDICTED: UDP-glucose flavonoid 3-O-glucosyltransferase 7-like [Glycine max]	XP_003548656.1	?	0.045	1.4	[]	38	55
564	Cluster of PREDICTED: peptidyl-prolyl cis-trans isomerase CYP37, chloroplastic-like [Glycine max] (XP_003541117.1)	XP_003541117.1 [2]	?	0.14	1.4	[]	25	34
609	Cluster of 60S ribosomal protein L7a-1 [Glycine max] (XP_003537789.1)	XP_003537789.1 [3]	29 kDa	0.11	1.4	[]	24	34
637	Cluster of uncharacterized protein LOC100813590 [Glycine max] (NP_001241963.1)	NP_001241963.1 [5]	38 kDa	0.22	1.4	[]	12	17
706	Cluster of chloroplastic import inner membrane translocase subunit HP30-2 [Glycine max] (XP_003526780.1)	XP_003526780.1 [2]	28 kDa	0.11	1.4	[]	24	34
708	T-complex protein 1 subunit epsilon [Glycine max]	XP_003538584.1 (+1)	59 kDa	0.19	1.4	[]	14	20
737	Cluster of uncharacterized protein LOC100527902 precursor [Glycine max] (NP_001235412.1)	NP_001235412.1 [3]	?	0.13	1.4	[]	22	31
743	Cluster of 40S ribosomal protein S8 [Glycine max] (XP_003520991.1)	XP_003520991.1 [3]	25 kDa	0.15	1.4	[]	19	27
805	Cluster of diaminopimelate epimerase, chloroplastic [Glycine max] (XP_003554333.1)	XP_003554333.1 [2]	39 kDa	0.23	1.4	[]	13	18
878	Cluster of aspartate--tRNA ligase 2, cytoplasmic [Glycine max] (XP_003550250.1)	XP_003550250.1 [2]	60 kDa	0.21	1.4	[]	17	23
891	uncharacterized protein LOC100820203 [Glycine max]	NP_001241528.1	31 kDa	0.2	1.4	[]	15	21
917	prohibitin-3, mitochondrial [Glycine max]	XP_003531805.1	30 kDa	0.27	1.4	[]	11	15
981	Cluster of long chain acyl-CoA synthetase 4 [Glycine max] (XP_003517503.1)	XP_003517503.1 [2]	74 kDa	0.22	1.4	[]	12	17
1045	histidine--tRNA ligase, chloroplastic/mitochondrial isoform X1 [Glycine max]	XP_003521406.1 (+1)	56 kDa	0.19	1.4	[]	14	20
1101	Cluster of 2-dehydro-3-deoxyphosphooctonate aldolase [Glycine max] (XP_014626657.1)	XP_014626657.1 [2]	32 kDa	0.23	1.4	[]	13	18
1112	NADH dehydrogenase subunit 7 (mitochondrion) [Glycine max]	YP_007516886.1	44 kDa	0.26	1.4	[]	10	14
1140	uncharacterized protein LOC100306363 [Glycine max]	NP_001237647.1	17 kDa	0.27	1.4	[]	11	15
1143	uncharacterized protein LOC100819290 [Glycine max]	XP_003554398.1	14 kDa	0.26	1.4	[]	10	14
1282	UDP-glucuronic acid decarboxylase 2 [Glycine max]	XP_003536125.1	48 kDa	0.18	1.4	[]	20	27
1286	cell division protein FtsY homolog, chloroplastic [Glycine max]	XP_006576355.1	40 kDa	0.31	1.4	[]	7	10
1287	xanthoxin dehydrogenase [Glycine max]	XP_006591160.1	29 kDa	0.31	1.4	[]	7	10
1389	Cluster of soluble starch synthase 1, chloroplastic/amyloplastic [Glycine max] (XP_003527986.1)	XP_003527986.1 [2]	71 kDa	0.32	1.4	[]	8	11
1420	pre-mRNA-processing factor 19 [Glycine max]	XP_003535988.1	57 kDa	0.31	1.4	[]	7	10
1432	PREDICTED: glucan endo-1,3-beta-glucosidase [Glycine max]	XP_003540349.1	?	0.31	1.4	[]	7	10
1459	allene oxide synthase, chloroplastic-like [Glycine max]	NP_001276295.1	55 kDa	0.38	1.4	[]	5	7
1462	putative oxidoreductase C1F5.03c [Glycine max]	XP_003550035.2	44 kDa	0.38	1.4	[]	5	7
1465	acetyl-CoA carboxylase carboxyltransferase beta subunit (chloroplast) [Glycine max]	YP_538774.1	49 kDa	0.31	1.4	[]	7	10
1481	uncharacterized protein LOC100811673 [Glycine max]	XP_003525168.1	43 kDa	0.38	1.4	[]	5	7
1496	uncharacterized protein LOC100782499 isoform X3 [Glycine max]	XP_003530953.1 (+2)	34 kDa	0.38	1.4	[]	5	7
1508	uncharacterized protein LOC100780633 [Glycine max]	XP_003523394.1 (+1)	28 kDa	0.38	1.4	[]	5	7
1516	probable splicing factor 3A subunit 1 [Glycine max]	XP_014617307.1	89 kDa	0.32	1.4	[]	8	11
1525	Cluster of PREDICTED: bifunctional nitrilase/nitrile hydratase NIT4A [Glycine max] (XP_003538102.1)	XP_003538102.1 [2]	?	0.38	1.4	[]	5	7
1547	synaptotagmin-2 [Glycine max]	XP_003545028.1	61 kDa	0.38	1.4	[]	5	7
1554	chalcone--flavonone isomerase 2-A [Glycine max]	NP_001236768.1	?	0.38	1.4	[]	5	7
1577	alpha-galactosidase 3 [Glycine max]	XP_006581728.1	48 kDa	0.38	1.4	[]	5	7
1594	PREDICTED: uncharacterized protein LOC100306136 isoform X1 [Glycine max]	XP_014626801.1	?	0.38	1.4	[]	5	7
1674	ethanolamine-phosphate cytidylyltransferase [Glycine max]	XP_003552337.1	47 kDa	0.38	1.4	[]	5	7
1680	Cluster of probable glutathione S-transferase [Glycine max] (NP_001238439.1)	NP_001238439.1 [3]	26 kDa	0.23	1.4	[]	13	18
1728	U1 small nuclear ribonucleoprotein C [Glycine max]	XP_003536302.1 (+1)	22 kDa	0.38	1.4	[]	5	7
1731	ATP-dependent 6-phosphofructokinase 4, chloroplastic isoform X1 [Glycine max]	XP_003536274.3 (+1)	58 kDa	0.27	1.4	[]	11	15
1740	low-temperature-induced cysteine proteinase [Glycine max]	XP_003523725.1	49 kDa	0.38	1.4	[]	5	7
1789	chaperonin CPN60-like 2, mitochondrial [Glycine max]	XP_006583012.1	61 kDa	0.38	1.4	[]	5	7
194	Cluster of clathrin heavy chain 2 [Glycine max] (XP_003519402.1)	XP_003519402.1 [4]	193 kDa	0.0033	1.5	[]	64	99
652	Cluster of PREDICTED: multicystatin [Glycine max] (XP_014622135.1)	XP_014622135.1 [2]	?	0.051	1.5	[]	26	40
817	Cluster of acetylornithine aminotransferase, mitochondrial [Glycine max] (XP_006583516.1)	XP_006583516.1 [2]	50 kDa	0.15	1.5	[]	14	21
865	4-hydroxy-tetrahydrodipicolinate synthase, chloroplastic [Glycine max]	XP_003534605.1 (+1)	40 kDa	0.18	1.5	[]	12	18
1033	Cluster of fumarate hydratase 1, mitochondrial [Glycine max] (XP_003518952.1)	XP_003518952.1 [2]	53 kDa	0.21	1.5	[]	10	15
1118	uncharacterized protein LOC100810571 [Glycine max]	NP_001240037.1	30 kDa	0.22	1.5	[]	11	16
1221	Cluster of 2-hydroxyacyl-CoA lyase [Glycine max] (XP_003519304.1)	XP_003519304.1 [2]	61 kDa	0.25	1.5	[]	8	12
1253	light-harvesting complex-like protein 3 isotype 2, chloroplastic [Glycine max]	XP_003524176.1	29 kDa	0.21	1.5	[]	10	15
1329	protein disulfide isomerse like protein precursor [Glycine max]	NP_001236576.1	48 kDa	0.37	1.5	[]	4	6
1379	protein PELPK1 [Glycine max]	XP_003544499.1	39 kDa	0.25	1.5	[]	8	12
1382	kunitz-type trypsin inhibitor precursor [Glycine max]	NP_001236001.1	23 kDa	0.25	1.5	[]	8	12
1400	Cluster of exportin-2 [Glycine max] (XP_003528788.1)	XP_003528788.1 [2]	108 kDa	0.3	1.5	[]	6	9
1401	Cluster of SGT1-2 [Glycine max] (NP_001236585.1)	NP_001236585.1 [2]	41 kDa	0.3	1.5	[]	6	9
1428	Cluster of uncharacterized protein LOC100780734 [Glycine max] (NP_001242651.1)	NP_001242651.1 [2]	31 kDa	0.25	1.5	[]	8	12
1473	Cluster of uncharacterized protein LOC100796598 [Glycine max] (XP_006581209.1)	XP_006581209.1 [4]	25 kDa	0.25	1.5	[]	8	12
1478	glycine--tRNA ligase, chloroplastic/mitochondrial 2 isoform X1 [Glycine max]	XP_003520424.2	124 kDa	0.37	1.5	[]	4	6
1518	linamarin synthase 1 [Glycine max]	XP_003519003.1	55 kDa	0.3	1.5	[]	6	9
1519	uncharacterized protein LOC100306684 [Glycine max]	NP_001238703.1	14 kDa	0.37	1.5	[]	4	6
1532	sterol 24-C methyltransferase 2-1 [Glycine max]	NP_001241131.1 (+1)	40 kDa	0.37	1.5	[]	4	6
1535	eukaryotic translation initiation factor 3 subunit L [Glycine max]	XP_003526476.1 (+1)	61 kDa	0.5	1.5	[]	2	3
1606	sodium/calcium exchanger NCL [Glycine max]	XP_003543222.1	64 kDa	0.37	1.5	[]	4	6
1607	phenolic glucoside malonyltransferase 1 [Glycine max]	XP_003551761.1	50 kDa	0.37	1.5	[]	4	6
1646	KH domain-containing protein At4g18375 [Glycine max]	XP_006587747.1	58 kDa	0.3	1.5	[]	6	9
1676	histone H1 [Glycine max]	XP_003536128.1	20 kDa	0.25	1.5	[]	8	12
1684	uncharacterized protein LOC100306167 [Glycine max]	NP_001238619.1	12 kDa	0.5	1.5	[]	2	3
1701	uncharacterized protein LOC100820628 [Glycine max]	NP_001242483.1 (+1)	26 kDa	0.37	1.5	[]	4	6
1744	alpha-L-fucosidase 2 [Glycine max]	XP_003536603.1	98 kDa	0.5	1.5	[]	2	3
1753	crocetin glucosyltransferase, chloroplastic [Glycine max]	XP_003552552.1	52 kDa	0.37	1.5	[]	4	6
1799	Cluster of uncharacterized protein LOC100780360 isoform X1 [Glycine max] (XP_006587297.1)	XP_006587297.1 [18]	107 kDa	0.5	1.5	[]	2	3
1816	ascorbate transporter, chloroplastic [Glycine max]	XP_003528848.1	65 kDa	0.37	1.5	[]	4	6
1838	nucleosome assembly protein 1;4 [Glycine max]	XP_003546698.1	42 kDa	0.5	1.5	[]	2	3
1880	costars family protein [Glycine max]	XP_003529267.1 (+1)	10 kDa	0.5	1.5	[]	2	3
1906	uncharacterized protein LOC100779987 isoform X2 [Glycine max]	XP_014633392.1	133 kDa	0.5	1.5	[]	2	3
1921	uncharacterized protein LOC100791948 [Glycine max]	XP_006589370.1	15 kDa	0.5	1.5	[]	2	3
1949	pectinesterase [Glycine max]	XP_003553658.2	68 kDa	0.5	1.5	[]	2	3
1978	PREDICTED: uncharacterized protein LOC100500675 isoform X1 [Glycine max]	XP_006574352.1	?	0.5	1.5	[]	2	3
911	Cluster of S-formylglutathione hydrolase [Glycine max] (XP_014618589.1)	XP_014618589.1 [2]	32 kDa	0.16	1.6	[]	10	16
1184	UDP-glycosyltransferase 83A1 [Glycine max]	XP_003551755.1	50 kDa	0.2	1.6	[]	9	14
1206	uncharacterized protein LOC100797254 [Glycine max]	XP_014620094.1	32 kDa	0.2	1.6	[]	9	14
1222	malonyl-CoA:isoflavone 7-O-glucoside-6''-O-malonyltransferase [Glycine max]	NP_001237760.1	52 kDa	0.19	1.6	[]	8	13
1262	cyclase-like protein 2 [Glycine max]	XP_003536620.2	33 kDa	0.16	1.6	[]	10	16
1294	Cluster of uncharacterized protein LOC100499846 [Glycine max] (NP_001236826.1)	NP_001236826.1 [4]	16 kDa	0.24	1.6	[]	7	11
1317	eukaryotic translation initiation factor 3 subunit M [Glycine max]	XP_003536007.1	46 kDa	0.24	1.6	[]	7	11
1365	Cluster of calcium-transporting ATPase 4, endoplasmic reticulum-type [Glycine max] (XP_003554341.1)	XP_003554341.1 [2]	117 kDa	0.24	1.6	[]	7	11
1429	Cluster of UBP1-associated protein 2C [Glycine max] (XP_006592545.1)	XP_006592545.1 [2]	44 kDa	0.19	1.6	[]	8	13
1445	PREDICTED: proline synthase co-transcribed bacterial homolog protein-like [Glycine max]	XP_014626387.1	?	0.29	1.6	[]	5	8
1454	PLAT domain-containing protein 3 [Glycine max]	XP_003525059.1	21 kDa	0.19	1.6	[]	8	13
1466	hypothetical chloroplast RF1 (chloroplast) [Glycine max]	YP_538810.1	216 kDa	0.29	1.6	[]	5	8
1470	Cluster of uncharacterized protein LOC100526945 [Glycine max] (NP_001236336.1)	NP_001236336.1 [2]	23 kDa	0.29	1.6	[]	5	8
1497	light-regulated protein-like [Glycine max]	NP_001276298.1	?	0.29	1.6	[]	5	8
1507	peroxisomal short-chain dehydrogenase/reductase family protein [Glycine max]	NP_001238345.1	26 kDa	0.29	1.6	[]	5	8
1555	wound-induced basic protein [Glycine max]	XP_003532268.1 (+1)	5 kDa	0.29	1.6	[]	5	8
1571	uncharacterized protein LOC100798000 [Glycine max]	NP_001242068.1	38 kDa	0.29	1.6	[]	5	8
1757	Cluster of dihydrolipoyllysine-residue acetyltransferase component 5 of pyruvate dehydrogenase complex, chloroplastic [Glycine max] (XP_003556204.1)	XP_003556204.1 [2]	48 kDa	0.24	1.6	[]	7	11
2043	uncharacterized protein LOC100499925 [Glycine max]	NP_001238080.1	15 kDa	0.19	1.6	[]	8	13
639	15-cis-phytoene desaturase, chloroplastic/chromoplastic [Glycine max]	XP_003538537.1	63 kDa	0.02	1.7	[]	23	40
968	tryptophan synthase beta chain 1 [Glycine max]	XP_003519001.1	52 kDa	0.056	1.7	[]	15	26
1019	Cluster of probable 26S proteasome non-ATPase regulatory subunit 3 [Glycine max] (XP_003527532.1)	XP_003527532.1 [2]	56 kDa	0.15	1.7	[]	9	15
1029	ATPase subunit 8 (mitochondrion) [Glycine max]	YP_007516931.1	18 kDa	0.22	1.7	[]	6	10
1132	mitochondrial import receptor subunit TOM40-1 [Glycine max]	XP_003530931.1	35 kDa	0.22	1.7	[]	6	10
1268	Cluster of uncharacterized protein LOC100805096 [Glycine max] (XP_003527014.1)	XP_003527014.1 [2]	36 kDa	0.36	1.7	[]	3	5
1312	Cluster of 60S ribosomal protein L36-3 [Glycine max] (XP_014628194.1)	XP_014628194.1 [2]	12 kDa	0.22	1.7	[]	6	10
1449	glucosyltransferase [Glycine max]	NP_001237242.1	?	0.22	1.7	[]	6	10
1489	zinc finger CCCH domain-containing protein 31 isoform X2 [Glycine max]	XP_003521211.1 (+1)	31 kDa	0.22	1.7	[]	6	10
1530	probable acyl-activating enzyme 16, chloroplastic isoform X1 [Glycine max]	XP_003537522.1	80 kDa	0.22	1.7	[]	6	10
1615	asparagine synthetase [glutamine-hydrolyzing] 3 [Glycine max]	XP_003538618.1	64 kDa	0.36	1.7	[]	3	5
1706	polypyrimidine tract-binding protein homolog 3 isoform X2 [Glycine max]	XP_003518587.1 (+3)	49 kDa	0.36	1.7	[]	3	5
1714	PTI1-like tyrosine-protein kinase 3-like [Glycine max]	NP_001239619.1 (+2)	40 kDa	0.36	1.7	[]	3	5
1764	ALBINO3-like protein 1, chloroplastic [Glycine max]	XP_003538580.1	59 kDa	0.36	1.7	[]	3	5
1776	PREDICTED: UBP1-associated protein 2B-like [Glycine max]	XP_014625732.1	?	0.36	1.7	[]	3	5
1780	kunitz-type trypsin inhibitor KTI1-like [Glycine max]	XP_003532235.1	23 kDa	0.36	1.7	[]	3	5
1791	protein transport protein SEC23 [Glycine max]	XP_003538532.1	85 kDa	0.36	1.7	[]	3	5
1852	tryptophan synthase alpha chain [Glycine max]	XP_006576918.1	33 kDa	0.36	1.7	[]	3	5
1885	60S ribosomal protein L22-2 [Glycine max]	XP_003556520.1 (+1)	14 kDa	0.36	1.7	[]	3	5
1912	probable inactive shikimate kinase like 2, chloroplastic [Glycine max]	XP_003517670.1	40 kDa	0.36	1.7	[]	3	5
1913	putative 12-oxophytodienoate reductase 11 [Glycine max]	XP_003545002.1	44 kDa	0.36	1.7	[]	3	5
749	Cluster of coatomer subunit alpha-2 [Glycine max] (XP_003556297.1)	XP_003556297.1 [4]	137 kDa	0.072	1.8	[]	11	20
1130	bifunctional D-cysteine desulfhydrase/1-aminocyclopropane-1-carboxylate deaminase, mitochondrial isoform X2 [Glycine max]	XP_003525175.1 (+1)	41 kDa	0.27	1.8	[]	4	7
1202	Cluster of alanine--tRNA ligase, chloroplastic/mitochondrial [Glycine max] (XP_003526788.1)	XP_003526788.1 [2]	108 kDa	0.27	1.8	[]	4	7
1235	(S)-ureidoglycine aminohydrolase [Glycine max]	XP_003524192.1 (+1)	33 kDa	0.21	1.8	[]	5	9
1264	protein HOTHEAD [Glycine max]	XP_003525734.1	63 kDa	0.16	1.8	[]	6	11
1354	ribosomal protein S11 (chloroplast) [Glycine max]	YP_538798.1	15 kDa	0.14	1.8	[]	8	14
1427	Cluster of PREDICTED: uncharacterized protein LOC100500160 isoform X1 [Glycine max] (XP_014635035.1)	XP_014635035.1 [2]	?	0.16	1.8	[]	6	11
1490	Cluster of uncharacterized protein LOC100305817 [Glycine max] (NP_001237109.1)	NP_001237109.1 [2]	14 kDa	0.21	1.8	[]	5	9
1495	phosphoribosylformylglycinamidine cyclo-ligase, chloroplastic/mitochondrial [Glycine max]	XP_003525128.1 (+1)	41 kDa	0.27	1.8	[]	4	7
1536	beta-ketoacyl-acyl carrier protein synthase III [Glycine max]	NP_001237735.1 (+1)	42 kDa	0.27	1.8	[]	4	7
1573	NADH--cytochrome b5 reductase 1 [Glycine max]	XP_003520929.1 (+1)	31 kDa	0.27	1.8	[]	4	7
1583	uncharacterized protein LOC100499940 [Glycine max]	NP_001238318.1	19 kDa	0.21	1.8	[]	5	9
1592	uncharacterized protein LOC100306488 [Glycine max]	NP_001235760.1	15 kDa	0.27	1.8	[]	4	7
1629	probable solanesyl-diphosphate synthase 3, chloroplastic [Glycine max]	XP_003543173.1	46 kDa	0.21	1.8	[]	5	9
1649	UDP-glycosyltransferase 83A1 [Glycine max]	XP_003531850.1	50 kDa	0.27	1.8	[]	4	7
1702	dipeptidyl-peptidase 5 [Glycine max]	XP_003532124.2	82 kDa	0.21	1.8	[]	5	9
1759	Cluster of eukaryotic translation initiation factor 4B2 [Glycine max] (XP_003531329.1)	XP_003531329.1 [2]	59 kDa	0.27	1.8	[]	4	7
997	uncharacterized protein LOC100305645 [Glycine max]	NP_001238465.1	15 kDa	0.1	1.9	[]	8	15
1266	Cluster of single-stranded DNA-binding protein WHY1, chloroplastic [Glycine max] (XP_006602322.1)	XP_006602322.1 [2]	25 kDa	0.1	1.9	[]	8	15
1944	cinnamoyl-CoA reductase 1 isoform X1 [Glycine max]	XP_003519267.1 (+2)	35 kDa	0.053	1.9	[]	11	21
882	Cluster of uncharacterized protein LOC100305671 [Glycine max] (NP_001235057.1)	NP_001235057.1 [3]	14 kDa	0.047	2	[]	10	20
1204	NAD-dependent malic enzyme 2, mitochondrial [Glycine max]	XP_003521187.1	67 kDa	0.15	2	[]	5	10
1283	proline iminopeptidase [Glycine max]	XP_003545761.1	44 kDa	0.15	2	[]	5	10
1338	pyruvate kinase 1, cytosolic [Glycine max]	XP_014623184.1	58 kDa	0.15	2	[]	5	10
1421	subtilisin-like protease SBT1.7 [Glycine max]	XP_003550022.1	80 kDa	0.15	2	[]	5	10
1436	PREDICTED: chlorophyll(ide) b reductase NOL, chloroplastic isoform X1 [Glycine max]	XP_003546651.1	?	0.19	2	[]	4	8
1461	probable nucleoredoxin 1 [Glycine max]	XP_003532006.1	64 kDa	0.34	2	[]	2	4
1504	CSC1-like protein ERD4 [Glycine max]	XP_003546071.1	82 kDa	0.34	2	[]	2	4
1506	7-deoxyloganetin glucosyltransferase [Glycine max]	XP_003555000.1	55 kDa	0.15	2	[]	5	10
1512	uncharacterized protein LOC100789495 [Glycine max]	NP_001241596.1 (+1)	17 kDa	0.15	2	[]	5	10
1531	uncharacterized protein LOC100819919 isoform X1 [Glycine max]	XP_006584627.1	53 kDa	0.25	2	[]	3	6
1550	uncharacterized protein LOC100802258 [Glycine max]	XP_003541227.1	55 kDa	0.19	2	[]	4	8
1560	uncharacterized protein LOC100527586 [Glycine max]	NP_001238294.1	30 kDa	0.19	2	[]	4	8
1608	ribulose-1,5 bisphosphate carboxylase/oxygenase large subunit N-methyltransferase, chloroplastic [Glycine max]	XP_003556768.1	55 kDa	0.19	2	[]	4	8
1611	NAP1-related protein 2 isoform X2 [Glycine max]	XP_003523025.1 (+5)	30 kDa	0.25	2	[]	3	6
1613	uncharacterized protein LOC100817967 [Glycine max]	NP_001276155.1	?	0.19	2	[]	4	8
1616	PREDICTED: stellacyanin-like [Glycine max]	XP_003550819.1	?	0.15	2	[]	5	10
1630	peroxidase 4 [Glycine max]	XP_003519284.1	35 kDa	0.5	2	[]	1	2
1669	GDSL esterase/lipase At5g45910 [Glycine max]	XP_003546024.1	41 kDa	0.5	2	[]	1	2
1683	uncharacterized protein LOC100305856 [Glycine max]	NP_001237722.1	14 kDa	0.19	2	[]	4	8
1686	V-type proton ATPase subunit a3 [Glycine max]	XP_003537855.1 (+1)	93 kDa	0.25	2	[]	3	6
1723	mannose-1-phosphate guanylyltransferase 1-like isoform X1 [Glycine max]	XP_014619044.1 (+1)	40 kDa	0.5	2	[]	1	2
1724	beta-ureidopropionase [Glycine max]	XP_003529260.1	46 kDa	0.25	2	[]	3	6
1741	glutamyl-tRNA(Gln) amidotransferase subunit A, chloroplastic/mitochondrial [Glycine max]	XP_003532109.1	58 kDa	0.25	2	[]	3	6
1783	Cluster of ubiquitin fusion degradation protein 1 homolog isoform X1 [Glycine max] (XP_014633832.1)	XP_014633832.1 [2]	35 kDa	0.19	2	[]	4	8
1795	probable plastid-lipid-associated protein 11, chloroplastic isoform X2 [Glycine max]	XP_006573219.1 (+1)	27 kDa	0.5	2	[]	1	2
1809	zeta-carotene desaturase, chloroplastic/chromoplastic [Glycine max]	XP_003556484.1	63 kDa	0.34	2	[]	2	4
1811	probable inactive receptor kinase At2g26730 [Glycine max]	XP_006600766.1	71 kDa	0.25	2	[]	3	6
1825	uncharacterized protein LOC100526931 [Glycine max]	NP_001236161.1	20 kDa	0.34	2	[]	2	4
1830	uncharacterized protein LOC100526964 [Glycine max]	NP_001236573.1 (+1)	11 kDa	0.5	2	[]	1	2
1833	MSI1 [Glycine max]	NP_001237595.1	?	0.34	2	[]	2	4
1847	glutathione S-transferase GST 23 [Glycine max]	NP_001236903.1	?	0.34	2	[]	2	4
1851	PREDICTED: uncharacterized protein LOC100306119 isoform X1 [Glycine max]	XP_006572808.1	?	0.25	2	[]	3	6
1860	Cluster of uncharacterized protein LOC100801050 [Glycine max] (NP_001241975.1)	NP_001241975.1 [2]	?	0.34	2	[]	2	4
1871	anthranilate phosphoribosyltransferase, chloroplastic isoform X2 [Glycine max]	XP_003523084.1 (+1)	42 kDa	0.25	2	[]	3	6
1881	protein TSS isoform X1 [Glycine max]	XP_003525941.1 (+1)	204 kDa	0.34	2	[]	2	4
1889	benzyl alcohol O-benzoyltransferase [Glycine max]	XP_003518844.1	51 kDa	0.5	2	[]	1	2
1893	uncharacterized protein LOC100817238 [Glycine max]	XP_006585770.1	109 kDa	0.34	2	[]	2	4
1895	lysine--tRNA ligase, chloroplastic/mitochondrial [Glycine max]	XP_003521059.1	66 kDa	0.34	2	[]	2	4
1920	UDP-glycosyltransferase 83A1 [Glycine max]	XP_003552563.1	50 kDa	0.5	2	[]	1	2
1922	splicing factor 3B subunit 4 [Glycine max]	XP_003534692.1 (+1)	40 kDa	0.34	2	[]	2	4
1926	PREDICTED: fatty-acid-binding protein 1-like [Glycine max]	XP_003554254.1	?	0.34	2	[]	2	4
1929	COP9 signalosome complex subunit 5a [Glycine max]	XP_003522659.1 (+1)	42 kDa	0.5	2	[]	1	2
1952	probable protein phosphatase 2C 26 isoform X2 [Glycine max]	XP_003551211.2 (+1)	35 kDa	0.5	2	[]	1	2
1954	uncharacterized protein LOC100784244 isoform X1 [Glycine max]	XP_014630951.1	77 kDa	0.34	2	[]	2	4
1959	tropinone reductase [Glycine max]	XP_003539545.1	28 kDa	0.5	2	[]	1	2
1960	U1 small nuclear ribonucleoprotein A [Glycine max]	XP_003554737.1 (+1)	27 kDa	0.34	2	[]	2	4
1965	Cluster of serine carboxypeptidase-like 20 [Glycine max] (XP_003552449.1)	XP_003552449.1 [2]	57 kDa	0.5	2	[]	1	2
1969	uncharacterized protein LOC100790275 [Glycine max]	NP_001239634.1	35 kDa	0.5	2	[]	1	2
1973	sucrase/ferredoxin-like family protein [Glycine max]	NP_001240930.1	38 kDa	0.5	2	[]	1	2
1975	ABC transporter B family member 28 isoform X1 [Glycine max]	XP_003534020.1	78 kDa	0.5	2	[]	1	2
1986	Cluster of subtilisin-like protease SBT1.6 [Glycine max] (XP_003540860.1)	XP_003540860.1 [2]	82 kDa	0.5	2	[]	1	2
1993	uncharacterized protein LOC100806254 [Glycine max]	NP_001242321.1	?	0.34	2	[]	2	4
2000	Cluster of ABC transporter G family member 36 [Glycine max] (XP_003530098.1)	XP_003530098.1 [5]	168 kDa	0.34	2	[]	2	4
2007	probable sodium/metabolite cotransporter BASS4, chloroplastic [Glycine max]	XP_003535876.1	46 kDa	0.5	2	[]	1	2
2028	protein STRICTOSIDINE SYNTHASE-LIKE 4 [Glycine max]	XP_003533788.1	40 kDa	0.5	2	[]	1	2
2029	switch-associated protein 70 [Glycine max]	XP_003519540.1 (+1)	54 kDa	0.5	2	[]	1	2
2030	60S acidic ribosomal protein P2-4 [Glycine max]	XP_003521450.1	11 kDa	0.5	2	[]	1	2
2033	nitrile-specifier protein 5 [Glycine max]	XP_003531506.1	36 kDa	0.5	2	[]	1	2
2054	Cluster of cell division control protein 2 homolog [Glycine max] (NP_001240016.1)	NP_001240016.1 [7]	34 kDa	0.5	2	[]	1	2
2056	probable aspartyl aminopeptidase [Glycine max]	XP_003556268.2	60 kDa	0.5	2	[]	1	2
812	Cluster of proline-rich protein precursor [Glycine max] (NP_001235098.1)	NP_001235098.1 [2]	13 kDa	0.052	2.1	[]	8	17
1237	aminoacyl tRNA synthase complex-interacting multifunctional protein 1 [Glycine max]	XP_003534394.1	28 kDa	0.1	2.2	[]	5	11
1513	bifunctional riboflavin biosynthesis protein RIBA 1, chloroplastic [Glycine max]	XP_003532604.1 (+2)	59 kDa	0.1	2.2	[]	5	11
1589	probable serine protease EDA2 [Glycine max]	XP_014624399.1	55 kDa	0.13	2.2	[]	4	9
1110	ATP synthase CF0 A subunit (chloroplast) [Glycine max]	YP_538767.1	27 kDa	0.17	2.3	[]	3	7
1156	Cluster of coatomer subunit beta'-2 [Glycine max] (XP_003543651.1)	XP_003543651.1 [2]	104 kDa	0.045	2.3	[]	7	16
1668	heterogeneous nuclear ribonucleoprotein 1 [Glycine max]	XP_003536257.1 (+1)	48 kDa	0.17	2.3	[]	3	7
1872	uncharacterized protein LOC100792107 [Glycine max]	NP_001239861.1	37 kDa	0.17	2.3	[]	3	7
1956	1-aminocyclopropane-1-carboxylate oxidase-like [Glycine max]	NP_001241899.1	?	0.045	2.3	[]	7	16
1482	UDP-glycosyltransferase 74G1 [Glycine max]	XP_003548080.2	54 kDa	0.07	2.4	[]	5	12
2053	probable inactive purple acid phosphatase 1 isoform X1 [Glycine max]	XP_014626556.1	69 kDa	0.07	2.4	[]	5	12
1417	S-adenosyl-L-methionine:delta24-sterol-C-methyltransferase [Glycine max]	NP_001238391.1	?	0.22	2.5	[]	2	5
1559	Cluster of starch synthase IIa-2 [Glycine max] (NP_001235811.1)	NP_001235811.1 [2]	87 kDa	0.22	2.5	[]	2	5
1640	uncharacterized protein LOC100810590 [Glycine max]	NP_001240138.1	20 kDa	0.038	2.5	[]	6	15
1866	far upstream element-binding protein 1 [Glycine max]	XP_003525983.1	58 kDa	0.22	2.5	[]	2	5
1896	PREDICTED: aquaporin PIP2-7 [Glycine max]	XP_003522619.3	?	0.22	2.5	[]	2	5
1903	ABC transporter C family member 4 [Glycine max]	XP_006588594.1	168 kDa	0.22	2.5	[]	2	5
1938	uncharacterized protein LOC100804454 [Glycine max]	NP_001242288.1	41 kDa	0.22	2.5	[]	2	5
1997	ferric reduction oxidase 7, chloroplastic [Glycine max]	XP_003546231.1	83 kDa	0.22	2.5	[]	2	5
1625	protein EXPORTIN 1A [Glycine max]	XP_003537723.1 (+1)	124 kDa	0.11	2.7	[]	3	8
1775	monodehydroascorbate reductase 4, peroxisomal [Glycine max]	XP_006599107.1	52 kDa	0.11	2.7	[]	3	8
1127	Cluster of asparagine synthetase 2 [Glycine max] (NP_001235721.1)	NP_001235721.1 [5]	?	0.0043	2.8	[]	9	25
1157	Cluster of PREDICTED: 5'-adenylylsulfate reductase 3, chloroplastic [Glycine max] (XP_003546156.1)	XP_003546156.1 [2]	?	0.037	3	[]	4	12
1458	uncharacterized protein LOC100305531 [Glycine max]	NP_001236666.1	15 kDa	0.071	3	[]	3	9
1491	Cluster of uncharacterized protein LOC100789604 [Glycine max] (XP_006598434.2)	XP_006598434.2 [2]	102 kDa	0.31	3	[]	1	3
1576	7-hydroxymethyl chlorophyll a reductase, chloroplastic [Glycine max]	XP_003535971.1	50 kDa	0.31	3	[]	1	3
1604	Cluster of uncharacterized protein LOC100793630 [Glycine max] (NP_001239792.1)	NP_001239792.1 [2]	32 kDa	0.31	3	[]	1	3
1654	Cluster of protein ACTIVITY OF BC1 COMPLEX KINASE 1, chloroplastic isoform X1 [Glycine max] (XP_006596147.1)	XP_006596147.1 [3]	75 kDa	0.14	3	[]	2	6
1835	uncharacterized protein LOC100802431 isoform X1 [Glycine max]	XP_006580368.1 (+2)	45 kDa	0.31	3	[]	1	3
1837	uncharacterized protein LOC100306336 [Glycine max]	NP_001237219.1	?	0.31	3	[]	1	3
1843	Sali3-2 precursor [Glycine max]	NP_001235780.1	?	0.14	3	[]	2	6
1844	4-coumarate--CoA ligase 2 [Glycine max]	NP_001236418.1 (+1)	60 kDa	0.31	3	[]	1	3
1894	beta-amyrin 24-hydroxylase [Glycine max]	NP_001236154.1	?	0.31	3	[]	1	3
2031	uncharacterized protein LOC100526856 [Glycine max]	NP_001235075.1	18 kDa	0.31	3	[]	1	3
2041	60S acidic ribosomal protein P2-2 [Glycine max]	XP_003554422.1	11 kDa	0.31	3	[]	1	3
2038	UDP-glucuronic acid decarboxylase 2 [Glycine max]	XP_003550538.1	44 kDa	0.0081	3.4	[]	5	17
1308	PREDICTED: pathogenesis-related protein 1-like [Glycine max]	XP_003545772.1	?	0.015	3.5	[]	4	14
1754	probable zinc metalloprotease EGY2, chloroplastic [Glycine max]	XP_003519388.1	57 kDa	0.19	4	[]	1	4
1786	vacuolar-sorting receptor 1 [Glycine max]	XP_003555992.1	70 kDa	0.19	4	[]	1	4
1876	DNA gyrase subunit B, chloroplastic/mitochondrial [Glycine max]	XP_003521129.1 (+1)	81 kDa	0.19	4	[]	1	4
1892	uncharacterized protein LOC100799131 isoform X1 [Glycine max]	XP_003550228.1 (+1)	45 kDa	0.19	4	[]	1	4
1923	uncharacterized protein LOC100803098 [Glycine max]	NP_001241976.1 (+1)	21 kDa	0.19	4	[]	1	4
1937	uncharacterized protein LOC100527411 [Glycine max]	NP_001235689.1	11 kDa	0.19	4	[]	1	4
1946	uncharacterized protein LOC100776801 isoform X1 [Glycine max]	XP_003547648.1	36 kDa	0.19	4	[]	1	4
1980	uncharacterized protein LOC100789468 isoform X1 [Glycine max]	XP_003519567.1	59 kDa	0.19	4	[]	1	4
1322	RNA polymerase alpha subunit (chloroplast) [Glycine max]	YP_538797.1	39 kDa	0.01	4.3	[]	3	13
1330	40S ribosomal protein S9-2-like [Glycine max]	NP_001276185.1	23 kDa	0.032	4.5	[]	2	9
1717	acyl-coenzyme A oxidase 3, peroxisomal [Glycine max]	XP_003527400.1	76 kDa	0.11	5	[]	1	5
1720	uncharacterized protein LOC100805603 isoform X1 [Glycine max]	XP_003555709.1	87 kDa	0.11	5	[]	1	5
1761	probable carboxylesterase 15 [Glycine max]	XP_003527517.1	38 kDa	0.11	5	[]	1	5
1848	uncharacterized protein LOC100806152 [Glycine max]	NP_001239662.1	49 kDa	0.11	5	[]	1	5
1934	endochitinase [Glycine max]	XP_003517142.1	30 kDa	0.11	5	[]	1	5
1939	uncharacterized protein LOC100789132 [Glycine max]	XP_003520148.1	28 kDa	0.11	5	[]	1	5
1940	serine/threonine-protein kinase BSK1 isoform X1 [Glycine max]	XP_003544864.1 (+3)	56 kDa	0.11	5	[]	1	5
1998	PREDICTED: aldehyde dehydrogenase family 2 member C4-like [Glycine max]	XP_003525266.1 (+1)	?	0.11	5	[]	1	5
1537	uncharacterized protein LOC100500489 [Glycine max]	NP_001235085.1	18 kDa	0.061	6	[]	1	6
1765	stress-induced protein H4 [Glycine max]	NP_001236055.1 (+1)	17 kDa	0.061	6	[]	1	6
1739	stress-induced protein SAM22 [Glycine max]	NP_001236038.1 (+1)	17 kDa	0.00012	INF	[]	0	13
2052	chlorophyll a-b binding protein, chloroplastic-like [Glycine max]	NP_001276216.1	29 kDa	0.015	INF	[]	0	6
1916	crocetin glucosyltransferase, chloroplastic [Glycine max]	XP_003531212.1	52 kDa	0.031	INF	[]	0	5
1802	dihydrodipicolinate reductase-like protein CRR1, chloroplastic [Glycine max]	XP_003536480.1 (+2)	32 kDa	0.062	INF	[]	0	4
2024	probable acetyl-CoA acetyltransferase, cytosolic 2 [Glycine max]	XP_006584106.1	42 kDa	0.062	INF	[]	0	4
1905	uncharacterized protein LOC100809261 [Glycine max]	XP_014618240.1	29 kDa	0.12	INF	[]	0	3
1933	Cluster of uncharacterized protein LOC100816881 [Glycine max] (NP_001241562.1)	NP_001241562.1 [3]	29 kDa	0.12	INF	[]	0	3
2026	uncharacterized protein LOC100818265 precursor [Glycine max]	NP_001240114.1	17 kDa	0.12	INF	[]	0	3
1756	MLP-like protein 34 [Glycine max]	XP_003546350.1	35 kDa	0.25	INF	[]	0	2
1945	insulin-degrading enzyme-like 1, peroxisomal [Glycine max]	XP_003521175.1	112 kDa	0.25	INF	[]	0	2
1955	beta-glucosidase 13 [Glycine max]	XP_006595054.1	59 kDa	0.25	INF	[]	0	2
1967	Cluster of asparagine--tRNA ligase, chloroplastic/mitochondrial [Glycine max] (XP_003550908.1)	XP_003550908.1 [2]	61 kDa	0.25	INF	[]	0	2
2002	ribulose-1,5 bisphosphate carboxylase/oxygenase large subunit N-methyltransferase, chloroplastic [Glycine max]	XP_003542190.1	56 kDa	0.25	INF	[]	0	2
2003	putative leucine-rich repeat receptor-like protein kinase At2g19210-like precursor [Glycine max]	NP_001240141.1	101 kDa	0.25	INF	[]	0	2
2005	PREDICTED: beta-amyrin synthase isoform X1 [Glycine max]	XP_006582958.1	?	0.25	INF	[]	0	2
2008	4-coumarate--CoA ligase-like 7-like [Glycine max]	NP_001243292.1	59 kDa	0.25	INF	[]	0	2
2021	uncharacterized protein LOC100306173 [Glycine max]	NP_001238715.1 (+1)	21 kDa	0.25	INF	[]	0	2
2050	alternative oxidase 3, mitochondrial [Glycine max]	NP_001238460.1	?	0.25	INF	[]	0	2
2058	calcium-dependent protein kinase 1-like [Glycine max]	XP_003525360.1	58 kDa	0.25	INF	[]	0	2
2059	brefeldin A-inhibited guanine nucleotide-exchange protein 5 [Glycine max]	XP_006593978.1 (+2)	198 kDa	0.25	INF	[]	0	2
2061	abscisic acid receptor PYR1 [Glycine max]	XP_003531964.1	24 kDa	0.25	INF	[]	0	2
1794	nuclear pore complex protein NUP50A [Glycine max]	XP_003546318.1	48 kDa	0.5	INF	[]	0	1
1968	peptide chain release factor APG3, chloroplastic [Glycine max]	XP_003521543.1	48 kDa	0.5	INF	[]	0	1
2022	uncharacterized protein LOC100818487 [Glycine max]	NP_001239924.1	33 kDa	0.5	INF	[]	0	1
2034	protein TIC 56, chloroplastic [Glycine max]	XP_014629003.1	62 kDa	0.5	INF	[]	0	1
2045	beta-amylase 1, chloroplastic [Glycine max]	XP_003534086.1	63 kDa	0.5	INF	[]	0	1
2048	phosphoinositide-specific phospholipase C P13 [Glycine max]	NP_001235310.1	69 kDa	0.5	INF	[]	0	1

## Sheet: Fisher_T3_T4
#	Identified Proteins (3076/3093)	Accession Number	Molecular Weight	Fisher's Exact Test (p-value): *(p < 0.00006)	Fold Change by Category	Quantitative Profile	T3	T4
1739	stress-induced protein SAM22 [Glycine max]	NP_001236038.1 (+1)	17 kDa	0.00012	INF	[]	0	13
194	Cluster of clathrin heavy chain 2 [Glycine max] (XP_003519402.1)	XP_003519402.1 [4]	193 kDa	0.0033	1.5	[]	64	99
1127	Cluster of asparagine synthetase 2 [Glycine max] (NP_001235721.1)	NP_001235721.1 [5]	?	0.0043	2.8	[]	9	25
2038	UDP-glucuronic acid decarboxylase 2 [Glycine max]	XP_003550538.1	44 kDa	0.0081	3.4	[]	5	17
1322	RNA polymerase alpha subunit (chloroplast) [Glycine max]	YP_538797.1	39 kDa	0.01	4.3	[]	3	13
141	Cluster of ATPase 11, plasma membrane-type [Glycine max] (XP_003549657.1)	XP_003549657.1 [9]	105 kDa	0.013	1.3	[]	98	132
1308	PREDICTED: pathogenesis-related protein 1-like [Glycine max]	XP_003545772.1	?	0.015	3.5	[]	4	14
2052	chlorophyll a-b binding protein, chloroplastic-like [Glycine max]	NP_001276216.1	29 kDa	0.015	INF	[]	0	6
5	Cluster of linoleate 9S-lipoxygenase-4 [Glycine max] (NP_001238692.1)	NP_001238692.1 [8]	?	0.017	0.9	[]	1142	1035
639	15-cis-phytoene desaturase, chloroplastic/chromoplastic [Glycine max]	XP_003538537.1	63 kDa	0.02	1.7	[]	23	40
106	cucumisin [Glycine max]	XP_006595881.1	79 kDa	0.026	0.8	[]	209	169
1916	crocetin glucosyltransferase, chloroplastic [Glycine max]	XP_003531212.1	52 kDa	0.031	INF	[]	0	5
1330	40S ribosomal protein S9-2-like [Glycine max]	NP_001276185.1	23 kDa	0.032	4.5	[]	2	9
1265	PREDICTED: 30S ribosomal protein S17, chloroplastic-like [Glycine max]	XP_006595131.2	?	0.033	0.4	[]	14	5
333	NADH dehydrogenase subunit 7 (chloroplast) [Glycine max]	YP_538812.1	46 kDa	0.036	1.4	[]	54	75
1157	Cluster of PREDICTED: 5'-adenylylsulfate reductase 3, chloroplastic [Glycine max] (XP_003546156.1)	XP_003546156.1 [2]	?	0.037	3	[]	4	12
1640	uncharacterized protein LOC100810590 [Glycine max]	NP_001240138.1	20 kDa	0.038	2.5	[]	6	15
85	Cluster of adenosylhomocysteinase [Glycine max] (XP_003531217.1)	XP_003531217.1 [2]	53 kDa	0.043	1.2	[]	197	232
467	PREDICTED: UDP-glucose flavonoid 3-O-glucosyltransferase 7-like [Glycine max]	XP_003548656.1	?	0.045	1.4	[]	38	55
1156	Cluster of coatomer subunit beta'-2 [Glycine max] (XP_003543651.1)	XP_003543651.1 [2]	104 kDa	0.045	2.3	[]	7	16
1956	1-aminocyclopropane-1-carboxylate oxidase-like [Glycine max]	NP_001241899.1	?	0.045	2.3	[]	7	16
166	Cluster of aspartate aminotransferase isoform X1 [Glycine max] (XP_006600243.1)	XP_006600243.1 [3]	51 kDa	0.047	0.8	[]	136	108
882	Cluster of uncharacterized protein LOC100305671 [Glycine max] (NP_001235057.1)	NP_001235057.1 [3]	14 kDa	0.047	2	[]	10	20
1647	PREDICTED: patatin-like protein 3 [Glycine max]	XP_003529031.1	?	0.047	0.3	[]	10	3
712	KS-type dehydrin SLTI629 [Glycine max]	NP_001236605.1	?	0.048	0.4	[]	16	7
140	Cluster of plasma membrane-associated cation-binding protein 1 [Glycine max] (XP_003546380.1)	XP_003546380.1 [2]	24 kDa	0.05	0.8	[]	141	113

## Sheet: Fold_T3_T7
#	Identified Proteins (3076/3093)	Accession Number	Molecular Weight	Fisher's Exact Test (p-value): *(p < 0.00006)	Fold Change by Category	Quantitative Profile	T3	T7
6	Cluster of glycine dehydrogenase (decarboxylating), mitochondrial [Glycine max] (XP_003544533.1)	XP_003544533.1 [4]	115 kDa	0.00078	1.2	[]	876	1015
6.1	glycine dehydrogenase (decarboxylating), mitochondrial [Glycine max]	XP_003544533.1	115 kDa	0.0012	1.2	[]	763	888
6.2	glycine dehydrogenase (decarboxylating), mitochondrial [Glycine max]	XP_003550270.1	115 kDa	0.00031	1.2	[]	738	877
38	Cluster of chlorophyll a-b binding protein P4, chloroplastic [Glycine max] (XP_003523016.3)	XP_003523016.3 [2]	28 kDa	0.006	1.2	[]	350	421
38.1	chlorophyll a-b binding protein P4, chloroplastic [Glycine max]	XP_003523016.3	28 kDa	0.0052	1.2	[]	315	384
52	Cluster of cinnamoyl-CoA reductase 1 isoform X1 [Glycine max] (XP_003538316.1)	XP_003538316.1 [2]	35 kDa	0.023	1.2	[]	285	336
81.2	tubulin alpha-6 chain [Glycine max]	XP_003554022.1 (+1)	50 kDa	0.12	1.2	[]	121	141
103.1	phosphoenolpyruvate carboxylase [Glycine max]	NP_001237378.1	?	0.088	1.2	[]	182	210
116	Cluster of phosphoenolpyruvate carboxylase [Glycine max] (NP_001237394.1)	NP_001237394.1 [6]	111 kDa	0.081	1.2	[]	122	146
116.2	phosphoenolpyruvate carboxylase, housekeeping isozyme-like [Glycine max]	NP_001304459.1	111 kDa	0.12	1.2	[]	92	110
116.3	phosphoenolpyruvate carboxylase, housekeeping isozyme [Glycine max]	NP_001237602.1	111 kDa	0.09	1.2	[]	89	109
133.2	uncharacterized protein LOC100794944 [Glycine max]	NP_001239987.1	29 kDa	0.13	1.2	[]	113	132
135	Cluster of NADP-dependent malic enzyme [Glycine max] (XP_003516804.1)	XP_003516804.1 [8]	65 kDa	0.1	1.2	[]	138	161
135.1	NADP-dependent malic enzyme [Glycine max]	XP_003516804.1	65 kDa	0.074	1.2	[]	123	148
141	Cluster of ATPase 11, plasma membrane-type [Glycine max] (XP_003549657.1)	XP_003549657.1 [9]	105 kDa	0.11	1.2	[]	98	117
141.1	ATPase 11, plasma membrane-type [Glycine max]	XP_003549657.1	105 kDa	0.2	1.2	[]	78	90
141.2	plasma membrane ATPase 4 [Glycine max]	XP_003546412.1	105 kDa	0.22	1.2	[]	64	74
141.4	ATPase 11, plasma membrane-type [Glycine max]	XP_003527056.1	105 kDa	0.21	1.2	[]	70	81
167	soyasaponin III rhamnosyltransferase [Glycine max]	NP_001240857.1	54 kDa	0.045	1.2	[]	121	150
186	Cluster of uncharacterized protein LOC100817791 isoform X1 [Glycine max] (XP_006600232.1)	XP_006600232.1 [2]	30 kDa	0.1	1.2	[]	99	119
186.1	uncharacterized protein LOC100817791 isoform X1 [Glycine max]	XP_006600232.1	30 kDa	0.1	1.2	[]	89	108
188	Cluster of methylenetetrahydrofolate reductase 2 [Glycine max] (XP_003527588.1)	XP_003527588.1 [2]	67 kDa	0.11	1.2	[]	84	102
188.2	methylenetetrahydrofolate reductase 2 [Glycine max]	XP_003523478.1	67 kDa	0.14	1.2	[]	74	89
192	malate dehydrogenase [NADP], chloroplastic [Glycine max]	XP_003536287.1	48 kDa	0.16	1.2	[]	88	103
194.3	clathrin heavy chain 2 [Glycine max]	XP_003544075.1	193 kDa	0.13	1.2	[]	60	74
195.2	aconitate hydratase, cytoplasmic [Glycine max]	XP_003527493.1	107 kDa	0.17	1.2	[]	87	101
211.3	NADPH-dependent aldo-keto reductase, chloroplastic [Glycine max]	XP_003520967.1	35 kDa	0.32	1.2	[]	18	22
214	carotenoid 9,10(9',10')-cleavage dioxygenase 1 [Glycine max]	XP_003542847.1	61 kDa	0.069	1.2	[]	97	120
224	Cluster of mitochondrial phosphate transporter [Glycine max] (NP_001237304.1)	NP_001237304.1 [2]	40 kDa	0.18	1.2	[]	80	93
224.1	mitochondrial phosphate transporter [Glycine max]	NP_001237304.1	40 kDa	0.18	1.2	[]	80	93
229.2	PREDICTED: 30S ribosomal protein 2, chloroplastic isoform X2 [Glycine max]	XP_003531427.1 (+1)	?	0.28	1.2	[]	32	38
237	harpin binding protein 1 [Glycine max]	NP_001238106.1	28 kDa	0.071	1.2	[]	90	112
255	PREDICTED: auxin-binding protein ABP19a-like [Glycine max]	XP_003551125.1	?	0.13	1.2	[]	83	99
257	Cluster of dihydrolipoyllysine-residue acetyltransferase component 2 of pyruvate dehydrogenase complex, mitochondrial isoform X1 [Glycine max] (XP_003548684.1)	XP_003548684.1 [4]	60 kDa	0.21	1.2	[]	73	84
275	Cluster of uncharacterized protein LOC100499700 [Glycine max] (NP_001238565.1)	NP_001238565.1 [2]	22 kDa	0.13	1.2	[]	67	82
286.3	2,4-D inducible glutathione S-transferase [Glycine max]	NP_001237713.1	?	0.24	1.2	[]	32	39
297	protoporphyrinogen oxidase 1, chloroplastic [Glycine max]	XP_003536005.1	59 kDa	0.18	1.2	[]	68	80
308	uncharacterized protein LOC100500317 [Glycine max]	NP_001236277.1 (+1)	23 kDa	0.17	1.2	[]	69	82
313	Cluster of serine carboxypeptidase-like 51 [Glycine max] (XP_003543444.1)	XP_003543444.1 [3]	51 kDa	0.14	1.2	[]	56	69
317	Cluster of adenylosuccinate synthetase 2, chloroplastic [Glycine max] (XP_003521188.1)	XP_003521188.1 [2]	53 kDa	0.23	1.2	[]	52	61
317.1	adenylosuccinate synthetase 2, chloroplastic [Glycine max]	XP_003521188.1	53 kDa	0.25	1.2	[]	47	55
317.2	adenylosuccinate synthetase 2, chloroplastic [Glycine max]	XP_003554182.1	53 kDa	0.18	1.2	[]	42	52
319.2	pyruvate kinase, cytosolic isozyme [Glycine max]	XP_003529451.1	54 kDa	0.16	1.2	[]	65	78
323	Cluster of aconitate hydratase 1 [Glycine max] (XP_003517155.1)	XP_003517155.1 [2]	99 kDa	0.14	1.2	[]	126	145
323.1	aconitate hydratase 1 [Glycine max]	XP_003517155.1	99 kDa	0.1	1.2	[]	122	144
323.2	aconitate hydratase 1 [Glycine max]	XP_003537655.1	98 kDa	0.11	1.2	[]	106	126
331	Cluster of 12-oxophytodienoate reductase 2 [Glycine max] (XP_003517567.2)	XP_003517567.2 [2]	45 kDa	0.14	1.2	[]	62	76
331.1	12-oxophytodienoate reductase 2 [Glycine max]	XP_003517567.2	45 kDa	0.14	1.2	[]	62	76
350.2	flagellar radial spoke protein 5 isoform X1 [Glycine max]	XP_003540234.1	44 kDa	0.29	1.2	[]	38	44
362.2	glutamate decarboxylase [Glycine max]	XP_003534114.1	56 kDa	0.12	1.2	[]	62	77
363	uncharacterized protein LOC100798965 [Glycine max]	XP_014625503.1	31 kDa	0.23	1.2	[]	53	62
368.2	selenium-binding protein 1 [Glycine max]	XP_003552370.1	53 kDa	0.26	1.2	[]	41	48
371	Cluster of 40S ribosomal protein S6 [Glycine max] (XP_003545992.1)	XP_003545992.1 [3]	28 kDa	0.18	1.2	[]	43	53
371.2	40S ribosomal protein S6 [Glycine max]	XP_003532242.1	28 kDa	0.29	1.2	[]	38	44
376.1	ATP sulfurylase [Glycine max]	NP_001235668.1	?	0.21	1.2	[]	54	64
379	L-lactate dehydrogenase A [Glycine max]	XP_003549909.1	38 kDa	0.22	1.2	[]	35	43
391	Cluster of uncharacterized protein LOC100810662 [Glycine max] (XP_003531756.1)	XP_003531756.1 [3]	32 kDa	0.2	1.2	[]	52	62
398.2	adenylate kinase 5, chloroplastic isoform X1 [Glycine max]	XP_014617529.1 (+1)	67 kDa	0.23	1.2	[]	28	35
427.1	caffeic acid 3-O-methyltransferase-like [Glycine max]	NP_001240003.1	40 kDa	0.21	1.2	[]	33	41
428	Cluster of RNA-binding protein CP31B, chloroplastic [Glycine max] (XP_003526568.3)	XP_003526568.3 [2]	35 kDa	0.21	1.2	[]	46	55
428.1	RNA-binding protein CP31B, chloroplastic [Glycine max]	XP_003526568.3	35 kDa	0.21	1.2	[]	46	55
433.3	uncharacterized protein LOC100527501 [Glycine max]	NP_001236941.1	25 kDa	0.33	1.2	[]	21	25
433.4	uncharacterized protein LOC100499920 [Glycine max]	NP_001237991.1	25 kDa	0.33	1.2	[]	20	24
433.6	60S ribosomal protein L19-3 [Glycine max]	XP_006574542.1	25 kDa	0.31	1.2	[]	17	21
441	Cluster of metacaspase-4 [Glycine max] (XP_003546660.1)	XP_003546660.1 [2]	45 kDa	0.24	1.2	[]	45	53
464	Cluster of argininosuccinate synthase, chloroplastic-like [Glycine max] (NP_001276304.1)	NP_001276304.1 [4]	52 kDa	0.23	1.2	[]	30	37
464.2	argininosuccinate synthase, chloroplastic [Glycine max]	XP_006600802.1	52 kDa	0.27	1.2	[]	29	35
481.2	DEAD-box ATP-dependent RNA helicase 3, chloroplastic [Glycine max]	XP_003554590.1	84 kDa	0.24	1.2	[]	32	39
501	uncharacterized protein LOC100527145 [Glycine max]	NP_001235560.1	?	0.27	1.2	[]	30	36
516	Cluster of uncharacterized protein LOC100793646 [Glycine max] (XP_003531724.1)	XP_003531724.1 [2]	42 kDa	0.29	1.2	[]	36	42
516.1	uncharacterized protein LOC100793646 [Glycine max]	XP_003531724.1	42 kDa	0.28	1.2	[]	35	41
517.1	PREDICTED: LOW QUALITY PROTEIN: phospholipase D alpha 1 [Glycine max]	XP_006585630.2	?	0.21	1.2	[]	46	55
520	Cluster of uncharacterized protein LOC100500043 [Glycine max] (NP_001236040.1)	NP_001236040.1 [5]	17 kDa	0.28	1.2	[]	32	38
520.1	uncharacterized protein LOC100500043 [Glycine max]	NP_001236040.1 (+1)	17 kDa	0.28	1.2	[]	32	38
521.2	bifunctional protein FolD 2 [Glycine max]	XP_003554514.1	32 kDa	0.32	1.2	[]	19	23
523	Cluster of 26S proteasome non-ATPase regulatory subunit 4 homolog isoform X1 [Glycine max] (XP_003517168.1)	XP_003517168.1 [4]	43 kDa	0.27	1.2	[]	29	35
523.1	26S proteasome non-ATPase regulatory subunit 4 homolog isoform X1 [Glycine max]	XP_003517168.1	43 kDa	0.34	1.2	[]	25	29
523.2	uncharacterized protein LOC100803975 [Glycine max]	NP_001242422.1	43 kDa	0.32	1.2	[]	19	23
524.2	psbP-like protein [Glycine max]	NP_001239935.1	27 kDa	0.29	1.2	[]	22	27
530	Cluster of PGR5-like protein 1A, chloroplastic [Glycine max] (XP_003525746.1)	XP_003525746.1 [2]	36 kDa	0.22	1.2	[]	49	58
530.2	PGR5-like protein 1B, chloroplastic [Glycine max]	XP_003549873.1	37 kDa	0.3	1.2	[]	25	30
533	ribosomal protein L14 (chloroplast) [Glycine max]	YP_538801.1	14 kDa	0.27	1.2	[]	30	36
544	Cluster of importin subunit beta-1 [Glycine max] (XP_006584778.1)	XP_006584778.1 [2]	96 kDa	0.27	1.2	[]	31	37
544.1	importin subunit beta-1 [Glycine max]	XP_006584778.1	96 kDa	0.3	1.2	[]	25	30
562	PREDICTED: aspartate-semialdehyde dehydrogenase [Glycine max]	XP_003525219.1	?	0.35	1.2	[]	26	30
563	Cluster of prohibitin-1, mitochondrial [Glycine max] (XP_006592856.1)	XP_006592856.1 [2]	37 kDa	0.31	1.2	[]	31	36
563.1	prohibitin-1, mitochondrial [Glycine max]	XP_006592856.1	37 kDa	0.26	1.2	[]	28	34
564	Cluster of PREDICTED: peptidyl-prolyl cis-trans isomerase CYP37, chloroplastic-like [Glycine max] (XP_003541117.1)	XP_003541117.1 [2]	?	0.3	1.2	[]	25	30
568.1	uncharacterized protein LOC100789781 [Glycine max]	NP_001239740.1 (+1)	34 kDa	0.28	1.2	[]	34	40
569.3	ribonuclease TUDOR 1 [Glycine max]	XP_003532288.1	109 kDa	0.35	1.2	[]	12	15
569.4	ribonuclease TUDOR 1-like [Glycine max]	XP_003525164.1	109 kDa	0.42	1.2	[]	12	14
577	Cluster of 26S proteasome non-ATPase regulatory subunit 1 homolog A [Glycine max] (XP_003530934.1)	XP_003530934.1 [2]	110 kDa	0.34	1.2	[]	24	28
581	aspartyl protease family protein At5g10770 [Glycine max]	XP_003551807.1	52 kDa	0.18	1.2	[]	63	75
590	Cluster of serine--tRNA ligase [Glycine max] (XP_003536082.1)	XP_003536082.1 [2]	51 kDa	0.23	1.2	[]	29	36
590.1	serine--tRNA ligase [Glycine max]	XP_003536082.1	51 kDa	0.23	1.2	[]	29	36
590.2	serine--tRNA ligase [Glycine max]	XP_003556504.1	51 kDa	0.3	1.2	[]	25	30
601	Cluster of bifunctional monothiol glutaredoxin-S16, chloroplastic [Glycine max] (XP_003520429.1)	XP_003520429.1 [2]	32 kDa	0.34	1.2	[]	24	28
601.1	bifunctional monothiol glutaredoxin-S16, chloroplastic [Glycine max]	XP_003520429.1	32 kDa	0.34	1.2	[]	23	27
615	alanine--tRNA ligase [Glycine max]	XP_003537781.2	110 kDa	0.29	1.2	[]	24	29
617.2	2-isopropylmalate synthase 2, chloroplastic [Glycine max]	XP_003536802.1	67 kDa	0.37	1.2	[]	15	18
620	hydroxyphenylpyruvate reductase-like [Glycine max]	NP_001304467.1	?	0.23	1.2	[]	28	35
626	uncharacterized protein LOC100780934 [Glycine max]	NP_001240950.1	37 kDa	0.24	1.2	[]	31	38
628	reactive Intermediate Deaminase A, chloroplastic [Glycine max]	XP_003532126.1	20 kDa	0.3	1.2	[]	26	31
630	uncharacterized protein LOC100809006 [Glycine max]	NP_001239876.1	44 kDa	0.26	1.2	[]	26	32
636.1	eukaryotic translation initiation factor 3 subunit E [Glycine max]	XP_014618587.1	51 kDa	0.3	1.2	[]	26	31
636.2	eukaryotic translation initiation factor 3 subunit E [Glycine max]	XP_003519090.1	51 kDa	0.35	1.2	[]	26	30
638.2	RGG repeats nuclear RNA binding protein A [Glycine max]	XP_003529036.1	39 kDa	0.38	1.2	[]	19	22
641	uncharacterized protein LOC100785827 [Glycine max]	NP_001241125.1 (+1)	33 kDa	0.35	1.2	[]	26	30
652	Cluster of PREDICTED: multicystatin [Glycine max] (XP_014622135.1)	XP_014622135.1 [2]	?	0.35	1.2	[]	26	30
653.1	uncharacterized protein LOC100805631 [Glycine max]	NP_001241639.1	17 kDa	0.28	1.2	[]	20	25
667	Cluster of dicarboxylate transporter 2.1, chloroplastic [Glycine max] (XP_003547089.1)	XP_003547089.1 [2]	61 kDa	0.34	1.2	[]	25	29
667.2	dicarboxylate transporter 2.1, chloroplastic [Glycine max]	XP_003531538.1	60 kDa	0.29	1.2	[]	22	27
671	Cluster of glucose-1-phosphate adenylyltransferase large subunit 1 isoform X1 [Glycine max] (XP_006577920.1)	XP_006577920.1 [2]	57 kDa	0.26	1.2	[]	26	32
671.1	glucose-1-phosphate adenylyltransferase large subunit 1 isoform X1 [Glycine max]	XP_006577920.1	57 kDa	0.3	1.2	[]	26	31
684	Cluster of uncharacterized protein LOC100796920 [Glycine max] (NP_001242868.1)	NP_001242868.1 [3]	?	0.3	1.2	[]	27	32
690	aspartyl protease family protein At5g10770 [Glycine max]	XP_003532146.1	52 kDa	0.19	1.2	[]	61	72
691.2	UPF0051 protein ABCI8, chloroplastic [Glycine max]	XP_006600720.1	59 kDa	0.32	1.2	[]	19	23
701.2	uncharacterized protein LOC100500164 [Glycine max]	NP_001237789.1	21 kDa	0.42	1.2	[]	11	13
711	Cluster of peroxisomal fatty acid beta-oxidation multifunctional protein AIM1 [Glycine max] (XP_003534202.1)	XP_003534202.1 [2]	78 kDa	0.26	1.2	[]	26	32
711.1	peroxisomal fatty acid beta-oxidation multifunctional protein AIM1 [Glycine max]	XP_003534202.1	78 kDa	0.3	1.2	[]	26	31
721.2	K(+) efflux antiporter 2, chloroplastic [Glycine max]	XP_006587859.1	129 kDa	0.5	1.2	[]	4	5
724	sucrose-phosphatase 1 [Glycine max]	XP_006588893.1	47 kDa	0.29	1.2	[]	22	27
736.1	stromal processing peptidase, chloroplastic [Glycine max]	XP_006573851.1	140 kDa	0.32	1.2	[]	18	22
736.2	stromal processing peptidase, chloroplastic [Glycine max]	XP_003537738.1	140 kDa	0.38	1.2	[]	19	22
742	Cluster of PREDICTED: 26S proteasome non-ATPase regulatory subunit 11 homolog [Glycine max] (XP_014630019.1)	XP_014630019.1 [2]	?	0.34	1.2	[]	24	28
742.1	PREDICTED: 26S proteasome non-ATPase regulatory subunit 11 homolog [Glycine max]	XP_014630019.1	?	0.34	1.2	[]	24	28
742.2	26S proteasome non-ATPase regulatory subunit 11 homolog [Glycine max]	XP_014631720.1	47 kDa	0.34	1.2	[]	24	28
743.1	40S ribosomal protein S8 [Glycine max]	XP_003520991.1	25 kDa	0.42	1.2	[]	12	14
743.2	PREDICTED: uncharacterized protein LOC100500112 isoform X1 [Glycine max]	XP_006601753.1	?	0.31	1.2	[]	17	21
743.3	40S ribosomal protein S8 [Glycine max]	NP_001240243.1	25 kDa	0.38	1.2	[]	18	21
745.2	proteasome subunit alpha type-2-A [Glycine max]	XP_014629940.1	26 kDa	0.36	1.2	[]	13	16
754	Cluster of putative 4-hydroxy-4-methyl-2-oxoglutarate aldolase 3 isoform X1 [Glycine max] (XP_003543101.2)	XP_003543101.2 [5]	22 kDa	0.32	1.2	[]	32	37
754.1	putative 4-hydroxy-4-methyl-2-oxoglutarate aldolase 3 isoform X1 [Glycine max]	XP_003543101.2 (+1)	22 kDa	0.3	1.2	[]	27	32
755	Cluster of peptidyl-prolyl cis-trans isomerase CYP26-2, chloroplastic [Glycine max] (XP_006600790.1)	XP_006600790.1 [2]	38 kDa	0.34	1.2	[]	25	29
755.1	peptidyl-prolyl cis-trans isomerase CYP26-2, chloroplastic [Glycine max]	XP_006600790.1	38 kDa	0.34	1.2	[]	24	28
756	Cluster of cysteine synthase isoform X1 [Glycine max] (XP_006605281.1)	XP_006605281.1 [2]	35 kDa	0.27	1.2	[]	31	37
756.1	cysteine synthase isoform X1 [Glycine max]	XP_006605281.1	35 kDa	0.27	1.2	[]	31	37
758	uncharacterized protein LOC100306108 [Glycine max]	NP_001237661.1	28 kDa	0.3	1.2	[]	25	30
761	Cluster of probable N-acetyl-gamma-glutamyl-phosphate reductase, chloroplastic [Glycine max] (XP_003529252.1)	XP_003529252.1 [2]	43 kDa	0.33	1.2	[]	21	25
763	PREDICTED: uncharacterized protein LOC100499823 isoform X1 [Glycine max]	XP_006577772.1	?	0.25	1.2	[]	25	31
775	Cluster of probable 3-hydroxyisobutyrate dehydrogenase-like 1, mitochondrial [Glycine max] (XP_003530536.2)	XP_003530536.2 [2]	35 kDa	0.35	1.2	[]	12	15
782	uncharacterized protein LOC100526984 [Glycine max]	NP_001236867.1	19 kDa	0.34	1.2	[]	23	27
783	Cluster of PREDICTED: 12-oxophytodienoate reductase 3 [Glycine max] (XP_003542357.1)	XP_003542357.1 [2]	?	0.3	1.2	[]	25	30
783.1	PREDICTED: 12-oxophytodienoate reductase 3 [Glycine max]	XP_003542357.1	?	0.3	1.2	[]	25	30
783.2	12-oxophytodienoate reductase 3 [Glycine max]	XP_003551128.1	44 kDa	0.34	1.2	[]	23	27
787.2	uncharacterized protein LOC100789930 [Glycine max]	NP_001242568.1	?	0.32	1.2	[]	19	23
790	eukaryotic translation initiation factor 3 subunit I [Glycine max]	XP_003517705.1	36 kDa	0.38	1.2	[]	18	21
793.1	uncharacterized protein LOC100499951 [Glycine max]	NP_001238489.1	18 kDa	0.38	1.2	[]	19	22
796	3-oxo-Delta(4,5)-steroid 5-beta-reductase [Glycine max]	XP_003525919.1	44 kDa	0.34	1.2	[]	23	27
798	Cluster of ATP-dependent 6-phosphofructokinase 3 isoform X1 [Glycine max] (XP_003529065.1)	XP_003529065.1 [2]	59 kDa	0.33	1.2	[]	22	26
798.1	ATP-dependent 6-phosphofructokinase 3 isoform X1 [Glycine max]	XP_003529065.1	59 kDa	0.33	1.2	[]	22	26
804	PREDICTED: cystathionine gamma-synthase 1, chloroplastic [Glycine max]	XP_003552541.1	?	0.31	1.2	[]	16	20
805	Cluster of diaminopimelate epimerase, chloroplastic [Glycine max] (XP_003554333.1)	XP_003554333.1 [2]	39 kDa	0.36	1.2	[]	13	16
805.2	diaminopimelate epimerase, chloroplastic-like [Glycine max]	NP_001240192.1	39 kDa	0.43	1.2	[]	13	15
818	uncharacterized protein LOC100499761 [Glycine max]	NP_001235654.1	11 kDa	0.29	1.2	[]	23	28
824.2	uncharacterized protein LOC100527191 [Glycine max]	NP_001236211.1 (+1)	23 kDa	0.31	1.2	[]	17	21
826	PREDICTED: uncharacterized protein LOC100818483 isoform X1 [Glycine max]	XP_006584625.1 (+1)	?	0.38	1.2	[]	18	21
840	Cluster of calcium sensing receptor, chloroplastic isoform X1 [Glycine max] (XP_003538526.1)	XP_003538526.1 [2]	69 kDa	0.38	1.2	[]	19	22
840.1	calcium sensing receptor, chloroplastic isoform X1 [Glycine max]	XP_003538526.1	69 kDa	0.38	1.2	[]	19	22
840.2	uncharacterized protein LOC100786123 [Glycine max]	XP_003552771.1	70 kDa	0.37	1.2	[]	16	19
844.2	pyruvate kinase [Glycine max]	NP_001236056.1 (+1)	55 kDa	0.32	1.2	[]	32	37
846	acetyl-coenzyme A synthetase, chloroplastic/glyoxysomal [Glycine max]	XP_003553322.1	84 kDa	0.41	1.2	[]	8	10
848.2	heat shock factor-binding protein [Glycine max]	XP_003536195.1	10 kDa	0.37	1.2	[]	16	19
849	Cluster of uncharacterized protein At2g27730, mitochondrial [Glycine max] (XP_003538109.1)	XP_003538109.1 [2]	12 kDa	0.37	1.2	[]	15	18
866	proliferating cell nuclear antigen [Glycine max]	XP_003551328.1	30 kDa	0.35	1.2	[]	12	15
878	Cluster of aspartate--tRNA ligase 2, cytoplasmic [Glycine max] (XP_003550250.1)	XP_003550250.1 [2]	60 kDa	0.37	1.2	[]	17	20
878.1	aspartate--tRNA ligase 2, cytoplasmic [Glycine max]	XP_003550250.1	60 kDa	0.37	1.2	[]	17	20
886.2	glycine-rich RNA-binding protein 4, mitochondrial [Glycine max]	XP_003552565.1	25 kDa	0.41	1.2	[]	8	10
888	uncharacterized protein LOC100306264 [Glycine max]	NP_001236220.1	11 kDa	0.32	1.2	[]	32	37
933	uncharacterized protein LOC100787776 [Glycine max]	XP_003526058.1	25 kDa	0.37	1.2	[]	16	19
935	Cluster of bifunctional aspartate aminotransferase and glutamate/aspartate-prephenate aminotransferase [Glycine max] (XP_003531365.1)	XP_003531365.1 [2]	50 kDa	0.38	1.2	[]	19	22
935.1	bifunctional aspartate aminotransferase and glutamate/aspartate-prephenate aminotransferase [Glycine max]	XP_003531365.1	50 kDa	0.38	1.2	[]	19	22
939	Cluster of uncharacterized protein LOC100499779 precursor [Glycine max] (NP_001235916.1)	NP_001235916.1 [2]	21 kDa	0.42	1.2	[]	11	13
939.1	uncharacterized protein LOC100499779 precursor [Glycine max]	NP_001235916.1	21 kDa	0.42	1.2	[]	11	13
939.2	uncharacterized protein LOC100305526 precursor [Glycine max]	NP_001236595.1	?	0.41	1.2	[]	8	10
945	uncharacterized protein LOC100784099 [Glycine max]	NP_001241486.1 (+2)	51 kDa	0.36	1.2	[]	14	17
948	uncharacterized protein LOC100816387 [Glycine max]	XP_006586994.1	10 kDa	0.43	1.2	[]	13	15
951	Cluster of phenylalanine--tRNA ligase, chloroplastic/mitochondrial isoform X2 [Glycine max] (XP_006574847.1)	XP_006574847.1 [4]	50 kDa	0.36	1.2	[]	13	16
951.1	phenylalanine--tRNA ligase, chloroplastic/mitochondrial isoform X2 [Glycine max]	XP_006574847.1 (+1)	50 kDa	0.36	1.2	[]	13	16
956	Cluster of eukaryotic translation initiation factor [Glycine max] (XP_003549535.1)	XP_003549535.1 [2]	87 kDa	0.36	1.2	[]	13	16
956.1	eukaryotic translation initiation factor [Glycine max]	XP_003549535.1	87 kDa	0.36	1.2	[]	13	16
968	tryptophan synthase beta chain 1 [Glycine max]	XP_003519001.1	52 kDa	0.37	1.2	[]	15	18
977	uncharacterized protein LOC100797326 [Glycine max]	NP_001240991.1	36 kDa	0.33	1.2	[]	20	24
979	dicarboxylate transporter 1, chloroplastic [Glycine max]	XP_003537966.1 (+1)	59 kDa	0.32	1.2	[]	18	22
986	Cluster of mitogen-activated protein kinase homolog MMK1 isoform X1 [Glycine max] (XP_003529369.1)	XP_003529369.1 [4]	50 kDa	0.36	1.2	[]	14	17
986.1	mitogen-activated protein kinase homolog MMK1 isoform X1 [Glycine max]	XP_003529369.1 (+1)	50 kDa	0.36	1.2	[]	14	17
993	Cluster of uncharacterized protein LOC100500015 [Glycine max] (NP_001235631.1)	NP_001235631.1 [3]	12 kDa	0.31	1.2	[]	17	21
993.1	uncharacterized protein LOC100500015 [Glycine max]	NP_001235631.1 (+1)	12 kDa	0.36	1.2	[]	13	16
994.1	binding partner of ACD11 1 [Glycine max]	XP_003516994.1	30 kDa	0.42	1.2	[]	10	12
1013.1	uncharacterized protein LOC100798615 [Glycine max]	NP_001241047.1	29 kDa	0.43	1.2	[]	13	15
1026	ATP-dependent Clp protease proteolytic subunit-related protein 1, chloroplastic [Glycine max]	XP_003536581.1 (+1)	41 kDa	0.37	1.2	[]	15	18
1029	ATPase subunit 8 (mitochondrion) [Glycine max]	YP_007516931.1	18 kDa	0.5	1.2	[]	6	7
1049	GDSL esterase/lipase At5g33370 [Glycine max]	XP_014627512.1	40 kDa	0.41	1.2	[]	9	11
1052	Cluster of polyphenol oxidase II, chloroplastic [Glycine max] (XP_006583808.1)	XP_006583808.1 [2]	69 kDa	0.36	1.2	[]	13	16
1052.1	polyphenol oxidase II, chloroplastic [Glycine max]	XP_006583808.1	69 kDa	0.36	1.2	[]	13	16
1074	D-ribulose kinase isoform X1 [Glycine max]	XP_003537850.1	52 kDa	0.37	1.2	[]	17	20
1076	Cluster of flowering locus K homology domain isoform X2 [Glycine max] (XP_003554280.1)	XP_003554280.1 [4]	56 kDa	0.37	1.2	[]	15	18
1076.1	flowering locus K homology domain isoform X2 [Glycine max]	XP_003554280.1 (+1)	56 kDa	0.37	1.2	[]	15	18
1092.1	probable aldo-keto reductase 1 isoform X3 [Glycine max]	XP_006577296.1 (+2)	45 kDa	0.36	1.2	[]	13	16
1101	Cluster of 2-dehydro-3-deoxyphosphooctonate aldolase [Glycine max] (XP_014626657.1)	XP_014626657.1 [2]	32 kDa	0.36	1.2	[]	13	16
1101.1	2-dehydro-3-deoxyphosphooctonate aldolase [Glycine max]	XP_014626657.1	32 kDa	0.36	1.2	[]	13	16
1131	coatomer subunit beta-1 [Glycine max]	XP_003529523.1	106 kDa	0.42	1.2	[]	10	12
1133	uncharacterized protein LOC100786059 [Glycine max]	XP_003530960.1	64 kDa	0.36	1.2	[]	13	16
1134	NADH dehydrogenase subunit I (chloroplast) [Glycine max]	YP_538814.1	19 kDa	0.36	1.2	[]	14	17
1137	5'-methylthioadenosine/S-adenosylhomocysteine nucleosidase 2 isoform X1 [Glycine max]	XP_003522770.1 (+1)	28 kDa	0.42	1.2	[]	12	14
1141	gamma carbonic anhydrase-like 2, mitochondrial [Glycine max]	XP_003525414.1	28 kDa	0.43	1.2	[]	13	15
1145	Cluster of PREDICTED: uncharacterized protein LOC100527254 isoform X1 [Glycine max] (XP_006576195.1)	XP_006576195.1 [2]	?	0.43	1.2	[]	13	15
1145.1	PREDICTED: uncharacterized protein LOC100527254 isoform X1 [Glycine max]	XP_006576195.1	?	0.43	1.2	[]	13	15
1154	PREDICTED: aldehyde dehydrogenase family 2 member B7, mitochondrial-like [Glycine max]	XP_003532011.1	?	0.23	1.2	[]	30	37
1163	PREDICTED: uncharacterized protein LOC100527131 isoform X1 [Glycine max]	XP_006595529.1	?	0.42	1.2	[]	11	13
1165	Cluster of proline--tRNA ligase, chloroplastic/mitochondrial [Glycine max] (XP_003548163.1)	XP_003548163.1 [2]	62 kDa	0.36	1.2	[]	13	16
1165.1	proline--tRNA ligase, chloroplastic/mitochondrial [Glycine max]	XP_003548163.1	62 kDa	0.36	1.2	[]	13	16
1165.2	proline--tRNA ligase, chloroplastic/mitochondrial [Glycine max]	XP_003533984.1	62 kDa	0.43	1.2	[]	13	15
1167	Cluster of 3-hydroxyisobutyryl-CoA hydrolase-like protein 3, mitochondrial isoform X1 [Glycine max] (XP_003525261.1)	XP_003525261.1 [2]	45 kDa	0.41	1.2	[]	9	11
1167.1	3-hydroxyisobutyryl-CoA hydrolase-like protein 3, mitochondrial isoform X1 [Glycine max]	XP_003525261.1	45 kDa	0.41	1.2	[]	9	11
1167.2	3-hydroxyisobutyryl-CoA hydrolase-like protein 3, mitochondrial isoform X1 [Glycine max]	XP_003530649.1	45 kDa	0.5	1.2	[]	5	6
1178	uncharacterized protein LOC100305482 [Glycine max]	NP_001236028.1 (+1)	?	0.36	1.2	[]	14	17
1190	Cluster of uncharacterized protein At4g15545 [Glycine max] (XP_014625415.1)	XP_014625415.1 [2]	37 kDa	0.35	1.2	[]	12	15
1190.1	uncharacterized protein At4g15545 [Glycine max]	XP_014625415.1	37 kDa	0.35	1.2	[]	12	15
1212	ketohexokinase isoform X2 [Glycine max]	XP_003537132.1 (+2)	44 kDa	0.41	1.2	[]	9	11
1213	protein ABCI7, chloroplastic [Glycine max]	XP_003539175.2	50 kDa	0.41	1.2	[]	9	11
1216	uncharacterized protein LOC100500557 [Glycine max]	NP_001236074.1	?	0.43	1.2	[]	13	15
1228	ervatamin-B [Glycine max]	XP_003529366.1	38 kDa	0.5	1.2	[]	4	5
1230	Cluster of PREDICTED: chalcone isomerase 4B isoform X1 [Glycine max] (XP_006577878.1)	XP_006577878.1 [2]	?	0.35	1.2	[]	12	15
1230.1	PREDICTED: chalcone isomerase 4B isoform X1 [Glycine max]	XP_006577878.1	?	0.35	1.2	[]	12	15
1231.1	uncharacterized protein LOC100788535 [Glycine max]	NP_001239929.1	16 kDa	0.42	1.2	[]	10	12
1235	(S)-ureidoglycine aminohydrolase [Glycine max]	XP_003524192.1 (+1)	33 kDa	0.5	1.2	[]	5	6
1239	PREDICTED: uncharacterized protein LOC100789496 isoform X1 [Glycine max]	XP_014618989.1	?	0.42	1.2	[]	10	12
1244	Cluster of peroxisomal and mitochondrial division factor 2 isoform X2 [Glycine max] (XP_003519552.1)	XP_003519552.1 [3]	35 kDa	0.41	1.2	[]	8	10
1285	eukaryotic translation initiation factor 3 subunit A [Glycine max]	XP_003554329.1	112 kDa	0.41	1.2	[]	8	10
1296	uncharacterized protein LOC100305903 [Glycine max]	NP_001238494.1	21 kDa	0.42	1.2	[]	11	13
1299	photosystem I chlorophyll a/b-binding protein 6, chloroplastic isoform X1 [Glycine max]	XP_003546513.1 (+1)	29 kDa	0.38	1.2	[]	18	21
1300	uncharacterized protein LOC100783648 [Glycine max]	NP_001239801.1	22 kDa	0.5	1.2	[]	6	7
1303	Cluster of uncharacterized protein LOC100305505 [Glycine max] (NP_001236331.1)	NP_001236331.1 [2]	12 kDa	0.42	1.2	[]	10	12
1303.1	uncharacterized protein LOC100305505 [Glycine max]	NP_001236331.1	12 kDa	0.41	1.2	[]	9	11
1315	phospho-2-dehydro-3-deoxyheptonate aldolase 1, chloroplastic [Glycine max]	XP_003519173.1	59 kDa	0.26	1.2	[]	26	32
1316	L-ascorbate oxidase homolog [Glycine max]	XP_003527501.1 (+1)	60 kDa	0.42	1.2	[]	10	12
1325	Cluster of argininosuccinate lyase, chloroplastic isoform X1 [Glycine max] (XP_003522764.1)	XP_003522764.1 [3]	57 kDa	0.41	1.2	[]	9	11
1325.1	argininosuccinate lyase, chloroplastic isoform X1 [Glycine max]	XP_003522764.1 (+1)	57 kDa	0.41	1.2	[]	9	11
1337	isoleucine--tRNA ligase, chloroplastic/mitochondrial [Glycine max]	XP_006600357.1	124 kDa	0.41	1.2	[]	8	10
1357	KH domain-containing protein HEN4 [Glycine max]	XP_014627270.1	58 kDa	0.42	1.2	[]	11	13
1374	phosphoglycerate mutase-like protein isoform X1 [Glycine max]	XP_006577877.1	36 kDa	0.41	1.2	[]	9	11
1376	uncharacterized protein LOC100788441 [Glycine max]	XP_003537411.1	17 kDa	0.37	1.2	[]	17	20
1401	Cluster of SGT1-2 [Glycine max] (NP_001236585.1)	NP_001236585.1 [2]	41 kDa	0.5	1.2	[]	6	7
1401.1	SGT1-2 [Glycine max]	NP_001236585.1	41 kDa	0.5	1.2	[]	6	7
1418	uncharacterized protein LOC100783843 [Glycine max]	NP_001276293.1 (+1)	35 kDa	0.41	1.2	[]	9	11
1429	Cluster of UBP1-associated protein 2C [Glycine max] (XP_006592545.1)	XP_006592545.1 [2]	44 kDa	0.41	1.2	[]	8	10
1436	PREDICTED: chlorophyll(ide) b reductase NOL, chloroplastic isoform X1 [Glycine max]	XP_003546651.1	?	0.5	1.2	[]	4	5
1437	tropinone reductase homolog At5g06060 [Glycine max]	XP_003552193.1	28 kDa	0.41	1.2	[]	9	11
1441	outer envelope protein 80, chloroplastic [Glycine max]	XP_003542049.2 (+2)	75 kDa	0.41	1.2	[]	8	10
1466	hypothetical chloroplast RF1 (chloroplast) [Glycine max]	YP_538810.1	216 kDa	0.5	1.2	[]	5	6
1467	uncharacterized protein LOC100499806 [Glycine max]	NP_001236290.1 (+1)	?	0.5	1.2	[]	5	6
1489	zinc finger CCCH domain-containing protein 31 isoform X2 [Glycine max]	XP_003521211.1 (+1)	31 kDa	0.5	1.2	[]	6	7
1490	Cluster of uncharacterized protein LOC100305817 [Glycine max] (NP_001237109.1)	NP_001237109.1 [2]	14 kDa	0.5	1.2	[]	5	6
1495	phosphoribosylformylglycinamidine cyclo-ligase, chloroplastic/mitochondrial [Glycine max]	XP_003525128.1 (+1)	41 kDa	0.5	1.2	[]	4	5
1509	uncharacterized protein LOC100527183 [Glycine max]	NP_001236108.1	24 kDa	0.5	1.2	[]	5	6
1513	bifunctional riboflavin biosynthesis protein RIBA 1, chloroplastic [Glycine max]	XP_003532604.1 (+2)	59 kDa	0.5	1.2	[]	5	6
1518	linamarin synthase 1 [Glycine max]	XP_003519003.1	55 kDa	0.5	1.2	[]	6	7
1519	uncharacterized protein LOC100306684 [Glycine max]	NP_001238703.1	14 kDa	0.5	1.2	[]	4	5
1520	uncharacterized protein LOC100809400 [Glycine max]	NP_001241241.1	34 kDa	0.41	1.2	[]	8	10
1540	uncharacterized protein LOC100500683 [Glycine max]	NP_001237908.1	19 kDa	0.35	1.2	[]	12	15
1541.1	cysteine proteinase 15A [Glycine max]	XP_003523684.1	40 kDa	0.5	1.2	[]	6	7
1541.2	uncharacterized protein LOC100778716 precursor [Glycine max]	NP_001241450.1	40 kDa	0.5	1.2	[]	4	5
1542	Cluster of reticulon-like protein B8 isoform X1 [Glycine max] (XP_006602274.1)	XP_006602274.1 [6]	29 kDa	0.5	1.2	[]	5	6
1542.1	reticulon-like protein B8 isoform X1 [Glycine max]	XP_006602274.1 (+3)	29 kDa	0.5	1.2	[]	4	5
1547	synaptotagmin-2 [Glycine max]	XP_003545028.1	61 kDa	0.5	1.2	[]	5	6
1600	cytochrome b-c1 complex subunit 9 [Glycine max]	XP_003521466.1	8 kDa	0.5	1.2	[]	5	6
1607	phenolic glucoside malonyltransferase 1 [Glycine max]	XP_003551761.1	50 kDa	0.5	1.2	[]	4	5
1610	GDSL esterase/lipase At1g29670 [Glycine max]	XP_003546057.1	40 kDa	0.5	1.2	[]	5	6
1616	PREDICTED: stellacyanin-like [Glycine max]	XP_003550819.1	?	0.5	1.2	[]	5	6
1619	Cluster of remorin [Glycine max] (XP_003528866.1)	XP_003528866.1 [2]	22 kDa	0.42	1.2	[]	11	13
1621	Cluster of ATP-dependent Clp protease proteolytic subunit-related protein 2, chloroplastic [Glycine max] (XP_003525778.1)	XP_003525778.1 [3]	35 kDa	0.5	1.2	[]	5	6
1621.1	ATP-dependent Clp protease proteolytic subunit-related protein 2, chloroplastic [Glycine max]	XP_003525778.1	35 kDa	0.5	1.2	[]	5	6
1635	fasciclin-like arabinogalactan protein 15 [Glycine max]	XP_003521503.1 (+1)	50 kDa	0.5	1.2	[]	6	7
1666	(+)-neomenthol dehydrogenase [Glycine max]	XP_014633323.1	32 kDa	0.38	1.2	[]	19	22
1675	L-ascorbate oxidase [Glycine max]	XP_003555658.2	64 kDa	0.5	1.2	[]	5	6
1692	vacuolar protein sorting-associated protein 20 homolog 2 [Glycine max]	XP_003523217.1 (+1)	24 kDa	0.5	1.2	[]	5	6
1701	uncharacterized protein LOC100820628 [Glycine max]	NP_001242483.1 (+1)	26 kDa	0.5	1.2	[]	4	5
1707	putative lactoylglutathione lyase [Glycine max]	NP_001241602.1	23 kDa	0.5	1.2	[]	4	5
1708	acyl-coenzyme A thioesterase 13 isoform X2 [Glycine max]	XP_003523189.1 (+1)	16 kDa	0.5	1.2	[]	4	5
1709	uncharacterized protein LOC100816951 isoform X1 [Glycine max]	XP_006601844.1	36 kDa	0.5	1.2	[]	5	6
1755	uncharacterized protein LOC100781532 [Glycine max]	XP_003540361.1	46 kDa	0.5	1.2	[]	5	6
1760	Cluster of uncharacterized protein LOC100803908 isoform X1 [Glycine max] (XP_014634399.1)	XP_014634399.1 [7]	90 kDa	0.5	1.2	[]	5	6
1760.1	uncharacterized protein LOC100803908 isoform X1 [Glycine max]	XP_014634399.1 (+1)	90 kDa	0.5	1.2	[]	5	6
1763	GDSL esterase/lipase APG [Glycine max]	XP_003531641.3	39 kDa	0.5	1.2	[]	4	5
1766	uncharacterized protein LOC100810003 [Glycine max]	NP_001239728.1 (+1)	30 kDa	0.5	1.2	[]	4	5
1768	phenolic glucoside malonyltransferase 1 [Glycine max]	XP_003554894.2	53 kDa	0.5	1.2	[]	4	5
1779	agmatine deiminase [Glycine max]	XP_006600613.1	42 kDa	0.5	1.2	[]	5	6
1783	Cluster of ubiquitin fusion degradation protein 1 homolog isoform X1 [Glycine max] (XP_014633832.1)	XP_014633832.1 [2]	35 kDa	0.5	1.2	[]	4	5
1790	protein PLASTID TRANSCRIPTIONALLY ACTIVE 10 isoform X1 [Glycine max]	XP_003526973.1 (+1)	80 kDa	0.5	1.2	[]	4	5
1793	uncharacterized protein LOC100500637 precursor [Glycine max]	NP_001237172.1	?	0.5	1.2	[]	4	5
1821	Cluster of glutamine--tRNA ligase [Glycine max] (XP_003536678.1)	XP_003536678.1 [2]	90 kDa	0.5	1.2	[]	4	5
1853	histidinol-phosphate aminotransferase, chloroplastic [Glycine max]	XP_006599446.2	47 kDa	0.5	1.2	[]	4	5
1907	uncharacterized protein LOC100775219 [Glycine max]	XP_006586833.1	72 kDa	0.5	1.2	[]	5	6
2053	probable inactive purple acid phosphatase 1 isoform X1 [Glycine max]	XP_014626556.1	69 kDa	0.5	1.2	[]	5	6
9	Cluster of glyceraldehyde-3-phosphate dehydrogenase A subunit [Glycine max] (NP_001238484.1)	NP_001238484.1 [3]	?	< 0.00010	1.3	T3 low, T7 high	789	1019
9.1	glyceraldehyde-3-phosphate dehydrogenase A subunit [Glycine max]	NP_001238484.1 (+1)	?	< 0.00010	1.3	T3 low, T7 high	749	971
9.2	PREDICTED: glyceraldehyde-3-phosphate dehydrogenase A, chloroplastic [Glycine max]	XP_003548805.1	?	< 0.00010	1.3	T3 low, T7 high	727	948
38.2	chlorophyll a-b binding protein P4, chloroplastic [Glycine max]	XP_003527087.3	28 kDa	0.0027	1.3	[]	279	350
66.2	uncharacterized protein LOC100776789 [Glycine max]	NP_001240092.1	15 kDa	0.16	1.3	[]	34	44
85	Cluster of adenosylhomocysteinase [Glycine max] (XP_003531217.1)	XP_003531217.1 [2]	53 kDa	0.0029	1.3	[]	197	257
85.1	adenosylhomocysteinase [Glycine max]	XP_003531217.1	53 kDa	0.0035	1.3	[]	194	252
85.2	adenosylhomocysteinase [Glycine max]	XP_003538528.1	53 kDa	0.044	1.3	[]	86	111
141.3	plasma membrane ATPase 4 [Glycine max]	XP_003544641.1	105 kDa	0.06	1.3	[]	57	76
141.6	plasma membrane ATPase 4 [Glycine max]	XP_003550136.1	105 kDa	0.057	1.3	[]	55	74
160	prolyl endopeptidase [Glycine max]	XP_003545007.2	86 kDa	0.024	1.3	[]	137	173
186.2	ribulose-phosphate 3-epimerase, chloroplastic [Glycine max]	XP_006579530.1	30 kDa	0.068	1.3	[]	87	109
266.3	60S ribosomal protein L3-like [Glycine max]	NP_001276269.1	?	0.082	1.3	[]	43	58
313.2	serine carboxypeptidase-like 51 [Glycine max]	XP_003538156.1	51 kDa	0.18	1.3	[]	26	34
315.2	MAR-binding filament-like protein 1 isoform X1 [Glycine max]	XP_003539176.1 (+1)	82 kDa	0.27	1.3	[]	19	24
373	Cluster of importin subunit alpha-2 [Glycine max] (XP_006597715.1)	XP_006597715.1 [3]	59 kDa	0.097	1.3	[]	50	65
385.2	linoleate 13S-lipoxygenase 2-1, chloroplastic [Glycine max]	XP_003537948.1	104 kDa	0.13	1.3	[]	33	44
386	50S ribosomal protein L10, chloroplastic [Glycine max]	XP_003549555.3	26 kDa	0.14	1.3	[]	30	40
391.1	uncharacterized protein LOC100810662 [Glycine max]	XP_003531756.1	32 kDa	0.17	1.3	[]	38	48
414.2	NADH dehydrogenase [ubiquinone] iron-sulfur protein 1, mitochondrial [Glycine max]	XP_003553011.1	81 kDa	0.17	1.3	[]	23	31
421	probable carboxylesterase 2 [Glycine max]	XP_003518851.1	43 kDa	0.19	1.3	[]	35	44
432	NADH dehydrogenase [ubiquinone] 1 alpha subcomplex subunit 9, mitochondrial [Glycine max]	XP_003542442.1	44 kDa	0.15	1.3	[]	42	53
433	Cluster of uncharacterized protein LOC100499875 [Glycine max] (NP_001237257.1)	NP_001237257.1 [6]	25 kDa	0.2	1.3	[]	31	39
433.1	uncharacterized protein LOC100499875 [Glycine max]	NP_001237257.1	25 kDa	0.23	1.3	[]	19	25
460.1	guanosine nucleotide diphosphate dissociation inhibitor 2 [Glycine max]	XP_003531293.1	50 kDa	0.16	1.3	[]	28	37
460.2	rab GDP dissociation inhibitor alpha-like [Glycine max]	NP_001276273.1	50 kDa	0.16	1.3	[]	27	36
474	DNA-damage-repair/toleration protein DRT100-like precursor [Glycine max]	NP_001240925.1	40 kDa	0.15	1.3	[]	41	52
520.2	uncharacterized protein LOC100527754 [Glycine max]	NP_001236899.1 (+2)	18 kDa	0.25	1.3	[]	23	29
525	fatty acid hydroperoxide lyase, chloroplastic [Glycine max]	XP_003540282.1	53 kDa	0.18	1.3	[]	33	42
536	uroporphyrinogen decarboxylase 1, chloroplastic isoform X2 [Glycine max]	XP_003540489.1 (+3)	45 kDa	0.18	1.3	[]	26	34
564.2	PREDICTED: peptidyl-prolyl cis-trans isomerase CYP37, chloroplastic-like [Glycine max]	XP_003527264.1	?	0.23	1.3	[]	19	25
609	Cluster of 60S ribosomal protein L7a-1 [Glycine max] (XP_003537789.1)	XP_003537789.1 [3]	29 kDa	0.21	1.3	[]	24	31
609.2	uncharacterized protein LOC100797399 [Glycine max]	NP_001241416.1 (+1)	30 kDa	0.23	1.3	[]	19	25
617	Cluster of 2-isopropylmalate synthase 2, chloroplastic [Glycine max] (XP_003556565.1)	XP_003556565.1 [2]	68 kDa	0.27	1.3	[]	19	24
617.1	2-isopropylmalate synthase 2, chloroplastic [Glycine max]	XP_003556565.1	68 kDa	0.27	1.3	[]	19	24
636	Cluster of eukaryotic translation initiation factor 3 subunit E [Glycine max] (XP_014618587.1)	XP_014618587.1 [2]	51 kDa	0.18	1.3	[]	26	34
642	acetyl-CoA carboxylase 1 [Glycine max]	XP_003522811.1	252 kDa	0.33	1.3	[]	9	12
653	Cluster of uncharacterized protein LOC100805631 [Glycine max] (NP_001241639.1)	NP_001241639.1 [3]	17 kDa	0.24	1.3	[]	21	27
682	uncharacterized protein LOC100790141 [Glycine max]	NP_001240893.1 (+2)	30 kDa	0.25	1.3	[]	15	20
684.1	uncharacterized protein LOC100796920 [Glycine max]	NP_001242868.1	?	0.26	1.3	[]	16	21
687	Cluster of uncharacterized protein LOC100818968 [Glycine max] (XP_003526620.1)	XP_003526620.1 [2]	49 kDa	0.18	1.3	[]	24	32
687.1	uncharacterized protein LOC100818968 [Glycine max]	XP_003526620.1	49 kDa	0.21	1.3	[]	24	31
702.3	uncharacterized protein LOC100305705 [Glycine max]	NP_001235555.1 (+4)	16 kDa	0.5	1.3	[]	3	4
706.1	chloroplastic import inner membrane translocase subunit HP30-2 [Glycine max]	XP_003526780.1	28 kDa	0.21	1.3	[]	24	31
706.2	chloroplastic import inner membrane translocase subunit HP30-2 [Glycine max]	XP_003523301.1	28 kDa	0.2	1.3	[]	21	28
755.2	peptidyl-prolyl cis-trans isomerase CYP26-2, chloroplastic [Glycine max]	XP_003525643.1	42 kDa	0.24	1.3	[]	21	27
761.2	probable N-acetyl-gamma-glutamyl-phosphate reductase, chloroplastic [Glycine max]	XP_003555702.1	43 kDa	0.26	1.3	[]	17	22
791	ATPase ARSA1 [Glycine max]	XP_003556239.1 (+2)	44 kDa	0.17	1.3	[]	23	31
801	spermidine synthase [Glycine max]	XP_003532012.1 (+2)	37 kDa	0.4	1.3	[]	6	8
807	NADH dehydrogenase subunit K (chloroplast) [Glycine max]	YP_538751.1	24 kDa	0.3	1.3	[]	14	18
816	Cluster of protein translocase subunit SecA, chloroplastic [Glycine max] (XP_006574521.1)	XP_006574521.1 [3]	114 kDa	0.3	1.3	[]	15	19
816.1	protein translocase subunit SecA, chloroplastic [Glycine max]	XP_006574521.1	114 kDa	0.3	1.3	[]	15	19
816.2	protein translocase subunit SecA, chloroplastic isoform X1 [Glycine max]	XP_006589079.1 (+1)	115 kDa	0.3	1.3	[]	14	18
819	DNA-damage-repair/toleration protein DRT102 [Glycine max]	NP_001304600.1	?	0.24	1.3	[]	21	27
829	uncharacterized protein LOC100500224 isoform 1 [Glycine max]	NP_001234945.1	24 kDa	0.24	1.3	[]	22	28
851.2	glucose-6-phosphate isomerase, cytosolic [Glycine max]	XP_003554193.1	63 kDa	0.34	1.3	[]	10	13
871	membrane primary amine oxidase [Glycine max]	NP_001240200.1	28 kDa	0.22	1.3	[]	27	34
891	uncharacterized protein LOC100820203 [Glycine max]	NP_001241528.1	31 kDa	0.3	1.3	[]	15	19
909	proteasome subunit beta type-7-B isoform X1 [Glycine max]	XP_014622594.1	29 kDa	0.3	1.3	[]	14	18
911	Cluster of S-formylglutathione hydrolase [Glycine max] (XP_014618589.1)	XP_014618589.1 [2]	32 kDa	0.34	1.3	[]	10	13
911.1	S-formylglutathione hydrolase [Glycine max]	XP_014618589.1	32 kDa	0.34	1.3	[]	10	13
917	prohibitin-3, mitochondrial [Glycine max]	XP_003531805.1	30 kDa	0.35	1.3	[]	11	14
928.2	universal stress protein A-like protein [Glycine max]	XP_003553816.1	20 kDa	0.33	1.3	[]	9	12
937	phospholipase D alpha 1 [Glycine max]	XP_006595164.1	92 kDa	0.14	1.3	[]	37	48
947	phospho-2-dehydro-3-deoxyheptonate aldolase 2, chloroplastic [Glycine max]	XP_003545685.1	55 kDa	0.16	1.3	[]	34	44
954	serine carboxypeptidase-like 27 [Glycine max]	XP_003548016.1	56 kDa	0.3	1.3	[]	14	18
981	Cluster of long chain acyl-CoA synthetase 4 [Glycine max] (XP_003517503.1)	XP_003517503.1 [2]	74 kDa	0.29	1.3	[]	12	16
981.1	long chain acyl-CoA synthetase 4 [Glycine max]	XP_003517503.1	74 kDa	0.29	1.3	[]	12	16
994	Cluster of binding partner of ACD11 1 [Glycine max] (XP_003516994.1)	XP_003516994.1 [2]	30 kDa	0.3	1.3	[]	15	19
1013	Cluster of uncharacterized protein LOC100798615 [Glycine max] (NP_001241047.1)	NP_001241047.1 [2]	29 kDa	0.3	1.3	[]	15	19
1022	UDP-glucosyl transferase 73B2 [Glycine max]	XP_003518710.1	53 kDa	0.26	1.3	[]	16	21
1037	subtilisin-like protease SBT5.3 [Glycine max]	XP_003524185.1	83 kDa	0.29	1.3	[]	13	17
1060	uncharacterized protein LOC100499948 [Glycine max]	NP_001238446.1	11 kDa	0.4	1.3	[]	6	8
1085	Cluster of eukaryotic translation initiation factor 3 subunit C [Glycine max] (XP_003521511.1)	XP_003521511.1 [2]	105 kDa	0.29	1.3	[]	12	16
1085.1	eukaryotic translation initiation factor 3 subunit C [Glycine max]	XP_003521511.1	105 kDa	0.29	1.3	[]	12	16
1092	Cluster of probable aldo-keto reductase 1 isoform X3 [Glycine max] (XP_006577296.1)	XP_006577296.1 [5]	45 kDa	0.3	1.3	[]	14	18
1112	NADH dehydrogenase subunit 7 (mitochondrion) [Glycine max]	YP_007516886.1	44 kDa	0.34	1.3	[]	10	13
1116	glutathione S-transferase GST 25 [Glycine max]	NP_001235036.1	25 kDa	0.29	1.3	[]	13	17
1208.2	uncharacterized protein LOC100306042 [Glycine max]	NP_001236651.1	?	0.4	1.3	[]	7	9
1240	calcium-transporting ATPase 4, plasma membrane-type [Glycine max]	XP_014623709.1	114 kDa	0.35	1.3	[]	11	14
1256.2	uncharacterized protein LOC100527357 [Glycine max]	NP_001238718.1 (+2)	17 kDa	0.33	1.3	[]	9	12
1260	uncharacterized protein LOC100804718 [Glycine max]	XP_003524822.1	39 kDa	0.35	1.3	[]	11	14
1264	protein HOTHEAD [Glycine max]	XP_003525734.1	63 kDa	0.4	1.3	[]	6	8
1266.2	single-stranded DNA-binding protein WHY1, chloroplastic isoform X1 [Glycine max]	XP_014634831.1	30 kDa	0.4	1.3	[]	7	9
1275	bifunctional epoxide hydrolase 2 [Glycine max]	XP_003527442.1	35 kDa	0.35	1.3	[]	11	14
1284	thioredoxin H2 [Glycine max]	XP_003552507.1	15 kDa	0.33	1.3	[]	9	12
1312.1	60S ribosomal protein L36-3 [Glycine max]	XP_014628194.1	12 kDa	0.4	1.3	[]	6	8
1334	4-diphosphocytidyl-2-C-methyl-D-erythritol kinase, chloroplastic/chromoplastic [Glycine max]	XP_003543330.1 (+1)	44 kDa	0.35	1.3	[]	11	14
1358	thioredoxin [Glycine max]	NP_001237440.1	15 kDa	0.4	1.3	[]	7	9
1403	Cluster of ADP,ATP carrier protein 1, chloroplastic [Glycine max] (XP_006585647.1)	XP_006585647.1 [2]	68 kDa	0.4	1.3	[]	7	9
1403.1	ADP,ATP carrier protein 1, chloroplastic [Glycine max]	XP_006585647.1	68 kDa	0.4	1.3	[]	7	9
1420	pre-mRNA-processing factor 19 [Glycine max]	XP_003535988.1	57 kDa	0.4	1.3	[]	7	9
1432	PREDICTED: glucan endo-1,3-beta-glucosidase [Glycine max]	XP_003540349.1	?	0.4	1.3	[]	7	9
1480	ni-binding urease accessory protein UreG isoform X1 [Glycine max]	XP_006584634.1	31 kDa	0.4	1.3	[]	6	8
1514	methionine--tRNA ligase, chloroplastic/mitochondrial [Glycine max]	XP_003536765.1 (+1)	68 kDa	0.4	1.3	[]	7	9
1579	PREDICTED: syntaxin-112-like isoform X2 [Glycine max]	XP_003517224.1	?	0.5	1.3	[]	3	4
1584	uncharacterized protein LOC100306111 [Glycine max]	NP_001237706.1	11 kDa	0.4	1.3	[]	6	8
1588	uncharacterized protein LOC100306283 [Glycine max]	XP_003529088.1	8 kDa	0.4	1.3	[]	6	8
1611	NAP1-related protein 2 isoform X2 [Glycine max]	XP_003523025.1 (+5)	30 kDa	0.5	1.3	[]	3	4
1617	Cluster of uncharacterized protein LOC100800706 [Glycine max] (NP_001241305.1)	NP_001241305.1 [3]	42 kDa	0.4	1.3	[]	6	8
1617.1	uncharacterized protein LOC100800706 [Glycine max]	NP_001241305.1 (+1)	42 kDa	0.4	1.3	[]	6	8
1626	cellulose synthase-like protein G1 [Glycine max]	XP_006582441.1	80 kDa	0.5	1.3	[]	3	4
1634	gamma carbonic anhydrase 1, mitochondrial [Glycine max]	XP_003537599.1	29 kDa	0.4	1.3	[]	6	8
1695.1	N-terminal acetyltransferase A complex auxiliary subunit NAA15 [Glycine max]	XP_003531689.1	103 kDa	0.5	1.3	[]	3	4
1704	methionine S-methyltransferase isoform X2 [Glycine max]	XP_006598777.1 (+1)	121 kDa	0.5	1.3	[]	3	4
1724	beta-ureidopropionase [Glycine max]	XP_003529260.1	46 kDa	0.5	1.3	[]	3	4
1748	malonyl-CoA:anthocyanidin 5-O-glucoside-6''-O-malonyltransferase [Glycine max]	XP_003552518.1	57 kDa	0.5	1.3	[]	3	4
1771	uncharacterized protein LOC100807101 [Glycine max]	NP_001241269.1	37 kDa	0.5	1.3	[]	3	4
1784	Cluster of aminoacyl tRNA synthase complex-interacting multifunctional protein 1 [Glycine max] (XP_003526802.1)	XP_003526802.1 [2]	42 kDa	0.5	1.3	[]	3	4
1801	1-aminocyclopropane-1-carboxylate oxidase homolog 1 [Glycine max]	XP_006598206.1	42 kDa	0.5	1.3	[]	3	4
1812	putative 4-hydroxy-4-methyl-2-oxoglutarate aldolase 1 isoform X1 [Glycine max]	XP_014625687.1 (+1)	18 kDa	0.33	1.3	[]	9	12
1818	uncharacterized protein LOC100499843 [Glycine max]	NP_001236785.1 (+1)	21 kDa	0.5	1.3	[]	3	4
1854	valine--tRNA ligase, chloroplastic/mitochondrial 2 isoform X1 [Glycine max]	XP_003550098.1 (+1)	111 kDa	0.5	1.3	[]	3	4
1856	PREDICTED: (+)-neomenthol dehydrogenase-like [Glycine max]	XP_003521180.2	?	0.4	1.3	[]	7	9
1869	myosin-3 [Glycine max]	XP_014619416.1	153 kDa	0.5	1.3	[]	3	4
1872	uncharacterized protein LOC100792107 [Glycine max]	NP_001239861.1	37 kDa	0.5	1.3	[]	3	4
1890	aspartyl protease family protein At5g10770 [Glycine max]	XP_003532147.1	52 kDa	0.5	1.3	[]	3	4
1917	translation initiation factor IF-1, chloroplastic [Glycine max]	NP_001237201.1	15 kDa	0.5	1.3	[]	3	4
1943	activator of 90 kDa heat shock protein ATPase homolog [Glycine max]	XP_003554220.1	40 kDa	0.5	1.3	[]	3	4
1947	alpha/beta hydrolase domain-containing protein isoform X1 [Glycine max]	XP_006593409.1 (+4)	36 kDa	0.4	1.3	[]	7	9
141.5	plasma membrane ATPase 4 [Glycine max]	XP_003522660.1 (+1)	105 kDa	0.078	1.4	[]	29	42
194	Cluster of clathrin heavy chain 2 [Glycine max] (XP_003519402.1)	XP_003519402.1 [4]	193 kDa	0.026	1.4	[]	64	89
194.1	clathrin heavy chain 2 [Glycine max]	XP_003519402.1	193 kDa	0.042	1.4	[]	56	77
194.2	clathrin heavy chain [Glycine max]	NP_001236999.1	193 kDa	0.067	1.4	[]	36	51
266	Cluster of 60S ribosomal protein L3 [Glycine max] (XP_003536417.1)	XP_003536417.1 [3]	44 kDa	0.058	1.4	[]	49	67
266.1	60S ribosomal protein L3 [Glycine max]	XP_003536417.1	44 kDa	0.058	1.4	[]	49	67
275.2	uncharacterized protein LOC100500457 [Glycine max]	NP_001238396.1	?	0.063	1.4	[]	40	56
316	Cluster of carbamoyl-phosphate synthase large chain, chloroplastic [Glycine max] (XP_003542003.2)	XP_003542003.2 [2]	127 kDa	0.15	1.4	[]	24	33
316.1	carbamoyl-phosphate synthase large chain, chloroplastic [Glycine max]	XP_003542003.2	127 kDa	0.15	1.4	[]	24	33
333	NADH dehydrogenase subunit 7 (chloroplast) [Glycine max]	YP_538812.1	46 kDa	0.039	1.4	[]	54	75
373.1	importin subunit alpha-2 [Glycine max]	XP_006597715.1	59 kDa	0.078	1.4	[]	41	56
385	Cluster of linoleate 13S-lipoxygenase 2-1, chloroplastic [Glycine max] (XP_003539375.1)	XP_003539375.1 [2]	104 kDa	0.056	1.4	[]	42	59
460	Cluster of guanosine nucleotide diphosphate dissociation inhibitor 2 [Glycine max] (XP_003531293.1)	XP_003531293.1 [2]	50 kDa	0.13	1.4	[]	28	38
463	uncharacterized protein LOC100794313 [Glycine max]	NP_001241342.1 (+1)	43 kDa	0.12	1.4	[]	25	35
531	uncharacterized protein LOC100789895 [Glycine max]	XP_003557005.1	38 kDa	0.092	1.4	[]	34	47
532.2	uncharacterized protein LOC100500040 [Glycine max]	NP_001235992.1	?	0.17	1.4	[]	22	30
544.2	importin subunit beta-1 [Glycine max]	XP_003526727.1	97 kDa	0.32	1.4	[]	7	10
569.1	ribonuclease TUDOR 1 [Glycine max]	XP_003526911.1	109 kDa	0.15	1.4	[]	25	34
569.2	ribonuclease TUDOR 1 [Glycine max]	XP_003523184.1	109 kDa	0.15	1.4	[]	19	27
599	PREDICTED: 2,3-dimethylmalate lyase [Glycine max]	XP_014626465.1	?	0.1	1.4	[]	32	44
668	PREDICTED: 30S Ribosomal protein S1 isoform X1 [Glycine max]	XP_003553029.3	?	0.12	1.4	[]	24	34
683.2	60S ribosomal protein L13-1-like [Glycine max]	NP_001276322.1 (+1)	?	0.24	1.4	[]	13	18
684.2	uncharacterized protein LOC100783465 [Glycine max]	NP_001240197.1	38 kDa	0.26	1.4	[]	9	13
687.2	uncharacterized protein LOC100814682 [Glycine max]	XP_003523457.1	50 kDa	0.17	1.4	[]	16	23
706	Cluster of chloroplastic import inner membrane translocase subunit HP30-2 [Glycine max] (XP_003526780.1)	XP_003526780.1 [2]	28 kDa	0.15	1.4	[]	24	33
775.1	probable 3-hydroxyisobutyrate dehydrogenase-like 1, mitochondrial [Glycine max]	XP_003530536.2	35 kDa	0.28	1.4	[]	11	15
780	2-C-methyl-D-erythritol 4-phosphate cytidylyltransferase, chloroplastic isoform X1 [Glycine max]	XP_006600264.1 (+1)	35 kDa	0.18	1.4	[]	18	25
805.1	diaminopimelate epimerase, chloroplastic [Glycine max]	XP_003554333.1	39 kDa	0.28	1.4	[]	11	15
817	Cluster of acetylornithine aminotransferase, mitochondrial [Glycine max] (XP_006583516.1)	XP_006583516.1 [2]	50 kDa	0.24	1.4	[]	14	19
817.1	acetylornithine aminotransferase, mitochondrial [Glycine max]	XP_006583516.1	50 kDa	0.24	1.4	[]	14	19
822.2	3-oxoacyl-[acyl-carrier-protein] reductase 4 [Glycine max]	XP_003551837.1	34 kDa	0.28	1.4	[]	11	15
828	uncharacterized protein LOC100793501 [Glycine max]	NP_001242520.1 (+1)	44 kDa	0.18	1.4	[]	17	24
831	Cluster of eukaryotic translation initiation factor 3 subunit B [Glycine max] (XP_003522102.1)	XP_003522102.1 [2]	83 kDa	0.15	1.4	[]	18	26
858	probable bifunctional methylthioribulose-1-phosphate dehydratase/enolase-phosphatase E1 [Glycine max]	XP_003540469.1 (+1)	57 kDa	0.2	1.4	[]	14	20
865	4-hydroxy-tetrahydrodipicolinate synthase, chloroplastic [Glycine max]	XP_003534605.1 (+1)	40 kDa	0.23	1.4	[]	12	17
874	probable plastid-lipid-associated protein 12, chloroplastic isoform X1 [Glycine max]	XP_003556560.1	42 kDa	0.15	1.4	[]	18	26
877	26S proteasome non-ATPase regulatory subunit 12 homolog A [Glycine max]	XP_003525095.1 (+1)	50 kDa	0.32	1.4	[]	7	10
878.2	aspartate--tRNA ligase 2, cytoplasmic [Glycine max]	XP_003544559.1	60 kDa	0.28	1.4	[]	11	15
906	26S proteasome non-ATPase regulatory subunit 13-like [Glycine max]	NP_001240184.1	44 kDa	0.17	1.4	[]	16	23
928	Cluster of uncharacterized protein LOC100305494 [Glycine max] (NP_001236197.1)	NP_001236197.1 [2]	20 kDa	0.2	1.4	[]	14	20
993.2	uncharacterized protein LOC100305937 [Glycine max]	NP_001235212.1	12 kDa	0.27	1.4	[]	10	14
994.2	binding partner of ACD11 1 [Glycine max]	XP_003534286.1	30 kDa	0.32	1.4	[]	8	11
1065	uncharacterized protein LOC100817706 isoform X1 [Glycine max]	XP_006606246.1 (+1)	66 kDa	0.23	1.4	[]	12	17
1115	Cluster of glutamate--tRNA ligase, cytoplasmic [Glycine max] (XP_003536004.1)	XP_003536004.1 [2]	83 kDa	0.32	1.4	[]	8	11
1115.2	glutamate--tRNA ligase, cytoplasmic [Glycine max]	XP_003555767.1	83 kDa	0.32	1.4	[]	7	10
1128	glucosyltransferase [Glycine max]	NP_001235053.1	52 kDa	0.32	1.4	[]	7	10
1140	uncharacterized protein LOC100306363 [Glycine max]	NP_001237647.1	17 kDa	0.28	1.4	[]	11	15
1145.2	nascent polypeptide-associated complex subunit alpha-like protein 1 [Glycine max]	XP_006604308.1	22 kDa	0.28	1.4	[]	11	15
1168	Cluster of carboxyl transferase alpha subunit [Glycine max] (NP_001236006.1)	NP_001236006.1 [2]	?	0.32	1.4	[]	8	11
1168.1	carboxyl transferase alpha subunit [Glycine max]	NP_001236006.1	?	0.32	1.4	[]	8	11
1206	uncharacterized protein LOC100797254 [Glycine max]	XP_014620094.1	32 kDa	0.26	1.4	[]	9	13
1250	leucine--tRNA ligase, chloroplastic/mitochondrial [Glycine max]	XP_003529648.1	110 kDa	0.27	1.4	[]	10	14
1256.1	uncharacterized protein LOC100816212 [Glycine max]	NP_001240086.1 (+2)	17 kDa	0.27	1.4	[]	10	14
1262	cyclase-like protein 2 [Glycine max]	XP_003536620.2	33 kDa	0.27	1.4	[]	10	14
1305	uncharacterized protein LOC100784252 [Glycine max]	NP_001240889.1	36 kDa	0.26	1.4	[]	9	13
1309	2-methylene-furan-3-one reductase [Glycine max]	XP_003553854.1	35 kDa	0.26	1.4	[]	9	13
1336	pyruvate decarboxylase 2 [Glycine max]	XP_003552267.1	65 kDa	0.26	1.4	[]	9	13
1364.2	importin-5 isoform X1 [Glycine max]	XP_006580164.1	123 kDa	0.32	1.4	[]	7	10
1407	galactokinase [Glycine max]	XP_003529513.1 (+1)	54 kDa	0.32	1.4	[]	7	10
1419	malate synthase, glyoxysomal [Glycine max]	XP_003525685.1	63 kDa	0.32	1.4	[]	7	10
1445	PREDICTED: proline synthase co-transcribed bacterial homolog protein-like [Glycine max]	XP_014626387.1	?	0.39	1.4	[]	5	7
1474	Cluster of coatomer subunit delta [Glycine max] (XP_003555881.1)	XP_003555881.1 [2]	58 kDa	0.32	1.4	[]	7	10
1474.1	coatomer subunit delta [Glycine max]	XP_003555881.1	58 kDa	0.32	1.4	[]	7	10
1482	UDP-glycosyltransferase 74G1 [Glycine max]	XP_003548080.2	54 kDa	0.39	1.4	[]	5	7
1508	uncharacterized protein LOC100780633 [Glycine max]	XP_003523394.1 (+1)	28 kDa	0.39	1.4	[]	5	7
1555	wound-induced basic protein [Glycine max]	XP_003532268.1 (+1)	5 kDa	0.39	1.4	[]	5	7
1571	uncharacterized protein LOC100798000 [Glycine max]	NP_001242068.1	38 kDa	0.39	1.4	[]	5	7
1583	uncharacterized protein LOC100499940 [Glycine max]	NP_001238318.1	19 kDa	0.39	1.4	[]	5	7
1586	probable cinnamyl alcohol dehydrogenase 1 [Glycine max]	XP_006597369.1	39 kDa	0.39	1.4	[]	5	7
1636	serine carboxypeptidase-like 40 [Glycine max]	XP_006593895.1	54 kDa	0.39	1.4	[]	5	7
1682	endoribonuclease YBEY, chloroplastic isoform X2 [Glycine max]	XP_003544672.1	65 kDa	0.39	1.4	[]	5	7
1691	polygalacturonase [Glycine max]	XP_003547316.1	44 kDa	0.39	1.4	[]	5	7
1711	Cluster of uncharacterized protein LOC100500069 [Glycine max] (NP_001236379.1)	NP_001236379.1 [3]	16 kDa	0.39	1.4	[]	5	7
1711.1	uncharacterized protein LOC100500069 [Glycine max]	NP_001236379.1	16 kDa	0.39	1.4	[]	5	7
1728	U1 small nuclear ribonucleoprotein C [Glycine max]	XP_003536302.1 (+1)	22 kDa	0.39	1.4	[]	5	7
1731	ATP-dependent 6-phosphofructokinase 4, chloroplastic isoform X1 [Glycine max]	XP_003536274.3 (+1)	58 kDa	0.28	1.4	[]	11	15
1909	Cluster of ras-related protein RABF1 isoform X2 [Glycine max] (XP_003556244.1)	XP_003556244.1 [8]	22 kDa	0.28	1.4	[]	11	15
1909.1	ras-related protein RABF1 isoform X2 [Glycine max]	XP_003556244.1 (+4)	22 kDa	0.28	1.4	[]	11	15
316.2	carbamoyl-phosphate synthase large chain, chloroplastic [Glycine max]	XP_006597315.1	127 kDa	0.16	1.5	[]	14	21
373.2	importin subunit alpha-2 [Glycine max]	XP_006606551.1	59 kDa	0.066	1.5	[]	30	44
385.1	linoleate 13S-lipoxygenase 2-1, chloroplastic [Glycine max]	XP_003539375.1	104 kDa	0.047	1.5	[]	37	54
433.5	uncharacterized protein LOC100527275 [Glycine max]	NP_001237389.1	25 kDa	0.14	1.5	[]	17	25
569	Cluster of ribonuclease TUDOR 1 [Glycine max] (XP_003526911.1)	XP_003526911.1 [4]	109 kDa	0.075	1.5	[]	28	41
651.3	carbonic anhydrase 2 [Glycine max]	XP_006585949.1	28 kDa	0.1	1.5	[]	20	30
653.2	uncharacterized protein LOC100500231 [Glycine max]	NP_001235055.1 (+1)	17 kDa	0.16	1.5	[]	14	21
684.3	short-chain dehydrogenase TIC 32, chloroplastic [Glycine max]	XP_003536459.1	34 kDa	0.21	1.5	[]	10	15
765	aspartate aminotransferase glyoxysomal isozyme AAT1 precursor [Glycine max]	NP_001237541.1	50 kDa	0.097	1.5	[]	19	29
775.2	probable 3-hydroxyisobutyrate dehydrogenase-like 1, mitochondrial [Glycine max]	XP_003525289.2	35 kDa	0.3	1.5	[]	6	9
798.2	ATP-dependent 6-phosphofructokinase 6 isoform X1 [Glycine max]	XP_003526507.1	56 kDa	0.22	1.5	[]	11	16
831.2	eukaryotic translation initiation factor 3 subunit B [Glycine max]	XP_003529057.1	83 kDa	0.13	1.5	[]	15	23
849.2	uncharacterized protein LOC100500340 [Glycine max]	NP_001236566.1	12 kDa	0.3	1.5	[]	6	9
956.2	eukaryotic translation initiation factor [Glycine max]	XP_006575314.1	86 kDa	0.22	1.5	[]	11	16
1118	uncharacterized protein LOC100810571 [Glycine max]	NP_001240037.1	30 kDa	0.17	1.5	[]	11	17
1129	eukaryotic translation initiation factor 3 subunit H-like [Glycine max]	NP_001240962.1 (+1)	39 kDa	0.18	1.5	[]	12	18
1157.1	PREDICTED: 5'-adenylylsulfate reductase 3, chloroplastic [Glycine max]	XP_003546156.1	?	0.38	1.5	[]	4	6
1256	Cluster of uncharacterized protein LOC100816212 [Glycine max] (NP_001240086.1)	NP_001240086.1 [6]	17 kDa	0.21	1.5	[]	10	15
1292.1	uncharacterized protein LOC100790270 isoform X1 [Glycine max]	XP_014620673.1	30 kDa	0.22	1.5	[]	11	16
1292.2	uncharacterized protein LOC100797369 [Glycine max]	NP_001242630.1 (+1)	30 kDa	0.22	1.5	[]	11	16
1311	uncharacterized protein LOC100783793 [Glycine max]	NP_001241206.1 (+1)	19 kDa	0.21	1.5	[]	10	15
1312	Cluster of 60S ribosomal protein L36-3 [Glycine max] (XP_014628194.1)	XP_014628194.1 [2]	12 kDa	0.3	1.5	[]	6	9
1312.2	60S ribosomal protein L36-3 isoform X1 [Glycine max]	XP_003536462.1	12 kDa	0.3	1.5	[]	6	9
1368	betaine aldehyde dehydrogenase 1 [Glycine max]	NP_001234990.1	55 kDa	0.22	1.5	[]	11	16
1409	uncharacterized protein LOC100305945 [Glycine max]	NP_001235332.1 (+7)	17 kDa	0.3	1.5	[]	6	9
1430	Cluster of NADH dehydrogenase [ubiquinone] iron-sulfur protein 7, mitochondrial [Glycine max] (XP_003525988.1)	XP_003525988.1 [2]	23 kDa	0.38	1.5	[]	4	6
1430.1	NADH dehydrogenase [ubiquinone] iron-sulfur protein 7, mitochondrial [Glycine max]	XP_003525988.1	23 kDa	0.38	1.5	[]	4	6
1478	glycine--tRNA ligase, chloroplastic/mitochondrial 2 isoform X1 [Glycine max]	XP_003520424.2	124 kDa	0.38	1.5	[]	4	6
1490.2	NHP2-like protein 1 [Glycine max]	XP_003549768.1	14 kDa	0.5	1.5	[]	2	3
1493	cytochrome P450 72A15 [Glycine max]	XP_003531823.1	61 kDa	0.3	1.5	[]	6	9
1526.2	inosine monophosphate dehydrogenase [Glycine max]	NP_001236127.1	53 kDa	0.5	1.5	[]	2	3
1535	eukaryotic translation initiation factor 3 subunit L [Glycine max]	XP_003526476.1 (+1)	61 kDa	0.5	1.5	[]	2	3
1536	beta-ketoacyl-acyl carrier protein synthase III [Glycine max]	NP_001237735.1 (+1)	42 kDa	0.38	1.5	[]	4	6
1542.2	reticulon-like protein B8 [Glycine max]	XP_014634857.1	27 kDa	0.5	1.5	[]	2	3
1550	uncharacterized protein LOC100802258 [Glycine max]	XP_003541227.1	55 kDa	0.38	1.5	[]	4	6
1556	subtilisin-like protease SBT1.7 [Glycine max]	XP_003550312.1	82 kDa	0.3	1.5	[]	6	9
1560	uncharacterized protein LOC100527586 [Glycine max]	NP_001238294.1	30 kDa	0.38	1.5	[]	4	6
1573	NADH--cytochrome b5 reductase 1 [Glycine max]	XP_003520929.1 (+1)	31 kDa	0.38	1.5	[]	4	6
1585	uncharacterized protein LOC100792301 [Glycine max]	XP_003536474.1	22 kDa	0.3	1.5	[]	6	9
1589	probable serine protease EDA2 [Glycine max]	XP_014624399.1	55 kDa	0.38	1.5	[]	4	6
1613	uncharacterized protein LOC100817967 [Glycine max]	NP_001276155.1	?	0.38	1.5	[]	4	6
1696	Cluster of peptidyl-prolyl cis-trans isomerase CYP28, chloroplastic [Glycine max] (XP_003535048.1)	XP_003535048.1 [2]	31 kDa	0.38	1.5	[]	4	6
1699	kinesin-like protein KIN-14B [Glycine max]	XP_006602452.1	143 kDa	0.38	1.5	[]	4	6
1746	aminoacylase-1 [Glycine max]	XP_003543794.1	50 kDa	0.38	1.5	[]	4	6
1774	titin homolog isoform X1 [Glycine max]	XP_006599095.2 (+4)	487 kDa	0.5	1.5	[]	2	3
1807	uncharacterized protein LOC100820016 [Glycine max]	XP_003524529.1	9 kDa	0.5	1.5	[]	2	3
1831	PREDICTED: caffeic acid 3-O-methyltransferase isoform X1 [Glycine max]	XP_006594704.1	?	0.38	1.5	[]	4	6
1833	MSI1 [Glycine max]	NP_001237595.1	?	0.5	1.5	[]	2	3
1838	nucleosome assembly protein 1;4 [Glycine max]	XP_003546698.1	42 kDa	0.5	1.5	[]	2	3
1847	glutathione S-transferase GST 23 [Glycine max]	NP_001236903.1	?	0.5	1.5	[]	2	3
1860	Cluster of uncharacterized protein LOC100801050 [Glycine max] (NP_001241975.1)	NP_001241975.1 [2]	?	0.5	1.5	[]	2	3
1860.1	uncharacterized protein LOC100801050 [Glycine max]	NP_001241975.1	?	0.5	1.5	[]	2	3
1879	uncharacterized methyltransferase At2g41040, chloroplastic [Glycine max]	XP_003546595.1	38 kDa	0.5	1.5	[]	2	3
1881	protein TSS isoform X1 [Glycine max]	XP_003525941.1 (+1)	204 kDa	0.5	1.5	[]	2	3
1891	flowering locus K homology domain [Glycine max]	XP_014627451.1	47 kDa	0.5	1.5	[]	2	3
1910	Cluster of uncharacterized protein At2g17340 isoform X1 [Glycine max] (XP_003555531.2)	XP_003555531.2 [3]	47 kDa	0.5	1.5	[]	2	3
1910.1	uncharacterized protein At2g17340 isoform X1 [Glycine max]	XP_003555531.2 (+1)	47 kDa	0.5	1.5	[]	2	3
1932	Cluster of pectinesterase [Glycine max] (XP_003530788.1)	XP_003530788.1 [2]	58 kDa	0.5	1.5	[]	2	3
1932.1	pectinesterase [Glycine max]	XP_003530788.1	58 kDa	0.5	1.5	[]	2	3
1938	uncharacterized protein LOC100804454 [Glycine max]	NP_001242288.1	41 kDa	0.5	1.5	[]	2	3
1948	methyl-CpG-binding domain-containing protein 11 [Glycine max]	XP_014632153.1	34 kDa	0.25	1.5	[]	8	12
1951	uncharacterized protein LOC100797094 [Glycine max]	NP_001241140.1	33 kDa	0.5	1.5	[]	2	3
1961	uncharacterized protein LOC100817128 [Glycine max]	NP_001241510.1 (+1)	36 kDa	0.5	1.5	[]	2	3
1962	beta-glucosidase 46 [Glycine max]	XP_003529622.1	60 kDa	0.5	1.5	[]	2	3
1982	cytochrome b-c1 complex subunit 9 isoform X2 [Glycine max]	XP_003542604.1	8 kDa	0.5	1.5	[]	2	3
1988	protein-ribulosamine 3-kinase, chloroplastic isoform X1 [Glycine max]	XP_003521352.1	37 kDa	0.5	1.5	[]	2	3
2019	Cluster of beta-glucosidase BoGH3B precursor [Glycine max] (NP_001304508.1)	NP_001304508.1 [3]	69 kDa	0.38	1.5	[]	4	6
2043	uncharacterized protein LOC100499925 [Glycine max]	NP_001238080.1	15 kDa	0.25	1.5	[]	8	12
2057	calcium-dependent protein kinase 33 [Glycine max]	XP_014622595.1	61 kDa	0.5	1.5	[]	2	3
383	photosystem I reaction center subunit psaK, chloroplastic [Glycine max]	XP_003533844.1 (+1)	13 kDa	0.0076	1.6	[]	52	81
467	PREDICTED: UDP-glucose flavonoid 3-O-glucosyltransferase 7-like [Glycine max]	XP_003548656.1	?	0.011	1.6	[]	38	62
637.1	uncharacterized protein LOC100813590 [Glycine max]	NP_001241963.1 (+1)	38 kDa	0.14	1.6	[]	12	19
646	NAD(P)H-quinone oxidoreductase subunit N, chloroplastic [Glycine max]	XP_003553172.1 (+1)	26 kDa	0.059	1.6	[]	23	36
708	T-complex protein 1 subunit epsilon [Glycine max]	XP_003538584.1 (+1)	59 kDa	0.12	1.6	[]	14	22
762	Cluster of T-complex protein 1 subunit zeta 1 [Glycine max] (XP_003552736.1)	XP_003552736.1 [2]	59 kDa	0.064	1.6	[]	20	32
762.1	T-complex protein 1 subunit zeta 1 [Glycine max]	XP_003552736.1	59 kDa	0.064	1.6	[]	20	32
903	Cluster of uncharacterized protein LOC100803110 [Glycine max] (NP_001239826.1)	NP_001239826.1 [2]	33 kDa	0.06	1.6	[]	19	31
903.1	uncharacterized protein LOC100803110 [Glycine max]	NP_001239826.1	33 kDa	0.06	1.6	[]	19	31
928.1	uncharacterized protein LOC100305494 [Glycine max]	NP_001236197.1	20 kDa	0.16	1.6	[]	10	16
1035	polygalacturonase inhibitor 1-like protein precursor [Glycine max]	NP_001239837.1	38 kDa	0.14	1.6	[]	12	19
1041.1	coatomer subunit gamma [Glycine max]	XP_003522954.1	99 kDa	0.19	1.6	[]	8	13
1143	uncharacterized protein LOC100819290 [Glycine max]	XP_003554398.1	14 kDa	0.16	1.6	[]	10	16
1156	Cluster of coatomer subunit beta'-2 [Glycine max] (XP_003543651.1)	XP_003543651.1 [2]	104 kDa	0.24	1.6	[]	7	11
1156.1	coatomer subunit beta'-2 [Glycine max]	XP_003543651.1	104 kDa	0.24	1.6	[]	7	11
1226	probable carbohydrate esterase At4g34215 [Glycine max]	XP_006605972.1	28 kDa	0.19	1.6	[]	8	13
1237	aminoacyl tRNA synthase complex-interacting multifunctional protein 1 [Glycine max]	XP_003534394.1	28 kDa	0.29	1.6	[]	5	8
1273	spermatogenesis-associated protein 20 isoform X1 [Glycine max]	XP_003521544.1	91 kDa	0.19	1.6	[]	8	13
1286	cell division protein FtsY homolog, chloroplastic [Glycine max]	XP_006576355.1	40 kDa	0.24	1.6	[]	7	11
1292	Cluster of uncharacterized protein LOC100790270 isoform X1 [Glycine max] (XP_014620673.1)	XP_014620673.1 [3]	30 kDa	0.13	1.6	[]	11	18
1333	uncharacterized protein LOC100306288 isoform X1 [Glycine max]	XP_003531378.1	36 kDa	0.24	1.6	[]	7	11
1351	protease Do-like 8, chloroplastic isoform X2 [Glycine max]	XP_003543778.1 (+1)	49 kDa	0.19	1.6	[]	8	13
1355	uncharacterized protein LOC100527347 [Glycine max]	NP_001238556.1	17 kDa	0.29	1.6	[]	5	8
1364	Cluster of importin-5 [Glycine max] (XP_003531251.1)	XP_003531251.1 [2]	123 kDa	0.24	1.6	[]	7	11
1364.1	importin-5 [Glycine max]	XP_003531251.1	123 kDa	0.24	1.6	[]	7	11
1365	Cluster of calcium-transporting ATPase 4, endoplasmic reticulum-type [Glycine max] (XP_003554341.1)	XP_003554341.1 [2]	117 kDa	0.24	1.6	[]	7	11
1365.1	calcium-transporting ATPase 4, endoplasmic reticulum-type [Glycine max]	XP_003554341.1	117 kDa	0.24	1.6	[]	7	11
1379	protein PELPK1 [Glycine max]	XP_003544499.1	39 kDa	0.19	1.6	[]	8	13
1421	subtilisin-like protease SBT1.7 [Glycine max]	XP_003550022.1	80 kDa	0.29	1.6	[]	5	8
1462	putative oxidoreductase C1F5.03c [Glycine max]	XP_003550035.2	44 kDa	0.29	1.6	[]	5	8
1497	light-regulated protein-like [Glycine max]	NP_001276298.1	?	0.29	1.6	[]	5	8
1506	7-deoxyloganetin glucosyltransferase [Glycine max]	XP_003555000.1	55 kDa	0.29	1.6	[]	5	8
1512	uncharacterized protein LOC100789495 [Glycine max]	NP_001241596.1 (+1)	17 kDa	0.29	1.6	[]	5	8
1594	PREDICTED: uncharacterized protein LOC100306136 isoform X1 [Glycine max]	XP_014626801.1	?	0.29	1.6	[]	5	8
1651	photosystem II D1 precursor processing protein PSB27-H2, chloroplastic [Glycine max]	XP_014633136.1	23 kDa	0.29	1.6	[]	5	8
1789	chaperonin CPN60-like 2, mitochondrial [Glycine max]	XP_006583012.1	61 kDa	0.29	1.6	[]	5	8
2038	UDP-glucuronic acid decarboxylase 2 [Glycine max]	XP_003550538.1	44 kDa	0.29	1.6	[]	5	8
637	Cluster of uncharacterized protein LOC100813590 [Glycine max] (NP_001241963.1)	NP_001241963.1 [5]	38 kDa	0.11	1.7	[]	12	20
639	15-cis-phytoene desaturase, chloroplastic/chromoplastic [Glycine max]	XP_003538537.1	63 kDa	0.028	1.7	[]	23	39
911.2	S-formylglutathione hydrolase [Glycine max]	XP_003519088.1	32 kDa	0.23	1.7	[]	6	10
1019	Cluster of probable 26S proteasome non-ATPase regulatory subunit 3 [Glycine max] (XP_003527532.1)	XP_003527532.1 [2]	56 kDa	0.15	1.7	[]	9	15
1019.1	probable 26S proteasome non-ATPase regulatory subunit 3 [Glycine max]	XP_003527532.1	56 kDa	0.15	1.7	[]	9	15
1041	Cluster of coatomer subunit gamma [Glycine max] (XP_003522954.1)	XP_003522954.1 [2]	99 kDa	0.12	1.7	[]	10	17
1101.2	uncharacterized protein LOC100810842 [Glycine max]	NP_001242237.1	?	0.23	1.7	[]	6	10
1132	mitochondrial import receptor subunit TOM40-1 [Glycine max]	XP_003530931.1	35 kDa	0.23	1.7	[]	6	10
1247	abscisate beta-glucosyltransferase [Glycine max]	XP_003518708.1	53 kDa	0.23	1.7	[]	6	10
1258.2	protein CDI [Glycine max]	XP_003537658.1	30 kDa	0.36	1.7	[]	3	5
1272	uridine 5'-monophosphate synthase-like [Glycine max]	NP_001276198.1 (+1)	?	0.12	1.7	[]	10	17
1470.1	uncharacterized protein LOC100526945 [Glycine max]	NP_001236336.1	23 kDa	0.36	1.7	[]	3	5
1474.2	coatomer subunit delta [Glycine max]	XP_003537859.1	58 kDa	0.36	1.7	[]	3	5
1517	pre-mRNA-processing factor 39 isoform X2 [Glycine max]	XP_003521310.1 (+3)	91 kDa	0.36	1.7	[]	3	5
1615	asparagine synthetase [glutamine-hydrolyzing] 3 [Glycine max]	XP_003538618.1	64 kDa	0.36	1.7	[]	3	5
1622	Cluster of carotene epsilon-monooxygenase, chloroplastic [Glycine max] (XP_003542540.1)	XP_003542540.1 [2]	60 kDa	0.36	1.7	[]	3	5
1622.1	carotene epsilon-monooxygenase, chloroplastic [Glycine max]	XP_003542540.1	60 kDa	0.36	1.7	[]	3	5
1673	uncharacterized protein LOC100782864 isoform X2 [Glycine max]	XP_003546124.1 (+1)	29 kDa	0.36	1.7	[]	3	5
1686	V-type proton ATPase subunit a3 [Glycine max]	XP_003537855.1 (+1)	93 kDa	0.36	1.7	[]	3	5
1714	PTI1-like tyrosine-protein kinase 3-like [Glycine max]	NP_001239619.1 (+2)	40 kDa	0.36	1.7	[]	3	5
1741	glutamyl-tRNA(Gln) amidotransferase subunit A, chloroplastic/mitochondrial [Glycine max]	XP_003532109.1	58 kDa	0.36	1.7	[]	3	5
1783.1	ubiquitin fusion degradation protein 1 homolog isoform X1 [Glycine max]	XP_014633832.1	35 kDa	0.36	1.7	[]	3	5
1785	arginine--tRNA ligase, cytoplasmic [Glycine max]	XP_003535906.1	74 kDa	0.36	1.7	[]	3	5
1791	protein transport protein SEC23 [Glycine max]	XP_003538532.1	85 kDa	0.36	1.7	[]	3	5
1792	sulfite oxidase [Glycine max]	XP_003553844.1	44 kDa	0.36	1.7	[]	3	5
1845	prolyl endopeptidase [Glycine max]	XP_003523219.1	82 kDa	0.18	1.7	[]	7	12
1867	zinc transporter 4, chloroplastic isoform X1 [Glycine max]	XP_003526000.2 (+1)	51 kDa	0.36	1.7	[]	3	5
1944	cinnamoyl-CoA reductase 1 isoform X1 [Glycine max]	XP_003519267.1 (+2)	35 kDa	0.1	1.7	[]	11	19
8.4	seed linoleate 9S-lipoxygenase [Glycine max]	XP_006585500.1	99 kDa	0.21	1.8	[]	5	9
66	Cluster of uncharacterized protein LOC100499832 [Glycine max] (NP_001236618.1)	NP_001236618.1 [4]	15 kDa	< 0.00010	1.8	T3 low, T7 high	132	242
652.2	uncharacterized protein LOC100810979 [Glycine max]	NP_001242786.1	21 kDa	0.075	1.8	[]	11	20
903.2	uncharacterized protein LOC100779162 [Glycine max]	NP_001242503.1	?	0.061	1.8	[]	12	22
951.2	phenylalanine--tRNA ligase, chloroplastic/mitochondrial isoform X2 [Glycine max]	XP_006603042.1 (+1)	44 kDa	0.12	1.8	[]	9	16
1033.1	fumarate hydratase 1, mitochondrial [Glycine max]	XP_003518952.1	53 kDa	0.12	1.8	[]	9	16
1033.2	fumarate hydratase 1, mitochondrial [Glycine max]	XP_003536023.1	53 kDa	0.12	1.8	[]	9	16
1157	Cluster of PREDICTED: 5'-adenylylsulfate reductase 3, chloroplastic [Glycine max] (XP_003546156.1)	XP_003546156.1 [2]	?	0.28	1.8	[]	4	7
1308	PREDICTED: pathogenesis-related protein 1-like [Glycine max]	XP_003545772.1	?	0.28	1.8	[]	4	7
1326.2	uncharacterized protein LOC100527220 [Glycine max]	NP_001236574.1	14 kDa	0.28	1.8	[]	4	7
1338	pyruvate kinase 1, cytosolic [Glycine max]	XP_014623184.1	58 kDa	0.21	1.8	[]	5	9
1380	Cluster of putative cyclase precursor [Glycine max] (NP_001240897.1)	NP_001240897.1 [2]	28 kDa	0.093	1.8	[]	10	18
1380.1	putative cyclase precursor [Glycine max]	NP_001240897.1	28 kDa	0.093	1.8	[]	10	18
1400	Cluster of exportin-2 [Glycine max] (XP_003528788.1)	XP_003528788.1 [2]	108 kDa	0.17	1.8	[]	6	11
1400.1	exportin-2 [Glycine max]	XP_003528788.1	108 kDa	0.17	1.8	[]	6	11
1427	Cluster of PREDICTED: uncharacterized protein LOC100500160 isoform X1 [Glycine max] (XP_014635035.1)	XP_014635035.1 [2]	?	0.17	1.8	[]	6	11
1427.1	PREDICTED: uncharacterized protein LOC100500160 isoform X1 [Glycine max]	XP_014635035.1	?	0.17	1.8	[]	6	11
1468	uncharacterized protein At1g32220, chloroplastic [Glycine max]	XP_003522333.1	31 kDa	0.28	1.8	[]	4	7
1481	uncharacterized protein LOC100811673 [Glycine max]	XP_003525168.1	43 kDa	0.21	1.8	[]	5	9
1581	mitochondrial import inner membrane translocase subunit TIM10 [Glycine max]	XP_003519681.1	10 kDa	0.28	1.8	[]	4	7
1612	uncharacterized protein LOC100499692 precursor [Glycine max]	NP_001238445.1	21 kDa	0.28	1.8	[]	4	7
1661	apoptotic chromatin condensation inducer in the nucleus isoform X1 [Glycine max]	XP_006591404.1 (+1)	78 kDa	0.28	1.8	[]	4	7
1971	histidinol dehydrogenase, chloroplastic [Glycine max]	XP_003546272.1	51 kDa	0.28	1.8	[]	4	7
66.1	uncharacterized protein LOC100499832 [Glycine max]	NP_001236618.1 (+2)	15 kDa	< 0.00010	1.9	T3 low, T7 high	126	234
278.1	uncharacterized LOC100500326 precursor [Glycine max]	NP_001236394.1	?	< 0.00010	1.9	T3 low, T7 high	61	116
711.2	peroxisomal fatty acid beta-oxidation multifunctional protein AIM1 [Glycine max]	XP_003528905.1	78 kDa	0.11	1.9	[]	8	15
831.1	eukaryotic translation initiation factor 3 subunit B [Glycine max]	XP_003522102.1	83 kDa	0.045	1.9	[]	12	23
1033	Cluster of fumarate hydratase 1, mitochondrial [Glycine max] (XP_003518952.1)	XP_003518952.1 [2]	53 kDa	0.068	1.9	[]	10	19
1091	linoleate 13S-lipoxygenase 2-1, chloroplastic [Glycine max]	XP_003537949.1	103 kDa	0.068	1.9	[]	10	19
1102	uncharacterized LOC100527742 precursor [Glycine max]	NP_001236724.1	?	0.085	1.9	[]	9	17
1184	UDP-glycosyltransferase 83A1 [Glycine max]	XP_003551755.1	50 kDa	0.085	1.9	[]	9	17
1221	Cluster of 2-hydroxyacyl-CoA lyase [Glycine max] (XP_003519304.1)	XP_003519304.1 [2]	61 kDa	0.11	1.9	[]	8	15
1221.1	2-hydroxyacyl-CoA lyase [Glycine max]	XP_003519304.1	61 kDa	0.13	1.9	[]	7	13
1233	uncharacterized protein LOC100813682 [Glycine max]	NP_001240244.1	35 kDa	0.11	1.9	[]	8	15
278.2	PREDICTED: auxin-binding protein ABP19a-like [Glycine max]	XP_003547722.1	?	< 0.00010	2	T3 low, T7 high	62	121
749	Cluster of coatomer subunit alpha-2 [Glycine max] (XP_003556297.1)	XP_003556297.1 [4]	137 kDa	0.04	2	[]	11	22
749.1	coatomer subunit alpha-2 [Glycine max]	XP_003556297.1	137 kDa	0.04	2	[]	11	22
882.1	uncharacterized protein LOC100305671 [Glycine max]	NP_001235057.1	14 kDa	0.05	2	[]	10	20
1041.2	coatomer subunit gamma-2 [Glycine max]	XP_003541056.1	99 kDa	0.095	2	[]	7	14
1127.2	PREDICTED: asparagine synthetase, root [glutamine-hydrolyzing] [Glycine max]	XP_003519256.1	?	0.095	2	[]	7	14
1202	Cluster of alanine--tRNA ligase, chloroplastic/mitochondrial [Glycine max] (XP_003526788.1)	XP_003526788.1 [2]	108 kDa	0.19	2	[]	4	8
1202.1	alanine--tRNA ligase, chloroplastic/mitochondrial [Glycine max]	XP_003526788.1	108 kDa	0.19	2	[]	4	8
1202.2	alanine--tRNA ligase, chloroplastic/mitochondrial [Glycine max]	XP_006577886.1	106 kDa	0.19	2	[]	4	8
1209.3	topless-related protein 1 isoform X1 [Glycine max]	XP_006595171.1 (+1)	125 kDa	0.19	2	[]	4	8
1209.4	protein TOPLESS [Glycine max]	XP_014633159.1	125 kDa	0.25	2	[]	3	6
1222	malonyl-CoA:isoflavone 7-O-glucoside-6''-O-malonyltransferase [Glycine max]	NP_001237760.1	52 kDa	0.076	2	[]	8	16
1269	Cluster of ATP-dependent Clp protease proteolytic subunit 3, chloroplastic [Glycine max] (XP_003518640.1)	XP_003518640.1 [2]	35 kDa	0.34	2	[]	2	4
1269.2	ATP-dependent Clp protease proteolytic subunit 3, chloroplastic [Glycine max]	XP_003552706.1	35 kDa	0.5	2	[]	1	2
1287	xanthoxin dehydrogenase [Glycine max]	XP_006591160.1	29 kDa	0.095	2	[]	7	14
1415.2	pyrophosphate--fructose 6-phosphate 1-phosphotransferase subunit beta [Glycine max]	XP_003529650.1	62 kDa	0.34	2	[]	2	4
1417	S-adenosyl-L-methionine:delta24-sterol-C-methyltransferase [Glycine max]	NP_001238391.1	?	0.34	2	[]	2	4
1449	glucosyltransferase [Glycine max]	NP_001237242.1	?	0.12	2	[]	6	12
1458	uncharacterized protein LOC100305531 [Glycine max]	NP_001236666.1	15 kDa	0.25	2	[]	3	6
1504	CSC1-like protein ERD4 [Glycine max]	XP_003546071.1	82 kDa	0.34	2	[]	2	4
1531	uncharacterized protein LOC100819919 isoform X1 [Glycine max]	XP_006584627.1	53 kDa	0.25	2	[]	3	6
1604	Cluster of uncharacterized protein LOC100793630 [Glycine max] (NP_001239792.1)	NP_001239792.1 [2]	32 kDa	0.5	2	[]	1	2
1604.1	uncharacterized protein LOC100793630 [Glycine max]	NP_001239792.1	32 kDa	0.5	2	[]	1	2
1625	protein EXPORTIN 1A [Glycine max]	XP_003537723.1 (+1)	124 kDa	0.25	2	[]	3	6
1627	L-ascorbate oxidase [Glycine max]	XP_006595804.1	65 kDa	0.19	2	[]	4	8
1649	UDP-glycosyltransferase 83A1 [Glycine max]	XP_003531850.1	50 kDa	0.19	2	[]	4	8
1655	Cluster of uncharacterized protein LOC100499884 [Glycine max] (NP_001237396.1)	NP_001237396.1 [2]	?	0.34	2	[]	2	4
1655.1	uncharacterized protein LOC100499884 [Glycine max]	NP_001237396.1	?	0.34	2	[]	2	4
1668	heterogeneous nuclear ribonucleoprotein 1 [Glycine max]	XP_003536257.1 (+1)	48 kDa	0.25	2	[]	3	6
1696.1	peptidyl-prolyl cis-trans isomerase CYP28, chloroplastic [Glycine max]	XP_003535048.1	31 kDa	0.25	2	[]	3	6
1696.2	PREDICTED: peptidyl-prolyl cis-trans isomerase CYP28, chloroplastic-like isoform X2 [Glycine max]	XP_003546604.1	?	0.5	2	[]	1	2
1705	(+)-neomenthol dehydrogenase [Glycine max]	XP_014626312.1	32 kDa	0.25	2	[]	3	6
1706	polypyrimidine tract-binding protein homolog 3 isoform X2 [Glycine max]	XP_003518587.1 (+3)	49 kDa	0.25	2	[]	3	6
1776	PREDICTED: UBP1-associated protein 2B-like [Glycine max]	XP_014625732.1	?	0.25	2	[]	3	6
1778	probable aldehyde dehydrogenase isoform X1 [Glycine max]	XP_003549664.1	61 kDa	0.34	2	[]	2	4
1809	zeta-carotene desaturase, chloroplastic/chromoplastic [Glycine max]	XP_003556484.1	63 kDa	0.34	2	[]	2	4
1815	alcohol dehydrogenase-like 7 isoform X1 [Glycine max]	XP_003519482.1 (+1)	42 kDa	0.25	2	[]	3	6
1821.2	LOW QUALITY PROTEIN: glutamine--tRNA ligase [Glycine max]	XP_014628294.1	90 kDa	0.34	2	[]	2	4
1835	uncharacterized protein LOC100802431 isoform X1 [Glycine max]	XP_006580368.1 (+2)	45 kDa	0.5	2	[]	1	2
1843	Sali3-2 precursor [Glycine max]	NP_001235780.1	?	0.34	2	[]	2	4
1866	far upstream element-binding protein 1 [Glycine max]	XP_003525983.1	58 kDa	0.34	2	[]	2	4
1889	benzyl alcohol O-benzoyltransferase [Glycine max]	XP_003518844.1	51 kDa	0.5	2	[]	1	2
1896	PREDICTED: aquaporin PIP2-7 [Glycine max]	XP_003522619.3	?	0.34	2	[]	2	4
1903	ABC transporter C family member 4 [Glycine max]	XP_006588594.1	168 kDa	0.34	2	[]	2	4
1921	uncharacterized protein LOC100791948 [Glycine max]	XP_006589370.1	15 kDa	0.34	2	[]	2	4
1934	endochitinase [Glycine max]	XP_003517142.1	30 kDa	0.5	2	[]	1	2
1952	probable protein phosphatase 2C 26 isoform X2 [Glycine max]	XP_003551211.2 (+1)	35 kDa	0.5	2	[]	1	2
1956	1-aminocyclopropane-1-carboxylate oxidase-like [Glycine max]	NP_001241899.1	?	0.095	2	[]	7	14
1965	Cluster of serine carboxypeptidase-like 20 [Glycine max] (XP_003552449.1)	XP_003552449.1 [2]	57 kDa	0.5	2	[]	1	2
1965.1	serine carboxypeptidase-like 20 [Glycine max]	XP_003552449.1	57 kDa	0.5	2	[]	1	2
1979	ABC transporter C family member 3 isoform X1 [Glycine max]	XP_006602474.1 (+1)	166 kDa	0.5	2	[]	1	2
1989	SPX domain-containing membrane protein At4g22990 isoform X1 [Glycine max]	XP_014617601.1	78 kDa	0.5	2	[]	1	2
2007	probable sodium/metabolite cotransporter BASS4, chloroplastic [Glycine max]	XP_003535876.1	46 kDa	0.5	2	[]	1	2
2037	xyloglucan endotransglucosylase/hydrolase protein B-like precursor [Glycine max]	NP_001240246.1 (+2)	34 kDa	0.5	2	[]	1	2
2039	phosphoglycerate mutase-like protein 1 isoform X1 [Glycine max]	XP_006575370.1 (+1)	38 kDa	0.5	2	[]	1	2
2044	hypersensitive-induced response protein 4-like [Glycine max]	NP_001241478.1 (+1)	33 kDa	0.5	2	[]	1	2
2064	beta-galactosidase 8 [Glycine max]	XP_003538054.1	91 kDa	0.5	2	[]	1	2
278	Cluster of uncharacterized LOC100500326 precursor [Glycine max] (NP_001236394.1)	NP_001236394.1 [2]	?	< 0.00010	2.1	T3 low, T7 high	65	134
882	Cluster of uncharacterized protein LOC100305671 [Glycine max] (NP_001235057.1)	NP_001235057.1 [3]	14 kDa	0.036	2.1	[]	10	21
1127	Cluster of asparagine synthetase 2 [Glycine max] (NP_001235721.1)	NP_001235721.1 [5]	?	0.044	2.1	[]	9	19
1317	eukaryotic translation initiation factor 3 subunit M [Glycine max]	XP_003536007.1	46 kDa	0.067	2.1	[]	7	15
1019.2	probable 26S proteasome non-ATPase regulatory subunit 3 [Glycine max]	XP_003523322.1	56 kDa	0.084	2.2	[]	6	13
1204	NAD-dependent malic enzyme 2, mitochondrial [Glycine max]	XP_003521187.1	67 kDa	0.11	2.2	[]	5	11
1283	proline iminopeptidase [Glycine max]	XP_003545761.1	44 kDa	0.11	2.2	[]	5	11
1676	histone H1 [Glycine max]	XP_003536128.1	20 kDa	0.038	2.2	[]	8	18
1718	anthocyanidin 3-O-glucosyltransferase 7 [Glycine max]	XP_003543134.1	50 kDa	0.13	2.2	[]	4	9
1429.2	UBP1-associated protein 2C [Glycine max]	XP_006582134.1	45 kDa	0.17	2.3	[]	3	7
1764	ALBINO3-like protein 1, chloroplastic [Glycine max]	XP_003538580.1	59 kDa	0.17	2.3	[]	3	7
1842	aminopeptidase M1 isoform X1 [Glycine max]	XP_006578084.1 (+1)	102 kDa	0.17	2.3	[]	3	7
1459	allene oxide synthase, chloroplastic-like [Glycine max]	NP_001276295.1	55 kDa	0.072	2.4	[]	5	12
1559.1	starch synthase IIa-2 [Glycine max]	NP_001235811.1	87 kDa	0.23	2.5	[]	2	5
1606	sodium/calcium exchanger NCL [Glycine max]	XP_003543222.1	64 kDa	0.09	2.5	[]	4	10
1608	ribulose-1,5 bisphosphate carboxylase/oxygenase large subunit N-methyltransferase, chloroplastic [Glycine max]	XP_003556768.1	55 kDa	0.09	2.5	[]	4	10
1744	alpha-L-fucosidase 2 [Glycine max]	XP_003536603.1	98 kDa	0.23	2.5	[]	2	5
1825	uncharacterized protein LOC100526931 [Glycine max]	NP_001236161.1	20 kDa	0.23	2.5	[]	2	5
1882	dynamin-related protein 1E [Glycine max]	XP_003532226.2	69 kDa	0.23	2.5	[]	2	5
103.2	phosphoenolpyruvate carboxylase 4 [Glycine max]	XP_006573282.1	118 kDa	< 0.00010	2.6	T3 low, T7 high	25	65
1110	ATP synthase CF0 A subunit (chloroplast) [Glycine max]	YP_538767.1	27 kDa	0.11	2.7	[]	3	8
1126.2	alpha-galactosidase [Glycine max]	XP_003548276.1	47 kDa	0.11	2.7	[]	3	8
1127.1	asparagine synthetase 2 [Glycine max]	NP_001235721.1	?	0.026	2.7	[]	6	16
1268	Cluster of uncharacterized protein LOC100805096 [Glycine max] (XP_003527014.1)	XP_003527014.1 [2]	36 kDa	0.11	2.7	[]	3	8
1268.1	uncharacterized protein LOC100805096 [Glycine max]	XP_003527014.1	36 kDa	0.11	2.7	[]	3	8
1322	RNA polymerase alpha subunit (chloroplast) [Glycine max]	YP_538797.1	39 kDa	0.11	2.7	[]	3	8
1640	uncharacterized protein LOC100810590 [Glycine max]	NP_001240138.1	20 kDa	0.026	2.7	[]	6	16
1329	protein disulfide isomerse like protein precursor [Glycine max]	NP_001236576.1	48 kDa	0.059	2.8	[]	4	11
1144	uncharacterized protein LOC100500540 [Glycine max]	NP_001235815.1	15 kDa	0.0017	2.9	[]	10	29
637.2	epimerase family protein SDR39U1 homolog, chloroplastic isoform X1 [Glycine max]	XP_003540960.1 (+2)	38 kDa	0.073	3	[]	3	9
749.2	coatomer subunit alpha-2 [Glycine max]	XP_003537852.1 (+1)	137 kDa	0.039	3	[]	4	12
1130	bifunctional D-cysteine desulfhydrase/1-aminocyclopropane-1-carboxylate deaminase, mitochondrial isoform X2 [Glycine max]	XP_003525175.1 (+1)	41 kDa	0.039	3	[]	4	12
1156.2	coatomer subunit beta'-2 [Glycine max]	XP_014633173.1	103 kDa	0.14	3	[]	2	6
1232.2	GTP-binding protein SAR1A [Glycine max]	XP_003536048.1 (+1)	22 kDa	0.31	3	[]	1	3
1269.1	ATP-dependent Clp protease proteolytic subunit 3, chloroplastic [Glycine max]	XP_003518640.1	35 kDa	0.31	3	[]	1	3
1537	uncharacterized protein LOC100500489 [Glycine max]	NP_001235085.1	18 kDa	0.31	3	[]	1	3
1576	7-hydroxymethyl chlorophyll a reductase, chloroplastic [Glycine max]	XP_003535971.1	50 kDa	0.31	3	[]	1	3
1654	Cluster of protein ACTIVITY OF BC1 COMPLEX KINASE 1, chloroplastic isoform X1 [Glycine max] (XP_006596147.1)	XP_006596147.1 [3]	75 kDa	0.14	3	[]	2	6
1655.2	uncharacterized protein LOC100499720 [Glycine max]	NP_001235068.1	18 kDa	0.31	3	[]	1	3
1669	GDSL esterase/lipase At5g45910 [Glycine max]	XP_003546024.1	41 kDa	0.31	3	[]	1	3
1720	uncharacterized protein LOC100805603 isoform X1 [Glycine max]	XP_003555709.1	87 kDa	0.31	3	[]	1	3
1754	probable zinc metalloprotease EGY2, chloroplastic [Glycine max]	XP_003519388.1	57 kDa	0.31	3	[]	1	3
1772	phenylalanine--tRNA ligase alpha subunit, cytoplasmic [Glycine max]	XP_003541045.1	56 kDa	0.14	3	[]	2	6
1784.2	uncharacterized protein LOC100809851 [Glycine max]	NP_001240878.1	42 kDa	0.31	3	[]	1	3
1787	1-aminocyclopropane-1-carboxylate oxidase homolog 4 [Glycine max]	XP_003529214.1	44 kDa	0.14	3	[]	2	6
1830	uncharacterized protein LOC100526964 [Glycine max]	NP_001236573.1 (+1)	11 kDa	0.31	3	[]	1	3
1837	uncharacterized protein LOC100306336 [Glycine max]	NP_001237219.1	?	0.31	3	[]	1	3
1894	beta-amyrin 24-hydroxylase [Glycine max]	NP_001236154.1	?	0.31	3	[]	1	3
1929	COP9 signalosome complex subunit 5a [Glycine max]	XP_003522659.1 (+1)	42 kDa	0.31	3	[]	1	3
1937	uncharacterized protein LOC100527411 [Glycine max]	NP_001235689.1	11 kDa	0.31	3	[]	1	3
1940	serine/threonine-protein kinase BSK1 isoform X1 [Glycine max]	XP_003544864.1 (+3)	56 kDa	0.31	3	[]	1	3
1959	tropinone reductase [Glycine max]	XP_003539545.1	28 kDa	0.31	3	[]	1	3
1976	ABC transporter E family member 2 [Glycine max]	XP_003537713.1	68 kDa	0.31	3	[]	1	3
1980	uncharacterized protein LOC100789468 isoform X1 [Glycine max]	XP_003519567.1	59 kDa	0.31	3	[]	1	3
1215	indole-3-glycerol phosphate synthase, chloroplastic [Glycine max]	XP_003519406.1	43 kDa	0.025	3.2	[]	4	13
1221.2	2-hydroxyacyl-CoA lyase [Glycine max]	XP_003544949.1	61 kDa	0.025	3.2	[]	4	13
1559	Cluster of starch synthase IIa-2 [Glycine max] (NP_001235811.1)	NP_001235811.1 [2]	87 kDa	0.09	3.5	[]	2	7
1684	uncharacterized protein LOC100306167 [Glycine max]	NP_001238619.1	12 kDa	0.09	3.5	[]	2	7
1013.2	uncharacterized protein LOC100806917 [Glycine max]	NP_001239641.1	29 kDa	0.055	4	[]	2	8
1559.2	starch synthase IIa-1 [Glycine max]	NP_001235796.1	85 kDa	0.19	4	[]	1	4
1654.2	protein ACTIVITY OF BC1 COMPLEX KINASE 1, chloroplastic isoform X1 [Glycine max]	XP_003549224.1	76 kDa	0.19	4	[]	1	4
1844	4-coumarate--CoA ligase 2 [Glycine max]	NP_001236418.1 (+1)	60 kDa	0.19	4	[]	1	4
1848	uncharacterized protein LOC100806152 [Glycine max]	NP_001239662.1	49 kDa	0.19	4	[]	1	4
1876	DNA gyrase subunit B, chloroplastic/mitochondrial [Glycine max]	XP_003521129.1 (+1)	81 kDa	0.19	4	[]	1	4
1920	UDP-glycosyltransferase 83A1 [Glycine max]	XP_003552563.1	50 kDa	0.19	4	[]	1	4
1923	uncharacterized protein LOC100803098 [Glycine max]	NP_001241976.1 (+1)	21 kDa	0.19	4	[]	1	4
1969	uncharacterized protein LOC100790275 [Glycine max]	NP_001239634.1	35 kDa	0.19	4	[]	1	4
1975	ABC transporter B family member 28 isoform X1 [Glycine max]	XP_003534020.1	78 kDa	0.19	4	[]	1	4
572.2	PREDICTED: uncharacterized protein LOC106797014 [Glycine max]	XP_014626163.1	?	0.11	5	[]	1	5
1761	probable carboxylesterase 15 [Glycine max]	XP_003527517.1	38 kDa	0.11	5	[]	1	5
1939	uncharacterized protein LOC100789132 [Glycine max]	XP_003520148.1	28 kDa	0.11	5	[]	1	5
1654.1	protein ACTIVITY OF BC1 COMPLEX KINASE 1, chloroplastic isoform X1 [Glycine max]	XP_006596147.1 (+1)	75 kDa	0.063	6	[]	1	6
1745	isoleucine--tRNA ligase, cytoplasmic [Glycine max]	XP_003537737.1	135 kDa	0.063	6	[]	1	6
1765	stress-induced protein H4 [Glycine max]	NP_001236055.1 (+1)	17 kDa	0.063	6	[]	1	6
2054	Cluster of cell division control protein 2 homolog [Glycine max] (NP_001240016.1)	NP_001240016.1 [7]	34 kDa	0.063	6	[]	1	6
2054.1	cell division control protein 2 homolog [Glycine max]	NP_001240016.1 (+1)	34 kDa	0.063	6	[]	1	6
1456.1	uncharacterized protein LOC100526941 precursor [Glycine max]	NP_001236284.1	?	0.00043	6.3	[]	3	19
812.1	proline-rich protein precursor [Glycine max]	NP_001235098.1	13 kDa	< 0.00010	6.4	T3 low, T7 high	8	51
1330	40S ribosomal protein S9-2-like [Glycine max]	NP_001276185.1	23 kDa	0.0037	6.5	[]	2	13
812.2	uncharacterized protein LOC100306307 precursor [Glycine max]	NP_001236792.1	?	< 0.00010	6.6	T3 low, T7 high	7	46
1456	Cluster of uncharacterized protein LOC100526941 precursor [Glycine max] (NP_001236284.1)	NP_001236284.1 [2]	?	0.00025	6.7	T3 low, T7 high	3	20
1456.2	PREDICTED: lipid transfer protein EARLI 1-like [Glycine max]	XP_003526352.1	?	0.0021	7	[]	2	14
1717	acyl-coenzyme A oxidase 3, peroxisomal [Glycine max]	XP_003527400.1	76 kDa	0.035	7	[]	1	7
812	Cluster of proline-rich protein precursor [Glycine max] (NP_001235098.1)	NP_001235098.1 [2]	13 kDa	< 0.00010	8.2	T3 low, T7 high	8	66
1406	aspartyl protease AED3 [Glycine max]	XP_003519197.1	49 kDa	< 0.00010	23	T3 low, T7 high	1	23
96.4	uncharacterized protein LOC100795446 [Glycine max]	NP_001242086.1	38 kDa	< 0.00010	INF	T3 low, T7 high	0	18
351.2	porphobilinogen deaminase, chloroplastic isoform X1 [Glycine max]	XP_003537739.1	38 kDa	< 0.00010	INF	T3 low, T7 high	0	21
313.3	serine carboxypeptidase-like 51 [Glycine max]	XP_003539799.1	51 kDa	0.00098	INF	[]	0	10
446.4	uncharacterized protein LOC100808604 [Glycine max]	NP_001242510.1	?	0.00098	INF	[]	0	10
1427.2	cysteine desulfurase 1, chloroplastic [Glycine max]	XP_006597653.1	52 kDa	0.00098	INF	[]	0	10
20.3	ruBisCO large subunit-binding protein subunit beta, chloroplastic [Glycine max]	XP_006574985.1	66 kDa	0.0039	INF	[]	0	8
1244.2	peroxisomal and mitochondrial division factor 2 [Glycine max]	XP_003545158.1	35 kDa	0.0078	INF	[]	0	7
2052	chlorophyll a-b binding protein, chloroplastic-like [Glycine max]	NP_001276216.1	29 kDa	0.0078	INF	[]	0	7
655.2	PREDICTED: 26S protease regulatory subunit 10B homolog A-like [Glycine max]	XP_003527618.1	?	0.016	INF	[]	0	6
882.2	uncharacterized protein LOC100306624 [Glycine max]	NP_001237725.1 (+1)	14 kDa	0.016	INF	[]	0	6
442.2	uncharacterized protein LOC100815336 [Glycine max]	NP_001241509.1	35 kDa	0.031	INF	[]	0	5
2003	putative leucine-rich repeat receptor-like protein kinase At2g19210-like precursor [Glycine max]	NP_001240141.1	101 kDa	0.031	INF	[]	0	5
2024	probable acetyl-CoA acetyltransferase, cytosolic 2 [Glycine max]	XP_006584106.1	42 kDa	0.031	INF	[]	0	5
1680.2	probable glutathione S-transferase [Glycine max]	NP_001304408.1	26 kDa	0.063	INF	[]	0	4
1945	insulin-degrading enzyme-like 1, peroxisomal [Glycine max]	XP_003521175.1	112 kDa	0.063	INF	[]	0	4
2021	uncharacterized protein LOC100306173 [Glycine max]	NP_001238715.1 (+1)	21 kDa	0.063	INF	[]	0	4
222.3	polyadenylate-binding protein RBP47 [Glycine max]	XP_003518846.1 (+1)	47 kDa	0.13	INF	[]	0	3
608.3	uncharacterized protein LOC100798104 [Glycine max]	NP_001241052.1	18 kDa	0.13	INF	[]	0	3
1739	stress-induced protein SAM22 [Glycine max]	NP_001236038.1 (+1)	17 kDa	0.13	INF	[]	0	3
1916	crocetin glucosyltransferase, chloroplastic [Glycine max]	XP_003531212.1	52 kDa	0.13	INF	[]	0	3
2019.1	beta-glucosidase BoGH3B precursor [Glycine max]	NP_001304508.1 (+1)	69 kDa	0.13	INF	[]	0	3
2047	uncharacterized protein LOC100815210 isoform X1 [Glycine max]	XP_006591911.1	42 kDa	0.13	INF	[]	0	3
2066	importin-5 [Glycine max]	XP_003548728.1	123 kDa	0.13	INF	[]	0	3
986.2	uncharacterized protein LOC100802929 [Glycine max]	NP_001240234.1 (+1)	43 kDa	0.25	INF	[]	0	2
1794	nuclear pore complex protein NUP50A [Glycine max]	XP_003546318.1	48 kDa	0.25	INF	[]	0	2
1905	uncharacterized protein LOC100809261 [Glycine max]	XP_014618240.1	29 kDa	0.25	INF	[]	0	2
1909.2	ras-related protein RHN1 isoform X2 [Glycine max]	XP_003553043.1 (+2)	22 kDa	0.25	INF	[]	0	2
1983	NADPH--cytochrome P450 reductase 2 [Glycine max]	XP_003549436.1	79 kDa	0.25	INF	[]	0	2
2005	PREDICTED: beta-amyrin synthase isoform X1 [Glycine max]	XP_006582958.1	?	0.25	INF	[]	0	2
2008	4-coumarate--CoA ligase-like 7-like [Glycine max]	NP_001243292.1	59 kDa	0.25	INF	[]	0	2
2022	uncharacterized protein LOC100818487 [Glycine max]	NP_001239924.1	33 kDa	0.25	INF	[]	0	2
2034	protein TIC 56, chloroplastic [Glycine max]	XP_014629003.1	62 kDa	0.25	INF	[]	0	2
2036	proteasome activator subunit 4 [Glycine max]	XP_006586180.1 (+1)	204 kDa	0.25	INF	[]	0	2
2048	phosphoinositide-specific phospholipase C P13 [Glycine max]	NP_001235310.1	69 kDa	0.25	INF	[]	0	2
2050	alternative oxidase 3, mitochondrial [Glycine max]	NP_001238460.1	?	0.25	INF	[]	0	2
2060	inorganic phosphate transporter 1-1 [Glycine max]	NP_001240032.1	59 kDa	0.25	INF	[]	0	2
2065	calcium-dependent protein kinase 2 [Glycine max]	XP_003529633.1	59 kDa	0.25	INF	[]	0	2
82.6	uncharacterized protein LOC100527355 [Glycine max]	NP_001238688.1	?	0.5	INF	[]	0	1
436.3	probable plastid-lipid-associated protein 4, chloroplastic isoform X1 [Glycine max]	XP_003531577.1 (+2)	27 kDa	0.5	INF	[]	0	1
1209.1	topless-related protein 3 [Glycine max]	XP_006604796.1	124 kDa	0.5	INF	[]	0	1
1343.2	NADPH--cytochrome P450 reductase [Glycine max]	XP_003522768.1	77 kDa	0.5	INF	[]	0	1
1558.2	probable sucrose-phosphate synthase 3 [Glycine max]	XP_003532093.1	119 kDa	0.5	INF	[]	0	1
1604.2	uncharacterized protein LOC100800885 [Glycine max]	NP_001240261.1	32 kDa	0.5	INF	[]	0	1
1756	MLP-like protein 34 [Glycine max]	XP_003546350.1	35 kDa	0.5	INF	[]	0	1
1802	dihydrodipicolinate reductase-like protein CRR1, chloroplastic [Glycine max]	XP_003536480.1 (+2)	32 kDa	0.5	INF	[]	0	1
1925	peroxidase N isoform X1 [Glycine max]	XP_003549220.1 (+1)	36 kDa	0.5	INF	[]	0	1
1955	beta-glucosidase 13 [Glycine max]	XP_006595054.1	59 kDa	0.5	INF	[]	0	1
1967	Cluster of asparagine--tRNA ligase, chloroplastic/mitochondrial [Glycine max] (XP_003550908.1)	XP_003550908.1 [2]	61 kDa	0.5	INF	[]	0	1
1967.1	asparagine--tRNA ligase, chloroplastic/mitochondrial [Glycine max]	XP_003550908.1	61 kDa	0.5	INF	[]	0	1
1968	peptide chain release factor APG3, chloroplastic [Glycine max]	XP_003521543.1	48 kDa	0.5	INF	[]	0	1
1974	DEAD-box ATP-dependent RNA helicase 37 [Glycine max]	XP_003531232.1 (+2)	67 kDa	0.5	INF	[]	0	1
1987.2	eukaryotic translation initiation factor 4B3 [Glycine max]	XP_003540800.1	41 kDa	0.5	INF	[]	0	1
2016	uncharacterized protein LOC100789249 precursor [Glycine max]	NP_001241894.1	34 kDa	0.5	INF	[]	0	1
2045	beta-amylase 1, chloroplastic [Glycine max]	XP_003534086.1	63 kDa	0.5	INF	[]	0	1

[truncated: 3 more sheets: Fisher_T3_T7, Fold_T4_T7, Fisher_T4_T7]
