# Supplementary material for: Soybean Leaf Proteomic Profile Influenced by Rhizobacteria Under Optimal and Salt Stress Conditions
Source: Front Plant Sci. 2022 Mar 24;13:809906. doi: 10.3389/fpls.2022.809906 (PMC8987779; doi:10.3389/fpls.2022.809906)
Supplement: Supplementary file 3 [file Data_Sheet_2.XLSX]

## Sheet: Read_me
	Soybean leaf proteomics
	Scaffold analysis
	Treatment legend is provided below.
	Treatment	Legend
	T2	Bradyrhizobium japonicum (Bj)
	T5	Bj+SL42
	T6	Bj+SL48
	T8	Bj+SL42+SL48
	T2 is Bradyrhizobium japonicum inoculated plants (control)
	T5 and T6 are co-inoculated with B. japonicum + Rhizobium sp. SL42 and B. japonicum + Hydrogenophaga sp. SL48.
	T8 is the co-inoculation treatment with all three the strains

## Sheet: Fold_T2_T5
#	Identified Proteins (3060/3077)	Accession Number	Molecular Weight	Fisher's Exact Test (p-value): *(p < 0.00028)	Fold Change by Category	Quantitative Profile	T2	T5
4.5	ribulose bisphosphate carboxylase/oxygenase activase 1, chloroplastic-like [Glycine max]	NP_001276241.1	52 kDa	0.053	1.2	[]	193	235
7	Cluster of glycine dehydrogenase (decarboxylating), mitochondrial [Glycine max] (XP_003544533.1)	XP_003544533.1 [4]	115 kDa	0.013	1.2	[]	728	845
7.1	glycine dehydrogenase (decarboxylating), mitochondrial [Glycine max]	XP_003544533.1	115 kDa	0.013	1.2	[]	628	735
7.2	glycine dehydrogenase (decarboxylating), mitochondrial [Glycine max]	XP_003550270.1	115 kDa	0.012	1.2	[]	612	718
7.3	glycine dehydrogenase (decarboxylating), mitochondrial [Glycine max]	XP_003526001.1	111 kDa	0.11	1.2	[]	244	283
9	Cluster of glyceraldehyde-3-phosphate dehydrogenase A subunit [Glycine max] (NP_001238484.1)	NP_001238484.1 [3]	?	0.0023	1.2	[]	668	803
9.1	glyceraldehyde-3-phosphate dehydrogenase A subunit [Glycine max]	NP_001238484.1 (+1)	?	0.0049	1.2	[]	640	762
9.2	PREDICTED: glyceraldehyde-3-phosphate dehydrogenase A, chloroplastic [Glycine max]	XP_003548805.1	?	0.00081	1.2	[]	596	735
36	Cluster of PREDICTED: triosephosphate isomerase, cytosolic [Glycine max] (XP_003547334.1)	XP_003547334.1 [2]	?	0.042	1.2	[]	351	413
36.1	PREDICTED: triosephosphate isomerase, cytosolic [Glycine max]	XP_003547334.1	?	0.097	1.2	[]	296	341
36.2	triosephosphate isomerase isoform X1 [Glycine max]	XP_006593480.2	27 kDa	0.09	1.2	[]	284	329
37.3	enzymatic resistance protein [Glycine max]	NP_001237048.1	?	0.14	1.2	[]	174	203
39.2	elongation factor Tu, chloroplastic-like [Glycine max]	XP_003523105.1	52 kDa	0.089	1.2	[]	283	328
39.3	PREDICTED: elongation factor Tu, chloroplastic [Glycine max]	XP_003526993.1	?	0.099	1.2	[]	288	332
48.2	tubulin beta-2 chain-like [Glycine max]	XP_003516925.1 (+1)	51 kDa	0.12	1.2	[]	184	216
48.5	tubulin beta-1 chain [Glycine max]	XP_003536467.1 (+1)	50 kDa	0.1	1.2	[]	202	237
50	Cluster of L-ascorbate peroxidase 2 [Glycine max] (NP_001235587.1)	NP_001235587.1 [2]	27 kDa	0.054	1.2	[]	295	348
50.1	L-ascorbate peroxidase 2 [Glycine max]	NP_001235587.1	27 kDa	0.11	1.2	[]	221	257
50.2	ascorbate peroxidase 1, cytosolic [Glycine max]	NP_001237785.1	27 kDa	0.058	1.2	[]	177	216
58	Cluster of S-adenosylmethionine synthase [Glycine max] (XP_003546552.1)	XP_003546552.1 [7]	43 kDa	0.026	1.2	[]	213	265
61.1	3'-hydroxy-N-methyl-(S)-coclaurine 4'-O-methyltransferase-like [Glycine max]	NP_001243073.1	42 kDa	0.12	1.2	[]	183	214
62	photosystem I P700 apoprotein A1 (chloroplast) [Glycine max]	YP_538755.1	83 kDa	0.12	1.2	[]	230	266
71	Cluster of 2-methylene-furan-3-one reductase [Glycine max] (XP_003552020.1)	XP_003552020.1 [2]	42 kDa	0.094	1.2	[]	198	234
71.1	2-methylene-furan-3-one reductase [Glycine max]	XP_003552020.1	42 kDa	0.11	1.2	[]	159	189
71.2	NADPH-dependent alkenal/one oxidoreductase, chloroplastic [Glycine max]	XP_003532009.1	42 kDa	0.14	1.2	[]	140	165
75	Cluster of adenosylhomocysteinase-like [Glycine max] (NP_001304442.1)	NP_001304442.1 [3]	53 kDa	0.13	1.2	[]	210	243
75.2	adenosylhomocysteinase [Glycine max]	XP_003538528.1	53 kDa	0.21	1.2	[]	93	109
79	Cluster of ATP synthase delta chain, chloroplastic [Glycine max] (XP_003549853.1)	XP_003549853.1 [2]	27 kDa	0.06	1.2	[]	196	237
79.1	ATP synthase delta chain, chloroplastic [Glycine max]	XP_003549853.1	27 kDa	0.069	1.2	[]	134	166
84	chlorophyll a-b binding protein 6A, chloroplastic [Glycine max]	XP_006599410.2	27 kDa	0.055	1.2	[]	181	221
97	Cluster of ketol-acid reductoisomerase, chloroplastic [Glycine max] (XP_003539967.1)	XP_003539967.1 [3]	63 kDa	0.082	1.2	[]	174	209
116	Cluster of chlorophyll a-b binding protein, chloroplastic [Glycine max] (XP_003528751.1)	XP_003528751.1 [3]	29 kDa	0.13	1.2	[]	149	176
116.1	chlorophyll a-b binding protein, chloroplastic [Glycine max]	XP_003528751.1 (+1)	29 kDa	0.13	1.2	[]	132	157
116.2	uncharacterized protein LOC100794944 [Glycine max]	NP_001239987.1	29 kDa	0.11	1.2	[]	113	138
126	Cluster of PREDICTED: uncharacterized protein LOC100306216 isoform X1 [Glycine max] (XP_014620631.1)	XP_014620631.1 [2]	?	0.078	1.2	[]	120	149
131.2	fructose-bisphosphate aldolase [Glycine max]	NP_001237315.1	38 kDa	0.13	1.2	[]	136	162
135	Cluster of uncharacterized protein LOC100809983 [Glycine max] (NP_001242893.1)	NP_001242893.1 [5]	?	0.16	1.2	[]	112	133
135.1	uncharacterized protein LOC100809983 [Glycine max]	NP_001242893.1	?	0.2	1.2	[]	50	62
148	Cluster of 2,3-bisphosphoglycerate-independent phosphoglycerate mutase [Glycine max] (XP_003552336.1)	XP_003552336.1 [2]	61 kDa	0.15	1.2	[]	123	146
148.1	2,3-bisphosphoglycerate-independent phosphoglycerate mutase [Glycine max]	XP_003552336.1	61 kDa	0.17	1.2	[]	121	142
148.2	2,3-bisphosphoglycerate-independent phosphoglycerate mutase [Glycine max]	XP_003534616.1	61 kDa	0.2	1.2	[]	108	126
151.2	PREDICTED: phosphoglucomutase, cytoplasmic-like [Glycine max]	XP_014629583.1	?	0.32	1.2	[]	40	47
162	photosystem I reaction center subunit III, chloroplastic [Glycine max]	XP_003524664.1	24 kDa	0.15	1.2	[]	79	97
170	Cluster of nucleoside diphosphate kinase 1 [Glycine max] (NP_001235398.1)	NP_001235398.1 [2]	?	0.084	1.2	[]	110	137
170.1	nucleoside diphosphate kinase 1 [Glycine max]	NP_001235398.1	?	0.12	1.2	[]	97	119
170.2	nucleoside diphosphate kinase [Glycine max]	NP_001236692.1	?	0.16	1.2	[]	76	93
192.1	rhodanese-like domain-containing protein 4, chloroplastic [Glycine max]	XP_003548475.1	48 kDa	0.21	1.2	[]	65	78
192.2	rhodanese-like domain-containing protein 4, chloroplastic [Glycine max]	XP_003528797.1	46 kDa	0.19	1.2	[]	49	61
199.1	probable cytosolic oligopeptidase A [Glycine max]	XP_003517182.1	88 kDa	0.21	1.2	[]	82	97
199.2	probable cytosolic oligopeptidase A [Glycine max]	XP_003534255.2	88 kDa	0.22	1.2	[]	79	93
205	Cluster of glutathione S-transferase GST 8 [Glycine max] (NP_001238675.1)	NP_001238675.1 [2]	?	0.22	1.2	[]	89	104
205.1	glutathione S-transferase GST 8 [Glycine max]	NP_001238675.1	?	0.23	1.2	[]	82	96
209	cysteine proteinase 15A [Glycine max]	XP_003545051.1	40 kDa	0.25	1.2	[]	51	61
210.2	UDP-D-apiose/UDP-D-xylose synthase 2 [Glycine max]	XP_003538161.1	43 kDa	0.31	1.2	[]	48	56
210.3	UDP-D-apiose/UDP-D-xylose synthase 2 [Glycine max]	XP_003540213.1	43 kDa	0.32	1.2	[]	53	61
212	Cluster of PREDICTED: peptidyl-prolyl cis-trans isomerase 1-like [Glycine max] (XP_003537761.1)	XP_003537761.1 [13]	?	0.17	1.2	[]	120	141
212.1	PREDICTED: peptidyl-prolyl cis-trans isomerase 1-like [Glycine max]	XP_003537761.1	?	0.17	1.2	[]	89	107
227	Cluster of mitochondrial phosphate transporter [Glycine max] (NP_001237304.1)	NP_001237304.1 [2]	40 kDa	0.16	1.2	[]	77	94
227.1	mitochondrial phosphate transporter [Glycine max]	NP_001237304.1	40 kDa	0.16	1.2	[]	77	94
230	Cluster of uncharacterized protein LOC100801737 [Glycine max] (NP_001242694.1)	NP_001242694.1 [2]	37 kDa	0.23	1.2	[]	81	95
230.1	uncharacterized protein LOC100801737 [Glycine max]	NP_001242694.1	37 kDa	0.24	1.2	[]	66	78
230.2	uncharacterized protein LOC100780391 [Glycine max]	NP_001240189.1	38 kDa	0.22	1.2	[]	50	61
233.3	trifunctional UDP-glucose 4,6-dehydratase/UDP-4-keto-6-deoxy-D-glucose 3,5-epimerase/UDP-4-keto-L-rhamnose-reductase RHM1 [Glycine max]	XP_006602243.1	74 kDa	0.45	1.2	[]	10	12
241	Cluster of haloacid dehalogenase-like hydrolase domain-containing protein At4g39970-like [Glycine max] (NP_001276142.1)	NP_001276142.1 [2]	?	0.25	1.2	[]	81	94
241.1	haloacid dehalogenase-like hydrolase domain-containing protein At4g39970-like [Glycine max]	NP_001276142.1	?	0.25	1.2	[]	68	80
256	Cluster of glycine cleavage system H protein, mitochondrial [Glycine max] (XP_003539169.1)	XP_003539169.1 [2]	18 kDa	0.17	1.2	[]	103	122
256.1	glycine cleavage system H protein, mitochondrial [Glycine max]	XP_003539169.1	18 kDa	0.21	1.2	[]	103	120
265	uncharacterized protein LOC100500317 [Glycine max]	NP_001236277.1 (+1)	23 kDa	0.25	1.2	[]	71	83
270.3	probable fructokinase-5 [Glycine max]	XP_003535409.1	35 kDa	0.46	1.2	[]	12	14
283.2	polyadenylate-binding protein RBP45 [Glycine max]	XP_003549897.1	44 kDa	0.37	1.2	[]	20	24
290	Cluster of uncharacterized protein LOC100786832 [Glycine max] (NP_001241015.1)	NP_001241015.1 [2]	54 kDa	0.27	1.2	[]	69	80
290.1	uncharacterized protein LOC100786832 [Glycine max]	NP_001241015.1	54 kDa	0.27	1.2	[]	69	80
290.2	uncharacterized protein LOC100809499 [Glycine max]	NP_001241982.1	54 kDa	0.27	1.2	[]	57	67
296.1	glutathione transferase [Glycine max]	NP_001236312.1	?	0.27	1.2	[]	38	46
314.4	14-3-3-like protein D isoform 1 [Glycine max]	NP_001237065.1	30 kDa	0.29	1.2	[]	44	52
323	Cluster of phosphoglucan phosphatase DSP4, amyloplastic [Glycine max] (XP_003536294.1)	XP_003536294.1 [2]	42 kDa	0.28	1.2	[]	50	59
323.1	phosphoglucan phosphatase DSP4, amyloplastic [Glycine max]	XP_003536294.1	42 kDa	0.3	1.2	[]	45	53
323.2	phosphoglucan phosphatase DSP4, amyloplastic isoform X1 [Glycine max]	XP_003556295.1	42 kDa	0.32	1.2	[]	41	48
327	calmodulin-2 [Glycine max]	NP_001237883.1 (+2)	17 kDa	0.25	1.2	[]	59	70
334	Cluster of 1-aminocyclopropane-1-carboxylate oxidase [Glycine max] (XP_003519448.1)	XP_003519448.1 [2]	36 kDa	0.19	1.2	[]	55	68
334.1	1-aminocyclopropane-1-carboxylate oxidase [Glycine max]	XP_003519448.1	36 kDa	0.21	1.2	[]	55	67
346	Cluster of nucleoside diphosphate kinase 2, chloroplastic [Glycine max] (XP_003525659.1)	XP_003525659.1 [2]	25 kDa	0.3	1.2	[]	57	66
346.2	uncharacterized protein LOC100811753 [Glycine max]	NP_001241517.1	25 kDa	0.32	1.2	[]	52	60
347.1	D-3-phosphoglycerate dehydrogenase 3, chloroplastic [Glycine max]	XP_003536605.1	63 kDa	0.3	1.2	[]	56	65
352.1	D-glycerate 3-kinase, chloroplastic isoform X1 [Glycine max]	XP_003543660.1	49 kDa	0.35	1.2	[]	38	44
363.1	uncharacterized LOC100499911 [Glycine max]	NP_001237836.1	?	0.28	1.2	[]	39	47
363.2	phi class glutathione S-transferase [Glycine max]	NP_001239642.1	25 kDa	0.26	1.2	[]	35	43
365	Cluster of uncharacterized protein LOC100793433 [Glycine max] (NP_001242236.1)	NP_001242236.1 [4]	44 kDa	0.27	1.2	[]	48	57
365.2	3-isopropylmalate dehydrogenase 2, chloroplastic [Glycine max]	XP_003547607.1	44 kDa	0.31	1.2	[]	48	56
374	Cluster of selenium-binding protein 1 [Glycine max] (XP_003538530.1)	XP_003538530.1 [2]	53 kDa	0.19	1.2	[]	48	60
374.1	selenium-binding protein 1 [Glycine max]	XP_003538530.1	53 kDa	0.27	1.2	[]	46	55
374.2	selenium-binding protein 1 [Glycine max]	XP_003552370.1	53 kDa	0.24	1.2	[]	38	47
407	uncharacterized protein LOC100807267 [Glycine max]	XP_003532330.1	48 kDa	0.3	1.2	[]	36	43
432.2	uncharacterized protein LOC100500457 [Glycine max]	NP_001238396.1	?	0.33	1.2	[]	23	28
433	PREDICTED: 28 kDa ribonucleoprotein, chloroplastic [Glycine max]	XP_003525605.1	?	0.29	1.2	[]	55	64
451.1	caffeic acid 3-O-methyltransferase-like [Glycine max]	NP_001240003.1	40 kDa	0.29	1.2	[]	33	40
452	Cluster of psbP-like protein 1, chloroplastic [Glycine max] (XP_003552675.1)	XP_003552675.1 [3]	27 kDa	0.29	1.2	[]	42	50
452.1	psbP-like protein 1, chloroplastic [Glycine max]	XP_003552675.1	27 kDa	0.25	1.2	[]	41	50
452.2	psbP-like protein 1, chloroplastic isoform X1 [Glycine max]	XP_003518660.2 (+1)	28 kDa	0.23	1.2	[]	36	45
457	NADH dehydrogenase [ubiquinone] 1 alpha subcomplex subunit 9, mitochondrial [Glycine max]	XP_003542442.1	44 kDa	0.34	1.2	[]	36	42
459	Cluster of uncharacterized protein LOC100794766 isoform X1 [Glycine max] (XP_003520909.1)	XP_003520909.1 [2]	37 kDa	0.26	1.2	[]	43	52
459.1	uncharacterized protein LOC100794766 isoform X1 [Glycine max]	XP_003520909.1	37 kDa	0.27	1.2	[]	36	44
459.2	uncharacterized protein LOC100820521 isoform X1 [Glycine max]	XP_003554067.1	38 kDa	0.35	1.2	[]	27	32
467.2	V-type proton ATPase subunit C [Glycine max]	XP_006599411.1	43 kDa	0.39	1.2	[]	12	15
473.1	ferritin-4, chloroplastic [Glycine max]	NP_001237049.1 (+2)	28 kDa	0.34	1.2	[]	24	29
473.2	ferritin-3, chloroplastic [Glycine max]	NP_001237032.1	29 kDa	0.26	1.2	[]	75	87
473.3	ferritin-3, chloroplastic-like [Glycine max]	NP_001241944.1	28 kDa	0.21	1.2	[]	75	89
474.1	peptidyl-prolyl cis-trans isomerase FKBP62 [Glycine max]	XP_003520990.2	65 kDa	0.37	1.2	[]	20	24
477.2	glycine-rich RNA-binding protein [Glycine max]	NP_001238373.1	16 kDa	0.26	1.2	[]	52	62
480.1	cysteine synthase isoform X1 [Glycine max]	XP_006605281.1	35 kDa	0.29	1.2	[]	33	40
510	Cluster of guanosine nucleotide diphosphate dissociation inhibitor 2 [Glycine max] (XP_003531293.1)	XP_003531293.1 [2]	50 kDa	0.39	1.2	[]	26	30
510.1	guanosine nucleotide diphosphate dissociation inhibitor 2 [Glycine max]	XP_003531293.1	50 kDa	0.39	1.2	[]	26	30
522.2	beta-hexosaminidase 1 [Glycine max]	XP_003518662.1	63 kDa	0.35	1.2	[]	27	32
522.3	beta-hexosaminidase 1 [Glycine max]	XP_003535778.1	61 kDa	0.39	1.2	[]	13	16
537.2	pyruvate dehydrogenase E1 component subunit alpha-1, mitochondrial [Glycine max]	XP_003519292.1	43 kDa	0.42	1.2	[]	19	22
545	Cluster of glucose-1-phosphate adenylyltransferase large subunit 1 isoform X1 [Glycine max] (XP_006577920.1)	XP_006577920.1 [2]	57 kDa	0.33	1.2	[]	34	40
545.1	glucose-1-phosphate adenylyltransferase large subunit 1 isoform X1 [Glycine max]	XP_006577920.1	57 kDa	0.33	1.2	[]	34	40
550	Cluster of uncharacterized protein LOC100527568 [Glycine max] (NP_001238002.1)	NP_001238002.1 [2]	?	0.28	1.2	[]	30	37
550.1	uncharacterized protein LOC100527568 [Glycine max]	NP_001238002.1	?	0.32	1.2	[]	21	26
550.2	uncharacterized protein LOC100500081 [Glycine max]	NP_001236523.1	?	0.36	1.2	[]	19	23
563.3	26S proteasome non-ATPase regulatory subunit 4 homolog [Glycine max]	XP_003547924.1	42 kDa	0.46	1.2	[]	13	15
568	Cluster of uncharacterized protein LOC100780790 [Glycine max] (XP_003538272.1)	XP_003538272.1 [2]	66 kDa	0.35	1.2	[]	28	33
569	uncharacterized protein LOC100500669 [Glycine max]	NP_001237675.1	17 kDa	0.29	1.2	[]	24	30
591	photosynthetic NDH subunit of lumenal location 1, chloroplastic [Glycine max]	XP_003536772.1	27 kDa	0.42	1.2	[]	18	21
592.2	fasciclin-like arabinogalactan protein 10 [Glycine max]	XP_003534603.1	43 kDa	0.36	1.2	[]	18	22
594	Cluster of SKP1-like protein 1A isoform X1 [Glycine max] (XP_003517160.1)	XP_003517160.1 [4]	17 kDa	0.29	1.2	[]	24	30
594.1	SKP1-like protein 1A isoform X1 [Glycine max]	XP_003517160.1 (+1)	17 kDa	0.39	1.2	[]	24	28
630	proteasome subunit beta type-1-like [Glycine max]	NP_001276159.1 (+1)	?	0.39	1.2	[]	24	28
632	Cluster of allantoinase [Glycine max] (XP_014621294.1)	XP_014621294.1 [4]	57 kDa	0.38	1.2	[]	22	26
632.1	allantoinase [Glycine max]	XP_014621294.1	57 kDa	0.38	1.2	[]	22	26
632.2	allantoinase [Glycine max]	XP_006597423.1	57 kDa	0.32	1.2	[]	20	25
638.2	probable 3-hydroxyisobutyrate dehydrogenase-like 1, mitochondrial [Glycine max]	XP_003525289.2	35 kDa	0.45	1.2	[]	10	12
639	protein DJ-1 homolog D [Glycine max]	XP_003553117.1	41 kDa	0.38	1.2	[]	22	26
641.2	(+)-neomenthol dehydrogenase [Glycine max]	XP_014633323.1	32 kDa	0.41	1.2	[]	16	19
646	gamma-glutamyl hydrolase 2 isoform X1 [Glycine max]	XP_003543198.1	38 kDa	0.31	1.2	[]	28	34
650.1	starch synthase 3, chloroplastic/amyloplastic isoform X3 [Glycine max]	XP_003546152.1	132 kDa	0.39	1.2	[]	25	29
650.2	starch synthase 3, chloroplastic/amyloplastic [Glycine max]	XP_014621196.1	130 kDa	0.39	1.2	[]	25	29
651.2	uncharacterized protein LOC100805278 [Glycine max]	NP_001241093.1	30 kDa	0.42	1.2	[]	19	22
660	Cluster of photosynthetic NDH subunit of subcomplex B 2, chloroplastic [Glycine max] (XP_003548753.1)	XP_003548753.1 [2]	39 kDa	0.36	1.2	[]	19	23
664	Cluster of tocopherol cyclase, chloroplastic [Glycine max] (XP_003526485.1)	XP_003526485.1 [2]	54 kDa	0.34	1.2	[]	25	30
664.1	tocopherol cyclase, chloroplastic [Glycine max]	XP_003526485.1	54 kDa	0.38	1.2	[]	22	26
675.2	histone H3.2 [Glycine max]	NP_001238509.1 (+1)	15 kDa	0.52	1.2	[]	5	6
679	uncharacterized protein LOC100820062 [Glycine max]	NP_001240140.1	36 kDa	0.29	1.2	[]	24	30
680.3	ribonuclease TUDOR 1-like [Glycine max]	XP_003525164.1	109 kDa	0.44	1.2	[]	9	11
680.4	ribonuclease TUDOR 1 [Glycine max]	XP_003532288.1	109 kDa	0.44	1.2	[]	9	11
688.2	ATP-dependent 6-phosphofructokinase 6 [Glycine max]	XP_003522720.1 (+1)	56 kDa	0.4	1.2	[]	14	17
690	Cluster of uncharacterized protein LOC100813474 [Glycine max] (NP_001241116.1)	NP_001241116.1 [2]	35 kDa	0.39	1.2	[]	26	30
700	gamma-tocopherol methyltransferase [Glycine max]	NP_001236725.1	39 kDa	0.41	1.2	[]	17	20
703	chloroplastic import inner membrane translocase subunit HP30-2 [Glycine max]	XP_003526780.1	28 kDa	0.29	1.2	[]	24	30
710	primary amine oxidase [Glycine max]	XP_003535840.1	83 kDa	0.36	1.2	[]	19	23
713	Cluster of protein transport protein SEC13 homolog B [Glycine max] (XP_006586096.1)	XP_006586096.1 [3]	33 kDa	0.32	1.2	[]	21	26
713.1	protein transport protein SEC13 homolog B [Glycine max]	XP_006586096.1 (+1)	33 kDa	0.32	1.2	[]	21	26
736.2	rhodanese-like domain-containing protein 14, chloroplastic isoform X1 [Glycine max]	XP_003544722.1	27 kDa	0.39	1.2	[]	12	15
744	Cluster of peroxisomal acyl-coenzyme A oxidase 1 [Glycine max] (XP_003517411.2)	XP_003517411.2 [3]	82 kDa	0.37	1.2	[]	20	24
744.3	acyl-CoA oxidase [Glycine max]	NP_001235548.1	?	0.36	1.2	[]	19	23
750.1	uncharacterized protein LOC100805631 [Glycine max]	NP_001241639.1	17 kDa	0.42	1.2	[]	18	21
750.2	uncharacterized protein LOC100500231 [Glycine max]	NP_001235055.1 (+1)	17 kDa	0.4	1.2	[]	14	17
755	uncharacterized protein LOC100500224 isoform 1 [Glycine max]	NP_001234945.1	24 kDa	0.39	1.2	[]	24	28
758	Cluster of transcription factor Pur-alpha 1 [Glycine max] (XP_003529454.1)	XP_003529454.1 [2]	31 kDa	0.41	1.2	[]	16	19
758.2	transcription factor Pur-alpha 1-like isoform 1 [Glycine max]	NP_001241408.1	32 kDa	0.41	1.2	[]	16	19
765	Cluster of NADH dehydrogenase [ubiquinone] flavoprotein 1, mitochondrial [Glycine max] (XP_006574505.1)	XP_006574505.1 [2]	53 kDa	0.42	1.2	[]	19	22
765.1	NADH dehydrogenase [ubiquinone] flavoprotein 1, mitochondrial [Glycine max]	XP_006574505.1	53 kDa	0.42	1.2	[]	19	22
768.2	DEAD-box ATP-dependent RNA helicase 3, chloroplastic [Glycine max]	XP_003554590.1	84 kDa	0.45	1.2	[]	10	12
772	Cluster of protein MAINTENANCE OF PSII UNDER HIGH LIGHT 1 [Glycine max] (XP_003522890.1)	XP_003522890.1 [3]	24 kDa	0.37	1.2	[]	21	25
772.1	protein MAINTENANCE OF PSII UNDER HIGH LIGHT 1 [Glycine max]	XP_003522890.1	24 kDa	0.42	1.2	[]	18	21
772.2	uncharacterized protein LOC100803864 [Glycine max]	NP_001276135.1 (+1)	?	0.4	1.2	[]	15	18
785	PREDICTED: uncharacterized protein LOC100792427 isoform X1 [Glycine max]	XP_006598975.1 (+1)	?	0.4	1.2	[]	15	18
787	Cluster of membrane steroid-binding protein 1 [Glycine max] (XP_003556099.1)	XP_003556099.1 [2]	25 kDa	0.3	1.2	[]	25	31
794	uncharacterized protein LOC100306108 [Glycine max]	NP_001237661.1	28 kDa	0.42	1.2	[]	19	22
798	peroxisomal 3-ketoacyl-CoA thiolase [Glycine max]	NP_001238475.1 (+1)	49 kDa	0.41	1.2	[]	16	19
804	protein CURVATURE THYLAKOID 1B, chloroplastic [Glycine max]	XP_003548086.1 (+1)	18 kDa	0.35	1.2	[]	17	21
813.1	violaxanthin de-epoxidase, chloroplastic-like [Glycine max]	NP_001240949.1	54 kDa	0.37	1.2	[]	20	24
814	photosynthetic NDH subunit of lumenal location 2, chloroplastic [Glycine max]	XP_003518016.2	28 kDa	0.37	1.2	[]	21	25
856	uncharacterized LOC100527742 precursor [Glycine max]	NP_001236724.1	?	0.46	1.2	[]	13	15
857	putative sorbitol dehydrogenase [Glycine max]	NP_001239661.1 (+1)	39 kDa	0.37	1.2	[]	20	24
865.1	photosynthetic NDH subunit of subcomplex B 1, chloroplastic [Glycine max]	XP_003530259.1	52 kDa	0.41	1.2	[]	16	19
865.2	uncharacterized protein LOC100802136 [Glycine max]	NP_001242232.1	52 kDa	0.46	1.2	[]	13	15
869	uncharacterized protein At1g32220, chloroplastic isoform X1 [Glycine max]	XP_003534291.1 (+1)	33 kDa	0.42	1.2	[]	18	21
875	uclacyanin-3 [Glycine max]	XP_003521063.1	19 kDa	0.37	1.2	[]	20	24
891	PREDICTED: cystathionine gamma-synthase 1, chloroplastic [Glycine max]	XP_003552541.1	?	0.45	1.2	[]	10	12
898	Cluster of leucine--tRNA ligase, cytoplasmic [Glycine max] (XP_006573714.1)	XP_006573714.1 [2]	126 kDa	0.45	1.2	[]	10	12
898.1	leucine--tRNA ligase, cytoplasmic [Glycine max]	XP_006573714.1	126 kDa	0.45	1.2	[]	10	12
898.2	leucine--tRNA ligase, cytoplasmic [Glycine max]	XP_006590571.1	127 kDa	0.45	1.2	[]	10	12
903	non-specific lipid-transfer protein-like protein At5g64080 [Glycine max]	XP_003547611.1	17 kDa	0.42	1.2	[]	19	22
922.2	uncharacterized protein LOC100500036 [Glycine max]	NP_001235934.1	?	0.3	1.2	[]	26	32
933.2	calcium-transporting ATPase 4, plasma membrane-type [Glycine max]	XP_003535887.1	114 kDa	0.44	1.2	[]	9	11
937	translocase of chloroplast 159, chloroplastic-like [Glycine max]	XP_003524230.1	133 kDa	0.4	1.2	[]	14	17
939	obg-like ATPase 1 [Glycine max]	XP_003546267.1	44 kDa	0.35	1.2	[]	17	21
948	Cluster of carbonic anhydrase 2 isoform X1 [Glycine max] (XP_003519759.1)	XP_003519759.1 [5]	30 kDa	0.26	1.2	[]	65	76
948.3	carbonic anhydrase 2 [Glycine max]	XP_006585949.1	28 kDa	0.4	1.2	[]	15	18
951.1	ran-binding protein 1 homolog b [Glycine max]	XP_003556169.1	25 kDa	0.35	1.2	[]	16	20
958.1	uncharacterized protein LOC100819843 [Glycine max]	NP_001240928.1	39 kDa	0.4	1.2	[]	14	17
958.2	UDP-glucuronic acid decarboxylase 6 [Glycine max]	XP_003543505.1	39 kDa	0.44	1.2	[]	9	11
966	Cluster of IAA-amino acid hydrolase ILR1-like 4 [Glycine max] (XP_003543612.1)	XP_003543612.1 [2]	48 kDa	0.39	1.2	[]	12	15
966.1	IAA-amino acid hydrolase ILR1-like 4 [Glycine max]	XP_003543612.1	48 kDa	0.46	1.2	[]	12	14
967	Cluster of PREDICTED: 33 kDa ribonucleoprotein, chloroplastic [Glycine max] (XP_003521499.1)	XP_003521499.1 [2]	?	0.45	1.2	[]	11	13
967.1	PREDICTED: 33 kDa ribonucleoprotein, chloroplastic [Glycine max]	XP_003521499.1	?	0.45	1.2	[]	11	13
969	allene oxide cyclase 4, chloroplastic-like [Glycine max]	NP_001240033.1	28 kDa	0.35	1.2	[]	26	31
992	Cluster of stromal processing peptidase, chloroplastic [Glycine max] (XP_006573851.1)	XP_006573851.1 [2]	140 kDa	0.46	1.2	[]	12	14
1018.2	putative receptor-like protein kinase At4g00960 [Glycine max]	XP_003517662.1	76 kDa	0.44	1.2	[]	8	10
1022.2	heat shock factor-binding protein [Glycine max]	XP_003536195.1	10 kDa	0.46	1.2	[]	13	15
1036	mitogen-activated protein kinase 2 [Glycine max]	NP_001235426.1 (+2)	45 kDa	0.39	1.2	[]	13	16
1040	PREDICTED: pectinesterase-like [Glycine max]	XP_003528739.1	?	0.4	1.2	[]	15	18
1041	acetate/butyrate--CoA ligase AAE7, peroxisomal [Glycine max]	XP_003529540.1	62 kDa	0.44	1.2	[]	8	10
1043	Cluster of 2-dehydro-3-deoxyphosphooctonate aldolase [Glycine max] (XP_014626657.1)	XP_014626657.1 [2]	32 kDa	0.4	1.2	[]	15	18
1043.1	2-dehydro-3-deoxyphosphooctonate aldolase [Glycine max]	XP_014626657.1	32 kDa	0.4	1.2	[]	14	17
1061	aquaporin PIP2-4 [Glycine max]	NP_001240223.1 (+1)	31 kDa	0.37	1.2	[]	21	25
1070	ornithine carbamoyltransferase, chloroplastic [Glycine max]	XP_003523808.1	40 kDa	0.44	1.2	[]	9	11
1074	Cluster of KH domain-containing protein HEN4 [Glycine max] (XP_014627270.1)	XP_014627270.1 [3]	58 kDa	0.41	1.2	[]	16	19
1074.1	KH domain-containing protein HEN4 [Glycine max]	XP_014627270.1	58 kDa	0.39	1.2	[]	12	15
1074.2	KH domain-containing protein At4g18375 [Glycine max]	XP_006587747.1 (+1)	58 kDa	0.53	1.2	[]	6	7
1088	probable carbohydrate esterase At4g34215 [Glycine max]	XP_006605972.1	28 kDa	0.45	1.2	[]	10	12
1104	NADH dehydrogenase subunit 7 (mitochondrion) [Glycine max]	YP_007516886.1	44 kDa	0.45	1.2	[]	10	12
1116	protein STRICTOSIDINE SYNTHASE-LIKE 5 [Glycine max]	XP_003547900.1	42 kDa	0.53	1.2	[]	6	7
1133	NADH dehydrogenase subunit I (chloroplast) [Glycine max]	YP_538814.1	19 kDa	0.39	1.2	[]	12	15
1135	Cluster of calcium-transporting ATPase 4, endoplasmic reticulum-type [Glycine max] (XP_003554341.1)	XP_003554341.1 [2]	117 kDa	0.45	1.2	[]	11	13
1141	hexokinase-1 [Glycine max]	XP_003525287.1 (+1)	54 kDa	0.44	1.2	[]	9	11
1157	Cluster of beta-glucosidase 44 [Glycine max] (XP_003528968.1)	XP_003528968.1 [2]	59 kDa	0.45	1.2	[]	10	12
1157.1	beta-glucosidase 44 [Glycine max]	XP_003528968.1	59 kDa	0.45	1.2	[]	10	12
1187	Cluster of light-harvesting complex-like protein 3 isotype 2, chloroplastic [Glycine max] (XP_003524176.1)	XP_003524176.1 [2]	29 kDa	0.44	1.2	[]	9	11
1187.1	light-harvesting complex-like protein 3 isotype 2, chloroplastic [Glycine max]	XP_003524176.1	29 kDa	0.44	1.2	[]	9	11
1187.2	light-harvesting complex-like protein 3 isotype 2, chloroplastic [Glycine max]	XP_003549949.1	29 kDa	0.44	1.2	[]	9	11
1190	uncharacterized protein LOC100793134 [Glycine max]	NP_001239879.1	45 kDa	0.46	1.2	[]	12	14
1194	uncharacterized protein At4g06744 [Glycine max]	XP_003555862.1	50 kDa	0.42	1.2	[]	18	21
1204	fasciclin-like arabinogalactan protein 13 [Glycine max]	XP_003540384.1	26 kDa	0.45	1.2	[]	11	13
1213	26S proteasome non-ATPase regulatory subunit 14 homolog [Glycine max]	XP_003542979.1	35 kDa	0.44	1.2	[]	8	10
1225.1	glutamate--tRNA ligase, cytoplasmic [Glycine max]	XP_003555767.1	83 kDa	0.52	1.2	[]	5	6
1227	uncharacterized protein LOC100799842 [Glycine max]	NP_001240160.1	23 kDa	0.44	1.2	[]	8	10
1228	probable ADP-ribosylation factor GTPase-activating protein AGD8 isoform X1 [Glycine max]	XP_003531961.1	43 kDa	0.44	1.2	[]	9	11
1231	protein disulfide isomerase-like 1-4 [Glycine max]	XP_003538207.1	65 kDa	0.41	1.2	[]	16	19
1233	Cluster of cysteine proteinase 15A [Glycine max] (XP_003523684.1)	XP_003523684.1 [2]	40 kDa	0.45	1.2	[]	11	13
1256	ribulose bisphosphate carboxylase/oxygenase activase, chloroplastic [Glycine max]	XP_003543716.1	49 kDa	0.37	1.2	[]	33	38
1258	putative 4-hydroxy-4-methyl-2-oxoglutarate aldolase 1 isoform X1 [Glycine max]	XP_014625687.1 (+1)	18 kDa	0.39	1.2	[]	12	15
1260	uncharacterized LOC100526921 [Glycine max]	NP_001236017.1	27 kDa	0.44	1.2	[]	8	10
1264	pullulanase 1, chloroplastic [Glycine max]	XP_003536283.1 (+1)	106 kDa	0.53	1.2	[]	6	7
1270	Cluster of uncharacterized protein LOC100816212 [Glycine max] (NP_001240086.1)	NP_001240086.1 [6]	17 kDa	0.44	1.2	[]	8	10
1285	eukaryotic translation initiation factor 3 subunit H-like [Glycine max]	NP_001240962.1 (+1)	39 kDa	0.44	1.2	[]	9	11
1298	cysteine protease-like precursor [Glycine max]	NP_001237820.1	?	0.35	1.2	[]	17	21
1300	uncharacterized protein LOC100305955 precursor [Glycine max]	NP_001235472.1	?	0.44	1.2	[]	9	11
1304.1	calcium-binding allergen Ole e 8 [Glycine max]	XP_014634193.1	20 kDa	0.44	1.2	[]	8	10
1323	magnesium-chelatase subunit ChlD, chloroplastic isoform X1 [Glycine max]	XP_003517516.1 (+3)	81 kDa	0.44	1.2	[]	8	10
1327	spermatogenesis-associated protein 20 isoform X1 [Glycine max]	XP_003521544.1	91 kDa	0.44	1.2	[]	8	10
1342	PREDICTED: LOW QUALITY PROTEIN: methylthioribose-1-phosphate isomerase-like [Glycine max]	XP_014617463.1	?	0.44	1.2	[]	9	11
1347	alpha-amylase inhibitor/lipid transfer/seed storage family protein isoform 2 precursor [Glycine max]	NP_001235687.1 (+1)	20 kDa	0.52	1.2	[]	4	5
1349	wound-induced basic protein [Glycine max]	XP_003532268.1 (+1)	5 kDa	0.53	1.2	[]	6	7
1356	glycine-rich protein 2 [Glycine max]	XP_003522723.1	19 kDa	0.44	1.2	[]	8	10
1362	uncharacterized protein LOC100780886 [Glycine max]	NP_001240096.1	18 kDa	0.45	1.2	[]	10	12
1370	PREDICTED: methylecgonone reductase-like [Glycine max]	XP_003548327.1	?	0.52	1.2	[]	5	6
1377.2	protein SGT1 homolog [Glycine max]	XP_003548149.1	40 kDa	0.53	1.2	[]	6	7
1378	Cluster of uncharacterized protein LOC100804209 [Glycine max] (XP_003543293.1)	XP_003543293.1 [2]	24 kDa	0.53	1.2	[]	6	7
1378.1	uncharacterized protein LOC100804209 [Glycine max]	XP_003543293.1	24 kDa	0.53	1.2	[]	6	7
1383	uncharacterized protein LOC100784070 [Glycine max]	XP_003543091.1	16 kDa	0.45	1.2	[]	10	12
1395	malate synthase, glyoxysomal [Glycine max]	XP_003525685.1	63 kDa	0.52	1.2	[]	4	5
1396	PREDICTED: aspartate aminotransferase, mitochondrial [Glycine max]	XP_003527337.1	?	0.52	1.2	[]	5	6
1414	malonate--CoA ligase [Glycine max]	XP_003531671.1	66 kDa	0.44	1.2	[]	9	11
1434	protein HOTHEAD [Glycine max]	XP_003525734.1	63 kDa	0.53	1.2	[]	6	7
1437	uncharacterized protein LOC100499959 [Glycine max]	NP_001238614.1	15 kDa	0.53	1.2	[]	6	7
1439	Cluster of soluble starch synthase 1, chloroplastic/amyloplastic [Glycine max] (XP_003527986.1)	XP_003527986.1 [2]	71 kDa	0.44	1.2	[]	9	11
1439.1	soluble starch synthase 1, chloroplastic/amyloplastic [Glycine max]	XP_003527986.1	71 kDa	0.44	1.2	[]	9	11
1461	Cluster of heterogeneous nuclear ribonucleoprotein A3 [Glycine max] (XP_003553735.1)	XP_003553735.1 [2]	39 kDa	0.53	1.2	[]	6	7
1477	Cluster of uncharacterized protein LOC100305817 [Glycine max] (NP_001237109.1)	NP_001237109.1 [3]	14 kDa	0.52	1.2	[]	5	6
1482	2-alkenal reductase (NADP(+)-dependent) [Glycine max]	XP_003521022.2	38 kDa	0.32	1.2	[]	31	37
1522	GDSL esterase/lipase At5g14450 [Glycine max]	XP_003547701.1	43 kDa	0.52	1.2	[]	5	6
1537	PREDICTED: UBP1-associated protein 2B [Glycine max]	XP_006595802.1 (+1)	?	0.52	1.2	[]	5	6
1542.1	pyrophosphate--fructose 6-phosphate 1-phosphotransferase subunit beta isoform X2 [Glycine max]	XP_003534704.1 (+1)	61 kDa	0.52	1.2	[]	5	6
1545	uncharacterized protein LOC100526972 [Glycine max]	NP_001236686.1	22 kDa	0.44	1.2	[]	8	10
1560	MFP1 attachment factor 1 [Glycine max]	XP_003523984.1	16 kDa	0.39	1.2	[]	13	16
1564	DEAD-box ATP-dependent RNA helicase 8 isoform X1 [Glycine max]	XP_003528862.1	58 kDa	0.53	1.2	[]	6	7
1575	methionine--tRNA ligase, chloroplastic/mitochondrial [Glycine max]	XP_003536765.1	68 kDa	0.52	1.2	[]	5	6
1576	serine-threonine kinase receptor-associated protein [Glycine max]	XP_003549786.1	38 kDa	0.52	1.2	[]	4	5
1586	protein SUPPRESSOR OF QUENCHING 1, chloroplastic [Glycine max]	XP_006604788.1	117 kDa	0.52	1.2	[]	5	6
1592	uncharacterized protein LOC100306111 [Glycine max]	NP_001237706.1	11 kDa	0.53	1.2	[]	6	7
1595	photosynthetic NDH subunit of subcomplex B 3, chloroplastic isoform X1 [Glycine max]	XP_003550159.1	18 kDa	0.52	1.2	[]	5	6
1620	uncharacterized protein LOC100792301 [Glycine max]	XP_003536474.1	22 kDa	0.53	1.2	[]	6	7
1630	probable small nuclear ribonucleoprotein G isoform X1 [Glycine max]	XP_003554446.1 (+1)	9 kDa	0.52	1.2	[]	5	6
1637	plant invertase/pectin methylesterase inhibitor-domain containing protein precursor [Glycine max]	NP_001236761.1	22 kDa	0.52	1.2	[]	5	6
1641	eukaryotic translation initiation factor isoform X2 [Glycine max]	XP_003535996.1 (+1)	23 kDa	0.52	1.2	[]	5	6
1664	uncharacterized protein LOC100500338 precursor [Glycine max]	NP_001236538.1	?	0.37	1.2	[]	20	24
1710	Cluster of uncharacterized protein LOC100306686 [Glycine max] (NP_001238730.1)	NP_001238730.1 [2]	?	0.52	1.2	[]	4	5
1710.1	uncharacterized protein LOC100306686 [Glycine max]	NP_001238730.1	?	0.52	1.2	[]	4	5
1786	eukaryotic translation initiation factor 3 subunit J [Glycine max]	XP_003534091.1	26 kDa	0.52	1.2	[]	4	5
1791	GDSL esterase/lipase APG [Glycine max]	XP_003531641.3	39 kDa	0.52	1.2	[]	4	5
1814	NAD(P)H-quinone oxidoreductase subunit S, chloroplastic [Glycine max]	XP_003534582.1	17 kDa	0.52	1.2	[]	5	6
1851	probable cinnamyl alcohol dehydrogenase [Glycine max]	XP_006589636.1	39 kDa	0.52	1.2	[]	4	5
1856	aminoacylase-1 [Glycine max]	XP_003543794.1	50 kDa	0.52	1.2	[]	4	5
1947	ATP-dependent 6-phosphofructokinase 4, chloroplastic isoform X1 [Glycine max]	XP_003536274.3 (+1)	58 kDa	0.46	1.2	[]	13	15
2	ribulose bisphosphate carboxylase small chain 1, chloroplastic [Glycine max]	NP_001235314.1 (+2)	20 kDa	< 0.00010	1.3	T2 low, T5 high	1203	1512
58.1	S-adenosylmethionine synthase [Glycine max]	XP_003546552.1	43 kDa	0.027	1.3	[]	165	210
58.3	S-adenosylmethionine synthase [Glycine max]	XP_014633684.1	43 kDa	0.042	1.3	[]	124	159
58.4	S-adenosylmethionine synthase [Glycine max]	XP_003550837.1	43 kDa	0.023	1.3	[]	119	158
83.1	elongation factor 1-alpha [Glycine max]	NP_001237425.1 (+1)	?	0.026	1.3	[]	125	164
97.2	ketol-acid reductoisomerase, chloroplastic [Glycine max]	XP_003540396.1	63 kDa	0.041	1.3	[]	130	166
97.3	ketol-acid reductoisomerase, chloroplastic-like [Glycine max]	NP_001276286.1	?	0.034	1.3	[]	126	163
117.1	soyasapogenol B glucuronide galactosyltransferase-like [Glycine max]	XP_003546674.1	56 kDa	0.055	1.3	[]	92	120
117.2	soyasapogenol B glucuronide galactosyltransferase [Glycine max]	NP_001304384.1	?	0.19	1.3	[]	47	59
126.1	PREDICTED: uncharacterized protein LOC100306216 isoform X1 [Glycine max]	XP_014620631.1	?	0.051	1.3	[]	108	139
126.2	uncharacterized protein LOC100500610 [Glycine max]	NP_001236773.1	?	0.053	1.3	[]	90	118
135.2	probable UDP-arabinopyranose mutase 1 [Glycine max]	XP_003516432.1	42 kDa	0.15	1.3	[]	49	63
207	PREDICTED: thioredoxin H1 [Glycine max]	XP_003550402.1	?	0.066	1.3	[]	109	138
296	Cluster of glutathione transferase [Glycine max] (NP_001236312.1)	NP_001236312.1 [2]	?	0.098	1.3	[]	69	89
296.2	glutathione S-transferase [Glycine max]	NP_001238691.1	26 kDa	0.18	1.3	[]	51	64
305	PREDICTED: putative glucose-6-phosphate 1-epimerase [Glycine max]	XP_003517225.1	?	0.14	1.3	[]	62	78
325	Cluster of uncharacterized protein LOC100804748 [Glycine max] (NP_001242448.1)	NP_001242448.1 [8]	30 kDa	0.058	1.3	[]	76	101
325.1	uncharacterized protein LOC100804748 [Glycine max]	NP_001242448.1 (+3)	30 kDa	0.099	1.3	[]	76	97
325.3	uncharacterized protein LOC100792638 [Glycine max]	NP_001239979.1 (+2)	30 kDa	0.11	1.3	[]	73	93
337	Cluster of linoleate 13S-lipoxygenase 2-1, chloroplastic [Glycine max] (XP_003539375.1)	XP_003539375.1 [2]	104 kDa	0.1	1.3	[]	46	62
337.1	linoleate 13S-lipoxygenase 2-1, chloroplastic [Glycine max]	XP_003539375.1	104 kDa	0.13	1.3	[]	42	56
339	PREDICTED: peptidyl-prolyl cis-trans isomerase 1-like [Glycine max]	XP_014619912.1	?	0.046	1.3	[]	90	119
352	Cluster of D-glycerate 3-kinase, chloroplastic isoform X1 [Glycine max] (XP_003543660.1)	XP_003543660.1 [2]	49 kDa	0.11	1.3	[]	48	64
363	Cluster of uncharacterized LOC100499911 [Glycine max] (NP_001237836.1)	NP_001237836.1 [2]	?	0.14	1.3	[]	46	60
365.1	uncharacterized protein LOC100793433 [Glycine max]	NP_001242236.1 (+2)	44 kDa	0.2	1.3	[]	43	54
367	ribosomal protein S3 (chloroplast) [Glycine max]	YP_538803.1 (+1)	25 kDa	0.16	1.3	[]	33	44
373	putative plastocyanin [Glycine max]	NP_001238695.1	17 kDa	0.069	1.3	[]	98	125
401	dehydrin family protein [Glycine max]	NP_001240106.1	24 kDa	0.15	1.3	[]	42	55
413	Cluster of importin subunit alpha-2 [Glycine max] (XP_006597715.1)	XP_006597715.1 [3]	59 kDa	0.19	1.3	[]	41	52
413.1	importin subunit alpha-2 [Glycine max]	XP_006597715.1	59 kDa	0.22	1.3	[]	33	42
413.2	importin subunit alpha-2 [Glycine max]	XP_006606551.1	59 kDa	0.23	1.3	[]	21	28
423.2	subtilisin-like protease Glyma18g48580 [Glycine max]	XP_006602865.1	86 kDa	0.19	1.3	[]	26	35
442	O-methyltransferase SOMT-9 isoform 1 [Glycine max]	NP_001236240.1	28 kDa	0.19	1.3	[]	39	50
467	Cluster of V-type proton ATPase subunit C [Glycine max] (XP_003553974.1)	XP_003553974.1 [2]	43 kDa	0.21	1.3	[]	31	40
467.1	V-type proton ATPase subunit C [Glycine max]	XP_003553974.1	43 kDa	0.25	1.3	[]	31	39
485	uncharacterized protein LOC100802114 precursor [Glycine max]	NP_001242136.1	?	0.24	1.3	[]	30	38
489.2	UDP-glucose 6-dehydrogenase 4-like [Glycine max]	NP_001304614.1 (+1)	?	0.33	1.3	[]	14	18
496	Cluster of NADH dehydrogenase [ubiquinone] iron-sulfur protein 1, mitochondrial [Glycine max] (XP_003538388.1)	XP_003538388.1 [2]	81 kDa	0.24	1.3	[]	30	38
497	uncharacterized protein LOC100789895 [Glycine max]	XP_003557005.1	38 kDa	0.2	1.3	[]	35	45
525	probable aspartyl aminopeptidase [Glycine max]	XP_003526970.1	53 kDa	0.25	1.3	[]	31	39
541	Cluster of uncharacterized protein LOC100813771 [Glycine max] (NP_001242704.1)	NP_001242704.1 [2]	29 kDa	0.21	1.3	[]	31	40
541.1	uncharacterized protein LOC100813771 [Glycine max]	NP_001242704.1	29 kDa	0.2	1.3	[]	29	38
541.2	psbP domain-containing protein 6, chloroplastic [Glycine max]	XP_003554103.1	28 kDa	0.23	1.3	[]	27	35
552	ATP-dependent Clp protease proteolytic subunit (chloroplast) [Glycine max]	YP_538790.1	22 kDa	0.25	1.3	[]	31	39
557	proteasome subunit alpha type-1-B [Glycine max]	XP_003534072.1 (+2)	31 kDa	0.24	1.3	[]	30	38
558	15-cis-phytoene desaturase, chloroplastic/chromoplastic [Glycine max]	XP_003538537.1	63 kDa	0.26	1.3	[]	26	33
563	Cluster of 26S proteasome non-ATPase regulatory subunit 4 homolog isoform X1 [Glycine max] (XP_003517168.1)	XP_003517168.1 [4]	43 kDa	0.25	1.3	[]	25	32
564	gibberellin-regulated protein 6 precursor [Glycine max]	NP_001236470.1 (+3)	13 kDa	0.22	1.3	[]	33	42
575	Cluster of uncharacterized protein LOC100499951 [Glycine max] (NP_001238489.1)	NP_001238489.1 [2]	18 kDa	0.23	1.3	[]	27	35
575.1	uncharacterized protein LOC100499951 [Glycine max]	NP_001238489.1	18 kDa	0.24	1.3	[]	22	29
577.2	serine carboxypeptidase-like 40 [Glycine max]	XP_003534383.1	56 kDa	0.23	1.3	[]	21	28
604	Cluster of PREDICTED: aldehyde dehydrogenase family 2 member B7, mitochondrial-like [Glycine max] (XP_003532011.1)	XP_003532011.1 [2]	?	0.15	1.3	[]	43	56
604.1	PREDICTED: aldehyde dehydrogenase family 2 member B7, mitochondrial-like [Glycine max]	XP_003532011.1	?	0.19	1.3	[]	26	35
604.2	PREDICTED: aldehyde dehydrogenase family 2 member B7, mitochondrial-like [Glycine max]	XP_003517756.1	?	0.18	1.3	[]	30	40
610	uncharacterized protein LOC100306609 precursor [Glycine max]	NP_001237483.1	18 kDa	0.24	1.3	[]	23	30
627	serine--tRNA ligase [Glycine max]	XP_003536082.1	51 kDa	0.22	1.3	[]	25	33
648.2	ATP-dependent Clp protease ATP-binding subunit CLPT1-like [Glycine max]	NP_001241043.1	27 kDa	0.37	1.3	[]	10	13
658	uncharacterized protein LOC100798808 [Glycine max]	XP_003535753.1	20 kDa	0.21	1.3	[]	23	31
673	uncharacterized protein LOC100818968 [Glycine max]	XP_003526620.1	49 kDa	0.26	1.3	[]	18	24
740	uncharacterized protein LOC100785827 [Glycine max]	NP_001241125.1 (+1)	33 kDa	0.27	1.3	[]	20	26
744.1	peroxisomal acyl-coenzyme A oxidase 1 [Glycine max]	XP_003517411.2	82 kDa	0.31	1.3	[]	19	24
749	Cluster of uncharacterized protein LOC100799108 [Glycine max] (NP_001240931.1)	NP_001240931.1 [3]	26 kDa	0.23	1.3	[]	21	28
749.1	uncharacterized protein LOC100799108 [Glycine max]	NP_001240931.1 (+1)	26 kDa	0.27	1.3	[]	21	27
749.2	proteasome subunit alpha type-2-A [Glycine max]	XP_014629940.1	26 kDa	0.32	1.3	[]	12	16
763.1	uncharacterized protein LOC100807719 [Glycine max]	NP_001242028.1	?	0.29	1.3	[]	16	21
767	subtilisin-like protease SBT3.10 [Glycine max]	XP_003518973.1	15 kDa	0.29	1.3	[]	23	29
774	linoleate 13S-lipoxygenase 2-1, chloroplastic [Glycine max]	XP_003537949.1	103 kDa	0.29	1.3	[]	16	21
776	Cluster of RGG repeats nuclear RNA binding protein A [Glycine max] (XP_003529036.1)	XP_003529036.1 [2]	39 kDa	0.32	1.3	[]	12	16
784	20 kDa chaperonin, chloroplastic [Glycine max]	XP_006593958.1	26 kDa	0.22	1.3	[]	26	34
787.1	membrane steroid-binding protein 1 [Glycine max]	XP_003556099.1	25 kDa	0.21	1.3	[]	23	31
816	Cluster of dihydrolipoyl dehydrogenase 2, chloroplastic [Glycine max] (XP_003546329.1)	XP_003546329.1 [4]	60 kDa	0.3	1.3	[]	17	22
816.1	dihydrolipoyl dehydrogenase 2, chloroplastic [Glycine max]	XP_003546329.1	60 kDa	0.3	1.3	[]	17	22
818	uncharacterized protein LOC100785157 [Glycine max]	NP_001239644.1	15 kDa	0.26	1.3	[]	18	24
834	Cluster of PREDICTED: 30S ribosomal protein S5, chloroplastic-like [Glycine max] (XP_003542738.1)	XP_003542738.1 [2]	?	0.34	1.3	[]	15	19
851.2	diaminopimelate epimerase, chloroplastic-like [Glycine max]	NP_001240192.1	39 kDa	0.32	1.3	[]	12	16
862	Cluster of uncharacterized protein LOC100797411 [Glycine max] (NP_001241480.1)	NP_001241480.1 [4]	26 kDa	0.33	1.3	[]	14	18
862.1	uncharacterized protein LOC100797411 [Glycine max]	NP_001241480.1 (+1)	26 kDa	0.33	1.3	[]	14	18
926.1	uncharacterized protein LOC100794961 [Glycine max]	NP_001242211.1	31 kDa	0.29	1.3	[]	16	21
946	threonine synthase 1, chloroplastic [Glycine max]	XP_006600450.1	56 kDa	0.27	1.3	[]	21	27
953	dicarboxylate transporter 1, chloroplastic [Glycine max]	XP_003537966.1 (+1)	59 kDa	0.33	1.3	[]	13	17
974.1	binding partner of ACD11 1 [Glycine max]	XP_003534286.1	30 kDa	0.42	1.3	[]	6	8
983.2	chalcone isomerase 4A [Glycine max]	NP_001236782.1	23 kDa	0.38	1.3	[]	11	14
987	uncharacterized protein LOC100810571 [Glycine max]	NP_001240037.1	30 kDa	0.33	1.3	[]	13	17
988	Cluster of alpha-soluble NSF attachment protein-like [Glycine max] (NP_001242059.1)	NP_001242059.1 [2]	?	0.34	1.3	[]	15	19
988.1	alpha-soluble NSF attachment protein-like [Glycine max]	NP_001242059.1	?	0.34	1.3	[]	15	19
992.1	stromal processing peptidase, chloroplastic [Glycine max]	XP_006573851.1	140 kDa	0.38	1.3	[]	11	14
992.2	stromal processing peptidase, chloroplastic [Glycine max]	XP_003537738.1	140 kDa	0.38	1.3	[]	11	14
994	Cluster of NADH dehydrogenase [ubiquinone] 1 alpha subcomplex subunit 6 [Glycine max] (XP_003542808.1)	XP_003542808.1 [2]	15 kDa	0.32	1.3	[]	12	16
1007	protein ABCI7, chloroplastic [Glycine max]	XP_003539175.2	50 kDa	0.38	1.3	[]	11	14
1009	V-type proton ATPase subunit G-like protein [Glycine max]	NP_001235952.1	12 kDa	0.28	1.3	[]	22	28
1034.2	26S proteasome non-ATPase regulatory subunit 6 homolog [Glycine max]	XP_003525624.1	45 kDa	0.43	1.3	[]	7	9
1047	40S ribosomal protein S9-2-like [Glycine max]	NP_001276185.1	23 kDa	0.43	1.3	[]	7	9
1055	tryptophan synthase beta chain 1 [Glycine max]	XP_003519001.1	52 kDa	0.34	1.3	[]	15	19
1062	2Fe-2S ferredoxin-like superfamily protein [Glycine max]	NP_001237037.1	16 kDa	0.33	1.3	[]	14	18
1072	multiple organellar RNA editing factor 2, chloroplastic [Glycine max]	XP_014618752.1 (+1)	27 kDa	0.37	1.3	[]	10	13
1076	diphosphomevalonate decarboxylase MVD2, peroxisomal [Glycine max]	XP_003555870.1	46 kDa	0.36	1.3	[]	9	12
1094	2,4-D inducible glutathione S-transferase [Glycine max]	NP_001237713.1	?	0.14	1.3	[]	41	54
1102	uncharacterized protein LOC100787910 [Glycine max]	XP_003537695.1 (+1)	17 kDa	0.33	1.3	[]	13	17
1124	uncharacterized protein LOC100500021 [Glycine max]	NP_001235709.1	12 kDa	0.38	1.3	[]	11	14
1137.1	putative cyclase precursor [Glycine max]	NP_001240897.1	28 kDa	0.28	1.3	[]	15	20
1139	uncharacterized protein LOC100807968 [Glycine max]	NP_001239798.1 (+2)	42 kDa	0.43	1.3	[]	7	9
1143	leucine--tRNA ligase, chloroplastic/mitochondrial [Glycine max]	XP_003529648.1	110 kDa	0.42	1.3	[]	6	8
1151	uncharacterized protein LOC100500600 [Glycine max]	NP_001236620.1 (+1)	?	0.38	1.3	[]	11	14
1159	Cluster of polyphenol oxidase I, chloroplastic [Glycine max] (XP_006583805.1)	XP_006583805.1 [2]	69 kDa	0.36	1.3	[]	9	12
1159.2	polyphenol oxidase II, chloroplastic [Glycine max]	XP_006583808.1	69 kDa	0.36	1.3	[]	9	12
1160.2	uncharacterized protein LOC100816458 [Glycine max]	XP_006578587.1	20 kDa	0.52	1.3	[]	3	4
1162.1	PREDICTED: 1,2-dihydroxy-3-keto-5-methylthiopentene dioxygenase 2 [Glycine max]	XP_003536510.1	?	0.52	1.3	[]	3	4
1212	riboflavin synthase [Glycine max]	XP_003539920.1	29 kDa	0.37	1.3	[]	10	13
1248	Cluster of peroxisomal and mitochondrial division factor 2 isoform X2 [Glycine max] (XP_003519552.1)	XP_003519552.1 [3]	35 kDa	0.43	1.3	[]	7	9
1257	xanthoxin dehydrogenase [Glycine max]	XP_006591160.1	29 kDa	0.42	1.3	[]	6	8
1262	uncharacterized protein LOC100786059 [Glycine max]	XP_003530960.1	64 kDa	0.43	1.3	[]	7	9
1279	glycine-rich protein 2 [Glycine max]	XP_003526614.1	18 kDa	0.36	1.3	[]	9	12
1283	Cluster of ADP,ATP carrier protein 1, chloroplastic [Glycine max] (XP_006585647.1)	XP_006585647.1 [2]	68 kDa	0.42	1.3	[]	6	8
1283.1	ADP,ATP carrier protein 1, chloroplastic [Glycine max]	XP_006585647.1	68 kDa	0.42	1.3	[]	6	8
1294	uncharacterized protein LOC100810515 isoform X2 [Glycine max]	XP_003518617.2 (+1)	20 kDa	0.42	1.3	[]	6	8
1366	vacuolar-sorting receptor 1 [Glycine max]	XP_003555992.1	70 kDa	0.52	1.3	[]	3	4
1368	probable carboxylesterase 2 [Glycine max]	XP_003529387.1	35 kDa	0.43	1.3	[]	7	9
1379	uncharacterized protein LOC100789495 [Glycine max]	NP_001241596.1 (+1)	17 kDa	0.42	1.3	[]	6	8
1432	uncharacterized protein LOC100777981 [Glycine max]	NP_001241624.1	16 kDa	0.42	1.3	[]	6	8
1447	prostaglandin reductase-3 isoform X1 [Glycine max]	XP_003518845.1 (+1)	68 kDa	0.42	1.3	[]	6	8
1459	Cluster of protein CDI-like [Glycine max] (NP_001304415.1)	NP_001304415.1 [3]	?	0.42	1.3	[]	6	8
1459.1	protein CDI-like [Glycine max]	NP_001304415.1 (+1)	?	0.42	1.3	[]	6	8
1462.2	uncharacterized protein LOC100500660 [Glycine max]	NP_001237530.1	23 kDa	0.52	1.3	[]	3	4
1466	beta-xylosidase/alpha-L-arabinofuranosidase 1 [Glycine max]	XP_003531557.1	84 kDa	0.42	1.3	[]	6	8
1480.1	protein TIC 22, chloroplastic [Glycine max]	XP_003523922.1	29 kDa	0.52	1.3	[]	3	4
1507	abscisate beta-glucosyltransferase [Glycine max]	XP_003518708.1	53 kDa	0.52	1.3	[]	3	4
1536	epsilon1-COP [Glycine max]	NP_001236915.1 (+1)	32 kDa	0.42	1.3	[]	6	8
1552	uncharacterized protein LOC100500489 [Glycine max]	NP_001235085.1	18 kDa	0.52	1.3	[]	3	4
1561.1	uncharacterized protein LOC100776101 [Glycine max]	NP_001241133.1 (+1)	21 kDa	0.42	1.3	[]	6	8
1571	phosphoribosylformylglycinamidine cyclo-ligase, chloroplastic/mitochondrial [Glycine max]	XP_003525128.1 (+1)	41 kDa	0.52	1.3	[]	3	4
1581	uncharacterized protein LOC100782864 isoform X2 [Glycine max]	XP_003546124.1 (+1)	29 kDa	0.52	1.3	[]	3	4
1591	glutamyl-tRNA(Gln) amidotransferase subunit A, chloroplastic/mitochondrial [Glycine max]	XP_003532109.1	58 kDa	0.52	1.3	[]	3	4
1613	lactoylglutathione lyase GLX1 isoform X1 [Glycine max]	XP_003522707.1	38 kDa	0.29	1.3	[]	16	21
1615	cytochrome P450 97B2, chloroplastic [Glycine max]	NP_001235534.1	?	0.52	1.3	[]	3	4
1631	flavanone 3-hydroxylase [Glycine max]	NP_001236797.1	43 kDa	0.52	1.3	[]	3	4
1636	beta-glucosidase 46 isoform X1 [Glycine max]	XP_003529623.1	64 kDa	0.52	1.3	[]	3	4
1676	protein trichome birefringence-like 38 [Glycine max]	XP_006597476.1	41 kDa	0.52	1.3	[]	3	4
1709	uncharacterized protein LOC100306506 [Glycine max]	NP_001236031.1	13 kDa	0.22	1.3	[]	26	34
1733.2	ras GTPase-activating protein-binding protein 2 [Glycine max]	XP_003556630.1	51 kDa	0.52	1.3	[]	3	4
1745	probable starch synthase 4, chloroplastic/amyloplastic isoform X2 [Glycine max]	XP_003517680.2 (+1)	77 kDa	0.52	1.3	[]	3	4
1750	nifU-like protein 4, mitochondrial [Glycine max]	XP_003556549.1	29 kDa	0.52	1.3	[]	3	4
1766	alcohol dehydrogenase-like 7 isoform X1 [Glycine max]	XP_003519482.1 (+1)	42 kDa	0.52	1.3	[]	3	4
1792	nitrile-specifier protein 5 [Glycine max]	XP_003531506.1	36 kDa	0.52	1.3	[]	3	4
1809	uncharacterized protein LOC100526902 [Glycine max]	NP_001235732.1 (+1)	19 kDa	0.52	1.3	[]	3	4
1810	uncharacterized protein LOC100305524 [Glycine max]	NP_001236567.1	17 kDa	0.52	1.3	[]	3	4
1818	uncharacterized protein LOC100803908 isoform X1 [Glycine max]	XP_014634399.1 (+1)	90 kDa	0.52	1.3	[]	3	4
1855	chloroplast envelope quinone oxidoreductase homolog isoform X2 [Glycine max]	XP_003552103.1	35 kDa	0.36	1.3	[]	9	12
1859	ribosomal protein S2 (chloroplast) [Glycine max]	YP_538766.1	27 kDa	0.52	1.3	[]	3	4
1928	probable solanesyl-diphosphate synthase 3, chloroplastic [Glycine max]	XP_003543173.1	46 kDa	0.52	1.3	[]	3	4
58.2	S-adenosylmethionine synthase 1 [Glycine max]	XP_003521610.1 (+1)	43 kDa	0.027	1.4	[]	97	131
117	Cluster of soyasapogenol B glucuronide galactosyltransferase-like [Glycine max] (XP_003546674.1)	XP_003546674.1 [4]	56 kDa	0.011	1.4	[]	118	162
146	soyasaponin III rhamnosyltransferase [Glycine max]	NP_001240857.1	54 kDa	0.015	1.4	[]	117	159
212.3	peptidyl-prolyl cis-trans isomerase CYP24 precursor [Glycine max]	NP_001236075.1	22 kDa	0.29	1.4	[]	9	13
243	Cluster of uncharacterized protein LOC100794855 [Glycine max] (NP_001241503.1)	NP_001241503.1 [2]	36 kDa	0.03	1.4	[]	59	85
243.1	uncharacterized protein LOC100794855 [Glycine max]	NP_001241503.1	36 kDa	0.05	1.4	[]	59	82
243.2	uncharacterized protein At2g37660, chloroplastic [Glycine max]	XP_003552177.1	28 kDa	0.098	1.4	[]	44	60
268	uncharacterized protein LOC100306554 [Glycine max]	NP_001236653.1	?	0.014	1.4	[]	109	150
282	protoporphyrinogen oxidase 1, chloroplastic [Glycine max]	XP_003536005.1	59 kDa	0.081	1.4	[]	54	73
325.2	peptide methionine sulfoxide reductase [Glycine max]	XP_006586081.1	23 kDa	0.083	1.4	[]	44	61
358	Cluster of uncharacterized protein LOC100305775 [Glycine max] (NP_001236504.1)	NP_001236504.1 [2]	?	0.068	1.4	[]	38	55
358.1	uncharacterized protein LOC100305775 [Glycine max]	NP_001236504.1	?	0.068	1.4	[]	38	55
393.2	citrate synthase isoform X1 [Glycine max]	XP_014623369.1	44 kDa	0.2	1.4	[]	16	23
454	uncharacterized protein LOC100500060 [Glycine max]	NP_001236264.1	20 kDa	0.13	1.4	[]	31	43
458	Cluster of uncharacterized protein LOC100815475 [Glycine max] (NP_001242339.1)	NP_001242339.1 [2]	?	0.13	1.4	[]	25	36
464	uncharacterized protein At4g06744 [Glycine max]	XP_003529407.1	50 kDa	0.098	1.4	[]	44	60
472.2	PREDICTED: 60S ribosomal protein L9-like [Glycine max]	XP_003526777.1	?	0.16	1.4	[]	21	30
494	uncharacterized protein LOC100817823 isoform X2 [Glycine max]	XP_014619538.1	38 kDa	0.16	1.4	[]	27	37
506	hydroxyphenylpyruvate reductase-like [Glycine max]	NP_001304467.1	?	0.16	1.4	[]	26	36
516.2	PREDICTED: kunitz-type trypsin inhibitor KTI1-like [Glycine max]	XP_003532237.1	?	0.14	1.4	[]	23	33
536	Cluster of D-3-phosphoglycerate dehydrogenase 2, chloroplastic [Glycine max] (XP_003529507.1)	XP_003529507.1 [2]	66 kDa	0.13	1.4	[]	32	44
536.1	D-3-phosphoglycerate dehydrogenase 2, chloroplastic [Glycine max]	XP_003529507.1	66 kDa	0.13	1.4	[]	30	42
536.2	D-3-phosphoglycerate dehydrogenase 2, chloroplastic [Glycine max]	XP_003531770.1	66 kDa	0.13	1.4	[]	31	43
563.1	26S proteasome non-ATPase regulatory subunit 4 homolog isoform X1 [Glycine max]	XP_003517168.1	43 kDa	0.19	1.4	[]	20	28
563.2	26S proteasome non-ATPase regulatory subunit 4 homolog [Glycine max]	XP_003520200.1	43 kDa	0.2	1.4	[]	16	23
574	glyoxalase GLYI-7 isoform X1 [Glycine max]	XP_014633749.1	32 kDa	0.11	1.4	[]	41	56
575.2	uncharacterized protein LOC100306513 [Glycine max]	NP_001236136.1	?	0.17	1.4	[]	18	26
576	osmotin-like protein [Glycine max]	XP_003539684.1	26 kDa	0.17	1.4	[]	28	38
577	Cluster of serine carboxypeptidase-like 40 [Glycine max] (XP_003539875.1)	XP_003539875.1 [2]	56 kDa	0.19	1.4	[]	21	29
577.1	serine carboxypeptidase-like 40 [Glycine max]	XP_003539875.1	56 kDa	0.19	1.4	[]	21	29
601	ribonuclease 2 [Glycine max]	XP_003528806.1	30 kDa	0.31	1.4	[]	11	15
605	succinate dehydrogenase [ubiquinone] flavoprotein subunit 1, mitochondrial [Glycine max]	XP_003537582.1	69 kDa	0.16	1.4	[]	21	30
638	Cluster of probable 3-hydroxyisobutyrate dehydrogenase-like 1, mitochondrial [Glycine max] (XP_003530536.2)	XP_003530536.2 [2]	35 kDa	0.21	1.4	[]	17	24
638.1	probable 3-hydroxyisobutyrate dehydrogenase-like 1, mitochondrial [Glycine max]	XP_003530536.2	35 kDa	0.2	1.4	[]	16	23
664.2	tocopherol cyclase, chloroplastic isoform X1 [Glycine max]	XP_003522704.1	55 kDa	0.27	1.4	[]	13	18
697	ATPase ARSA1 [Glycine max]	XP_003556239.1 (+2)	44 kDa	0.18	1.4	[]	19	27
711	Cluster of PREDICTED: 12-oxophytodienoate reductase 3 [Glycine max] (XP_003542357.1)	XP_003542357.1 [2]	?	0.14	1.4	[]	23	33
734	2-C-methyl-D-erythritol 4-phosphate cytidylyltransferase, chloroplastic isoform X1 [Glycine max]	XP_006600264.1 (+1)	35 kDa	0.21	1.4	[]	17	24
746	uncharacterized protein LOC100500540 [Glycine max]	NP_001235815.1	15 kDa	0.23	1.4	[]	14	20
760	NAD(P)H-quinone oxidoreductase subunit N, chloroplastic [Glycine max]	XP_003553172.1 (+1)	26 kDa	0.27	1.4	[]	13	18
770	arginase [Glycine max]	NP_001237121.1	?	0.18	1.4	[]	19	27
776.1	RGG repeats nuclear RNA binding protein A [Glycine max]	XP_003529036.1	39 kDa	0.3	1.4	[]	10	14
806	UDP-glucosyl transferase 73B2 [Glycine max]	XP_003518710.1	53 kDa	0.28	1.4	[]	14	19
820	uncharacterized protein LOC100787776 [Glycine max]	XP_003526058.1	25 kDa	0.24	1.4	[]	16	22
834.1	PREDICTED: 30S ribosomal protein S5, chloroplastic-like [Glycine max]	XP_003542738.1	?	0.26	1.4	[]	12	17
851.1	diaminopimelate epimerase, chloroplastic [Glycine max]	XP_003554333.1	39 kDa	0.26	1.4	[]	12	17
870	uncharacterized protein LOC100785706 isoform X2 [Glycine max]	XP_003547914.1 (+1)	23 kDa	0.21	1.4	[]	17	24
949.1	glycine-rich RNA-binding protein 4, mitochondrial isoform X1 [Glycine max]	XP_014634714.1 (+1)	27 kDa	0.34	1.4	[]	7	10
957	Cluster of amidase 1 isoform X1 [Glycine max] (XP_003536085.1)	XP_003536085.1 [4]	46 kDa	0.23	1.4	[]	15	21
957.1	amidase 1 isoform X1 [Glycine max]	XP_003536085.1 (+1)	46 kDa	0.23	1.4	[]	15	21
983	Cluster of PREDICTED: chalcone isomerase 4B isoform X1 [Glycine max] (XP_006577878.1)	XP_006577878.1 [2]	?	0.26	1.4	[]	12	17
983.1	PREDICTED: chalcone isomerase 4B isoform X1 [Glycine max]	XP_006577878.1	?	0.26	1.4	[]	12	17
991	ATP-dependent Clp protease proteolytic subunit-related protein 1, chloroplastic [Glycine max]	XP_003536581.1 (+1)	41 kDa	0.31	1.4	[]	11	15
994.1	NADH dehydrogenase [ubiquinone] 1 alpha subcomplex subunit 6 [Glycine max]	XP_003542808.1	15 kDa	0.31	1.4	[]	11	15
994.2	uncharacterized protein LOC100499925 [Glycine max]	NP_001238080.1	15 kDa	0.35	1.4	[]	8	11
1003	uncharacterized protein LOC100809492 [Glycine max]	NP_001241957.1 (+1)	?	0.22	1.4	[]	19	26
1032.2	3-isopropylmalate dehydratase small subunit 3 [Glycine max]	XP_003528346.1	26 kDa	0.3	1.4	[]	10	14
1037	uncharacterized protein LOC100306106 [Glycine max]	NP_001237627.1 (+1)	28 kDa	0.34	1.4	[]	7	10
1038	multiple organellar RNA editing factor 9-like [Glycine max]	NP_001240266.1	25 kDa	0.35	1.4	[]	8	11
1051	uncharacterized protein LOC100820540 [Glycine max]	XP_003555823.1	87 kDa	0.3	1.4	[]	10	14
1067	polygalacturonase inhibitor 1-like protein precursor [Glycine max]	NP_001239837.1	38 kDa	0.31	1.4	[]	11	15
1108.2	uncharacterized protein LOC100305492 [Glycine max]	NP_001236171.1	?	0.41	1.4	[]	5	7
1123	non-specific lipid-transfer protein 2 [Glycine max]	XP_003552717.1	10 kDa	0.31	1.4	[]	11	15
1129	D-ribulose kinase isoform X1 [Glycine max]	XP_003537850.1	52 kDa	0.3	1.4	[]	10	14
1130	outer envelope pore protein 37, chloroplastic [Glycine max]	XP_003549551.1	36 kDa	0.3	1.4	[]	10	14
1135.2	calcium-transporting ATPase 1, endoplasmic reticulum-type [Glycine max]	XP_003521357.1	116 kDa	0.34	1.4	[]	7	10
1137	Cluster of putative cyclase precursor [Glycine max] (NP_001240897.1)	NP_001240897.1 [2]	28 kDa	0.23	1.4	[]	15	21
1156	uncharacterized protein LOC100306628 [Glycine max]	NP_001237795.1 (+1)	27 kDa	0.34	1.4	[]	7	10
1165	uncharacterized protein LOC100306662 precursor [Glycine max]	NP_001238352.1 (+1)	23 kDa	0.23	1.4	[]	15	21
1192	4-diphosphocytidyl-2-C-methyl-D-erythritol kinase, chloroplastic/chromoplastic [Glycine max]	XP_003543330.1 (+1)	44 kDa	0.35	1.4	[]	8	11
1219	thioredoxin [Glycine max]	NP_001237440.1	15 kDa	0.34	1.4	[]	7	10
1246	Cluster of AT-hook motif nuclear-localized protein 14 isoform X5 [Glycine max] (XP_003554726.1)	XP_003554726.1 [6]	38 kDa	0.29	1.4	[]	9	13
1263	UDP-glucuronic acid decarboxylase 2 [Glycine max]	XP_003536125.1	48 kDa	0.2	1.4	[]	16	23
1267	pyridoxine/pyridoxamine 5'-phosphate oxidase 1, chloroplastic isoform X1 [Glycine max]	XP_003522762.1	61 kDa	0.41	1.4	[]	5	7
1268	uncharacterized protein LOC100527010 [Glycine max]	XP_003521680.1 (+2)	27 kDa	0.29	1.4	[]	9	13
1270.1	uncharacterized protein LOC100816212 [Glycine max]	NP_001240086.1 (+2)	17 kDa	0.34	1.4	[]	7	10
1301	outer envelope protein 80, chloroplastic [Glycine max]	XP_003542049.2 (+2)	75 kDa	0.34	1.4	[]	7	10
1316	bifunctional epoxide hydrolase 2 [Glycine max]	XP_014621447.1	35 kDa	0.34	1.4	[]	7	10
1337	probable carotenoid cleavage dioxygenase 4, chloroplastic [Glycine max]	XP_003516508.1	65 kDa	0.41	1.4	[]	5	7
1359	Cluster of acylamino-acid-releasing enzyme isoform X2 [Glycine max] (XP_003536827.2)	XP_003536827.2 [3]	90 kDa	0.34	1.4	[]	7	10
1359.1	acylamino-acid-releasing enzyme isoform X2 [Glycine max]	XP_003536827.2 (+1)	90 kDa	0.34	1.4	[]	7	10
1375	Cluster of glucan endo-1,3-beta-glucosidase [Glycine max] (XP_003521159.1)	XP_003521159.1 [2]	39 kDa	0.26	1.4	[]	12	17
1375.1	glucan endo-1,3-beta-glucosidase [Glycine max]	XP_003521159.1	39 kDa	0.31	1.4	[]	11	15
1429	phenolic glucoside malonyltransferase 1 [Glycine max]	XP_003554894.2	53 kDa	0.41	1.4	[]	5	7
1438	uncharacterized protein LOC100500015 [Glycine max]	NP_001235631.1 (+1)	12 kDa	0.27	1.4	[]	13	18
1529	ferredoxin-thioredoxin reductase, variable chain [Glycine max]	XP_003524574.1	16 kDa	0.34	1.4	[]	7	10
1614	probable ribose-5-phosphate isomerase 4, chloroplastic [Glycine max]	XP_003546296.1	31 kDa	0.41	1.4	[]	5	7
1763	probable inactive purple acid phosphatase 1 isoform X1 [Glycine max]	XP_014626556.1 (+1)	69 kDa	0.28	1.4	[]	14	19
1765	tropinone reductase homolog At5g06060 [Glycine max]	XP_003552193.1	28 kDa	0.41	1.4	[]	5	7
58.5	S-adenosylmethionine synthase 1 [Glycine max]	XP_003536032.1	43 kDa	0.0091	1.5	[]	65	99
83	Cluster of elongation factor 1-alpha [Glycine max] (NP_001237425.1)	NP_001237425.1 [4]	?	0.00019	1.5	T2 low, T5 high	145	220
83.2	elongation factor 1-alpha [Glycine max]	XP_003553292.1	49 kDa	0.00037	1.5	[]	128	195
83.3	elongation factor 1-alpha [Glycine max]	XP_003547695.1	49 kDa	0.00084	1.5	[]	122	183
212.4	peptidyl-prolyl cis-trans isomerase GmCYP34 isoform X1 [Glycine max]	XP_014619589.1 (+1)	25 kDa	0.4	1.5	[]	4	6
337.2	linoleate 13S-lipoxygenase 2-1, chloroplastic [Glycine max]	XP_003537948.1	104 kDa	0.061	1.5	[]	31	47
352.2	uncharacterized protein LOC100806896 [Glycine max]	NP_001242834.1	?	0.087	1.5	[]	30	44
358.2	putative glutathione peroxidase 7, chloroplastic isoform X1 [Glycine max]	XP_006600118.1	26 kDa	0.09	1.5	[]	22	34
360.3	alpha-mannosidase [Glycine max]	XP_003520192.1	114 kDa	0.52	1.5	[]	2	3
371	uncharacterized protein LOC100806500 [Glycine max]	NP_001240166.1	35 kDa	0.079	1.5	[]	28	42
423	Cluster of subtilisin-like protease Glyma18g48580 [Glycine max] (XP_006602868.1)	XP_006602868.1 [3]	86 kDa	0.042	1.5	[]	40	60
449.1	uncharacterized protein LOC100817986 [Glycine max]	NP_001242141.1	?	0.076	1.5	[]	27	41
458.1	uncharacterized protein LOC100815475 [Glycine max]	NP_001242339.1	?	0.13	1.5	[]	20	30
486	probable carboxylesterase 2 [Glycine max]	XP_003518851.1	43 kDa	0.11	1.5	[]	26	38
496.2	NADH dehydrogenase [ubiquinone] iron-sulfur protein 1, mitochondrial [Glycine max]	XP_003553011.1	81 kDa	0.15	1.5	[]	19	28
499	Cluster of argininosuccinate synthase, chloroplastic-like [Glycine max] (NP_001276304.1)	NP_001276304.1 [4]	52 kDa	0.095	1.5	[]	23	35
499.2	argininosuccinate synthase, chloroplastic [Glycine max]	XP_006600802.1	52 kDa	0.11	1.5	[]	21	32
499.3	argininosuccinate synthase, chloroplastic isoform X2 [Glycine max]	XP_003525243.1 (+1)	53 kDa	0.13	1.5	[]	20	30
516.1	kunitz-type trypsin inhibitor KTI1-like [Glycine max]	XP_003532236.1	23 kDa	0.079	1.5	[]	28	42
584	uncharacterized protein LOC100305579 precursor [Glycine max]	NP_001237383.1 (+2)	23 kDa	0.093	1.5	[]	27	40
590.1	uncharacterized protein LOC100783267 [Glycine max]	NP_001241124.1	17 kDa	0.15	1.5	[]	15	23
600	PREDICTED: alcohol dehydrogenase class-3 [Glycine max]	XP_003521319.1	?	0.099	1.5	[]	24	36
711.1	PREDICTED: 12-oxophytodienoate reductase 3 [Glycine max]	XP_003542357.1	?	0.11	1.5	[]	22	33
711.2	12-oxophytodienoate reductase 3 [Glycine max]	XP_003551128.1	44 kDa	0.13	1.5	[]	20	30
722	glutathione S-transferase L3 [Glycine max]	NP_001304567.1	27 kDa	0.13	1.5	[]	20	30
763.2	glucose-6-phosphate isomerase, cytosolic [Glycine max]	XP_003554193.1	63 kDa	0.28	1.5	[]	8	12
777	uncharacterized protein LOC100780826 [Glycine max]	NP_001239766.1 (+2)	44 kDa	0.12	1.5	[]	19	29
851	Cluster of diaminopimelate epimerase, chloroplastic [Glycine max] (XP_003554333.1)	XP_003554333.1 [2]	39 kDa	0.22	1.5	[]	13	19
892.1	CBS domain-containing protein isoform X1 [Glycine max]	XP_006574340.1	23 kDa	0.16	1.5	[]	16	24
894.2	S-formylglutathione hydrolase [Glycine max]	XP_003519088.1	32 kDa	0.33	1.5	[]	6	9
897	linoleate 9S-lipoxygenase 1 [Glycine max]	XP_003528382.1	98 kDa	0.087	1.5	[]	30	44
924	uncharacterized protein LOC100500328 [Glycine max]	NP_001236421.1 (+1)	24 kDa	0.17	1.5	[]	13	20
927	Cluster of 2-hydroxyacyl-CoA lyase [Glycine max] (XP_003519304.1)	XP_003519304.1 [2]	61 kDa	0.22	1.5	[]	13	19
927.2	2-hydroxyacyl-CoA lyase [Glycine max]	XP_003544949.1	61 kDa	0.25	1.5	[]	11	16
1010	uncharacterized protein LOC100797326 [Glycine max]	NP_001240991.1	36 kDa	0.25	1.5	[]	11	16
1021	plastidal glycolate/glycerate translocator 1, chloroplastic [Glycine max]	XP_003547813.2	54 kDa	0.24	1.5	[]	10	15
1029	peroxisomal fatty acid beta-oxidation multifunctional protein MFP2 [Glycine max]	XP_003529561.1	79 kDa	0.22	1.5	[]	13	19
1068	uncharacterized protein LOC100803725 [Glycine max]	NP_001242453.1	?	0.24	1.5	[]	10	15
1090	Cluster of uncharacterized protein LOC100527652 [Glycine max] (NP_001235489.1)	NP_001235489.1 [3]	13 kDa	0.24	1.5	[]	10	15
1101	uncharacterized protein LOC100306467 [Glycine max]	NP_001235473.1	17 kDa	0.2	1.5	[]	11	17
1144	mitochondrial import receptor subunit TOM40-1 [Glycine max]	XP_003530931.1	35 kDa	0.33	1.5	[]	6	9
1157.2	beta-glucosidase 44 [Glycine max]	XP_003534146.1	58 kDa	0.4	1.5	[]	4	6
1186	uncharacterized protein LOC100795224 [Glycine max]	XP_003532143.1 (+1)	11 kDa	0.2	1.5	[]	11	17
1198	putative chitinase precursor [Glycine max]	NP_001241202.1	32 kDa	0.28	1.5	[]	8	12
1211	cyclase-like protein 2 [Glycine max]	XP_003536620.2	33 kDa	0.21	1.5	[]	12	18
1234.2	starch synthase IIa-1 [Glycine max]	NP_001235796.1	85 kDa	0.52	1.5	[]	2	3
1239	arginase 1, mitochondrial [Glycine max]	XP_003549862.1	37 kDa	0.24	1.5	[]	10	15
1246.1	AT-hook motif nuclear-localized protein 14 isoform X5 [Glycine max]	XP_003554726.1 (+2)	38 kDa	0.28	1.5	[]	8	12
1246.2	AT-hook motif nuclear-localized protein 14 isoform X2 [Glycine max]	XP_003521778.1 (+2)	37 kDa	0.52	1.5	[]	2	3
1407	Cluster of protein PLASTID MOVEMENT IMPAIRED 1 [Glycine max] (XP_003525205.1)	XP_003525205.1 [2]	94 kDa	0.33	1.5	[]	6	9
1407.1	protein PLASTID MOVEMENT IMPAIRED 1 [Glycine max]	XP_003525205.1	94 kDa	0.33	1.5	[]	6	9
1451	uncharacterized protein LOC100306488 [Glycine max]	NP_001235760.1	15 kDa	0.33	1.5	[]	6	9
1471	probable sucrose-phosphate synthase [Glycine max]	XP_003549735.1	118 kDa	0.4	1.5	[]	4	6
1477.2	uncharacterized protein LOC100527424 [Glycine max]	NP_001235882.1 (+1)	14 kDa	0.52	1.5	[]	2	3
1499	Cluster of uncharacterized protein LOC100793630 [Glycine max] (NP_001239792.1)	NP_001239792.1 [2]	32 kDa	0.52	1.5	[]	2	3
1499.1	uncharacterized protein LOC100793630 [Glycine max]	NP_001239792.1	32 kDa	0.52	1.5	[]	2	3
1504	uncharacterized protein LOC100499841 [Glycine max]	NP_001236758.1	15 kDa	0.33	1.5	[]	6	9
1508	synaptotagmin-2 [Glycine max]	XP_003545028.1 (+1)	61 kDa	0.52	1.5	[]	2	3
1558	uricase-2 isozyme 2 isoform X1 [Glycine max]	XP_006605278.1 (+1)	36 kDa	0.52	1.5	[]	2	3
1607	ATP-citrate synthase alpha chain protein 1 [Glycine max]	XP_003546848.1	47 kDa	0.22	1.5	[]	13	19
1617	PREDICTED: pathogenesis-related protein 1-like [Glycine max]	XP_003545771.1	?	0.4	1.5	[]	4	6
1618	photosystem II D1 precursor processing protein PSB27-H2, chloroplastic [Glycine max]	XP_014633136.1	23 kDa	0.4	1.5	[]	4	6
1619	beta-ketoacyl-acyl carrier protein synthase III [Glycine max]	NP_001237735.1 (+1)	42 kDa	0.4	1.5	[]	4	6
1632	uncharacterized protein LOC100810003 [Glycine max]	NP_001239728.1 (+1)	30 kDa	0.52	1.5	[]	2	3
1633	uncharacterized protein LOC100499829 [Glycine max]	NP_001236579.1 (+1)	28 kDa	0.52	1.5	[]	2	3
1642	pantothenate kinase 2 isoform X1 [Glycine max]	XP_006600639.1 (+1)	100 kDa	0.52	1.5	[]	2	3
1668.1	THO complex subunit 4A [Glycine max]	XP_014620021.1	26 kDa	0.52	1.5	[]	2	3
1691	uncharacterized protein LOC100792107 [Glycine max]	NP_001239861.1	37 kDa	0.33	1.5	[]	6	9
1694	uncharacterized methyltransferase At2g41040, chloroplastic [Glycine max]	XP_003546595.1	38 kDa	0.52	1.5	[]	2	3
1711	Cluster of carotene epsilon-monooxygenase, chloroplastic [Glycine max] (XP_003542540.1)	XP_003542540.1 [2]	60 kDa	0.52	1.5	[]	2	3
1711.1	carotene epsilon-monooxygenase, chloroplastic [Glycine max]	XP_003542540.1	60 kDa	0.52	1.5	[]	2	3
1719	chloroplast processing peptidase [Glycine max]	XP_006584831.1	32 kDa	0.52	1.5	[]	2	3
1744	uncharacterized protein LOC100803112 [Glycine max]	NP_001239839.1	24 kDa	0.4	1.5	[]	4	6
1746	probable L-gulonolactone oxidase 6 [Glycine max]	XP_003521824.2	66 kDa	0.52	1.5	[]	2	3
1778	Cluster of light-harvesting complex-like protein OHP2, chloroplastic isoform X2 [Glycine max] (XP_003556162.1)	XP_003556162.1 [2]	19 kDa	0.52	1.5	[]	2	3
1798.1	insulin-degrading enzyme-like 1, peroxisomal isoform X1 [Glycine max]	XP_003554175.1	112 kDa	0.52	1.5	[]	2	3
1798.2	insulin-degrading enzyme-like 1, peroxisomal [Glycine max]	XP_003521175.1	112 kDa	0.52	1.5	[]	2	3
1858	zeta-carotene desaturase, chloroplastic/chromoplastic [Glycine max]	XP_003556484.1	63 kDa	0.52	1.5	[]	2	3
1863	probable protein phosphatase 2C 26 isoform X2 [Glycine max]	XP_003551211.2 (+1)	35 kDa	0.52	1.5	[]	2	3
1879	peptide deformylase 1A, chloroplastic [Glycine max]	XP_006585638.1	28 kDa	0.52	1.5	[]	2	3
1884	pectinesterase [Glycine max]	XP_003553658.2	68 kDa	0.52	1.5	[]	2	3
1897	zinc transporter 4, chloroplastic isoform X1 [Glycine max]	XP_003526000.2 (+1)	51 kDa	0.52	1.5	[]	2	3
1904	uncharacterized protein LOC100797094 [Glycine max]	NP_001241140.1	33 kDa	0.52	1.5	[]	2	3
1925	inorganic pyrophosphatase 2 [Glycine max]	XP_003529939.1 (+1)	31 kDa	0.52	1.5	[]	2	3
1927	peptidyl-prolyl cis-trans isomerase CYP28, chloroplastic [Glycine max]	XP_003535048.1	31 kDa	0.4	1.5	[]	4	6
1998.1	calcium-dependent protein kinase 33 [Glycine max]	XP_003519577.1 (+1)	59 kDa	0.52	1.5	[]	2	3
2003	uncharacterized protein LOC100527653 [Glycine max]	NP_001235504.1	15 kDa	0.52	1.5	[]	2	3
2011	beta-glucosidase 46 [Glycine max]	XP_003529622.1	60 kDa	0.52	1.5	[]	2	3
2035.1	UDP-glucuronic acid decarboxylase 2 [Glycine max]	XP_003550538.1 (+1)	44 kDa	0.33	1.5	[]	6	9
213.1	uncharacterized LOC100500326 precursor [Glycine max]	NP_001236394.1	?	0.0036	1.6	[]	59	96
213.2	PREDICTED: auxin-binding protein ABP19a-like [Glycine max]	XP_003547722.1	?	0.0046	1.6	[]	63	100
340	kunitz family trypsin and protease inhibitor protein precursor [Glycine max]	NP_001237751.1	24 kDa	0.013	1.6	[]	49	77
389	40S ribosomal protein S3 [Glycine max]	NP_001239621.1 (+2)	26 kDa	0.04	1.6	[]	31	49
408.2	uncharacterized protein LOC100789313 [Glycine max]	NP_001242135.1	?	0.061	1.6	[]	27	42
423.1	subtilisin-like protease Glyma18g48580 [Glycine max]	XP_006602868.1	86 kDa	0.057	1.6	[]	22	36
431	isoflavone reductase-like protein [Glycine max]	XP_006581203.1	34 kDa	0.027	1.6	[]	39	61
449	Cluster of uncharacterized protein LOC100817986 [Glycine max] (NP_001242141.1)	NP_001242141.1 [2]	?	0.034	1.6	[]	32	51
499.1	argininosuccinate synthase, chloroplastic-like [Glycine max]	NP_001276304.1	52 kDa	0.072	1.6	[]	22	35
516	Cluster of kunitz-type trypsin inhibitor KTI1-like [Glycine max] (XP_003532236.1)	XP_003532236.1 [2]	23 kDa	0.042	1.6	[]	28	45
590	Cluster of uncharacterized protein LOC100783267 [Glycine max] (NP_001241124.1)	NP_001241124.1 [2]	17 kDa	0.11	1.6	[]	18	28
599.2	PREDICTED: bifunctional monothiol glutaredoxin-S16, chloroplastic-like [Glycine max]	XP_003516960.1	?	0.15	1.6	[]	11	18
644	uncharacterized protein LOC100790141 [Glycine max]	NP_001240893.1 (+2)	30 kDa	0.14	1.6	[]	13	21
672	uncharacterized protein LOC100306424 [Glycine max]	NP_001238638.1	23 kDa	0.16	1.6	[]	12	19
693.2	60S ribosomal protein L12 [Glycine max]	XP_003537293.1	18 kDa	0.081	1.6	[]	20	32
698.1	ectonucleotide pyrophosphatase/phosphodiesterase family member 3 [Glycine max]	XP_003517374.1	51 kDa	0.09	1.6	[]	18	29
812	profilin [Glycine max]	NP_001237519.1	14 kDa	0.11	1.6	[]	18	28
827	Cluster of 40S ribosomal protein S20-2 [Glycine max] (XP_003521199.1)	XP_003521199.1 [3]	14 kDa	0.23	1.6	[]	9	14
827.1	40S ribosomal protein S20-2 [Glycine max]	XP_003521199.1 (+1)	14 kDa	0.23	1.6	[]	9	14
831.2	protein disulfide isomerase pTAC5, chloroplastic isoform X3 [Glycine max]	XP_003535464.2 (+1)	46 kDa	0.21	1.6	[]	8	13
889	aspartyl protease AED3 [Glycine max]	XP_003522749.1	47 kDa	0.14	1.6	[]	14	22
892	Cluster of CBS domain-containing protein isoform X1 [Glycine max] (XP_006574340.1)	XP_006574340.1 [3]	23 kDa	0.1	1.6	[]	16	26
978	uncharacterized protein LOC100781477 [Glycine max]	NP_001242544.1	36 kDa	0.14	1.6	[]	13	21
1056	photosystem I chlorophyll a/b-binding protein 5, chloroplastic [Glycine max]	XP_003528272.2	31 kDa	0.21	1.6	[]	8	13
1090.1	uncharacterized protein LOC100527652 [Glycine max]	NP_001235489.1 (+1)	13 kDa	0.21	1.6	[]	8	13
1115	protease Do-like 8, chloroplastic isoform X2 [Glycine max]	XP_003543778.1 (+1)	49 kDa	0.23	1.6	[]	9	14
1169	V-type proton ATPase subunit d2 [Glycine max]	XP_003534461.1	41 kDa	0.26	1.6	[]	7	11
1207	argininosuccinate lyase, chloroplastic isoform X1 [Glycine max]	XP_003522764.1 (+1)	57 kDa	0.21	1.6	[]	8	13
1233.1	cysteine proteinase 15A [Glycine max]	XP_003523684.1	40 kDa	0.26	1.6	[]	7	11
1238	ATP-citrate synthase alpha chain protein 1-like [Glycine max]	NP_001276126.1	?	0.11	1.6	[]	17	27
1250	glucosyltransferase [Glycine max]	NP_001237242.1	?	0.21	1.6	[]	8	13
1283.2	ADP,ATP carrier protein 1, chloroplastic [Glycine max]	XP_006583133.1	68 kDa	0.31	1.6	[]	5	8
1313	importin-5 [Glycine max]	XP_003531251.1 (+1)	123 kDa	0.31	1.6	[]	5	8
1319	cell division protein FtsY homolog, chloroplastic [Glycine max]	XP_006576355.1	40 kDa	0.31	1.6	[]	5	8
1328	stem-specific protein TSJT1 [Glycine max]	XP_003529615.1	25 kDa	0.26	1.6	[]	7	11
1344	uncharacterized protein At1g32220, chloroplastic [Glycine max]	XP_003522333.1	31 kDa	0.31	1.6	[]	5	8
1375.2	glucan endo-1,3-beta-glucosidase [Glycine max]	XP_003554152.1	38 kDa	0.21	1.6	[]	8	13
1419	NADH--cytochrome b5 reductase 1 [Glycine max]	XP_003520929.1	31 kDa	0.31	1.6	[]	5	8
1427	uncharacterized protein LOC100792337 [Glycine max]	NP_001239721.1	19 kDa	0.31	1.6	[]	5	8
1456	uncharacterized protein LOC100782499 isoform X3 [Glycine max]	XP_003530953.1 (+2)	34 kDa	0.31	1.6	[]	5	8
1460.2	uncharacterized protein LOC100499839 [Glycine max]	NP_001236729.1 (+3)	24 kDa	0.31	1.6	[]	5	8
1495	Cluster of uncharacterized protein LOC100788535 [Glycine max] (NP_001239929.1)	NP_001239929.1 [2]	16 kDa	0.31	1.6	[]	5	8
1495.1	uncharacterized protein LOC100788535 [Glycine max]	NP_001239929.1	16 kDa	0.31	1.6	[]	5	8
1565	uncharacterized protein LOC100306258 [Glycine max]	NP_001236147.1	24 kDa	0.26	1.6	[]	7	11
1627	threonine synthase, chloroplastic [Glycine max]	XP_003542066.1 (+1)	57 kDa	0.23	1.6	[]	9	14
1665	uncharacterized protein LOC100527058 [Glycine max]	NP_001238038.1	19 kDa	0.13	1.6	[]	16	25
1692	thiol protease aleurain-like [Glycine max]	XP_003533785.1	39 kDa	0.19	1.6	[]	10	16
1890	MFP1 attachment factor 1 [Glycine max]	XP_003525916.1	16 kDa	0.21	1.6	[]	8	13
213	Cluster of uncharacterized LOC100500326 precursor [Glycine max] (NP_001236394.1)	NP_001236394.1 [2]	?	0.0014	1.7	[]	64	107
289	photosystem I reaction center subunit psaK, chloroplastic [Glycine max]	XP_003533844.1 (+1)	13 kDa	0.011	1.7	[]	39	65
390	PREDICTED: UDP-glucose flavonoid 3-O-glucosyltransferase 7-like [Glycine max]	XP_003548656.1	?	0.0065	1.7	[]	38	66
408	Cluster of isopentenyl-diphosphate Delta-isomerase I [Glycine max] (XP_003534511.1)	XP_003534511.1 [2]	34 kDa	0.031	1.7	[]	27	45
408.1	isopentenyl-diphosphate Delta-isomerase I [Glycine max]	XP_003534511.1	34 kDa	0.031	1.7	[]	27	45
472	Cluster of uncharacterized protein LOC100306058 [Glycine max] (NP_001236893.1)	NP_001236893.1 [3]	?	0.024	1.7	[]	30	50
472.3	uncharacterized protein LOC100500079 [Glycine max]	NP_001236502.1	22 kDa	0.066	1.7	[]	17	29
599	Cluster of bifunctional monothiol glutaredoxin-S16, chloroplastic [Glycine max] (XP_003520429.1)	XP_003520429.1 [2]	32 kDa	0.073	1.7	[]	15	26
599.1	bifunctional monothiol glutaredoxin-S16, chloroplastic [Glycine max]	XP_003520429.1	32 kDa	0.088	1.7	[]	14	24
693.1	ribosomal protein L11 family protein [Glycine max]	NP_001240945.1 (+1)	18 kDa	0.05	1.7	[]	20	34
698	Cluster of ectonucleotide pyrophosphatase/phosphodiesterase family member 3 [Glycine max] (XP_003517374.1)	XP_003517374.1 [2]	51 kDa	0.071	1.7	[]	18	30
927.1	2-hydroxyacyl-CoA lyase [Glycine max]	XP_003519304.1	61 kDa	0.14	1.7	[]	10	17
1064	Cluster of probable pterin-4-alpha-carbinolamine dehydratase, chloroplastic [Glycine max] (XP_003518625.1)	XP_003518625.1 [2]	24 kDa	0.25	1.7	[]	6	10
1093	uncharacterized protein LOC100306363 [Glycine max]	NP_001237647.1	17 kDa	0.18	1.7	[]	9	15
1120	Cluster of uncharacterized protein LOC100500117 [Glycine max] (NP_001237052.1)	NP_001237052.1 [2]	21 kDa	0.14	1.7	[]	10	17
1120.1	uncharacterized protein LOC100500117 [Glycine max]	NP_001237052.1	21 kDa	0.14	1.7	[]	10	17
1121	uncharacterized protein LOC100784099 [Glycine max]	NP_001241486.1 (+1)	51 kDa	0.18	1.7	[]	9	15
1138	Cluster of uncharacterized protein LOC100788470 [Glycine max] (NP_001241589.1)	NP_001241589.1 [2]	48 kDa	0.25	1.7	[]	6	10
1138.1	uncharacterized protein LOC100788470 [Glycine max]	NP_001241589.1	48 kDa	0.25	1.7	[]	6	10
1162	Cluster of PREDICTED: 1,2-dihydroxy-3-keto-5-methylthiopentene dioxygenase 2 [Glycine max] (XP_003536510.1)	XP_003536510.1 [2]	?	0.38	1.7	[]	3	5
1168	bifunctional epoxide hydrolase 2 [Glycine max]	XP_003527442.1	35 kDa	0.13	1.7	[]	12	20
1265	aldehyde dehydrogenase family 7 member A1 [Glycine max]	XP_003546512.1	54 kDa	0.2	1.7	[]	7	12
1270.2	uncharacterized protein LOC100527357 [Glycine max]	NP_001238718.1 (+2)	17 kDa	0.25	1.7	[]	6	10
1355	methionine S-methyltransferase isoform X2 [Glycine max]	XP_006598777.1 (+1)	121 kDa	0.38	1.7	[]	3	5
1397	ketohexokinase isoform X2 [Glycine max]	XP_003537132.1 (+2)	44 kDa	0.25	1.7	[]	6	10
1415	mitochondrial import inner membrane translocase subunit Tim13 [Glycine max]	XP_003532348.1	9 kDa	0.25	1.7	[]	6	10
1462	Cluster of uncharacterized protein LOC100526945 [Glycine max] (NP_001236336.1)	NP_001236336.1 [2]	23 kDa	0.38	1.7	[]	3	5
1472	protochlorophyllide-dependent translocon component 52, chloroplastic [Glycine max]	XP_006580157.1	60 kDa	0.38	1.7	[]	3	5
1490	uncharacterized protein LOC100811673 [Glycine max]	XP_003525168.1	43 kDa	0.38	1.7	[]	3	5
1531	Cluster of WD-40 repeat-containing protein MSI4-like [Glycine max] (NP_001276199.1)	NP_001276199.1 [2]	56 kDa	0.38	1.7	[]	3	5
1531.1	WD-40 repeat-containing protein MSI4-like [Glycine max]	NP_001276199.1	56 kDa	0.38	1.7	[]	3	5
1623	Cluster of uncharacterized protein LOC100797197 [Glycine max] (XP_014623721.1)	XP_014623721.1 [2]	69 kDa	0.38	1.7	[]	3	5
1623.1	uncharacterized protein LOC100797197 [Glycine max]	XP_014623721.1	69 kDa	0.38	1.7	[]	3	5
1640	uncharacterized protein LOC100785008 [Glycine max]	XP_003532125.1 (+2)	28 kDa	0.38	1.7	[]	3	5
1645	Cluster of N-terminal acetyltransferase A complex auxiliary subunit NAA15 [Glycine max] (XP_003531689.1)	XP_003531689.1 [4]	103 kDa	0.38	1.7	[]	3	5
1651	glutathione S-transferase GST 16 [Glycine max]	NP_001237686.1	26 kDa	0.38	1.7	[]	3	5
1655	chaperonin CPN60-like 2, mitochondrial [Glycine max]	XP_003531614.1	61 kDa	0.25	1.7	[]	6	10
1661	uncharacterized protein LOC100799393 isoform X1 [Glycine max]	XP_006592920.1	30 kDa	0.38	1.7	[]	3	5
1667	Cluster of protein argonaute 1 [Glycine max] (XP_003534084.1)	XP_003534084.1 [2]	117 kDa	0.38	1.7	[]	3	5
1667.1	protein argonaute 1 [Glycine max]	XP_003534084.1	117 kDa	0.38	1.7	[]	3	5
1733	Cluster of putative G3BP-like protein isoform X2 [Glycine max] (XP_003532266.1)	XP_003532266.1 [4]	49 kDa	0.38	1.7	[]	3	5
1768	alpha-L-fucosidase 2 [Glycine max]	XP_003536603.1	98 kDa	0.38	1.7	[]	3	5
1813	enhancer of mRNA-decapping protein 4 isoform X1 [Glycine max]	XP_003530822.2 (+1)	146 kDa	0.38	1.7	[]	3	5
1955	Cluster of UBP1-associated protein 2C [Glycine max] (XP_006592545.1)	XP_006592545.1 [2]	44 kDa	0.38	1.7	[]	3	5
2017	protein transport protein SEC23 [Glycine max]	XP_003547758.1	85 kDa	0.38	1.7	[]	3	5
2035	Cluster of UDP-glucuronic acid decarboxylase 2 [Glycine max] (XP_003550538.1)	XP_003550538.1 [4]	44 kDa	0.2	1.7	[]	7	12
45	Cluster of uncharacterized protein LOC100499832 [Glycine max] (NP_001236618.1)	NP_001236618.1 [4]	15 kDa	< 0.00010	1.8	T2 low, T5 high	112	205
472.1	uncharacterized protein LOC100306058 [Glycine max]	NP_001236893.1	?	0.027	1.8	[]	19	35
693	Cluster of ribosomal protein L11 family protein [Glycine max] (NP_001240945.1)	NP_001240945.1 [3]	18 kDa	0.039	1.8	[]	20	35
808	Cluster of isoamylase 3, chloroplastic isoform X1 [Glycine max] (XP_003527894.1)	XP_003527894.1 [3]	87 kDa	0.047	1.8	[]	16	29
808.1	isoamylase 3, chloroplastic isoform X1 [Glycine max]	XP_003527894.1	87 kDa	0.061	1.8	[]	16	28
808.2	isoamylase 3, chloroplastic isoform X1 [Glycine max]	XP_003522781.1 (+1)	88 kDa	0.074	1.8	[]	12	22
839	PREDICTED: 30S Ribosomal protein S1 isoform X1 [Glycine max]	XP_003553029.3	?	0.11	1.8	[]	10	18
861	Cluster of uncharacterized protein LOC100499863 [Glycine max] (NP_001237077.1)	NP_001237077.1 [4]	21 kDa	0.061	1.8	[]	13	24
861.1	uncharacterized protein LOC100499863 [Glycine max]	NP_001237077.1 (+2)	21 kDa	0.061	1.8	[]	13	24
863	metalloendoproteinase 1 precursor [Glycine max]	NP_001235535.1	?	0.098	1.8	[]	12	21
880	ATPase subunit 8 (mitochondrion) [Glycine max]	YP_007516931.1	18 kDa	0.23	1.8	[]	5	9
910	ATP synthase CF0 A subunit (chloroplast) [Glycine max]	YP_538767.1	27 kDa	0.19	1.8	[]	6	11
921	4-hydroxy-tetrahydrodipicolinate synthase, chloroplastic [Glycine max]	XP_003534605.1 (+1)	40 kDa	0.13	1.8	[]	9	16
949	Cluster of glycine-rich RNA-binding protein 4, mitochondrial isoform X1 [Glycine max] (XP_014634714.1)	XP_014634714.1 [3]	27 kDa	0.13	1.8	[]	9	16
1119.1	PREDICTED: acetolactate synthase 2, chloroplastic [Glycine max]	XP_003543059.1	?	0.16	1.8	[]	8	14
1119.2	acetolactate synthase 3, chloroplastic [Glycine max]	XP_003528106.1	71 kDa	0.16	1.8	[]	8	14
1126	uncharacterized protein LOC100500327 [Glycine max]	NP_001236408.1	10 kDa	0.16	1.8	[]	8	14
1235	Cluster of PREDICTED: peamaclein [Glycine max] (XP_003525918.1)	XP_003525918.1 [2]	?	0.29	1.8	[]	4	7
1235.1	PREDICTED: peamaclein [Glycine max]	XP_003525918.1	?	0.29	1.8	[]	4	7
1251	uncharacterized protein LOC100777334 [Glycine max]	NP_001240272.1	14 kDa	0.16	1.8	[]	8	14
1266	uncharacterized protein LOC100305903 [Glycine max]	NP_001238494.1	21 kDa	0.23	1.8	[]	5	9
1269	Cluster of carboxyl transferase alpha subunit [Glycine max] (NP_001236006.1)	NP_001236006.1 [2]	?	0.23	1.8	[]	5	9
1269.1	carboxyl transferase alpha subunit [Glycine max]	NP_001236006.1	?	0.23	1.8	[]	5	9
1278	uncharacterized protein LOC100527034 [Glycine max]	NP_001237632.1	19 kDa	0.23	1.8	[]	5	9
1352	serine protease SPPA, chloroplastic isoform X1 [Glycine max]	XP_003522978.1	76 kDa	0.29	1.8	[]	4	7
1387	uncharacterized protein LOC100801962 [Glycine max]	XP_003532239.1	18 kDa	0.23	1.8	[]	5	9
1433	uncharacterized protein LOC100812345 [Glycine max]	NP_001242097.1	?	0.29	1.8	[]	4	7
1460	Cluster of uncharacterized protein LOC100796598 [Glycine max] (XP_006581209.1)	XP_006581209.1 [5]	25 kDa	0.19	1.8	[]	6	11
1489	uncharacterized protein LOC100783648 [Glycine max]	NP_001239801.1	22 kDa	0.29	1.8	[]	4	7
1491	NADPH:isoflavone reductase [Glycine max]	NP_001236037.1	?	0.29	1.8	[]	4	7
1496	Cluster of phosphoglycerate mutase-like protein isoform X1 [Glycine max] (XP_006577877.1)	XP_006577877.1 [2]	36 kDa	0.23	1.8	[]	5	9
1496.1	phosphoglycerate mutase-like protein isoform X1 [Glycine max]	XP_006577877.1	36 kDa	0.23	1.8	[]	5	9
1590	uncharacterized protein LOC100499687 precursor [Glycine max]	NP_001238362.1	20 kDa	0.23	1.8	[]	5	9
1684	crocetin glucosyltransferase, chloroplastic [Glycine max]	XP_003552552.1	52 kDa	0.29	1.8	[]	4	7
1708	uncharacterized protein LOC100305937 [Glycine max]	NP_001235212.1	12 kDa	0.13	1.8	[]	9	16
1716	acetyl-CoA carboxylase carboxyltransferase beta subunit (chloroplast) [Glycine max]	YP_538774.1	49 kDa	0.29	1.8	[]	4	7
1771	alcohol dehydrogenase-like 2 [Glycine max]	XP_006592007.1	40 kDa	0.29	1.8	[]	4	7
45.1	uncharacterized protein LOC100499832 [Glycine max]	NP_001236618.1 (+2)	15 kDa	< 0.00010	1.9	T2 low, T5 high	103	197
334.2	1-aminocyclopropane-1-carboxylate oxidase [Glycine max]	XP_003534723.1	36 kDa	0.15	1.9	[]	7	13
357.1	PREDICTED: multicystatin [Glycine max]	XP_014622135.1	?	0.0049	1.9	[]	29	55
357.2	uncharacterized protein LOC100810979 [Glycine max]	NP_001242786.1	21 kDa	0.01	1.9	[]	23	44
449.2	PREDICTED: fumarylacetoacetase-like [Glycine max]	XP_014623505.1	?	0.023	1.9	[]	20	37
590.2	uncharacterized protein LOC100499973 [Glycine max]	NP_001235026.1	17 kDa	0.046	1.9	[]	13	25
917	malonyl-CoA:isoflavone 7-O-glucoside-6''-O-malonyltransferase [Glycine max]	NP_001237760.1	52 kDa	0.081	1.9	[]	10	19
960	Cluster of uncharacterized protein LOC100803110 [Glycine max] (NP_001239826.1)	NP_001239826.1 [2]	33 kDa	0.081	1.9	[]	10	19
960.1	uncharacterized protein LOC100803110 [Glycine max]	NP_001239826.1	33 kDa	0.081	1.9	[]	10	19
1087	uncharacterized protein LOC100817183 [Glycine max]	XP_003556573.1	67 kDa	0.15	1.9	[]	7	13
1119	Cluster of PREDICTED: acetolactate synthase 2, chloroplastic [Glycine max] (XP_003543059.1)	XP_003543059.1 [2]	?	0.12	1.9	[]	8	15
1201	kunitz-type trypsin inhibitor precursor [Glycine max]	NP_001236001.1	23 kDa	0.12	1.9	[]	8	15
419	KS-type dehydrin SLTI629 [Glycine max]	NP_001236605.1	?	0.073	2	[]	9	18
508	Cluster of proline-rich protein precursor [Glycine max] (NP_001235098.1)	NP_001235098.1 [2]	13 kDa	0.13	2	[]	6	12
508.1	proline-rich protein precursor [Glycine max]	NP_001235098.1	13 kDa	0.13	2	[]	6	12
533.3	PREDICTED: uncharacterized protein LOC106797014 [Glycine max]	XP_014626163.1	?	0.51	2	[]	1	2
641.3	PREDICTED: (+)-neomenthol dehydrogenase-like [Glycine max]	XP_003521180.2	?	0.36	2	[]	2	4
743.2	50S ribosomal protein L5, chloroplastic [Glycine max]	XP_003534543.1	29 kDa	0.05	2	[]	11	22
977	serine hydroxymethyltransferase 4 [Glycine max]	NP_001238335.1 (+1)	?	0.06	2	[]	10	20
1069	indole-3-glycerol phosphate synthase, chloroplastic [Glycine max]	XP_003519406.1	43 kDa	0.17	2	[]	5	10
1286	uncharacterized protein LOC100819858 [Glycine max]	NP_001241027.1	23 kDa	0.17	2	[]	5	10
1369	anthocyanidin reductase [Glycine max]	XP_003554760.1	38 kDa	0.27	2	[]	3	6
1374	uncharacterized protein LOC100305490 [Glycine max]	NP_001236145.1 (+1)	24 kDa	0.27	2	[]	3	6
1409	uncharacterized protein LOC100798112 precursor [Glycine max]	NP_001241103.1	13 kDa	0.27	2	[]	3	6
1425.2	polyphenol oxidase A1, chloroplastic [Glycine max]	XP_006595376.1	74 kDa	0.36	2	[]	2	4
1444	uncharacterized protein LOC100500547 [Glycine max]	NP_001235919.1 (+1)	?	0.13	2	[]	6	12
1454	protein PTST, chloroplastic isoform X1 [Glycine max]	XP_014626709.1 (+1)	33 kDa	0.17	2	[]	5	10
1462.1	uncharacterized protein LOC100526945 [Glycine max]	NP_001236336.1	23 kDa	0.36	2	[]	2	4
1465	HD domain-containing protein C4G3.17 isoform X1 [Glycine max]	XP_003518821.1	30 kDa	0.21	2	[]	4	8
1492	chorismate mutase 1, chloroplastic isoform X1 [Glycine max]	XP_003543874.1 (+1)	36 kDa	0.36	2	[]	2	4
1514	uncharacterized protein LOC100527183 [Glycine max]	NP_001236108.1	24 kDa	0.27	2	[]	3	6
1520	mannose-1-phosphate guanyltransferase alpha-B isoform X2 [Glycine max]	XP_003527037.1	46 kDa	0.27	2	[]	3	6
1557	uncharacterized protein LOC100785302 [Glycine max]	XP_003525204.1	29 kDa	0.27	2	[]	3	6
1602	Cluster of PI-PLC X domain-containing protein At5g67130 isoform X2 [Glycine max] (XP_003517306.1)	XP_003517306.1 [3]	45 kDa	0.27	2	[]	3	6
1602.1	PI-PLC X domain-containing protein At5g67130 isoform X2 [Glycine max]	XP_003517306.1 (+1)	45 kDa	0.27	2	[]	3	6
1606	GDSL esterase/lipase At1g29670 [Glycine max]	XP_003546057.1	40 kDa	0.27	2	[]	3	6
1610	uncharacterized protein LOC100815771 precursor [Glycine max]	NP_001242505.1	41 kDa	0.36	2	[]	2	4
1647.1	ABC transporter F family member 1 [Glycine max]	XP_003543452.1	66 kDa	0.51	2	[]	1	2
1668	Cluster of THO complex subunit 4A [Glycine max] (XP_014620021.1)	XP_014620021.1 [2]	26 kDa	0.36	2	[]	2	4
1697	probable inactive shikimate kinase like 1, chloroplastic isoform X1 [Glycine max]	XP_003518273.1 (+1)	31 kDa	0.36	2	[]	2	4
1727	valine--tRNA ligase, chloroplastic/mitochondrial 2 isoform X1 [Glycine max]	XP_003550098.1	111 kDa	0.36	2	[]	2	4
1730	acyl-coenzyme A thioesterase 13 isoform X2 [Glycine max]	XP_003523189.1 (+1)	16 kDa	0.27	2	[]	3	6
1739	L-ascorbate oxidase [Glycine max]	XP_006595804.1	65 kDa	0.27	2	[]	3	6
1762	UDP-glycosyltransferase 83A1 [Glycine max]	XP_003552563.1	50 kDa	0.36	2	[]	2	4
1773	uncharacterized protein LOC100811254 [Glycine max]	XP_003551324.1	19 kDa	0.51	2	[]	1	2
1775	polypyrimidine tract-binding protein homolog 3 isoform X2 [Glycine max]	XP_003518587.1 (+3)	49 kDa	0.36	2	[]	2	4
1782	transmembrane emp24 domain-containing protein p24beta2 [Glycine max]	XP_003545588.1 (+2)	24 kDa	0.36	2	[]	2	4
1788	protein HLB1 [Glycine max]	XP_003556428.1	59 kDa	0.27	2	[]	3	6
1798	Cluster of insulin-degrading enzyme-like 1, peroxisomal isoform X1 [Glycine max] (XP_003554175.1)	XP_003554175.1 [2]	112 kDa	0.36	2	[]	2	4
1844	DNA gyrase subunit B, chloroplastic/mitochondrial [Glycine max]	XP_003521129.1	81 kDa	0.51	2	[]	1	2
1848	Cluster of PREDICTED: LOW QUALITY PROTEIN: UPF0160 protein [Glycine max] (XP_003520911.2)	XP_003520911.2 [2]	?	0.51	2	[]	1	2
1848.1	PREDICTED: LOW QUALITY PROTEIN: UPF0160 protein [Glycine max]	XP_003520911.2	?	0.51	2	[]	1	2
1901	brefeldin A-inhibited guanine nucleotide-exchange protein 5 [Glycine max]	XP_006600423.1	198 kDa	0.51	2	[]	1	2
1913	uncharacterized protein LOC100815210 isoform X1 [Glycine max]	XP_006591911.1 (+1)	42 kDa	0.51	2	[]	1	2
1918	uncharacterized protein LOC100499701 [Glycine max]	NP_001238579.1 (+1)	13 kDa	0.36	2	[]	2	4
1940	uncharacterized protein LOC100804454 [Glycine max]	NP_001242288.1	41 kDa	0.51	2	[]	1	2
1955.2	UBP1-associated protein 2C [Glycine max]	XP_006582134.1	45 kDa	0.36	2	[]	2	4
1964	PREDICTED: peptidyl-prolyl cis-trans isomerase CYP28, chloroplastic-like isoform X2 [Glycine max]	XP_003546604.1	?	0.36	2	[]	2	4
1988	tryptophan synthase alpha chain [Glycine max]	XP_006576918.1 (+2)	33 kDa	0.36	2	[]	2	4
1999	Cluster of transportin-1 [Glycine max] (XP_003536725.1)	XP_003536725.1 [2]	99 kDa	0.51	2	[]	1	2
1999.1	transportin-1 [Glycine max]	XP_003536725.1	99 kDa	0.51	2	[]	1	2
247.1	uncharacterized LOC100306061 [Glycine max]	NP_001236937.1	?	< 0.00010	2.1	T2 low, T5 high	53	113
357	Cluster of PREDICTED: multicystatin [Glycine max] (XP_014622135.1)	XP_014622135.1 [2]	?	0.0006	2.1	[]	33	68
387	ferredoxin-A [Glycine max]	XP_003540156.3	15 kDa	0.002	2.1	[]	24	51
458.2	uncharacterized protein LOC100500578 isoform X1 [Glycine max]	XP_003524972.1	66 kDa	0.021	2.1	[]	14	29
642	uncharacterized protein LOC100527085 [Glycine max]	NP_001238470.1	22 kDa	0.00073	2.1	[]	30	63
861.2	uncharacterized protein LOC100305912 [Glycine max]	NP_001238636.1	21 kDa	0.078	2.1	[]	7	15
743	Cluster of 50S ribosomal protein L5, chloroplastic-like [Glycine max] (NP_001276281.1)	NP_001276281.1 [2]	29 kDa	0.026	2.2	[]	11	24
743.1	50S ribosomal protein L5, chloroplastic-like [Glycine max]	NP_001276281.1	29 kDa	0.026	2.2	[]	11	24
858	26S proteasome regulatory subunit 4 homolog A [Glycine max]	XP_003521331.1 (+2)	50 kDa	0.046	2.2	[]	8	18
990	succinate dehydrogenase [ubiquinone] iron-sulfur subunit 2, mitochondrial [Glycine max]	XP_003553891.1	31 kDa	0.046	2.2	[]	8	18
1100	Cluster of PREDICTED: glucan endo-1,3-beta-glucosidase [Glycine max] (XP_003540349.1)	XP_003540349.1 [2]	?	0.096	2.2	[]	6	13
1100.1	PREDICTED: glucan endo-1,3-beta-glucosidase [Glycine max]	XP_003540349.1	?	0.096	2.2	[]	6	13
1269.2	alfa-carboxyltransferase precursor [Glycine max]	NP_001236193.1	77 kDa	0.15	2.2	[]	4	9
1484	uncharacterized protein LOC100802258 [Glycine max]	XP_003541227.1	55 kDa	0.15	2.2	[]	4	9
1513	uncharacterized protein LOC100803217 [Glycine max]	XP_003549575.1	14 kDa	0.15	2.2	[]	4	9
1626	chaperone protein dnaJ A6, chloroplastic isoform X1 [Glycine max]	XP_003531344.1 (+1)	47 kDa	0.031	2.2	[]	10	22
247	Cluster of uncharacterized LOC100306061 [Glycine max] (NP_001236937.1)	NP_001236937.1 [3]	?	< 0.00010	2.3	T2 low, T5 high	53	120
271.2	protochlorophyllide reductase, chloroplastic [Glycine max]	XP_003527261.1	43 kDa	0.067	2.3	[]	6	14
1064.1	probable pterin-4-alpha-carbinolamine dehydratase, chloroplastic [Glycine max]	XP_003518625.1	24 kDa	0.19	2.3	[]	3	7
1223	alpha-amylase inhibitor/lipid transfer/seed storage family protein precursor [Glycine max]	NP_001238401.1	10 kDa	0.067	2.3	[]	6	14
1402	polyphenol oxidase, chloroplastic [Glycine max]	XP_003526194.1	67 kDa	0.19	2.3	[]	3	7
1410	uncharacterized protein LOC100809400 [Glycine max]	NP_001241241.1	34 kDa	0.19	2.3	[]	3	7
1425	Cluster of polyphenol oxidase A1, chloroplastic [Glycine max] (XP_003529305.2)	XP_003529305.2 [3]	71 kDa	0.19	2.3	[]	3	7
1425.1	polyphenol oxidase A1, chloroplastic [Glycine max]	XP_003529305.2	71 kDa	0.19	2.3	[]	3	7
1574	lecithin-cholesterol acyltransferase-like 1 [Glycine max]	XP_003525948.1	49 kDa	0.19	2.3	[]	3	7
1800	lachrymatory-factor synthase [Glycine max]	XP_003516820.1	19 kDa	0.19	2.3	[]	3	7
1821	uncharacterized protein LOC100781532 [Glycine max]	XP_003540361.1	46 kDa	0.19	2.3	[]	3	7
380	polyphenol oxidase A1, chloroplastic [Glycine max]	XP_006594327.2	70 kDa	0.00011	2.4	T2 low, T5 high	28	66
508.2	uncharacterized protein LOC100306307 precursor [Glycine max]	NP_001236792.1	?	0.082	2.4	[]	5	12
892.2	uncharacterized protein LOC100527191 [Glycine max]	NP_001236211.1 (+1)	23 kDa	0.019	2.4	[]	9	22
527	superoxide dismutase [Cu-Zn], chloroplastic [Glycine max]	XP_003538169.1	21 kDa	< 0.00010	2.5	T2 low, T5 high	28	70
594.2	uncharacterized protein LOC100798104 [Glycine max]	NP_001241052.1	18 kDa	0.1	2.5	[]	4	10
949.2	glycine-rich RNA-binding protein 4, mitochondrial [Glycine max]	XP_003552565.1	25 kDa	0.1	2.5	[]	4	10
955	uncharacterized protein LOC100816387 [Glycine max]	XP_006586994.1	10 kDa	0.047	2.5	[]	6	15
1053.2	alpha-galactosidase [Glycine max]	XP_003548276.1	47 kDa	0.24	2.5	[]	2	5
1080.2	membrane steroid-binding protein 1 [Glycine max]	XP_003548200.1	24 kDa	0.1	2.5	[]	4	10
1531.2	WD-40 repeat-containing protein MSI4 [Glycine max]	XP_003533752.1	57 kDa	0.24	2.5	[]	2	5
1598	peroxidase 4 [Glycine max]	XP_003519284.1	35 kDa	0.24	2.5	[]	2	5
1720	glucose-6-phosphate 1-dehydrogenase, cytoplasmic isoform [Glycine max]	XP_006604097.1	60 kDa	0.24	2.5	[]	2	5
1785	uncharacterized protein LOC100526922 [Glycine max]	NP_001236033.1	17 kDa	0.24	2.5	[]	2	5
2018	PREDICTED: aldehyde dehydrogenase family 2 member C4-like [Glycine max]	XP_003525266.1 (+1)	?	0.24	2.5	[]	2	5
771	uncharacterized protein LOC100499665 [Glycine max]	NP_001238010.1 (+1)	16 kDa	0.0045	2.6	[]	11	29
1398	sodium/calcium exchanger NCL [Glycine max]	XP_003543222.1	64 kDa	0.056	2.6	[]	5	13
1205	endo-1,3;1,4-beta-D-glucanase [Glycine max]	XP_003550071.1	26 kDa	0.13	2.7	[]	3	8
1314	glutathione hydrolase 1 [Glycine max]	XP_003552129.1	67 kDa	0.13	2.7	[]	3	8
1336	S-adenosyl-L-methionine:delta24-sterol-C-methyltransferase [Glycine max]	NP_001238391.1	?	0.13	2.7	[]	3	8
1468	malonyl-CoA:anthocyanidin 5-O-glucoside-6''-O-malonyltransferase [Glycine max]	XP_003552518.1	57 kDa	0.13	2.7	[]	3	8
1577	glycerophosphodiester phosphodiesterase GDPD1, chloroplastic [Glycine max]	XP_003553962.3	43 kDa	0.13	2.7	[]	3	8
1616	U1 small nuclear ribonucleoprotein C [Glycine max]	XP_003536302.1 (+1)	22 kDa	0.13	2.7	[]	3	8
1996	proline-rich extensin-like protein EPR1 [Glycine max]	XP_003541844.3 (+1)	57 kDa	0.13	2.7	[]	3	8
649.2	uncharacterized protein LOC100797787 [Glycine max]	XP_014619022.1 (+1)	60 kDa	0.038	2.8	[]	5	14
1625	uncharacterized protein LOC100819698 precursor [Glycine max]	NP_001241567.1	47 kDa	0.068	2.8	[]	4	11
415	subtilisin-like protease Glyma18g48580 isoform X1 [Glycine max]	XP_006595826.2	84 kDa	< 0.00010	2.9	T2 low, T5 high	18	53
1075	PLAT domain-containing protein 3 [Glycine max]	XP_003525059.1	21 kDa	0.012	2.9	[]	7	20
960.2	uncharacterized protein LOC100779162 [Glycine max]	NP_001242503.1	?	0.045	3	[]	4	12
1248.2	peroxisomal and mitochondrial division factor 2 [Glycine max]	XP_003545158.1	35 kDa	0.33	3	[]	1	3
1324	uncharacterized protein LOC100499968 [Glycine max]	NP_001234944.1 (+1)	16 kDa	0.33	3	[]	1	3
1445	beta-amyrin 24-hydroxylase [Glycine max]	NP_001236154.1	?	0.16	3	[]	2	6
1551	glutathione S-transferase GST 23 [Glycine max]	NP_001236903.1	?	0.33	3	[]	1	3
1554	ribosomal protein S16 (chloroplast) [Glycine max]	YP_538773.1	10 kDa	0.16	3	[]	2	6
1605	peroxidase 12 [Glycine max]	XP_003536413.1	38 kDa	0.16	3	[]	2	6
1647	Cluster of ABC transporter F family member 1 [Glycine max] (XP_003543452.1)	XP_003543452.1 [2]	66 kDa	0.33	3	[]	1	3
1669	uncharacterized protein LOC100526931 [Glycine max]	NP_001236161.1	20 kDa	0.33	3	[]	1	3
1678	15-cis-phytoene desaturase, chloroplastic/chromoplastic [Glycine max]	XP_003524753.1	52 kDa	0.33	3	[]	1	3
1695	L-ascorbate oxidase [Glycine max]	XP_003555658.2	64 kDa	0.16	3	[]	2	6
1718	monodehydroascorbate reductase, chloroplastic-like [Glycine max]	NP_001241372.1 (+1)	52 kDa	0.33	3	[]	1	3
1811	uncharacterized protein LOC100818487 [Glycine max]	NP_001239924.1	33 kDa	0.33	3	[]	1	3
1833	uncharacterized protein LOC100789132 [Glycine max]	XP_003520148.1	28 kDa	0.16	3	[]	2	6
1867	photosynthetic NDH subunit of subcomplex B 4, chloroplastic [Glycine max]	XP_003523013.1	21 kDa	0.33	3	[]	1	3
1870	uncharacterized protein LOC100781602 [Glycine max]	NP_001242012.1	32 kDa	0.33	3	[]	1	3
1878	YTH domain-containing family protein 1 isoform X2 [Glycine max]	XP_006580216.1 (+1)	74 kDa	0.33	3	[]	1	3
1888	cyclic phosphodiesterase [Glycine max]	XP_003524981.1	20 kDa	0.33	3	[]	1	3
1891	Cluster of pleiotropic drug resistance protein 1 [Glycine max] (XP_003543663.1)	XP_003543663.1 [8]	161 kDa	0.33	3	[]	1	3
1891.1	pleiotropic drug resistance protein 1 [Glycine max]	XP_003543663.1 (+2)	161 kDa	0.33	3	[]	1	3
1895	reticulon-like protein B2-like [Glycine max]	NP_001239711.1	28 kDa	0.33	3	[]	1	3
1938	ferredoxin-3, chloroplastic-like [Glycine max]	NP_001241349.1	16 kDa	0.33	3	[]	1	3
1991	uncharacterized oxidoreductase At4g09670 [Glycine max]	XP_003518411.1	40 kDa	0.33	3	[]	1	3
181	Cluster of isoflavone reductase homolog 2 [Glycine max] (NP_001237637.1)	NP_001237637.1 [2]	34 kDa	< 0.00010	3.1	T2 low, T5 high	49	154
181.1	isoflavone reductase homolog 2 [Glycine max]	NP_001237637.1	34 kDa	< 0.00010	3.1	T2 low, T5 high	49	154
649	Cluster of uncharacterized protein LOC100499910 [Glycine max] (NP_001237822.1)	NP_001237822.1 [3]	?	0.016	3.2	[]	5	16
649.1	uncharacterized protein LOC100499910 [Glycine max]	NP_001237822.1	?	0.029	3.2	[]	4	13
840	uncharacterized protein LOC100790249 [Glycine max]	XP_006592808.1	26 kDa	0.002	3.2	[]	8	26
1077	uncharacterized protein LOC100797254 [Glycine max]	XP_014620094.1	32 kDa	0.029	3.2	[]	4	13
291	50S ribosomal protein L1, chloroplastic [Glycine max]	XP_003534390.1 (+1)	38 kDa	< 0.00010	3.3	T2 low, T5 high	15	49
1335	uncharacterized protein LOC100305587 [Glycine max]	NP_001237514.1	16 kDa	0.053	3.3	[]	3	10
1345	5'-methylthioadenosine/S-adenosylhomocysteine nucleosidase 2 isoform X1 [Glycine max]	XP_003522770.1 (+1)	28 kDa	0.053	3.3	[]	3	10
855	uncharacterized protein LOC100499834 [Glycine max]	NP_001236646.1 (+2)	18 kDa	0.019	3.5	[]	4	14
1310	uncharacterized protein LOC100305945 [Glycine max]	NP_001235332.1 (+7)	17 kDa	0.099	3.5	[]	2	7
1486	PREDICTED: uncharacterized protein LOC100306136 isoform X1 [Glycine max]	XP_014626801.1	?	0.099	3.5	[]	2	7
1579	protein PELPK1 [Glycine max]	XP_003544499.1	39 kDa	0.033	3.7	[]	3	11
728	PREDICTED: acid phosphatase 1 [Glycine max]	XP_003529064.1	?	0.0043	3.8	[]	5	19
1001	uncharacterized protein LOC100305981 [Glycine max]	NP_001235835.1 (+1)	?	0.012	3.8	[]	4	15
1083	40S ribosomal protein S17 [Glycine max]	NP_001237664.1 (+1)	16 kDa	0.012	3.8	[]	4	15
523	PREDICTED: uncharacterized protein LOC100791176 [Glycine max]	XP_006597500.2	?	< 0.00010	3.9	T2 low, T5 high	14	55
1458	uncharacterized protein LOC100500182 precursor [Glycine max]	NP_001238094.1 (+1)	17 kDa	0.2	4	[]	1	4
1460.1	uncharacterized protein LOC100796598 [Glycine max]	XP_006581209.1	25 kDa	0.061	4	[]	2	8
1680	heterogeneous nuclear ribonucleoprotein 1 [Glycine max]	XP_003536257.1 (+1)	48 kDa	0.2	4	[]	1	4
1815	uncharacterized protein LOC100788324 isoform X1 [Glycine max]	XP_003542679.1 (+1)	14 kDa	0.2	4	[]	1	4
1839	uncharacterized protein LOC100789212 [Glycine max]	XP_003526481.2	48 kDa	0.2	4	[]	1	4
1857	protein transport protein SEC23 [Glycine max]	XP_003552491.1	84 kDa	0.2	4	[]	1	4
1921	probable inactive shikimate kinase like 2, chloroplastic [Glycine max]	XP_003517670.1	40 kDa	0.2	4	[]	1	4
1933	alpha-mannosidase At3g26720 [Glycine max]	XP_003553307.2 (+1)	116 kDa	0.2	4	[]	1	4
1972	uncharacterized protein LOC100808737 [Glycine max]	XP_003552073.1	20 kDa	0.2	4	[]	1	4
1500	Cluster of 40S ribosomal protein S7 [Glycine max] (XP_006587502.1)	XP_006587502.1 [2]	22 kDa	0.037	4.5	[]	2	9
1500.1	40S ribosomal protein S7 [Glycine max]	XP_006587502.1	22 kDa	0.037	4.5	[]	2	9
803	uncharacterized protein LOC100306682 [Glycine max]	NP_001238669.1	?	0.00014	4.7	T2 low, T5 high	6	28
1161.2	uncharacterized protein LOC100500283 [Glycine max]	NP_001235799.1	12 kDa	0.022	5	[]	2	10
1503	UDP-glycosyltransferase 74G1 [Glycine max]	XP_003548080.2	54 kDa	0.022	5	[]	2	10
1705	uncharacterized protein LOC100817238 [Glycine max]	XP_006585770.1	109 kDa	0.12	5	[]	1	5
1853	mannose-1-phosphate guanylyltransferase 1-like isoform X1 [Glycine max]	XP_014619044.1 (+1)	40 kDa	0.12	5	[]	1	5
1929	serine/threonine-protein phosphatase PP2A catalytic subunit isoform X2 [Glycine max]	XP_003531237.1 (+1)	36 kDa	0.12	5	[]	1	5
1946	uncharacterized LOC100306119 [Glycine max]	NP_001237841.1 (+1)	?	0.12	5	[]	1	5
915.1	peptide methionine sulfoxide reductase B5 [Glycine max]	XP_003545754.1	22 kDa	0.00037	5.5	[]	4	22
1024.2	uncharacterized protein LOC100306308 [Glycine max]	NP_001236805.1	?	0.068	6	[]	1	6
1674	probable glucan 1,3-alpha-glucosidase [Glycine max]	XP_003523210.1	104 kDa	0.068	6	[]	1	6
915	Cluster of peptide methionine sulfoxide reductase B5 [Glycine max] (XP_003545754.1)	XP_003545754.1 [2]	22 kDa	< 0.00010	6.5	T2 low, T5 high	4	26
915.2	uncharacterized protein LOC100799071 [Glycine max]	NP_001242255.1	22 kDa	0.0045	6.5	[]	2	13
1280	uncharacterized protein LOC100305558 [Glycine max]	NP_001237068.1 (+1)	15 kDa	0.00033	6.7	[]	3	20
1161.1	uncharacterized protein LOC100305505 [Glycine max]	NP_001236331.1	12 kDa	0.0026	7	[]	2	14
1743	chaperone protein dnaJ A6, chloroplastic [Glycine max]	XP_006591500.1	47 kDa	0.00019	7	T2 low, T5 high	3	21
1161	Cluster of uncharacterized protein LOC100305505 [Glycine max] (NP_001236331.1)	NP_001236331.1 [2]	12 kDa	0.0015	7.5	[]	2	15
1442.2	uncharacterized protein LOC100815671 precursor [Glycine max]	NP_001242089.1	?	0.022	8	[]	1	8
1475	PREDICTED: stellacyanin-like [Glycine max]	XP_003550819.1	?	0.022	8	[]	1	8
1584	uncharacterized protein LOC100779419 [Glycine max]	NP_001242507.1	29 kDa	0.022	8	[]	1	8
1612	heparanase-like protein 3 [Glycine max]	XP_014617520.1	59 kDa	0.022	8	[]	1	8
1261	uridine 5'-monophosphate synthase-like [Glycine max]	NP_001276198.1 (+1)	?	0.00047	8.5	[]	2	17
1024.1	50S ribosomal protein L18, chloroplastic [Glycine max]	XP_003546534.1	18 kDa	0.012	9	[]	1	9
905	uncharacterized protein LOC100305517 [Glycine max]	NP_001236480.1	11 kDa	< 0.00010	10	T2 low, T5 high	3	30
1125.2	50S ribosomal protein L4, chloroplastic [Glycine max]	XP_014633424.1	33 kDa	0.0021	12	[]	1	12
1125	Cluster of 50S ribosomal protein L4, chloroplastic [Glycine max] (XP_003521064.1)	XP_003521064.1 [2]	34 kDa	0.0011	13	[]	1	13
1125.1	50S ribosomal protein L4, chloroplastic [Glycine max]	XP_003521064.1	34 kDa	0.0011	13	[]	1	13
1024	Cluster of 50S ribosomal protein L18, chloroplastic [Glycine max] (XP_003546534.1)	XP_003546534.1 [2]	18 kDa	0.00061	14	[]	1	14
1442	Cluster of cationic peroxidase 1 [Glycine max] (XP_003552299.1)	XP_003552299.1 [2]	34 kDa	0.00061	14	[]	1	14
247.2	PREDICTED: uncharacterized protein LOC100819803 isoform X1 [Glycine max]	XP_006588499.1	?	< 0.00010	INF	T2 low, T5 high	0	67
1273	omega-amidase, chloroplastic [Glycine max]	XP_003526043.1	39 kDa	0.00015	INF	T2 low, T5 high	0	13
1350	stress-induced protein H4 [Glycine max]	NP_001236055.1	17 kDa	0.0012	INF	[]	0	10
1442.1	cationic peroxidase 1 [Glycine max]	XP_003552299.1	34 kDa	0.0023	INF	[]	0	9
1203	UDP-glycosyltransferase 79A6 [Glycine max]	NP_001275524.1	52 kDa	0.0045	INF	[]	0	8
1827	probable splicing factor 3A subunit 1 [Glycine max]	XP_014617307.1	89 kDa	0.0045	INF	[]	0	8
1426	stress-induced protein SAM22 [Glycine max]	NP_001236038.1 (+1)	17 kDa	0.0088	INF	[]	0	7
1548	uncharacterized protein LOC100814402 [Glycine max]	XP_003546183.1	18 kDa	0.0088	INF	[]	0	7
698.2	ectonucleotide pyrophosphatase/phosphodiesterase family member 3-like [Glycine max]	NP_001304578.1	?	0.017	INF	[]	0	6
1443	Cluster of uncharacterized protein LOC100527347 [Glycine max] (NP_001238556.1)	NP_001238556.1 [2]	17 kDa	0.017	INF	[]	0	6
1443.1	uncharacterized protein LOC100527347 [Glycine max]	NP_001238556.1	17 kDa	0.017	INF	[]	0	6
1524	uncharacterized protein LOC100816951 isoform X1 [Glycine max]	XP_006601844.1	36 kDa	0.017	INF	[]	0	6
2026	BSP domain-containing protien precursor [Glycine max]	NP_001235031.1	25 kDa	0.017	INF	[]	0	6
975	Cluster of uncharacterized protein LOC100526941 precursor [Glycine max] (NP_001236284.1)	NP_001236284.1 [2]	?	0.034	INF	[]	0	5
975.1	uncharacterized protein LOC100526941 precursor [Glycine max]	NP_001236284.1	?	0.034	INF	[]	0	5
975.2	PREDICTED: lipid transfer protein EARLI 1-like [Glycine max]	XP_003526352.1	?	0.034	INF	[]	0	5
1656	calreticulin-3 [Glycine max]	XP_003534500.1 (+1)	50 kDa	0.034	INF	[]	0	5
1702	phospholipase A1-Igamma2, chloroplastic isoform X1 [Glycine max]	XP_006576919.2 (+1)	56 kDa	0.034	INF	[]	0	5
1754	protein CHLORORESPIRATORY REDUCTION 7, chloroplastic [Glycine max]	XP_003554915.1	17 kDa	0.034	INF	[]	0	5
1755	mitochondrial import inner membrane translocase subunit TIM10 [Glycine max]	XP_003519681.1 (+2)	10 kDa	0.034	INF	[]	0	5
174.6	plasma membrane ATPase 4 [Glycine max]	XP_003529784.1	104 kDa	0.067	INF	[]	0	4
1629	PREDICTED: syntaxin-112-like isoform X2 [Glycine max]	XP_003517224.1	?	0.067	INF	[]	0	4
1725	chloroplastic import inner membrane translocase subunit TIM22-2 [Glycine max]	XP_003519612.1 (+1)	25 kDa	0.067	INF	[]	0	4
1760	uncharacterized protein LOC100790275 [Glycine max]	NP_001239634.1	35 kDa	0.067	INF	[]	0	4
1761	galactinol--sucrose galactosyltransferase [Glycine max]	XP_003524558.1	84 kDa	0.067	INF	[]	0	4
1885	phenylalanine--tRNA ligase beta subunit, cytoplasmic [Glycine max]	XP_003524503.2	71 kDa	0.067	INF	[]	0	4
1889	glycogen phosphorylase 1 isoform X1 [Glycine max]	XP_006594571.1	114 kDa	0.067	INF	[]	0	4
1914	uncharacterized protein LOC100789070 [Glycine max]	NP_001240058.1 (+1)	37 kDa	0.067	INF	[]	0	4
1956	Cluster of uncharacterized protein LOC100527337 [Glycine max] (NP_001238404.1)	NP_001238404.1 [3]	25 kDa	0.067	INF	[]	0	4
1956.1	uncharacterized protein LOC100527337 [Glycine max]	NP_001238404.1	25 kDa	0.067	INF	[]	0	4
1984	protein TRIGALACTOSYLDIACYLGLYCEROL 4, chloroplastic [Glycine max]	XP_003529011.1	52 kDa	0.067	INF	[]	0	4
2051	chlorophyll a-b binding protein, chloroplastic-like [Glycine max]	NP_001276216.1	29 kDa	0.067	INF	[]	0	4
597.3	uncharacterized protein LOC100819019 [Glycine max]	NP_001240038.1 (+2)	39 kDa	0.13	INF	[]	0	3
877.3	probable aldo-keto reductase 1 [Glycine max]	NP_001236007.1	?	0.13	INF	[]	0	3
1604	uncharacterized protein LOC100776662 [Glycine max]	NP_001242744.1 (+2)	12 kDa	0.13	INF	[]	0	3
1624	probable aldehyde dehydrogenase isoform X1 [Glycine max]	XP_003549664.1 (+1)	61 kDa	0.13	INF	[]	0	3
1645.1	N-terminal acetyltransferase A complex auxiliary subunit NAA15 [Glycine max]	XP_003531689.1	103 kDa	0.13	INF	[]	0	3
1668.2	THO complex subunit 4A [Glycine max]	XP_014619530.1	26 kDa	0.13	INF	[]	0	3
1687	uncharacterized protein LOC100527505 [Glycine max]	NP_001236995.1	11 kDa	0.13	INF	[]	0	3
1740	50S ribosomal protein L22, chloroplastic [Glycine max]	NP_001304472.1	?	0.13	INF	[]	0	3
1900	PREDICTED: beta-amyrin synthase isoform X1 [Glycine max]	XP_006582958.1	?	0.13	INF	[]	0	3
1905	probable NAD(P)H dehydrogenase (quinone) FQR1-like 2 [Glycine max]	XP_003517248.1	28 kDa	0.13	INF	[]	0	3
1926	isoamylase 1, chloroplastic isoform X1 [Glycine max]	XP_003532455.2	90 kDa	0.13	INF	[]	0	3
1958	putative lactoylglutathione lyase [Glycine max]	NP_001241602.1	23 kDa	0.13	INF	[]	0	3
1959	inorganic phosphate transporter 1-1 [Glycine max]	NP_001240032.1	59 kDa	0.13	INF	[]	0	3
1987	PREDICTED: caffeic acid 3-O-methyltransferase isoform X1 [Glycine max]	XP_006594704.1	?	0.13	INF	[]	0	3
2001	Cluster of cinnamyl-alcohol dehydrogenase [Glycine max] (NP_001241491.1)	NP_001241491.1 [2]	39 kDa	0.13	INF	[]	0	3
2001.1	cinnamyl-alcohol dehydrogenase [Glycine max]	NP_001241491.1	39 kDa	0.13	INF	[]	0	3
117.3	scopoletin glucosyltransferase [Glycine max]	XP_003518713.1	54 kDa	0.26	INF	[]	0	2
283.3	polyadenylate-binding protein RBP47 [Glycine max]	XP_003518846.1 (+1)	47 kDa	0.26	INF	[]	0	2
406.3	uncharacterized protein LOC100790820 isoform X1 [Glycine max]	XP_014632835.1 (+1)	29 kDa	0.26	INF	[]	0	2
827.2	uncharacterized protein LOC100803623 [Glycine max]	NP_001242027.1	14 kDa	0.26	INF	[]	0	2
1332.2	NADPH--cytochrome P450 reductase [Glycine max]	XP_003522768.1	77 kDa	0.26	INF	[]	0	2
1757	uncharacterized protein LOC100813031 isoform X4 [Glycine max]	XP_003536511.1 (+3)	37 kDa	0.26	INF	[]	0	2
1794	costars family protein [Glycine max]	XP_003529267.1 (+1)	10 kDa	0.26	INF	[]	0	2
1805	REF/SRPP-like protein At1g67360 isoform X2 [Glycine max]	XP_003551288.1 (+1)	26 kDa	0.26	INF	[]	0	2
1825	Cluster of 50S ribosomal protein L6, chloroplastic [Glycine max] (XP_003548187.1)	XP_003548187.1 [2]	25 kDa	0.26	INF	[]	0	2
1825.1	50S ribosomal protein L6, chloroplastic [Glycine max]	XP_003548187.1	25 kDa	0.26	INF	[]	0	2
1825.2	50S ribosomal protein L6, chloroplastic [Glycine max]	XP_003534001.1	25 kDa	0.26	INF	[]	0	2
1846	Cluster of glutamine--tRNA ligase [Glycine max] (XP_003536678.1)	XP_003536678.1 [2]	90 kDa	0.26	INF	[]	0	2
1846.1	glutamine--tRNA ligase [Glycine max]	XP_003536678.1	90 kDa	0.26	INF	[]	0	2
1942	probable carboxylesterase 15 [Glycine max]	XP_003527517.1	38 kDa	0.26	INF	[]	0	2
1949	glutathione S-transferase 24 [Glycine max]	NP_001236500.1	25 kDa	0.26	INF	[]	0	2
1963	SAL1 phosphatase [Glycine max]	XP_003531104.1	43 kDa	0.26	INF	[]	0	2
1966	24 kDa seed coat protein precursor [Glycine max]	NP_001235692.1	25 kDa	0.26	INF	[]	0	2
2023	senescence-associated carboxylesterase 101 [Glycine max]	XP_003543472.1	66 kDa	0.26	INF	[]	0	2
2029	ABC transporter E family member 2 [Glycine max]	XP_003537713.1	68 kDa	0.26	INF	[]	0	2
2041	serine/threonine-protein kinase STN8, chloroplastic isoform X1 [Glycine max]	XP_003522077.1 (+2)	55 kDa	0.26	INF	[]	0	2
1148.2	citrate synthase, glyoxysomal [Glycine max]	XP_003519557.1 (+1)	57 kDa	0.51	INF	[]	0	1
1602.2	PI-PLC X domain-containing protein At5g67130 [Glycine max]	XP_003539359.1	46 kDa	0.51	INF	[]	0	1
1647.2	ABC transporter F family member 1 [Glycine max]	XP_003538158.1	66 kDa	0.51	INF	[]	0	1
1667.2	PREDICTED: protein argonaute 1-like [Glycine max]	XP_003548311.1	?	0.51	INF	[]	0	1
1749	subtilisin-like protease SBT1.6 [Glycine max]	XP_003540860.1	82 kDa	0.51	INF	[]	0	1
1783	rhodanese-like domain-containing protein 11, chloroplastic [Glycine max]	XP_003526989.1	32 kDa	0.51	INF	[]	0	1
1845	uncharacterized protein LOC100526873 [Glycine max]	NP_001235335.1 (+1)	16 kDa	0.51	INF	[]	0	1
1893.2	chaperone protein dnaJ A6, chloroplastic [Glycine max]	XP_014621799.1	41 kDa	0.51	INF	[]	0	1
1922	mitochondrial Rho GTPase 1 [Glycine max]	XP_003536081.1 (+1)	72 kDa	0.51	INF	[]	0	1
1970	uncharacterized protein LOC100500099 [Glycine max]	NP_001236786.1 (+1)	24 kDa	0.51	INF	[]	0	1
1975	strigolactone esterase D14 [Glycine max]	XP_003528932.1 (+1)	31 kDa	0.51	INF	[]	0	1
1999.2	transportin-1 isoform X1 [Glycine max]	XP_003555856.1	100 kDa	0.51	INF	[]	0	1
2004	ribosomal protein S19 (chloroplast) [Glycine max]	YP_538804.1	11 kDa	0.51	INF	[]	0	1
2006	ubiquitin carboxyl-terminal hydrolase 3 [Glycine max]	XP_003524078.1	26 kDa	0.51	INF	[]	0	1
2008	uncharacterized protein LOC100527185 [Glycine max]	NP_001236138.1 (+1)	17 kDa	0.51	INF	[]	0	1
2012	uncharacterized protein LOC100795126 [Glycine max]	NP_001241584.1	28 kDa	0.51	INF	[]	0	1
2048	Cluster of uncharacterized protein LOC100795755 isoform X1 [Glycine max] (XP_006584573.1)	XP_006584573.1 [8]	34 kDa	0.51	INF	[]	0	1
2048.1	uncharacterized protein LOC100795755 isoform X1 [Glycine max]	XP_006584573.1 (+2)	34 kDa	0.51	INF	[]	0	1

## Sheet: Fisher_T2_T5
#	Identified Proteins (3060/3077)	Accession Number	Molecular Weight	Fisher's Exact Test (p-value): *(p < 0.00028)	Fold Change by Category	Quantitative Profile	T2	T5
2	ribulose bisphosphate carboxylase small chain 1, chloroplastic [Glycine max]	NP_001235314.1 (+2)	20 kDa	< 0.00010	1.3	T2 low, T5 high	1203	1512
45	Cluster of uncharacterized protein LOC100499832 [Glycine max] (NP_001236618.1)	NP_001236618.1 [4]	15 kDa	< 0.00010	1.8	T2 low, T5 high	112	205
45.1	uncharacterized protein LOC100499832 [Glycine max]	NP_001236618.1 (+2)	15 kDa	< 0.00010	1.9	T2 low, T5 high	103	197
65.4	heat shock cognate protein 80-like [Glycine max]	XP_006574247.1	65 kDa	< 0.00010	0	T2 high, T5 low	59	0
181	Cluster of isoflavone reductase homolog 2 [Glycine max] (NP_001237637.1)	NP_001237637.1 [2]	34 kDa	< 0.00010	3.1	T2 low, T5 high	49	154
181.1	isoflavone reductase homolog 2 [Glycine max]	NP_001237637.1	34 kDa	< 0.00010	3.1	T2 low, T5 high	49	154
247	Cluster of uncharacterized LOC100306061 [Glycine max] (NP_001236937.1)	NP_001236937.1 [3]	?	< 0.00010	2.3	T2 low, T5 high	53	120
247.1	uncharacterized LOC100306061 [Glycine max]	NP_001236937.1	?	< 0.00010	2.1	T2 low, T5 high	53	113
247.2	PREDICTED: uncharacterized protein LOC100819803 isoform X1 [Glycine max]	XP_006588499.1	?	< 0.00010	INF	T2 low, T5 high	0	67
291	50S ribosomal protein L1, chloroplastic [Glycine max]	XP_003534390.1 (+1)	38 kDa	< 0.00010	3.3	T2 low, T5 high	15	49
415	subtilisin-like protease Glyma18g48580 isoform X1 [Glycine max]	XP_006595826.2	84 kDa	< 0.00010	2.9	T2 low, T5 high	18	53
523	PREDICTED: uncharacterized protein LOC100791176 [Glycine max]	XP_006597500.2	?	< 0.00010	3.9	T2 low, T5 high	14	55
527	superoxide dismutase [Cu-Zn], chloroplastic [Glycine max]	XP_003538169.1	21 kDa	< 0.00010	2.5	T2 low, T5 high	28	70
905	uncharacterized protein LOC100305517 [Glycine max]	NP_001236480.1	11 kDa	< 0.00010	10	T2 low, T5 high	3	30
915	Cluster of peptide methionine sulfoxide reductase B5 [Glycine max] (XP_003545754.1)	XP_003545754.1 [2]	22 kDa	< 0.00010	6.5	T2 low, T5 high	4	26
380	polyphenol oxidase A1, chloroplastic [Glycine max]	XP_006594327.2	70 kDa	0.00011	2.4	T2 low, T5 high	28	66
803	uncharacterized protein LOC100306682 [Glycine max]	NP_001238669.1	?	0.00014	4.7	T2 low, T5 high	6	28
1273	omega-amidase, chloroplastic [Glycine max]	XP_003526043.1	39 kDa	0.00015	INF	T2 low, T5 high	0	13
1299	Cluster of uncharacterized protein LOC100499846 [Glycine max] (NP_001236826.1)	NP_001236826.1 [4]	16 kDa	0.00018	0.2	T2 high, T5 low	20	3
83	Cluster of elongation factor 1-alpha [Glycine max] (NP_001237425.1)	NP_001237425.1 [4]	?	0.00019	1.5	T2 low, T5 high	145	220
1743	chaperone protein dnaJ A6, chloroplastic [Glycine max]	XP_006591500.1	47 kDa	0.00019	7	T2 low, T5 high	3	21
364.2	uncharacterized protein LOC100808747 [Glycine max]	NP_001239858.1	30 kDa	0.00022	0.4	T2 high, T5 low	53	23
364	Cluster of 40S ribosomal protein S3a [Glycine max] (NP_001241430.1)	NP_001241430.1 [3]	30 kDa	0.00032	0.5	[]	82	45
1280	uncharacterized protein LOC100305558 [Glycine max]	NP_001237068.1 (+1)	15 kDa	0.00033	6.7	[]	3	20
83.2	elongation factor 1-alpha [Glycine max]	XP_003553292.1	49 kDa	0.00037	1.5	[]	128	195
915.1	peptide methionine sulfoxide reductase B5 [Glycine max]	XP_003545754.1	22 kDa	0.00037	5.5	[]	4	22
1261	uridine 5'-monophosphate synthase-like [Glycine max]	NP_001276198.1 (+1)	?	0.00047	8.5	[]	2	17
1299.2	uncharacterized protein LOC100527779 [Glycine max]	NP_001237268.1 (+1)	16 kDa	0.00051	0.1	[]	16	2
174	Cluster of ATPase 11, plasma membrane-type [Glycine max] (XP_003549657.1)	XP_003549657.1 [11]	105 kDa	0.00053	0.6	[]	124	80
357	Cluster of PREDICTED: multicystatin [Glycine max] (XP_014622135.1)	XP_014622135.1 [2]	?	0.0006	2.1	[]	33	68
1024	Cluster of 50S ribosomal protein L18, chloroplastic [Glycine max] (XP_003546534.1)	XP_003546534.1 [2]	18 kDa	0.00061	14	[]	1	14
1442	Cluster of cationic peroxidase 1 [Glycine max] (XP_003552299.1)	XP_003552299.1 [2]	34 kDa	0.00061	14	[]	1	14
277	40S ribosomal protein S4-1 [Glycine max]	XP_003544057.1 (+1)	30 kDa	0.00063	0.6	[]	77	43
642	uncharacterized protein LOC100527085 [Glycine max]	NP_001238470.1	22 kDa	0.00073	2.1	[]	30	63
9.2	PREDICTED: glyceraldehyde-3-phosphate dehydrogenase A, chloroplastic [Glycine max]	XP_003548805.1	?	0.00081	1.2	[]	596	735
720.2	uncharacterized protein LOC100797461 [Glycine max]	NP_001241959.1 (+1)	23 kDa	0.00082	0	[]	10	0
1105.2	eukaryotic translation initiation factor 3 subunit C-like [Glycine max]	XP_014631398.1	104 kDa	0.00082	0	[]	10	0
1826.1	probable serine protease EDA2 [Glycine max]	XP_014624399.1	55 kDa	0.00082	0	[]	10	0
83.3	elongation factor 1-alpha [Glycine max]	XP_003547695.1	49 kDa	0.00084	1.5	[]	122	183
1125	Cluster of 50S ribosomal protein L4, chloroplastic [Glycine max] (XP_003521064.1)	XP_003521064.1 [2]	34 kDa	0.0011	13	[]	1	13
1125.1	50S ribosomal protein L4, chloroplastic [Glycine max]	XP_003521064.1	34 kDa	0.0011	13	[]	1	13
1350	stress-induced protein H4 [Glycine max]	NP_001236055.1	17 kDa	0.0012	INF	[]	0	10
213	Cluster of uncharacterized LOC100500326 precursor [Glycine max] (NP_001236394.1)	NP_001236394.1 [2]	?	0.0014	1.7	[]	64	107
1161	Cluster of uncharacterized protein LOC100305505 [Glycine max] (NP_001236331.1)	NP_001236331.1 [2]	12 kDa	0.0015	7.5	[]	2	15
437	Cluster of uncharacterized protein LOC100499875 [Glycine max] (NP_001237257.1)	NP_001237257.1 [8]	25 kDa	0.0016	0.5	[]	62	34
225.3	PR-5b protein precursor [Glycine max]	NP_001235877.1	26 kDa	0.0017	0	[]	9	0
260.3	60S ribosomal protein L3 [Glycine max]	XP_003534345.1	44 kDa	0.0017	0	[]	9	0
266.2	alpha-xylosidase 1 [Glycine max]	XP_003536686.1	104 kDa	0.0017	0	[]	9	0
387	ferredoxin-A [Glycine max]	XP_003540156.3	15 kDa	0.002	2.1	[]	24	51
840	uncharacterized protein LOC100790249 [Glycine max]	XP_006592808.1	26 kDa	0.002	3.2	[]	8	26
1125.2	50S ribosomal protein L4, chloroplastic [Glycine max]	XP_014633424.1	33 kDa	0.0021	12	[]	1	12
9	Cluster of glyceraldehyde-3-phosphate dehydrogenase A subunit [Glycine max] (NP_001238484.1)	NP_001238484.1 [3]	?	0.0023	1.2	[]	668	803
174.5	plasma membrane ATPase 4 [Glycine max]	XP_003550136.1	105 kDa	0.0023	0.6	[]	76	46
1442.1	cationic peroxidase 1 [Glycine max]	XP_003552299.1	34 kDa	0.0023	INF	[]	0	9
1161.1	uncharacterized protein LOC100305505 [Glycine max]	NP_001236331.1	12 kDa	0.0026	7	[]	2	14
1826	Cluster of probable serine protease EDA2 [Glycine max] (XP_014624399.1)	XP_014624399.1 [2]	55 kDa	0.0026	0.09	[]	11	1
174.3	plasma membrane ATPase 4 [Glycine max]	XP_003544641.1	105 kDa	0.0028	0.6	[]	79	49
1299.1	uncharacterized protein LOC100499846 [Glycine max]	NP_001236826.1 (+1)	16 kDa	0.003	0.2	[]	15	3
174.4	ATPase 11, plasma membrane-type [Glycine max]	XP_003527056.1	105 kDa	0.0036	0.6	[]	84	54
213.1	uncharacterized LOC100500326 precursor [Glycine max]	NP_001236394.1	?	0.0036	1.6	[]	59	96
769.2	uncharacterized protein LOC100306174 [Glycine max]	NP_001238728.1	21 kDa	0.0042	0.3	[]	18	5
728	PREDICTED: acid phosphatase 1 [Glycine max]	XP_003529064.1	?	0.0043	3.8	[]	5	19
771	uncharacterized protein LOC100499665 [Glycine max]	NP_001238010.1 (+1)	16 kDa	0.0045	2.6	[]	11	29
915.2	uncharacterized protein LOC100799071 [Glycine max]	NP_001242255.1	22 kDa	0.0045	6.5	[]	2	13
1203	UDP-glycosyltransferase 79A6 [Glycine max]	NP_001275524.1	52 kDa	0.0045	INF	[]	0	8
1827	probable splicing factor 3A subunit 1 [Glycine max]	XP_014617307.1	89 kDa	0.0045	INF	[]	0	8
213.2	PREDICTED: auxin-binding protein ABP19a-like [Glycine max]	XP_003547722.1	?	0.0046	1.6	[]	63	100
9.1	glyceraldehyde-3-phosphate dehydrogenase A subunit [Glycine max]	NP_001238484.1 (+1)	?	0.0049	1.2	[]	640	762
313.2	aquaporin PIP2-7 [Glycine max]	XP_003521392.1	31 kDa	0.0049	0.4	[]	30	13
357.1	PREDICTED: multicystatin [Glycine max]	XP_014622135.1	?	0.0049	1.9	[]	29	55
852	ribosomal protein S4 (chloroplast) [Glycine max]	YP_538753.1	24 kDa	0.0051	0.4	[]	27	11
1448	uncharacterized protein LOC100810326 isoform X2 [Glycine max]	XP_003519114.1	65 kDa	0.0052	0.2	[]	14	3
65	Cluster of heat shock protein 90-2 [Glycine max] (NP_001236599.1)	NP_001236599.1 [4]	?	0.0057	0.8	[]	293	243
547	Cluster of PREDICTED: 60S ribosomal protein L7-4-like isoform X1 [Glycine max] (XP_006585662.1)	XP_006585662.1 [4]	?	0.0057	0.5	[]	42	22
174.2	plasma membrane ATPase 4 [Glycine max]	XP_003546412.1	105 kDa	0.0059	0.6	[]	71	45
769	Cluster of 60S ribosomal protein L18a [Glycine max] (NP_001236918.1)	NP_001236918.1 [2]	21 kDa	0.0062	0.4	[]	25	10
769.1	60S ribosomal protein L18a [Glycine max]	NP_001236918.1	21 kDa	0.0062	0.4	[]	25	10
390	PREDICTED: UDP-glucose flavonoid 3-O-glucosyltransferase 7-like [Glycine max]	XP_003548656.1	?	0.0065	1.7	[]	38	66
364.3	40S ribosomal protein S3a-like [Glycine max]	NP_001276152.1	?	0.0069	0.6	[]	58	35
816.2	dihydrolipoyl dehydrogenase 2, chloroplastic [Glycine max]	XP_014633697.1 (+2)	61 kDa	0.0069	0	[]	7	0
1281.2	uncharacterized protein LOC100806043 isoform X1 [Glycine max]	XP_003548797.1 (+1)	34 kDa	0.0069	0	[]	7	0
1969	probable inactive receptor kinase At2g26730 [Glycine max]	XP_006600766.1 (+1)	71 kDa	0.0069	0	[]	7	0
547.2	ribosomal protein L30/L7 family protein isoform X1 [Glycine max]	XP_006582827.1 (+1)	29 kDa	0.007	0.5	[]	40	21
848	40S ribosomal protein S11 [Glycine max]	NP_001236968.1 (+1)	18 kDa	0.007	0.5	[]	36	18
174.1	ATPase 11, plasma membrane-type [Glycine max]	XP_003549657.1	105 kDa	0.0071	0.7	[]	87	59
727	50S ribosomal protein L3, chloroplastic [Glycine max]	XP_003522341.1	29 kDa	0.0072	0.4	[]	29	13
364.1	40S ribosomal protein S3a [Glycine max]	NP_001241430.1	30 kDa	0.0073	0.6	[]	64	40
437.1	uncharacterized protein LOC100499875 [Glycine max]	NP_001237257.1	25 kDa	0.0078	0.5	[]	37	19
1426	stress-induced protein SAM22 [Glycine max]	NP_001236038.1 (+1)	17 kDa	0.0088	INF	[]	0	7
1548	uncharacterized protein LOC100814402 [Glycine max]	XP_003546183.1	18 kDa	0.0088	INF	[]	0	7
58.5	S-adenosylmethionine synthase 1 [Glycine max]	XP_003536032.1	43 kDa	0.0091	1.5	[]	65	99
911.2	fructose-1,6-bisphosphatase, chloroplastic [Glycine max]	XP_003532601.1	44 kDa	0.0094	0.4	[]	21	8
357.2	uncharacterized protein LOC100810979 [Glycine max]	NP_001242786.1	21 kDa	0.01	1.9	[]	23	44
420.1	60S ribosomal protein L7a-1 [Glycine max]	XP_003540735.1	29 kDa	0.01	0.6	[]	49	29
589	Cluster of histone H1 [Glycine max] (XP_003536128.1)	XP_003536128.1 [2]	20 kDa	0.01	0.6	[]	49	29
117	Cluster of soyasapogenol B glucuronide galactosyltransferase-like [Glycine max] (XP_003546674.1)	XP_003546674.1 [4]	56 kDa	0.011	1.4	[]	118	162
289	photosystem I reaction center subunit psaK, chloroplastic [Glycine max]	XP_003533844.1 (+1)	13 kDa	0.011	1.7	[]	39	65
316	Cluster of 40S ribosomal protein S2-4 [Glycine max] (XP_003538244.1)	XP_003538244.1 [4]	30 kDa	0.011	0.7	[]	72	48
938	patellin-3 isoform X1 [Glycine max]	XP_003531832.1	65 kDa	0.011	0.6	[]	45	26
1164	uncharacterized protein LOC100499921 [Glycine max]	NP_001238011.1	17 kDa	0.011	0.4	[]	22	9
7.2	glycine dehydrogenase (decarboxylating), mitochondrial [Glycine max]	XP_003550270.1	115 kDa	0.012	1.2	[]	612	718
437.5	uncharacterized protein LOC100527275 [Glycine max]	NP_001237389.1	25 kDa	0.012	0.5	[]	29	14
1001	uncharacterized protein LOC100305981 [Glycine max]	NP_001235835.1 (+1)	?	0.012	3.8	[]	4	15
1024.1	50S ribosomal protein L18, chloroplastic [Glycine max]	XP_003546534.1	18 kDa	0.012	9	[]	1	9
1075	PLAT domain-containing protein 3 [Glycine max]	XP_003525059.1	21 kDa	0.012	2.9	[]	7	20
1083	40S ribosomal protein S17 [Glycine max]	NP_001237664.1 (+1)	16 kDa	0.012	3.8	[]	4	15
7	Cluster of glycine dehydrogenase (decarboxylating), mitochondrial [Glycine max] (XP_003544533.1)	XP_003544533.1 [4]	115 kDa	0.013	1.2	[]	728	845
7.1	glycine dehydrogenase (decarboxylating), mitochondrial [Glycine max]	XP_003544533.1	115 kDa	0.013	1.2	[]	628	735
340	kunitz family trypsin and protease inhibitor protein precursor [Glycine max]	NP_001237751.1	24 kDa	0.013	1.6	[]	49	77
420	Cluster of 60S ribosomal protein L7a-1 [Glycine max] (XP_003540735.1)	XP_003540735.1 [3]	29 kDa	0.013	0.6	[]	58	37
437.4	uncharacterized protein LOC100499920 [Glycine max]	NP_001237991.1	25 kDa	0.013	0.5	[]	30	15
547.1	PREDICTED: 60S ribosomal protein L7-4-like isoform X1 [Glycine max]	XP_006585662.1	?	0.013	0.6	[]	38	21
268	uncharacterized protein LOC100306554 [Glycine max]	NP_001236653.1	?	0.014	1.4	[]	109	150
941	uncharacterized protein LOC100500046 [Glycine max]	NP_001236087.1	19 kDa	0.014	0.4	[]	17	6
1935	Cluster of apoptotic chromatin condensation inducer in the nucleus isoform X1 [Glycine max] (XP_006591404.1)	XP_006591404.1 [3]	78 kDa	0.014	0	[]	6	0
146	soyasaponin III rhamnosyltransferase [Glycine max]	NP_001240857.1	54 kDa	0.015	1.4	[]	117	159
370.1	60S ribosomal protein L8-3 [Glycine max]	XP_003547944.1	28 kDa	0.015	0.7	[]	68	46
602.1	uncharacterized protein LOC100305671 [Glycine max]	NP_001235057.1	14 kDa	0.015	0.5	[]	35	19
529.2	60S ribosomal protein L6 [Glycine max]	XP_003546871.1	26 kDa	0.016	0.6	[]	41	24
633	Cluster of uncharacterized protein LOC100499789 [Glycine max] (NP_001236071.1)	NP_001236071.1 [2]	21 kDa	0.016	0.6	[]	36	20
649	Cluster of uncharacterized protein LOC100499910 [Glycine max] (NP_001237822.1)	NP_001237822.1 [3]	?	0.016	3.2	[]	5	16
1023	Cluster of 60S ribosomal protein L36-3 isoform X1 [Glycine max] (XP_003536462.1)	XP_003536462.1 [2]	12 kDa	0.016	0.5	[]	24	11
698.2	ectonucleotide pyrophosphatase/phosphodiesterase family member 3-like [Glycine max]	NP_001304578.1	?	0.017	INF	[]	0	6
1107.2	ubiquitin carboxyl-terminal hydrolase 14 [Glycine max]	XP_006582195.1	90 kDa	0.017	0.3	[]	15	5
1200.2	glycerophosphodiester phosphodiesterase GDPD6 [Glycine max]	XP_003549570.1	45 kDa	0.017	0.2	[]	10	2
1443	Cluster of uncharacterized protein LOC100527347 [Glycine max] (NP_001238556.1)	NP_001238556.1 [2]	17 kDa	0.017	INF	[]	0	6
1443.1	uncharacterized protein LOC100527347 [Glycine max]	NP_001238556.1	17 kDa	0.017	INF	[]	0	6
1524	uncharacterized protein LOC100816951 isoform X1 [Glycine max]	XP_006601844.1	36 kDa	0.017	INF	[]	0	6
1736.1	ubiquitin carboxyl-terminal hydrolase 6 [Glycine max]	XP_014634599.1	61 kDa	0.017	0.1	[]	8	1
2026	BSP domain-containing protien precursor [Glycine max]	NP_001235031.1	25 kDa	0.017	INF	[]	0	6
316.2	40S ribosomal protein S2-4-like [Glycine max]	XP_003525227.1	30 kDa	0.018	0.7	[]	59	39
611.1	PREDICTED: peptidyl-prolyl cis-trans isomerase CYP37, chloroplastic-like [Glycine max]	XP_003527264.1	?	0.018	0.5	[]	29	15
855	uncharacterized protein LOC100499834 [Glycine max]	NP_001236646.1 (+2)	18 kDa	0.019	3.5	[]	4	14
892.2	uncharacterized protein LOC100527191 [Glycine max]	NP_001236211.1 (+1)	23 kDa	0.019	2.4	[]	9	22
316.1	40S ribosomal protein S2-4 [Glycine max]	XP_003538244.1 (+2)	30 kDa	0.02	0.7	[]	69	48
611	Cluster of PREDICTED: peptidyl-prolyl cis-trans isomerase CYP37, chloroplastic-like [Glycine max] (XP_003527264.1)	XP_003527264.1 [2]	?	0.02	0.6	[]	34	19
458.2	uncharacterized protein LOC100500578 isoform X1 [Glycine max]	XP_003524972.1	66 kDa	0.021	2.1	[]	14	29
602	Cluster of uncharacterized protein LOC100305671 [Glycine max] (NP_001235057.1)	NP_001235057.1 [3]	14 kDa	0.021	0.6	[]	35	20
370	Cluster of 60S ribosomal protein L8-3 [Glycine max] (XP_003547944.1)	XP_003547944.1 [3]	28 kDa	0.022	0.7	[]	71	50
1161.2	uncharacterized protein LOC100500283 [Glycine max]	NP_001235799.1	12 kDa	0.022	5	[]	2	10
1442.2	uncharacterized protein LOC100815671 precursor [Glycine max]	NP_001242089.1	?	0.022	8	[]	1	8
1475	PREDICTED: stellacyanin-like [Glycine max]	XP_003550819.1	?	0.022	8	[]	1	8
1503	UDP-glycosyltransferase 74G1 [Glycine max]	XP_003548080.2	54 kDa	0.022	5	[]	2	10
1584	uncharacterized protein LOC100779419 [Glycine max]	NP_001242507.1	29 kDa	0.022	8	[]	1	8
1612	heparanase-like protein 3 [Glycine max]	XP_014617520.1	59 kDa	0.022	8	[]	1	8
58.4	S-adenosylmethionine synthase [Glycine max]	XP_003550837.1	43 kDa	0.023	1.3	[]	119	158
260	Cluster of 60S ribosomal protein L3 [Glycine max] (XP_003536417.1)	XP_003536417.1 [3]	44 kDa	0.023	0.7	[]	89	66
437.6	60S ribosomal protein L19-3 [Glycine max]	XP_006574542.1	25 kDa	0.023	0.5	[]	27	14
449.2	PREDICTED: fumarylacetoacetase-like [Glycine max]	XP_014623505.1	?	0.023	1.9	[]	20	37
695	Cluster of 26S proteasome non-ATPase regulatory subunit 1 homolog A-like [Glycine max] (XP_003525214.1)	XP_003525214.1 [2]	109 kDa	0.023	0.5	[]	27	14
472	Cluster of uncharacterized protein LOC100306058 [Glycine max] (NP_001236893.1)	NP_001236893.1 [3]	?	0.024	1.7	[]	30	50
493	Cluster of glutathione reductase, cytosolic isoform X1 [Glycine max] (XP_006599444.1)	XP_006599444.1 [3]	55 kDa	0.024	0.6	[]	47	30
493.1	glutathione reductase, cytosolic isoform X1 [Glycine max]	XP_006599444.1 (+1)	55 kDa	0.024	0.6	[]	47	30
529	Cluster of 60S ribosomal protein L6-1 [Glycine max] (XP_003531382.1)	XP_003531382.1 [4]	26 kDa	0.025	0.6	[]	48	31
1023.2	60S ribosomal protein L36-3 [Glycine max]	XP_014628194.1	12 kDa	0.025	0.4	[]	20	9
58	Cluster of S-adenosylmethionine synthase [Glycine max] (XP_003546552.1)	XP_003546552.1 [7]	43 kDa	0.026	1.2	[]	213	265
83.1	elongation factor 1-alpha [Glycine max]	NP_001237425.1 (+1)	?	0.026	1.3	[]	125	164
633.1	uncharacterized protein LOC100499789 [Glycine max]	NP_001236071.1	21 kDa	0.026	0.6	[]	33	19
743	Cluster of 50S ribosomal protein L5, chloroplastic-like [Glycine max] (NP_001276281.1)	NP_001276281.1 [2]	29 kDa	0.026	2.2	[]	11	24
743.1	50S ribosomal protein L5, chloroplastic-like [Glycine max]	NP_001276281.1	29 kDa	0.026	2.2	[]	11	24
58.1	S-adenosylmethionine synthase [Glycine max]	XP_003546552.1	43 kDa	0.027	1.3	[]	165	210
58.2	S-adenosylmethionine synthase 1 [Glycine max]	XP_003521610.1 (+1)	43 kDa	0.027	1.4	[]	97	131
431	isoflavone reductase-like protein [Glycine max]	XP_006581203.1	34 kDa	0.027	1.6	[]	39	61
472.1	uncharacterized protein LOC100306058 [Glycine max]	NP_001236893.1	?	0.027	1.8	[]	19	35
260.1	60S ribosomal protein L3 [Glycine max]	XP_003536417.1	44 kDa	0.028	0.8	[]	88	66
565.1	uncharacterized protein LOC100500043 [Glycine max]	NP_001236040.1 (+1)	17 kDa	0.028	0.6	[]	39	24
825	Cluster of uncharacterized protein LOC100499978 [Glycine max] (NP_001235102.1)	NP_001235102.1 [2]	24 kDa	0.028	0.6	[]	29	16
435.2	aminoacyl peptidase [Glycine max]	NP_001237817.1	?	0.029	0	[]	5	0
437.8	60S ribosomal protein L19 [Glycine max]	NP_001241295.1	25 kDa	0.029	0.5	[]	25	13
649.1	uncharacterized protein LOC100499910 [Glycine max]	NP_001237822.1	?	0.029	3.2	[]	4	13
1077	uncharacterized protein LOC100797254 [Glycine max]	XP_014620094.1	32 kDa	0.029	3.2	[]	4	13
1543.2	coatomer subunit delta [Glycine max]	XP_003537859.1	58 kDa	0.029	0.2	[]	9	2
1712	Cluster of magnesium chelatase subunit [Glycine max] (NP_001237903.1)	NP_001237903.1 [2]	?	0.029	0	[]	5	0
1712.1	magnesium chelatase subunit [Glycine max]	NP_001237903.1	?	0.029	0	[]	5	0
1738	probable linoleate 9S-lipoxygenase 5 [Glycine max]	XP_003536076.1	98 kDa	0.029	0.2	[]	9	2
1804	cysteine desulfurase, mitochondrial [Glycine max]	XP_003517367.1 (+1)	50 kDa	0.029	0.2	[]	9	2
1869	Cluster of 50S ribosomal protein L27, chloroplastic [Glycine max] (XP_003522956.1)	XP_003522956.1 [3]	21 kDa	0.029	0	[]	5	0
1869.1	50S ribosomal protein L27, chloroplastic [Glycine max]	XP_003522956.1 (+1)	21 kDa	0.029	0	[]	5	0
1920	Cluster of serine carboxypeptidase-like 20 [Glycine max] (XP_003552449.1)	XP_003552449.1 [2]	57 kDa	0.029	0	[]	5	0
1920.1	serine carboxypeptidase-like 20 [Glycine max]	XP_003552449.1	57 kDa	0.029	0	[]	5	0
1935.1	apoptotic chromatin condensation inducer in the nucleus isoform X1 [Glycine max]	XP_006591404.1 (+1)	78 kDa	0.029	0	[]	5	0
1943	protein TIC 20-II, chloroplastic [Glycine max]	XP_003552457.1	22 kDa	0.029	0	[]	5	0
243	Cluster of uncharacterized protein LOC100794855 [Glycine max] (NP_001241503.1)	NP_001241503.1 [2]	36 kDa	0.03	1.4	[]	59	85
150	Cluster of 60S ribosomal protein L4 [Glycine max] (XP_003542496.1)	XP_003542496.1 [3]	45 kDa	0.031	0.8	[]	137	111
408	Cluster of isopentenyl-diphosphate Delta-isomerase I [Glycine max] (XP_003534511.1)	XP_003534511.1 [2]	34 kDa	0.031	1.7	[]	27	45
408.1	isopentenyl-diphosphate Delta-isomerase I [Glycine max]	XP_003534511.1	34 kDa	0.031	1.7	[]	27	45
719	31 kDa ribonucleoprotein, chloroplastic-like [Glycine max]	NP_001239665.1	32 kDa	0.031	0.6	[]	41	26
1518	uncharacterized protein LOC100807555 precursor [Glycine max]	NP_001240926.1	53 kDa	0.031	0.1	[]	7	1
1626	chaperone protein dnaJ A6, chloroplastic isoform X1 [Glycine max]	XP_003531344.1 (+1)	47 kDa	0.031	2.2	[]	10	22
1779	beta-ureidopropionase [Glycine max]	XP_003529260.1	46 kDa	0.031	0.1	[]	7	1
1802	PREDICTED: LOW QUALITY PROTEIN: probable polyribonucleotide nucleotidyltransferase 1, chloroplastic [Glycine max]	XP_014624092.1	?	0.031	0.1	[]	7	1
65.1	heat shock protein 90-2 [Glycine max]	NP_001236599.1	?	0.032	0.9	[]	201	171
437.7	uncharacterized protein LOC100499883 [Glycine max]	NP_001237381.1	25 kDa	0.032	0.5	[]	26	14
1236	glucosyltransferase [Glycine max]	NP_001235053.1	52 kDa	0.033	0.3	[]	12	4
1334	Cluster of eukaryotic translation initiation factor 3 subunit D [Glycine max] (XP_003545990.1)	XP_003545990.1 [2]	64 kDa	0.033	0.3	[]	12	4
1334.1	eukaryotic translation initiation factor 3 subunit D [Glycine max]	XP_003545990.1	64 kDa	0.033	0.3	[]	12	4
1579	protein PELPK1 [Glycine max]	XP_003544499.1	39 kDa	0.033	3.7	[]	3	11
97.3	ketol-acid reductoisomerase, chloroplastic-like [Glycine max]	NP_001276286.1	?	0.034	1.3	[]	126	163
252.1	chaperone protein ClpB3, chloroplastic isoform X1 [Glycine max]	XP_003543903.1	110 kDa	0.034	0.7	[]	79	59
449	Cluster of uncharacterized protein LOC100817986 [Glycine max] (NP_001242141.1)	NP_001242141.1 [2]	?	0.034	1.6	[]	32	51
975	Cluster of uncharacterized protein LOC100526941 precursor [Glycine max] (NP_001236284.1)	NP_001236284.1 [2]	?	0.034	INF	[]	0	5
975.1	uncharacterized protein LOC100526941 precursor [Glycine max]	NP_001236284.1	?	0.034	INF	[]	0	5
975.2	PREDICTED: lipid transfer protein EARLI 1-like [Glycine max]	XP_003526352.1	?	0.034	INF	[]	0	5
1656	calreticulin-3 [Glycine max]	XP_003534500.1 (+1)	50 kDa	0.034	INF	[]	0	5
1702	phospholipase A1-Igamma2, chloroplastic isoform X1 [Glycine max]	XP_006576919.2 (+1)	56 kDa	0.034	INF	[]	0	5
1754	protein CHLORORESPIRATORY REDUCTION 7, chloroplastic [Glycine max]	XP_003554915.1	17 kDa	0.034	INF	[]	0	5
1755	mitochondrial import inner membrane translocase subunit TIM10 [Glycine max]	XP_003519681.1 (+2)	10 kDa	0.034	INF	[]	0	5
613	Cluster of 60S ribosomal protein L13-1 [Glycine max] (XP_006578380.1)	XP_006578380.1 [3]	24 kDa	0.035	0.7	[]	43	28
971.2	calnexin homolog [Glycine max]	XP_003532294.1	62 kDa	0.035	0.6	[]	27	15
695.1	26S proteasome non-ATPase regulatory subunit 1 homolog A-like [Glycine max]	XP_003525214.1	109 kDa	0.036	0.5	[]	23	12
437.3	uncharacterized protein LOC100527501 [Glycine max]	NP_001236941.1	25 kDa	0.037	0.6	[]	33	20
589.1	histone H1 [Glycine max]	XP_003536128.1	20 kDa	0.037	0.6	[]	33	20
687	Cluster of patellin-3 isoform X1 [Glycine max] (XP_003540055.1)	XP_003540055.1 [5]	70 kDa	0.037	0.7	[]	58	41
1500	Cluster of 40S ribosomal protein S7 [Glycine max] (XP_006587502.1)	XP_006587502.1 [2]	22 kDa	0.037	4.5	[]	2	9
1500.1	40S ribosomal protein S7 [Glycine max]	XP_006587502.1	22 kDa	0.037	4.5	[]	2	9
150.1	60S ribosomal protein L4 [Glycine max]	XP_003542496.1	45 kDa	0.038	0.8	[]	117	94
307.2	pyruvate kinase, cytosolic isozyme [Glycine max]	XP_003529451.1	54 kDa	0.038	0.8	[]	84	64
394	Cluster of uncharacterized protein LOC100499822 [Glycine max] (NP_001236487.1)	NP_001236487.1 [12]	24 kDa	0.038	0.8	[]	85	65
649.2	uncharacterized protein LOC100797787 [Glycine max]	XP_014619022.1 (+1)	60 kDa	0.038	2.8	[]	5	14
693	Cluster of ribosomal protein L11 family protein [Glycine max] (NP_001240945.1)	NP_001240945.1 [3]	18 kDa	0.039	1.8	[]	20	35
931	lysM domain-containing GPI-anchored protein 2 [Glycine max]	XP_003524821.1	40 kDa	0.039	0.4	[]	16	7
389	40S ribosomal protein S3 [Glycine max]	NP_001239621.1 (+2)	26 kDa	0.04	1.6	[]	31	49
97.2	ketol-acid reductoisomerase, chloroplastic [Glycine max]	XP_003540396.1	63 kDa	0.041	1.3	[]	130	166
36	Cluster of PREDICTED: triosephosphate isomerase, cytosolic [Glycine max] (XP_003547334.1)	XP_003547334.1 [2]	?	0.042	1.2	[]	351	413
58.3	S-adenosylmethionine synthase [Glycine max]	XP_014633684.1	43 kDa	0.042	1.3	[]	124	159
423	Cluster of subtilisin-like protease Glyma18g48580 [Glycine max] (XP_006602868.1)	XP_006602868.1 [3]	86 kDa	0.042	1.5	[]	40	60
516	Cluster of kunitz-type trypsin inhibitor KTI1-like [Glycine max] (XP_003532236.1)	XP_003532236.1 [2]	23 kDa	0.042	1.6	[]	28	45
687.1	patellin-3 isoform X1 [Glycine max]	XP_003540055.1	70 kDa	0.043	0.7	[]	48	33
714.2	uncharacterized protein LOC100776365 isoform X1 [Glycine max]	XP_006577799.1	34 kDa	0.043	0.6	[]	25	14
783	thylakoid lumenal protein TL20.3, chloroplastic isoform X1 [Glycine max]	XP_006590551.1	28 kDa	0.043	0.6	[]	30	18
825.2	60S ribosomal protein L13a-4 [Glycine max]	XP_006586250.1	24 kDa	0.043	0.6	[]	25	14
453.2	fasciclin-like arabinogalactan protein 2 [Glycine max]	XP_003519683.1	44 kDa	0.044	0.7	[]	42	28
150.2	60S ribosomal protein L4 [Glycine max]	XP_003537248.1	45 kDa	0.045	0.8	[]	118	96
252	Cluster of chaperone protein ClpB3, chloroplastic isoform X1 [Glycine max] (XP_003543903.1)	XP_003543903.1 [3]	110 kDa	0.045	0.8	[]	84	65
429	Cluster of 5-methyltetrahydropteroyltriglutamate--homocysteine methyltransferase 1 [Glycine max] (XP_003522969.1)	XP_003522969.1 [2]	89 kDa	0.045	0.9	[]	266	236
429.2	5-methyltetrahydropteroyltriglutamate--homocysteine methyltransferase 1 [Glycine max]	XP_003542326.1	89 kDa	0.045	0.9	[]	238	209
960.2	uncharacterized protein LOC100779162 [Glycine max]	NP_001242503.1	?	0.045	3	[]	4	12
258	Cluster of aspartyl protease family protein At5g10770 [Glycine max] (XP_003551807.1)	XP_003551807.1 [2]	52 kDa	0.046	0.8	[]	96	76
339	PREDICTED: peptidyl-prolyl cis-trans isomerase 1-like [Glycine max]	XP_014619912.1	?	0.046	1.3	[]	90	119
590.2	uncharacterized protein LOC100499973 [Glycine max]	NP_001235026.1	17 kDa	0.046	1.9	[]	13	25
858	26S proteasome regulatory subunit 4 homolog A [Glycine max]	XP_003521331.1 (+2)	50 kDa	0.046	2.2	[]	8	18
990	succinate dehydrogenase [ubiquinone] iron-sulfur subunit 2, mitochondrial [Glycine max]	XP_003553891.1	31 kDa	0.046	2.2	[]	8	18
400	uncharacterized protein LOC100305619 [Glycine max]	NP_001238050.1 (+3)	25 kDa	0.047	0.7	[]	58	42
808	Cluster of isoamylase 3, chloroplastic isoform X1 [Glycine max] (XP_003527894.1)	XP_003527894.1 [3]	87 kDa	0.047	1.8	[]	16	29
825.1	uncharacterized protein LOC100499978 [Glycine max]	NP_001235102.1	24 kDa	0.047	0.6	[]	26	15
955	uncharacterized protein LOC100816387 [Glycine max]	XP_006586994.1	10 kDa	0.047	2.5	[]	6	15
911	Cluster of fructose-1,6-bisphosphatase, chloroplastic [Glycine max] (XP_003529262.1)	XP_003529262.1 [2]	44 kDa	0.049	0.5	[]	22	12
911.1	fructose-1,6-bisphosphatase, chloroplastic [Glycine max]	XP_003529262.1	44 kDa	0.049	0.5	[]	22	12
1017	Cluster of PREDICTED: topless-related protein 3-like isoform X1 [Glycine max] (XP_014618667.1)	XP_014618667.1 [7]	?	0.049	0.4	[]	14	6
1177	proline iminopeptidase [Glycine max]	XP_003545761.1	44 kDa	0.049	0.4	[]	14	6
1180.2	coatomer subunit beta-1 [Glycine max]	XP_003531763.1	106 kDa	0.049	0.4	[]	14	6
1249.2	40S ribosomal protein S16 [Glycine max]	XP_003518703.1 (+1)	18 kDa	0.049	0.2	[]	8	2
1736	Cluster of ubiquitin carboxyl-terminal hydrolase 6 [Glycine max] (XP_014634599.1)	XP_014634599.1 [2]	61 kDa	0.049	0.2	[]	8	2
243.1	uncharacterized protein LOC100794855 [Glycine max]	NP_001241503.1	36 kDa	0.05	1.4	[]	59	82
693.1	ribosomal protein L11 family protein [Glycine max]	NP_001240945.1 (+1)	18 kDa	0.05	1.7	[]	20	34
743.2	50S ribosomal protein L5, chloroplastic [Glycine max]	XP_003534543.1	29 kDa	0.05	2	[]	11	22

## Sheet: Fold_T2_T6
#	Identified Proteins (3060/3077)	Accession Number	Molecular Weight	Fisher's Exact Test (p-value): *(p < 0.00093)	Fold Change by Category	Quantitative Profile	T2	T6
3	Cluster of linoleate 9S-lipoxygenase-4 [Glycine max] (NP_001238692.1)	NP_001238692.1 [5]	?	< 0.00010	1.2	T2 low, T6 high	1298	1616
4.1	ribulose bisphosphate carboxylase/oxygenase activase, chloroplastic-like [Glycine max]	NP_001240245.1	49 kDa	0.028	1.2	[]	952	1109
4.5	ribulose bisphosphate carboxylase/oxygenase activase 1, chloroplastic-like [Glycine max]	NP_001276241.1	52 kDa	0.084	1.2	[]	193	237
10.2	glutamine synthetase precursor [Glycine max]	NP_001237784.1	?	0.035	1.2	[]	397	481
13.2	chlorophyll a/b-binding protein [Glycine max]	NP_001235283.1	?	0.07	1.2	[]	549	641
13.3	chlorophyll a-b binding protein 3, chloroplastic [Glycine max]	NP_001241277.1	28 kDa	0.092	1.2	[]	598	690
13.5	uncharacterized protein LOC100799813 [Glycine max]	NP_001304425.1	?	0.07	1.2	[]	515	603
23	Cluster of catalase [Glycine max] (NP_001240021.1)	NP_001240021.1 [4]	57 kDa	0.039	1.2	[]	407	491
23.1	catalase [Glycine max]	NP_001240021.1	57 kDa	0.053	1.2	[]	381	457
23.2	catalase-4 [Glycine max]	NP_001237571.1	57 kDa	0.093	1.2	[]	365	430
26	Cluster of PREDICTED: gamma-glutamyl hydrolase isoform X1 [Glycine max] (XP_006593481.1)	XP_006593481.1 [2]	?	0.026	1.2	[]	373	458
26.1	PREDICTED: gamma-glutamyl hydrolase isoform X1 [Glycine max]	XP_006593481.1	?	0.086	1.2	[]	370	437
33.1	chlorophyll a-b binding protein P4, chloroplastic [Glycine max]	XP_003523016.3	28 kDa	0.084	1.2	[]	327	389
33.2	chlorophyll a-b binding protein P4, chloroplastic [Glycine max]	XP_003527087.3	28 kDa	0.099	1.2	[]	300	356
35	Cluster of uncharacterized protein LOC100806482 [Glycine max] (NP_001240080.1)	NP_001240080.1 [4]	48 kDa	0.088	1.2	[]	433	507
35.1	uncharacterized protein LOC100806482 [Glycine max]	NP_001240080.1 (+1)	48 kDa	0.15	1.2	[]	377	435
36.2	triosephosphate isomerase isoform X1 [Glycine max]	XP_006593480.2	27 kDa	0.048	1.2	[]	284	348
37	Cluster of serine glyoxylate aminotransferase 3 isoform X1 [Glycine max] (XP_006584642.1)	XP_006584642.1 [3]	44 kDa	0.032	1.2	[]	284	353
37.1	serine glyoxylate aminotransferase 3 isoform X1 [Glycine max]	XP_006584642.1	44 kDa	0.13	1.2	[]	232	275
38.1	conversion of hydroxypyruvate to glycerate [Glycine max]	NP_001234988.1	42 kDa	0.19	1.2	[]	271	313
39.2	elongation factor Tu, chloroplastic-like [Glycine max]	XP_003523105.1	52 kDa	0.08	1.2	[]	283	340
39.3	PREDICTED: elongation factor Tu, chloroplastic [Glycine max]	XP_003526993.1	?	0.12	1.2	[]	288	339
43.3	actin [Glycine max]	NP_001241178.1	42 kDa	0.23	1.2	[]	182	211
43.4	actin [Glycine max]	XP_006592200.1	42 kDa	0.25	1.2	[]	193	222
43.5	actin [Glycine max]	NP_001239660.1 (+1)	42 kDa	0.24	1.2	[]	197	227
43.7	actin [Glycine max]	NP_001239953.1 (+1)	42 kDa	0.22	1.2	[]	204	236
46	Cluster of cinnamoyl-CoA reductase 1 isoform X1 [Glycine max] (XP_003538316.1)	XP_003538316.1 [2]	35 kDa	0.067	1.2	[]	286	346
46.1	cinnamoyl-CoA reductase 1 isoform X1 [Glycine max]	XP_003538316.1	35 kDa	0.17	1.2	[]	256	298
47.2	uncharacterized protein LOC100791076 [Glycine max]	NP_001242018.1	?	0.066	1.2	[]	187	233
50	Cluster of L-ascorbate peroxidase 2 [Glycine max] (NP_001235587.1)	NP_001235587.1 [2]	27 kDa	0.089	1.2	[]	295	352
50.1	L-ascorbate peroxidase 2 [Glycine max]	NP_001235587.1	27 kDa	0.19	1.2	[]	221	257
50.2	ascorbate peroxidase 1, cytosolic [Glycine max]	NP_001237785.1	27 kDa	0.11	1.2	[]	177	216
56	Cluster of carbonic anhydrase, chloroplastic isoform X1 [Glycine max] (XP_006579757.1)	XP_006579757.1 [4]	29 kDa	0.11	1.2	[]	343	402
56.1	carbonic anhydrase, chloroplastic isoform X1 [Glycine max]	XP_006579757.1 (+1)	29 kDa	0.09	1.2	[]	296	353
56.2	PREDICTED: carbonic anhydrase, chloroplastic isoform X1 [Glycine max]	XP_003553834.1 (+1)	?	0.16	1.2	[]	321	371
61	Cluster of 3'-hydroxy-N-methyl-(S)-coclaurine 4'-O-methyltransferase-like [Glycine max] (NP_001243073.1)	NP_001243073.1 [2]	42 kDa	0.11	1.2	[]	235	281
69	Cluster of NADP-dependent glyceraldehyde-3-phosphate dehydrogenase [Glycine max] (XP_003519141.1)	XP_003519141.1 [2]	53 kDa	0.21	1.2	[]	218	252
69.1	NADP-dependent glyceraldehyde-3-phosphate dehydrogenase [Glycine max]	XP_003519141.1	53 kDa	0.18	1.2	[]	203	238
69.2	NADP-dependent glyceraldehyde-3-phosphate dehydrogenase [Glycine max]	XP_003549550.1	53 kDa	0.17	1.2	[]	185	219
71	Cluster of 2-methylene-furan-3-one reductase [Glycine max] (XP_003552020.1)	XP_003552020.1 [2]	42 kDa	0.12	1.2	[]	198	238
71.1	2-methylene-furan-3-one reductase [Glycine max]	XP_003552020.1	42 kDa	0.18	1.2	[]	159	189
71.2	NADPH-dependent alkenal/one oxidoreductase, chloroplastic [Glycine max]	XP_003532009.1	42 kDa	0.11	1.2	[]	140	173
76	Cluster of phosphoenolpyruvate carboxylase [Glycine max] (NP_001237378.1)	NP_001237378.1 [3]	?	0.12	1.2	[]	215	258
76.1	phosphoenolpyruvate carboxylase [Glycine max]	NP_001237378.1	?	0.12	1.2	[]	211	253
79	Cluster of ATP synthase delta chain, chloroplastic [Glycine max] (XP_003549853.1)	XP_003549853.1 [2]	27 kDa	0.24	1.2	[]	196	226
79.1	ATP synthase delta chain, chloroplastic [Glycine max]	XP_003549853.1	27 kDa	0.16	1.2	[]	134	162
84	chlorophyll a-b binding protein 6A, chloroplastic [Glycine max]	XP_006599410.2	27 kDa	0.079	1.2	[]	181	224
87	seed linoleate 9S-lipoxygenase [Glycine max]	NP_001238676.1	97 kDa	0.15	1.2	[]	393	452
91.2	tubulin alpha-3 chain [Glycine max]	XP_003524707.1 (+1)	50 kDa	0.23	1.2	[]	112	133
120	Cluster of glutamate-1-semialdehyde 2,1-aminomutase, chloroplastic [Glycine max] (XP_003522589.1)	XP_003522589.1 [2]	50 kDa	0.12	1.2	[]	154	188
120.1	glutamate-1-semialdehyde 2,1-aminomutase, chloroplastic [Glycine max]	XP_003522589.1	50 kDa	0.18	1.2	[]	142	170
120.2	glutamate-1-semialdehyde 2,1-aminomutase, chloroplastic [Glycine max]	NP_001238043.1	50 kDa	0.16	1.2	[]	126	153
126	Cluster of PREDICTED: uncharacterized protein LOC100306216 isoform X1 [Glycine max] (XP_014620631.1)	XP_014620631.1 [2]	?	0.28	1.2	[]	120	139
126.1	PREDICTED: uncharacterized protein LOC100306216 isoform X1 [Glycine max]	XP_014620631.1	?	0.24	1.2	[]	108	128
135.1	uncharacterized protein LOC100809983 [Glycine max]	NP_001242893.1	?	0.28	1.2	[]	50	61
135.2	probable UDP-arabinopyranose mutase 1 [Glycine max]	XP_003516432.1	42 kDa	0.24	1.2	[]	49	61
151.2	PREDICTED: phosphoglucomutase, cytoplasmic-like [Glycine max]	XP_014629583.1	?	0.37	1.2	[]	40	47
153	uncharacterized protein LOC100499745 [Glycine max]	NP_001235442.1	14 kDa	0.24	1.2	[]	142	166
161	prolyl endopeptidase [Glycine max]	XP_003545007.2	86 kDa	0.17	1.2	[]	123	149
162	photosystem I reaction center subunit III, chloroplastic [Glycine max]	XP_003524664.1	24 kDa	0.27	1.2	[]	79	94
164.1	alpha-glucan phosphorylase, H isozyme [Glycine max]	XP_003532216.1	96 kDa	0.27	1.2	[]	124	144
164.2	alpha-glucan phosphorylase, H isozyme isoform X1 [Glycine max]	XP_003551320.1	96 kDa	0.31	1.2	[]	93	108
166.1	protein disulfide isomerase-like protein precursor [Glycine max]	NP_001238009.1	59 kDa	0.3	1.2	[]	102	118
166.2	protein disulfide-isomerase [Glycine max]	XP_006581588.1	56 kDa	0.22	1.2	[]	87	105
170.1	nucleoside diphosphate kinase 1 [Glycine max]	NP_001235398.1	?	0.29	1.2	[]	97	113
172	Cluster of cysteine proteinase RD21A [Glycine max] (XP_003550321.1)	XP_003550321.1 [2]	52 kDa	0.25	1.2	[]	113	133
172.1	cysteine proteinase RD21A [Glycine max]	XP_003550321.1	52 kDa	0.26	1.2	[]	102	120
173	Cluster of uncharacterized protein LOC100778205 [Glycine max] (NP_001241455.1)	NP_001241455.1 [2]	36 kDa	0.18	1.2	[]	93	114
178.1	clathrin heavy chain [Glycine max]	NP_001236999.1	193 kDa	0.23	1.2	[]	52	65
178.2	clathrin heavy chain 2 [Glycine max]	XP_003519402.1	193 kDa	0.19	1.2	[]	87	107
178.3	clathrin heavy chain 1 [Glycine max]	XP_003538472.1	193 kDa	0.28	1.2	[]	66	79
178.4	clathrin heavy chain 2 [Glycine max]	XP_003544075.1	193 kDa	0.29	1.2	[]	87	102
203	Cluster of methylenetetrahydrofolate reductase 2 [Glycine max] (XP_003527588.1)	XP_003527588.1 [2]	67 kDa	0.25	1.2	[]	89	106
203.1	methylenetetrahydrofolate reductase 2 [Glycine max]	XP_003527588.1	67 kDa	0.34	1.2	[]	78	90
205	Cluster of glutathione S-transferase GST 8 [Glycine max] (NP_001238675.1)	NP_001238675.1 [2]	?	0.3	1.2	[]	89	104
205.1	glutathione S-transferase GST 8 [Glycine max]	NP_001238675.1	?	0.25	1.2	[]	82	98
207	PREDICTED: thioredoxin H1 [Glycine max]	XP_003550402.1	?	0.24	1.2	[]	109	129
212	Cluster of PREDICTED: peptidyl-prolyl cis-trans isomerase 1-like [Glycine max] (XP_003537761.1)	XP_003537761.1 [13]	?	0.26	1.2	[]	120	140
212.1	PREDICTED: peptidyl-prolyl cis-trans isomerase 1-like [Glycine max]	XP_003537761.1	?	0.27	1.2	[]	89	105
216.2	thioredoxin M1, chloroplastic [Glycine max]	XP_003540097.2	26 kDa	0.33	1.2	[]	73	85
219	Cluster of isocitrate dehydrogenase [NADP], chloroplastic [Glycine max] (NP_001241237.1)	NP_001241237.1 [4]	46 kDa	0.16	1.2	[]	105	129
219.3	isocitrate dehydrogenase [NADP], chloroplastic isoform X1 [Glycine max]	XP_003546847.1 (+1)	47 kDa	0.33	1.2	[]	38	46
225	Cluster of protein P21-like [Glycine max] (XP_003525412.1)	XP_003525412.1 [3]	24 kDa	0.25	1.2	[]	96	114
225.1	protein P21-like [Glycine max]	XP_003525412.1	24 kDa	0.29	1.2	[]	86	101
225.3	PR-5b protein precursor [Glycine max]	NP_001235877.1	26 kDa	0.47	1.2	[]	9	11
226	carotenoid 9,10(9',10')-cleavage dioxygenase 1 [Glycine max]	XP_003542847.1	61 kDa	0.31	1.2	[]	93	108
227	Cluster of mitochondrial phosphate transporter [Glycine max] (NP_001237304.1)	NP_001237304.1 [2]	40 kDa	0.2	1.2	[]	77	95
227.1	mitochondrial phosphate transporter [Glycine max]	NP_001237304.1	40 kDa	0.2	1.2	[]	77	95
228	betaine aldehyde dehydrogenase [Glycine max]	NP_001238427.1	55 kDa	0.3	1.2	[]	92	107
229	harpin binding protein 1 [Glycine max]	NP_001238106.1	28 kDa	0.21	1.2	[]	96	116
230	Cluster of uncharacterized protein LOC100801737 [Glycine max] (NP_001242694.1)	NP_001242694.1 [2]	37 kDa	0.3	1.2	[]	81	95
230.1	uncharacterized protein LOC100801737 [Glycine max]	NP_001242694.1	37 kDa	0.25	1.2	[]	66	80
237.1	serine carboxypeptidase-like 51 [Glycine max]	XP_003543444.1	51 kDa	0.35	1.2	[]	61	71
241	Cluster of haloacid dehalogenase-like hydrolase domain-containing protein At4g39970-like [Glycine max] (NP_001276142.1)	NP_001276142.1 [2]	?	0.3	1.2	[]	81	95
241.1	haloacid dehalogenase-like hydrolase domain-containing protein At4g39970-like [Glycine max]	NP_001276142.1	?	0.28	1.2	[]	68	81
245	Cluster of NADPH-dependent aldo-keto reductase, chloroplastic [Glycine max] (XP_003520905.2)	XP_003520905.2 [6]	35 kDa	0.24	1.2	[]	92	110
278	uncharacterized protein LOC100500267 precursor [Glycine max]	NP_001235579.1	27 kDa	0.29	1.2	[]	71	84
283.2	polyadenylate-binding protein RBP45 [Glycine max]	XP_003549897.1	44 kDa	0.41	1.2	[]	20	24
285	Cluster of 12-oxophytodienoate reductase 2 [Glycine max] (XP_003517567.2)	XP_003517567.2 [3]	45 kDa	0.23	1.2	[]	74	90
285.1	12-oxophytodienoate reductase 2 [Glycine max]	XP_003517567.2	45 kDa	0.23	1.2	[]	74	90
296	Cluster of glutathione transferase [Glycine max] (NP_001236312.1)	NP_001236312.1 [2]	?	0.24	1.2	[]	69	84
296.1	glutathione transferase [Glycine max]	NP_001236312.1	?	0.36	1.2	[]	38	45
296.2	glutathione S-transferase [Glycine max]	NP_001238691.1	26 kDa	0.38	1.2	[]	51	59
300.1	uncharacterized oxidoreductase At1g06690, chloroplastic [Glycine max]	XP_003551945.1	40 kDa	0.38	1.2	[]	52	60
301	Cluster of peroxidase 50 [Glycine max] (XP_003550018.1)	XP_003550018.1 [2]	36 kDa	0.35	1.2	[]	70	81
301.1	peroxidase 50 [Glycine max]	XP_003550018.1	36 kDa	0.3	1.2	[]	57	68
301.2	uncharacterized protein LOC100817540 precursor [Glycine max]	NP_001242402.1	?	0.32	1.2	[]	54	64
305	PREDICTED: putative glucose-6-phosphate 1-epimerase [Glycine max]	XP_003517225.1	?	0.21	1.2	[]	62	77
318.2	6-phosphogluconate dehydrogenase, decarboxylating 3 isoform X2 [Glycine max]	XP_003555038.1	59 kDa	0.32	1.2	[]	46	55
319	Cluster of 40S ribosomal protein S6 [Glycine max] (XP_003545992.1)	XP_003545992.1 [4]	28 kDa	0.32	1.2	[]	53	63
319.1	40S ribosomal protein S6 [Glycine max]	XP_003545992.1	28 kDa	0.39	1.2	[]	44	51
319.2	40S ribosomal protein S6 [Glycine max]	XP_003532242.1	28 kDa	0.31	1.2	[]	43	52
319.4	PREDICTED: 40S ribosomal protein S6 [Glycine max]	XP_003529334.1	?	0.34	1.2	[]	42	50
331	Cluster of uncharacterized protein LOC100306184 [Glycine max] (NP_001235072.1)	NP_001235072.1 [2]	20 kDa	0.28	1.2	[]	52	63
331.2	uncharacterized protein LOC100500032 [Glycine max]	NP_001235873.1	20 kDa	0.36	1.2	[]	38	45
334	Cluster of 1-aminocyclopropane-1-carboxylate oxidase [Glycine max] (XP_003519448.1)	XP_003519448.1 [2]	36 kDa	0.24	1.2	[]	55	68
334.1	1-aminocyclopropane-1-carboxylate oxidase [Glycine max]	XP_003519448.1	36 kDa	0.24	1.2	[]	55	68
341	Cluster of probable plastid-lipid-associated protein 13, chloroplastic isoform X1 [Glycine max] (XP_003519042.1)	XP_003519042.1 [2]	32 kDa	0.29	1.2	[]	63	75
341.1	probable plastid-lipid-associated protein 13, chloroplastic isoform X1 [Glycine max]	XP_003519042.1	32 kDa	0.28	1.2	[]	58	70
345	Cluster of uncharacterized protein LOC100810662 [Glycine max] (XP_003531756.1)	XP_003531756.1 [2]	32 kDa	0.31	1.2	[]	58	69
345.1	uncharacterized protein LOC100810662 [Glycine max]	XP_003531756.1	32 kDa	0.28	1.2	[]	50	61
348	Cluster of lipoxygenase-10 [Glycine max] (NP_001237338.1)	NP_001237338.1 [2]	?	0.17	1.2	[]	125	151
348.1	lipoxygenase-10 [Glycine max]	NP_001237338.1	?	0.21	1.2	[]	60	75
350	Cluster of flagellar radial spoke protein 5 isoform X1 [Glycine max] (XP_003543437.1)	XP_003543437.1 [3]	43 kDa	0.31	1.2	[]	51	61
350.1	flagellar radial spoke protein 5 isoform X1 [Glycine max]	XP_003543437.1	43 kDa	0.29	1.2	[]	45	55
350.3	flagellar radial spoke protein 5 isoform X2 [Glycine max]	XP_006592742.1	43 kDa	0.35	1.2	[]	35	42
362	Cluster of protein RETICULATA-RELATED 4, chloroplastic [Glycine max] (XP_003534389.1)	XP_003534389.1 [2]	40 kDa	0.35	1.2	[]	54	63
362.1	protein RETICULATA-RELATED 4, chloroplastic [Glycine max]	XP_003534389.1	40 kDa	0.35	1.2	[]	52	61
362.2	protein RETICULATA-RELATED 4, chloroplastic [Glycine max]	XP_003539855.1	40 kDa	0.39	1.2	[]	44	51
369.1	protein disufide isomerase-like protein precursor [Glycine max]	NP_001236289.1	40 kDa	0.3	1.2	[]	33	41
397	PREDICTED: ferredoxin-A-like [Glycine max]	XP_014620462.1	?	0.36	1.2	[]	55	64
430	uncharacterized protein LOC100789900 [Glycine max]	XP_003525805.1	44 kDa	0.34	1.2	[]	42	50
433	PREDICTED: 28 kDa ribonucleoprotein, chloroplastic [Glycine max]	XP_003525605.1	?	0.3	1.2	[]	55	66
452.2	psbP-like protein 1, chloroplastic isoform X1 [Glycine max]	XP_003518660.2 (+1)	28 kDa	0.39	1.2	[]	36	42
457	NADH dehydrogenase [ubiquinone] 1 alpha subcomplex subunit 9, mitochondrial [Glycine max]	XP_003542442.1	44 kDa	0.32	1.2	[]	36	44
459.1	uncharacterized protein LOC100794766 isoform X1 [Glycine max]	XP_003520909.1	37 kDa	0.35	1.2	[]	36	43
461	Cluster of chaperone protein dnaJ [Glycine max] (NP_001240264.1)	NP_001240264.1 [4]	46 kDa	0.38	1.2	[]	43	50
461.1	chaperone protein dnaJ [Glycine max]	NP_001240264.1	46 kDa	0.44	1.2	[]	26	30
461.3	seed maturation protein PM37 [Glycine max]	NP_001238341.1	46 kDa	0.41	1.2	[]	30	35
461.4	PREDICTED: uncharacterized protein LOC100808604 isoform X1 [Glycine max]	XP_006590333.1	?	0.31	1.2	[]	28	35
467	Cluster of V-type proton ATPase subunit C [Glycine max] (XP_003553974.1)	XP_003553974.1 [2]	43 kDa	0.33	1.2	[]	31	38
467.1	V-type proton ATPase subunit C [Glycine max]	XP_003553974.1	43 kDa	0.33	1.2	[]	31	38
480.1	cysteine synthase isoform X1 [Glycine max]	XP_006605281.1	35 kDa	0.38	1.2	[]	33	39
490	tripeptidyl-peptidase 2 isoform X1 [Glycine max]	XP_006599577.1 (+1)	146 kDa	0.32	1.2	[]	37	45
500.2	uncharacterized protein LOC100813840 [Glycine max]	NP_001239712.1	34 kDa	0.45	1.2	[]	17	20
510	Cluster of guanosine nucleotide diphosphate dissociation inhibitor 2 [Glycine max] (XP_003531293.1)	XP_003531293.1 [2]	50 kDa	0.44	1.2	[]	26	30
510.1	guanosine nucleotide diphosphate dissociation inhibitor 2 [Glycine max]	XP_003531293.1	50 kDa	0.44	1.2	[]	26	30
515	uncharacterized protein LOC100527902 precursor [Glycine max]	NP_001235412.1	?	0.38	1.2	[]	42	49
522.1	beta-hexosaminidase 1 [Glycine max]	XP_003552672.1	64 kDa	0.34	1.2	[]	33	40
543.1	T-complex protein 1 subunit gamma [Glycine max]	XP_006587399.1	60 kDa	0.41	1.2	[]	29	34
543.2	T-complex protein 1 subunit gamma [Glycine max]	XP_003548272.1	60 kDa	0.39	1.2	[]	26	31
550.2	uncharacterized protein LOC100500081 [Glycine max]	NP_001236523.1	?	0.46	1.2	[]	19	22
563.2	26S proteasome non-ATPase regulatory subunit 4 homolog [Glycine max]	XP_003520200.1	43 kDa	0.45	1.2	[]	16	19
564	gibberellin-regulated protein 6 precursor [Glycine max]	NP_001236470.1 (+3)	13 kDa	0.43	1.2	[]	33	38
575	Cluster of uncharacterized protein LOC100499951 [Glycine max] (NP_001238489.1)	NP_001238489.1 [2]	18 kDa	0.4	1.2	[]	27	32
575.1	uncharacterized protein LOC100499951 [Glycine max]	NP_001238489.1	18 kDa	0.37	1.2	[]	22	27
575.2	uncharacterized protein LOC100306513 [Glycine max]	NP_001236136.1	?	0.46	1.2	[]	18	21
578	PREDICTED: uncharacterized protein At5g39570 [Glycine max]	XP_003543859.3	?	0.38	1.2	[]	43	50
600	PREDICTED: alcohol dehydrogenase class-3 [Glycine max]	XP_003521319.1	?	0.38	1.2	[]	24	29
604	Cluster of PREDICTED: aldehyde dehydrogenase family 2 member B7, mitochondrial-like [Glycine max] (XP_003532011.1)	XP_003532011.1 [2]	?	0.35	1.2	[]	43	51
604.1	PREDICTED: aldehyde dehydrogenase family 2 member B7, mitochondrial-like [Glycine max]	XP_003532011.1	?	0.35	1.2	[]	26	32
610	uncharacterized protein LOC100306609 precursor [Glycine max]	NP_001237483.1	18 kDa	0.38	1.2	[]	23	28
615	Cluster of uncharacterized LOC100306196 [Glycine max] (NP_001235260.1)	NP_001235260.1 [2]	?	0.43	1.2	[]	23	27
615.1	uncharacterized LOC100306196 [Glycine max]	NP_001235260.1	?	0.37	1.2	[]	22	27
623.1	RidA-like protein [Glycine max]	NP_001237846.1	20 kDa	0.36	1.2	[]	29	35
627	serine--tRNA ligase [Glycine max]	XP_003536082.1	51 kDa	0.39	1.2	[]	25	30
638.1	probable 3-hydroxyisobutyrate dehydrogenase-like 1, mitochondrial [Glycine max]	XP_003530536.2	35 kDa	0.45	1.2	[]	16	19
645	probable 6-phosphogluconolactonase 4, chloroplastic [Glycine max]	XP_003523335.1	34 kDa	0.43	1.2	[]	23	27
664.1	tocopherol cyclase, chloroplastic [Glycine max]	XP_003526485.1	54 kDa	0.37	1.2	[]	22	27
671	uncharacterized protein LOC100306132 [Glycine max]	NP_001238069.1	24 kDa	0.37	1.2	[]	58	67
679	uncharacterized protein LOC100820062 [Glycine max]	NP_001240140.1	36 kDa	0.33	1.2	[]	24	30
687.3	patellin-3 [Glycine max]	XP_003526897.3	63 kDa	0.54	1.2	[]	4	5
690	Cluster of uncharacterized protein LOC100813474 [Glycine max] (NP_001241116.1)	NP_001241116.1 [2]	35 kDa	0.44	1.2	[]	26	30
690.2	clathrin light chain 1 [Glycine max]	XP_003545895.1	35 kDa	0.39	1.2	[]	17	21
694.1	uncharacterized protein LOC100801977 [Glycine max]	NP_001242631.1 (+1)	?	0.34	1.2	[]	25	31
700	gamma-tocopherol methyltransferase [Glycine max]	NP_001236725.1	39 kDa	0.39	1.2	[]	17	21
704	Cluster of asparagine--tRNA ligase, cytoplasmic 1 [Glycine max] (XP_003530489.1)	XP_003530489.1 [2]	63 kDa	0.37	1.2	[]	22	27
704.1	asparagine--tRNA ligase, cytoplasmic 1 [Glycine max]	XP_003530489.1	63 kDa	0.36	1.2	[]	21	26
704.2	asparagine--tRNA ligase, cytoplasmic 1 [Glycine max]	XP_003525302.1	63 kDa	0.37	1.2	[]	22	27
730.2	aspartate--tRNA ligase 2, cytoplasmic [Glycine max]	XP_003544559.1	60 kDa	0.4	1.2	[]	18	22
749	Cluster of uncharacterized protein LOC100799108 [Glycine max] (NP_001240931.1)	NP_001240931.1 [3]	26 kDa	0.42	1.2	[]	21	25
749.2	proteasome subunit alpha type-2-A [Glycine max]	XP_014629940.1	26 kDa	0.42	1.2	[]	12	15
755	uncharacterized protein LOC100500224 isoform 1 [Glycine max]	NP_001234945.1	24 kDa	0.43	1.2	[]	24	28
756	uncharacterized protein LOC100306660 [Glycine max]	NP_001238325.1	?	0.39	1.2	[]	17	21
763.1	uncharacterized protein LOC100807719 [Glycine max]	NP_001242028.1	?	0.38	1.2	[]	16	20
767	subtilisin-like protease SBT3.10 [Glycine max]	XP_003518973.1	15 kDa	0.38	1.2	[]	23	28
772.2	uncharacterized protein LOC100803864 [Glycine max]	NP_001276135.1 (+1)	?	0.44	1.2	[]	15	18
776	Cluster of RGG repeats nuclear RNA binding protein A [Glycine max] (XP_003529036.1)	XP_003529036.1 [2]	39 kDa	0.42	1.2	[]	12	15
784	20 kDa chaperonin, chloroplastic [Glycine max]	XP_006593958.1	26 kDa	0.39	1.2	[]	26	31
790	Cluster of 3-oxoacyl-[acyl-carrier-protein] reductase 4 [Glycine max] (XP_003538564.1)	XP_003538564.1 [2]	34 kDa	0.38	1.2	[]	16	20
797	Cluster of uncharacterized protein LOC100305494 [Glycine max] (NP_001236197.1)	NP_001236197.1 [2]	20 kDa	0.4	1.2	[]	19	23
797.2	universal stress protein A-like protein [Glycine max]	XP_003553816.1	20 kDa	0.43	1.2	[]	13	16
812	profilin [Glycine max]	NP_001237519.1	14 kDa	0.4	1.2	[]	18	22
818	uncharacterized protein LOC100785157 [Glycine max]	NP_001239644.1	15 kDa	0.46	1.2	[]	18	21
865.1	photosynthetic NDH subunit of subcomplex B 1, chloroplastic [Glycine max]	XP_003530259.1	52 kDa	0.45	1.2	[]	16	19
870	uncharacterized protein LOC100785706 isoform X2 [Glycine max]	XP_003547914.1 (+1)	23 kDa	0.39	1.2	[]	17	21
891	PREDICTED: cystathionine gamma-synthase 1, chloroplastic [Glycine max]	XP_003552541.1	?	0.48	1.2	[]	10	12
904	Cluster of asparagine synthetase 2 [Glycine max] (NP_001235721.1)	NP_001235721.1 [2]	?	0.4	1.2	[]	19	23
904.1	asparagine synthetase 2 [Glycine max]	NP_001235721.1	?	0.38	1.2	[]	16	20
907	uncharacterized protein LOC100795901 precursor [Glycine max]	NP_001241618.1	30 kDa	0.35	1.2	[]	26	32
913	Cluster of phenylalanine--tRNA ligase, chloroplastic/mitochondrial isoform X2 [Glycine max] (XP_006574847.1)	XP_006574847.1 [4]	50 kDa	0.44	1.2	[]	15	18
933	Cluster of calcium-transporting ATPase 4, plasma membrane-type [Glycine max] (XP_014623709.1)	XP_014623709.1 [7]	114 kDa	0.46	1.2	[]	18	21
943	Cluster of translation initiation factor IF-2, chloroplastic [Glycine max] (XP_014623390.1)	XP_014623390.1 [2]	108 kDa	0.44	1.2	[]	15	18
943.1	translation initiation factor IF-2, chloroplastic [Glycine max]	XP_014623390.1	108 kDa	0.44	1.2	[]	15	18
946	threonine synthase 1, chloroplastic [Glycine max]	XP_006600450.1	56 kDa	0.42	1.2	[]	21	25
948	Cluster of carbonic anhydrase 2 isoform X1 [Glycine max] (XP_003519759.1)	XP_003519759.1 [5]	30 kDa	0.27	1.2	[]	65	78
948.1	carbonic anhydrase 2 isoform X1 [Glycine max]	XP_003519759.1 (+1)	30 kDa	0.27	1.2	[]	65	78
948.2	carbonic anhydrase isoform X1 [Glycine max]	XP_006573038.1 (+1)	30 kDa	0.36	1.2	[]	65	75
954	beta-amylase isoform X2 [Glycine max]	XP_003540325.2	69 kDa	0.45	1.2	[]	16	19
958.2	UDP-glucuronic acid decarboxylase 6 [Glycine max]	XP_003543505.1	39 kDa	0.47	1.2	[]	9	11
966.1	IAA-amino acid hydrolase ILR1-like 4 [Glycine max]	XP_003543612.1	48 kDa	0.42	1.2	[]	12	15
969	allene oxide cyclase 4, chloroplastic-like [Glycine max]	NP_001240033.1	28 kDa	0.44	1.2	[]	26	30
973	Cluster of stress-response A/B barrel domain-containing protein HS1 [Glycine max] (XP_003526484.1)	XP_003526484.1 [2]	12 kDa	0.49	1.2	[]	12	14
973.1	stress-response A/B barrel domain-containing protein HS1 [Glycine max]	XP_003526484.1	12 kDa	0.49	1.2	[]	11	13
974.1	binding partner of ACD11 1 [Glycine max]	XP_003534286.1	30 kDa	0.55	1.2	[]	6	7
978	uncharacterized protein LOC100781477 [Glycine max]	NP_001242544.1	36 kDa	0.5	1.2	[]	13	15
988.1	alpha-soluble NSF attachment protein-like [Glycine max]	NP_001242059.1	?	0.44	1.2	[]	15	18
988.2	PREDICTED: alpha-soluble NSF attachment protein 2-like [Glycine max]	XP_003538491.1	?	0.5	1.2	[]	13	15
992	Cluster of stromal processing peptidase, chloroplastic [Glycine max] (XP_006573851.1)	XP_006573851.1 [2]	140 kDa	0.42	1.2	[]	12	15
994.1	NADH dehydrogenase [ubiquinone] 1 alpha subcomplex subunit 6 [Glycine max]	XP_003542808.1	15 kDa	0.49	1.2	[]	11	13
994.2	uncharacterized protein LOC100499925 [Glycine max]	NP_001238080.1	15 kDa	0.46	1.2	[]	8	10
1002	uncharacterized protein LOC100305642 [Glycine max]	NP_001238418.1 (+1)	23 kDa	0.32	1.2	[]	30	37
1006	carboxymethylenebutenolidase homolog [Glycine max]	XP_003527587.1	34 kDa	0.49	1.2	[]	11	13
1022.2	heat shock factor-binding protein [Glycine max]	XP_003536195.1	10 kDa	0.5	1.2	[]	13	15
1043	Cluster of 2-dehydro-3-deoxyphosphooctonate aldolase [Glycine max] (XP_014626657.1)	XP_014626657.1 [2]	32 kDa	0.44	1.2	[]	15	18
1053.1	alpha-galactosidase 1 isoform X2 [Glycine max]	XP_003552322.1 (+1)	46 kDa	0.47	1.2	[]	9	11
1061	aquaporin PIP2-4 [Glycine max]	NP_001240223.1 (+1)	31 kDa	0.42	1.2	[]	21	25
1068	uncharacterized protein LOC100803725 [Glycine max]	NP_001242453.1	?	0.48	1.2	[]	10	12
1076	diphosphomevalonate decarboxylase MVD2, peroxisomal [Glycine max]	XP_003555870.1	46 kDa	0.47	1.2	[]	9	11
1088	probable carbohydrate esterase At4g34215 [Glycine max]	XP_006605972.1	28 kDa	0.48	1.2	[]	10	12
1090.2	uncharacterized protein LOC100499867 [Glycine max]	NP_001237139.1	15 kDa	0.46	1.2	[]	8	10
1092	Cluster of uncharacterized protein LOC100816088 [Glycine max] (XP_003537918.3)	XP_003537918.3 [2]	29 kDa	0.42	1.2	[]	12	15
1092.1	uncharacterized protein LOC100816088 [Glycine max]	XP_003537918.3	29 kDa	0.42	1.2	[]	12	15
1098	NADH dehydrogenase subunit 5 (chloroplast) [Glycine max]	YP_538821.1	86 kDa	0.43	1.2	[]	14	17
1110	uncharacterized protein LOC100499728 [Glycine max]	NP_001235190.1	18 kDa	0.46	1.2	[]	18	21
1119	Cluster of PREDICTED: acetolactate synthase 2, chloroplastic [Glycine max] (XP_003543059.1)	XP_003543059.1 [2]	?	0.46	1.2	[]	8	10
1119.2	acetolactate synthase 3, chloroplastic [Glycine max]	XP_003528106.1	71 kDa	0.46	1.2	[]	8	10
1133	NADH dehydrogenase subunit I (chloroplast) [Glycine max]	YP_538814.1	19 kDa	0.49	1.2	[]	12	14
1136	ras GTPase-activating protein-binding protein 1 [Glycine max]	XP_014630901.1	50 kDa	0.46	1.2	[]	8	10
1146	PREDICTED: chalcone synthase J-like [Glycine max]	XP_003553986.1	?	0.42	1.2	[]	12	15
1159	Cluster of polyphenol oxidase I, chloroplastic [Glycine max] (XP_006583805.1)	XP_006583805.1 [2]	69 kDa	0.47	1.2	[]	9	11
1159.2	polyphenol oxidase II, chloroplastic [Glycine max]	XP_006583808.1	69 kDa	0.47	1.2	[]	9	11
1168	bifunctional epoxide hydrolase 2 [Glycine max]	XP_003527442.1	35 kDa	0.49	1.2	[]	12	14
1172.1	uncharacterized protein LOC100499884 [Glycine max]	NP_001237396.1	?	0.55	1.2	[]	5	6
1181.1	uncharacterized protein LOC100777995 [Glycine max]	XP_006605749.1	97 kDa	0.47	1.2	[]	9	11
1183	ATP-dependent Clp protease proteolytic subunit 6, chloroplastic [Glycine max]	XP_003537887.1	29 kDa	0.42	1.2	[]	12	15
1187	Cluster of light-harvesting complex-like protein 3 isotype 2, chloroplastic [Glycine max] (XP_003524176.1)	XP_003524176.1 [2]	29 kDa	0.47	1.2	[]	9	11
1187.1	light-harvesting complex-like protein 3 isotype 2, chloroplastic [Glycine max]	XP_003524176.1	29 kDa	0.47	1.2	[]	9	11
1194	uncharacterized protein At4g06744 [Glycine max]	XP_003555862.1	50 kDa	0.4	1.2	[]	18	22
1208	subtilisin-like protease SBT5.3 [Glycine max]	XP_003524185.1	83 kDa	0.46	1.2	[]	8	10
1241	isoleucine--tRNA ligase, chloroplastic/mitochondrial [Glycine max]	XP_006600357.1	124 kDa	0.47	1.2	[]	9	11
1247	uncharacterized protein LOC100305686 precursor [Glycine max]	NP_001235288.1	11 kDa	0.47	1.2	[]	9	11
1253	caffeoyl-CoA O-methyltransferase [Glycine max]	XP_003518701.2 (+1)	37 kDa	0.46	1.2	[]	8	10
1258	putative 4-hydroxy-4-methyl-2-oxoglutarate aldolase 1 isoform X1 [Glycine max]	XP_014625687.1 (+1)	18 kDa	0.49	1.2	[]	12	14
1260	uncharacterized LOC100526921 [Glycine max]	NP_001236017.1	27 kDa	0.46	1.2	[]	8	10
1268	uncharacterized protein LOC100527010 [Glycine max]	XP_003521680.1 (+2)	27 kDa	0.47	1.2	[]	9	11
1274	V-type proton ATPase subunit D [Glycine max]	XP_003530267.1 (+1)	29 kDa	0.47	1.2	[]	9	11
1275	uncharacterized protein LOC100499804 [Glycine max]	NP_001236263.1 (+1)	10 kDa	0.49	1.2	[]	11	13
1287	uncharacterized protein LOC100804718 [Glycine max]	XP_003524822.1	39 kDa	0.46	1.2	[]	8	10
1298	cysteine protease-like precursor [Glycine max]	NP_001237820.1	?	0.45	1.2	[]	17	20
1304.2	calcium-binding EF-hand family protein [Glycine max]	NP_001237156.1	20 kDa	0.47	1.2	[]	9	11
1313	importin-5 [Glycine max]	XP_003531251.1 (+1)	123 kDa	0.55	1.2	[]	5	6
1342	PREDICTED: LOW QUALITY PROTEIN: methylthioribose-1-phosphate isomerase-like [Glycine max]	XP_014617463.1	?	0.47	1.2	[]	9	11
1354	ni-binding urease accessory protein UreG isoform X1 [Glycine max]	XP_006584634.1	31 kDa	0.46	1.2	[]	8	10
1364	alpha-glucosidase [Glycine max]	XP_003546284.3	101 kDa	0.39	1.2	[]	25	30
1370	PREDICTED: methylecgonone reductase-like [Glycine max]	XP_003548327.1	?	0.55	1.2	[]	5	6
1384	proline--tRNA ligase, chloroplastic/mitochondrial [Glycine max]	XP_003548163.1	62 kDa	0.46	1.2	[]	8	10
1413	acetolactate synthase small subunit 2, chloroplastic-like [Glycine max]	XP_003524233.1 (+1)	52 kDa	0.54	1.2	[]	4	5
1446	uncharacterized protein LOC100500408 [Glycine max]	NP_001237590.1	?	0.46	1.2	[]	8	10
1457	PREDICTED: ammonium transporter 1 member 2-like [Glycine max]	XP_003536150.1 (+1)	?	0.55	1.2	[]	6	7
1473	PREDICTED: chlorophyll(ide) b reductase NOL, chloroplastic isoform X1 [Glycine max]	XP_003546651.1	?	0.54	1.2	[]	4	5
1481	uncharacterized protein LOC100527586 [Glycine max]	NP_001238294.1 (+1)	30 kDa	0.55	1.2	[]	5	6
1496	Cluster of phosphoglycerate mutase-like protein isoform X1 [Glycine max] (XP_006577877.1)	XP_006577877.1 [2]	36 kDa	0.55	1.2	[]	5	6
1496.1	phosphoglycerate mutase-like protein isoform X1 [Glycine max]	XP_006577877.1	36 kDa	0.55	1.2	[]	5	6
1522	GDSL esterase/lipase At5g14450 [Glycine max]	XP_003547701.1	43 kDa	0.55	1.2	[]	5	6
1525	isoleucine--tRNA ligase, cytoplasmic [Glycine max]	XP_003537737.1	135 kDa	0.55	1.2	[]	5	6
1537	PREDICTED: UBP1-associated protein 2B [Glycine max]	XP_006595802.1 (+1)	?	0.55	1.2	[]	5	6
1539	uncharacterized protein LOC100780633 [Glycine max]	XP_003523394.1 (+2)	28 kDa	0.55	1.2	[]	6	7
1541	photosynthetic NDH subunit of subcomplex B 3, chloroplastic [Glycine max]	XP_003546527.1	22 kDa	0.46	1.2	[]	8	10
1560	MFP1 attachment factor 1 [Glycine max]	XP_003523984.1	16 kDa	0.5	1.2	[]	13	15
1561.2	uncharacterized protein LOC100499793 [Glycine max]	NP_001236131.1	?	0.55	1.2	[]	6	7
1564	DEAD-box ATP-dependent RNA helicase 8 isoform X1 [Glycine max]	XP_003528862.1	58 kDa	0.55	1.2	[]	6	7
1588	spermidine synthase [Glycine max]	XP_003532012.1 (+1)	37 kDa	0.47	1.2	[]	9	11
1595	photosynthetic NDH subunit of subcomplex B 3, chloroplastic isoform X1 [Glycine max]	XP_003550159.1	18 kDa	0.55	1.2	[]	5	6
1625	uncharacterized protein LOC100819698 precursor [Glycine max]	NP_001241567.1	47 kDa	0.54	1.2	[]	4	5
1635	uncharacterized protein LOC100780360 isoform X1 [Glycine max]	XP_006587297.1 (+11)	107 kDa	0.54	1.2	[]	4	5
1637	plant invertase/pectin methylesterase inhibitor-domain containing protein precursor [Glycine max]	NP_001236761.1	22 kDa	0.55	1.2	[]	5	6
1641	eukaryotic translation initiation factor isoform X2 [Glycine max]	XP_003535996.1 (+1)	23 kDa	0.55	1.2	[]	5	6
1644.1	uncharacterized protein LOC100802918 [Glycine max]	NP_001240176.1	16 kDa	0.54	1.2	[]	4	5
1684	crocetin glucosyltransferase, chloroplastic [Glycine max]	XP_003552552.1	52 kDa	0.54	1.2	[]	4	5
1717	2Fe-2S ferredoxin-like superfamily protein [Glycine max]	NP_001236060.1 (+1)	16 kDa	0.54	1.2	[]	4	5
1729	D-xylose-proton symporter-like 3, chloroplastic [Glycine max]	XP_014620015.1	60 kDa	0.54	1.2	[]	4	5
1731	PREDICTED: uncharacterized protein LOC100306445 isoform X1 [Glycine max]	XP_006600127.1	?	0.54	1.2	[]	4	5
1742	glutamyl-tRNA(Gln) amidotransferase subunit B, chloroplastic/mitochondrial-like [Glycine max]	XP_003525222.1	61 kDa	0.54	1.2	[]	4	5
1795	uncharacterized protein LOC100798986 [Glycine max]	XP_003518678.1	37 kDa	0.55	1.2	[]	5	6
1796	alternative oxidase 3, mitochondrial [Glycine max]	NP_001238460.1	?	0.54	1.2	[]	4	5
1832	uncharacterized protein LOC100815639 [Glycine max]	NP_001239752.1 (+1)	36 kDa	0.54	1.2	[]	4	5
1979	protein RETICULATA-RELATED 4, chloroplastic isoform X1 [Glycine max]	XP_003538063.2 (+1)	47 kDa	0.55	1.2	[]	5	6
2034	seed linoleate 9S-lipoxygenase-3 [Glycine max]	NP_001235383.1	?	0.27	1.2	[]	87	103
3.1	linoleate 9S-lipoxygenase-4 [Glycine max]	NP_001238692.1	?	< 0.00010	1.3	T2 low, T6 high	833	1103
3.2	lipoxygenase L-5 [Glycine max]	NP_001238203.1	?	< 0.00010	1.3	T2 low, T6 high	804	1045
7	Cluster of glycine dehydrogenase (decarboxylating), mitochondrial [Glycine max] (XP_003544533.1)	XP_003544533.1 [4]	115 kDa	< 0.00010	1.3	T2 low, T6 high	728	943
7.1	glycine dehydrogenase (decarboxylating), mitochondrial [Glycine max]	XP_003544533.1	115 kDa	< 0.00010	1.3	T2 low, T6 high	628	834
7.2	glycine dehydrogenase (decarboxylating), mitochondrial [Glycine max]	XP_003550270.1	115 kDa	< 0.00010	1.3	T2 low, T6 high	612	819
7.3	glycine dehydrogenase (decarboxylating), mitochondrial [Glycine max]	XP_003526001.1	111 kDa	0.032	1.3	[]	244	307
23.3	catalase-1/2 [Glycine max]	NP_001237556.1	57 kDa	0.023	1.3	[]	204	264
23.4	catalase-3 [Glycine max]	NP_001235974.1	57 kDa	0.013	1.3	[]	186	248
26.2	gamma-glutamyl hydrolase precursor [Glycine max]	NP_001235549.1	?	0.0053	1.3	[]	287	376
36	Cluster of PREDICTED: triosephosphate isomerase, cytosolic [Glycine max] (XP_003547334.1)	XP_003547334.1 [2]	?	0.0078	1.3	[]	351	447
36.1	PREDICTED: triosephosphate isomerase, cytosolic [Glycine max]	XP_003547334.1	?	0.012	1.3	[]	296	378
37.3	enzymatic resistance protein [Glycine max]	NP_001237048.1	?	0.066	1.3	[]	174	218
61.1	3'-hydroxy-N-methyl-(S)-coclaurine 4'-O-methyltransferase-like [Glycine max]	NP_001243073.1	42 kDa	0.035	1.3	[]	183	235
61.2	(R,S)-reticuline 7-O-methyltransferase [Glycine max]	XP_003539906.1	41 kDa	0.059	1.3	[]	179	225
75	Cluster of adenosylhomocysteinase-like [Glycine max] (NP_001304442.1)	NP_001304442.1 [3]	53 kDa	0.017	1.3	[]	210	274
75.1	adenosylhomocysteinase-like [Glycine max]	NP_001304442.1 (+1)	53 kDa	0.014	1.3	[]	207	272
75.2	adenosylhomocysteinase [Glycine max]	XP_003538528.1	53 kDa	0.11	1.3	[]	93	119
97	Cluster of ketol-acid reductoisomerase, chloroplastic [Glycine max] (XP_003539967.1)	XP_003539967.1 [3]	63 kDa	0.066	1.3	[]	174	218
97.2	ketol-acid reductoisomerase, chloroplastic [Glycine max]	XP_003540396.1	63 kDa	0.059	1.3	[]	130	168
97.3	ketol-acid reductoisomerase, chloroplastic-like [Glycine max]	NP_001276286.1	?	0.049	1.3	[]	126	165
124	lipoxygenase-9 [Glycine max]	NP_001237323.1	?	0.027	1.3	[]	239	303
126.2	uncharacterized protein LOC100500610 [Glycine max]	NP_001236773.1	?	0.1	1.3	[]	90	116
178	Cluster of clathrin heavy chain [Glycine max] (NP_001236999.1)	NP_001236999.1 [4]	193 kDa	0.12	1.3	[]	96	122
187	Cluster of pyrophosphate-energized vacuolar membrane proton pump [Glycine max] (XP_003542656.1)	XP_003542656.1 [6]	80 kDa	0.12	1.3	[]	85	109
187.1	pyrophosphate-energized vacuolar membrane proton pump [Glycine max]	XP_003542656.1	80 kDa	0.13	1.3	[]	85	108
187.2	pyrophosphate-energized vacuolar membrane proton pump [Glycine max]	XP_003528302.1 (+1)	81 kDa	0.13	1.3	[]	78	100
209	cysteine proteinase 15A [Glycine max]	XP_003545051.1	40 kDa	0.2	1.3	[]	51	65
219.1	isocitrate dehydrogenase [NADP], chloroplastic [Glycine max]	NP_001241237.1	46 kDa	0.14	1.3	[]	93	117
219.2	PREDICTED: isocitrate dehydrogenase [NADP] [Glycine max]	XP_014622642.1	?	0.11	1.3	[]	93	119
230.2	uncharacterized protein LOC100780391 [Glycine max]	NP_001240189.1	38 kDa	0.2	1.3	[]	50	64
245.2	NADPH-dependent aldo-keto reductase, chloroplastic [Glycine max]	XP_003516896.1	35 kDa	0.22	1.3	[]	26	35
265	uncharacterized protein LOC100500317 [Glycine max]	NP_001236277.1 (+1)	23 kDa	0.13	1.3	[]	71	92
295	NADH dehydrogenase subunit 7 (chloroplast) [Glycine max]	YP_538812.1	46 kDa	0.16	1.3	[]	65	83
320	cytochrome b6 (chloroplast) [Glycine max]	YP_538795.1	24 kDa	0.11	1.3	[]	63	84
322	Cluster of glutamate decarboxylase [Glycine max] (XP_003548319.1)	XP_003548319.1 [2]	56 kDa	0.15	1.3	[]	87	109
322.1	glutamate decarboxylase [Glycine max]	XP_003548319.1	56 kDa	0.15	1.3	[]	87	109
325.3	uncharacterized protein LOC100792638 [Glycine max]	NP_001239979.1 (+2)	30 kDa	0.13	1.3	[]	73	94
331.1	uncharacterized protein LOC100306184 [Glycine max]	NP_001235072.1	20 kDa	0.23	1.3	[]	39	50
341.2	uncharacterized protein LOC100779837 [Glycine max]	NP_001242119.1	34 kDa	0.23	1.3	[]	27	36
352.1	D-glycerate 3-kinase, chloroplastic isoform X1 [Glycine max]	XP_003543660.1	49 kDa	0.22	1.3	[]	38	49
358	Cluster of uncharacterized protein LOC100305775 [Glycine max] (NP_001236504.1)	NP_001236504.1 [2]	?	0.17	1.3	[]	38	51
358.1	uncharacterized protein LOC100305775 [Glycine max]	NP_001236504.1	?	0.17	1.3	[]	38	51
373	putative plastocyanin [Glycine max]	NP_001238695.1	17 kDa	0.13	1.3	[]	98	123
374	Cluster of selenium-binding protein 1 [Glycine max] (XP_003538530.1)	XP_003538530.1 [2]	53 kDa	0.14	1.3	[]	48	64
374.1	selenium-binding protein 1 [Glycine max]	XP_003538530.1	53 kDa	0.18	1.3	[]	46	60
375.2	phospho-2-dehydro-3-deoxyheptonate aldolase 1, chloroplastic [Glycine max]	XP_003519173.1	59 kDa	0.29	1.3	[]	24	31
407	uncharacterized protein LOC100807267 [Glycine max]	XP_003532330.1	48 kDa	0.25	1.3	[]	36	46
427	Cluster of pathogen-related protein [Glycine max] (XP_003526679.1)	XP_003526679.1 [2]	27 kDa	0.19	1.3	[]	43	56
427.1	pathogen-related protein [Glycine max]	XP_003526679.1	27 kDa	0.26	1.3	[]	38	48
432	Cluster of uncharacterized protein LOC100499700 [Glycine max] (NP_001238565.1)	NP_001238565.1 [2]	22 kDa	0.2	1.3	[]	38	50
439.2	uncharacterized protein LOC100800753 [Glycine max]	NP_001241559.1	43 kDa	0.28	1.3	[]	29	37
445	photosystem I subunit V [Glycine max]	NP_001235038.1 (+1)	18 kDa	0.26	1.3	[]	33	42
461.2	dnaJ protein homolog [Glycine max]	XP_003540271.1	46 kDa	0.31	1.3	[]	27	34
477	Cluster of glycine-rich RNA-binding protein GRP1A [Glycine max] (XP_006590896.1)	XP_006590896.1 [2]	17 kDa	0.16	1.3	[]	65	83
477.1	glycine-rich RNA-binding protein GRP1A [Glycine max]	XP_006590896.1	17 kDa	0.16	1.3	[]	59	76
485	uncharacterized protein LOC100802114 precursor [Glycine max]	NP_001242136.1	?	0.28	1.3	[]	30	38
496	Cluster of NADH dehydrogenase [ubiquinone] iron-sulfur protein 1, mitochondrial [Glycine max] (XP_003538388.1)	XP_003538388.1 [2]	81 kDa	0.28	1.3	[]	30	38
522	Cluster of beta-hexosaminidase 1 [Glycine max] (XP_003552672.1)	XP_003552672.1 [3]	64 kDa	0.27	1.3	[]	35	44
550.1	uncharacterized protein LOC100527568 [Glycine max]	NP_001238002.1	?	0.27	1.3	[]	21	28
552	ATP-dependent Clp protease proteolytic subunit (chloroplast) [Glycine max]	YP_538790.1	22 kDa	0.25	1.3	[]	31	40
572	aspartate aminotransferase glyoxysomal isozyme AAT1 precursor [Glycine max]	NP_001237541.1	50 kDa	0.24	1.3	[]	28	37
591	photosynthetic NDH subunit of lumenal location 1, chloroplastic [Glycine max]	XP_003536772.1	27 kDa	0.29	1.3	[]	18	24
594.1	SKP1-like protein 1A isoform X1 [Glycine max]	XP_003517160.1 (+1)	17 kDa	0.25	1.3	[]	24	32
602.2	uncharacterized protein LOC100306624 [Glycine max]	NP_001237725.1 (+1)	14 kDa	0.46	1.3	[]	7	9
604.2	PREDICTED: aldehyde dehydrogenase family 2 member B7, mitochondrial-like [Glycine max]	XP_003517756.1	?	0.28	1.3	[]	30	38
623	Cluster of RidA-like protein [Glycine max] (NP_001237846.1)	NP_001237846.1 [2]	20 kDa	0.28	1.3	[]	29	37
651.2	uncharacterized protein LOC100805278 [Glycine max]	NP_001241093.1	30 kDa	0.3	1.3	[]	19	25
691	alanine--tRNA ligase [Glycine max]	XP_003537781.2	110 kDa	0.31	1.3	[]	21	27
694	Cluster of uncharacterized protein LOC100801977 [Glycine max] (NP_001242631.1)	NP_001242631.1 [3]	?	0.3	1.3	[]	25	32
702.2	uncharacterized protein LOC100819768 [Glycine max]	NP_001239937.1	28 kDa	0.33	1.3	[]	16	21
703	chloroplastic import inner membrane translocase subunit HP30-2 [Glycine max]	XP_003526780.1	28 kDa	0.29	1.3	[]	24	31
706	uncharacterized protein LOC100526984 [Glycine max]	NP_001236867.1	19 kDa	0.25	1.3	[]	24	32
711	Cluster of PREDICTED: 12-oxophytodienoate reductase 3 [Glycine max] (XP_003542357.1)	XP_003542357.1 [2]	?	0.24	1.3	[]	23	31
718	Cluster of PREDICTED: LOW QUALITY PROTEIN: probable phosphoribosylformylglycinamidine synthase, chloroplastic/mitochondrial [Glycine max] (XP_014626403.1)	XP_014626403.1 [2]	?	0.41	1.3	[]	11	14
718.1	PREDICTED: LOW QUALITY PROTEIN: probable phosphoribosylformylglycinamidine synthase, chloroplastic/mitochondrial [Glycine max]	XP_014626403.1	?	0.45	1.3	[]	6	8
718.2	probable phosphoribosylformylglycinamidine synthase, chloroplastic/mitochondrial [Glycine max]	XP_006591348.1	154 kDa	0.41	1.3	[]	11	14
724	xylose isomerase [Glycine max]	XP_003549495.1	54 kDa	0.33	1.3	[]	23	29
730	Cluster of aspartate--tRNA ligase 2, cytoplasmic [Glycine max] (XP_003550250.1)	XP_003550250.1 [2]	60 kDa	0.32	1.3	[]	22	28
730.1	aspartate--tRNA ligase 2, cytoplasmic [Glycine max]	XP_003550250.1	60 kDa	0.32	1.3	[]	22	28
731	BAHD acyltransferase DCR [Glycine max]	XP_003533987.1	50 kDa	0.32	1.3	[]	22	28
787	Cluster of membrane steroid-binding protein 1 [Glycine max] (XP_003556099.1)	XP_003556099.1 [2]	25 kDa	0.25	1.3	[]	25	33
813	Cluster of violaxanthin de-epoxidase, chloroplastic-like [Glycine max] (NP_001240949.1)	NP_001240949.1 [6]	54 kDa	0.27	1.3	[]	21	28
813.1	violaxanthin de-epoxidase, chloroplastic-like [Glycine max]	NP_001240949.1	54 kDa	0.31	1.3	[]	20	26
813.2	violaxanthin de-epoxidase, chloroplastic-like precursor [Glycine max]	NP_001241404.1 (+4)	57 kDa	0.3	1.3	[]	19	25
833.1	coatomer subunit gamma [Glycine max]	XP_003522954.1	99 kDa	0.4	1.3	[]	10	13
835	chalcone--flavonone isomerase 1A [Glycine max]	NP_001235219.1	23 kDa	0.29	1.3	[]	18	24
841.2	probable N-acetyl-gamma-glutamyl-phosphate reductase, chloroplastic [Glycine max]	XP_003555702.1	43 kDa	0.32	1.3	[]	15	20
849	glycine-rich RNA-binding protein GRP1A [Glycine max]	XP_003522939.1	18 kDa	0.28	1.3	[]	23	30
862	Cluster of uncharacterized protein LOC100797411 [Glycine max] (NP_001241480.1)	NP_001241480.1 [4]	26 kDa	0.37	1.3	[]	14	18
862.1	uncharacterized protein LOC100797411 [Glycine max]	NP_001241480.1 (+1)	26 kDa	0.37	1.3	[]	14	18
865	Cluster of photosynthetic NDH subunit of subcomplex B 1, chloroplastic [Glycine max] (XP_003530259.1)	XP_003530259.1 [2]	52 kDa	0.33	1.3	[]	17	22
906	Cluster of uncharacterized protein LOC100819222 [Glycine max] (NP_001239743.1)	NP_001239743.1 [2]	35 kDa	0.34	1.3	[]	18	23
948.3	carbonic anhydrase 2 [Glycine max]	XP_006585949.1	28 kDa	0.32	1.3	[]	15	20
949	Cluster of glycine-rich RNA-binding protein 4, mitochondrial isoform X1 [Glycine max] (XP_014634714.1)	XP_014634714.1 [3]	27 kDa	0.39	1.3	[]	9	12
956.2	protein FATTY ACID EXPORT 3, chloroplastic [Glycine max]	XP_003552314.1	35 kDa	0.36	1.3	[]	13	17
966	Cluster of IAA-amino acid hydrolase ILR1-like 4 [Glycine max] (XP_003543612.1)	XP_003543612.1 [2]	48 kDa	0.35	1.3	[]	12	16
967	Cluster of PREDICTED: 33 kDa ribonucleoprotein, chloroplastic [Glycine max] (XP_003521499.1)	XP_003521499.1 [2]	?	0.41	1.3	[]	11	14
967.1	PREDICTED: 33 kDa ribonucleoprotein, chloroplastic [Glycine max]	XP_003521499.1	?	0.41	1.3	[]	11	14
977	serine hydroxymethyltransferase 4 [Glycine max]	NP_001238335.1 (+1)	?	0.4	1.3	[]	10	13
981	ribulose-1,5 bisphosphate carboxylase/oxygenase large subunit N-methyltransferase, chloroplastic [Glycine max]	XP_006579698.1	56 kDa	0.32	1.3	[]	15	20
987	uncharacterized protein LOC100810571 [Glycine max]	NP_001240037.1	30 kDa	0.36	1.3	[]	13	17
988	Cluster of alpha-soluble NSF attachment protein-like [Glycine max] (NP_001242059.1)	NP_001242059.1 [2]	?	0.38	1.3	[]	15	19
1007	protein ABCI7, chloroplastic [Glycine max]	XP_003539175.2	50 kDa	0.41	1.3	[]	11	14
1020	peptidyl-prolyl cis-trans isomerase FKBP16-3, chloroplastic [Glycine max]	XP_003537922.1 (+1)	25 kDa	0.41	1.3	[]	11	14
1043.1	2-dehydro-3-deoxyphosphooctonate aldolase [Glycine max]	XP_014626657.1	32 kDa	0.37	1.3	[]	14	18
1059	bifunctional dTDP-4-dehydrorhamnose 3,5-epimerase/dTDP-4-dehydrorhamnose reductase [Glycine max]	XP_003549868.1	34 kDa	0.35	1.3	[]	12	16
1062	2Fe-2S ferredoxin-like superfamily protein [Glycine max]	NP_001237037.1	16 kDa	0.37	1.3	[]	14	18
1080.1	membrane steroid-binding protein 1 [Glycine max]	XP_006587323.1	24 kDa	0.35	1.3	[]	19	24
1123	non-specific lipid-transfer protein 2 [Glycine max]	XP_003552717.1	10 kDa	0.41	1.3	[]	11	14
1134	Cluster of fumarate hydratase 1, mitochondrial [Glycine max] (XP_003536023.1)	XP_003536023.1 [2]	53 kDa	0.41	1.3	[]	11	14
1134.1	fumarate hydratase 1, mitochondrial [Glycine max]	XP_003536023.1	53 kDa	0.4	1.3	[]	10	13
1135.2	calcium-transporting ATPase 1, endoplasmic reticulum-type [Glycine max]	XP_003521357.1	116 kDa	0.46	1.3	[]	7	9
1137	Cluster of putative cyclase precursor [Glycine max] (NP_001240897.1)	NP_001240897.1 [2]	28 kDa	0.32	1.3	[]	15	20
1137.1	putative cyclase precursor [Glycine max]	NP_001240897.1	28 kDa	0.32	1.3	[]	15	20
1141	hexokinase-1 [Glycine max]	XP_003525287.1 (+1)	54 kDa	0.39	1.3	[]	9	12
1155	tyrosine--tRNA ligase, chloroplastic/mitochondrial [Glycine max]	XP_003544330.1	54 kDa	0.4	1.3	[]	10	13
1157	Cluster of beta-glucosidase 44 [Glycine max] (XP_003528968.1)	XP_003528968.1 [2]	59 kDa	0.4	1.3	[]	10	13
1157.1	beta-glucosidase 44 [Glycine max]	XP_003528968.1	59 kDa	0.4	1.3	[]	10	13
1160.2	uncharacterized protein LOC100816458 [Glycine max]	XP_006578587.1	20 kDa	0.54	1.3	[]	3	4
1231	protein disulfide isomerase-like 1-4 [Glycine max]	XP_003538207.1	65 kDa	0.33	1.3	[]	16	21
1294	uncharacterized protein LOC100810515 isoform X2 [Glycine max]	XP_003518617.2 (+1)	20 kDa	0.45	1.3	[]	6	8
1355	methionine S-methyltransferase isoform X2 [Glycine max]	XP_006598777.1 (+1)	121 kDa	0.54	1.3	[]	3	4
1385	threonine--tRNA ligase, chloroplastic/mitochondrial 2 [Glycine max]	XP_006604617.1	75 kDa	0.46	1.3	[]	7	9
1389	ribosomal protein S7 (chloroplast) [Glycine max]	YP_538823.1 (+1)	17 kDa	0.45	1.3	[]	6	8
1447	prostaglandin reductase-3 isoform X1 [Glycine max]	XP_003518845.1 (+1)	68 kDa	0.45	1.3	[]	6	8
1453	rhicadhesin receptor [Glycine max]	XP_003554594.1 (+2)	23 kDa	0.46	1.3	[]	7	9
1455	NADH dehydrogenase [ubiquinone] iron-sulfur protein 7, mitochondrial [Glycine max]	XP_003525988.1	23 kDa	0.54	1.3	[]	3	4
1459	Cluster of protein CDI-like [Glycine max] (NP_001304415.1)	NP_001304415.1 [3]	?	0.45	1.3	[]	6	8
1459.1	protein CDI-like [Glycine max]	NP_001304415.1 (+1)	?	0.45	1.3	[]	6	8
1461	Cluster of heterogeneous nuclear ribonucleoprotein A3 [Glycine max] (XP_003553735.1)	XP_003553735.1 [2]	39 kDa	0.45	1.3	[]	6	8
1462	Cluster of uncharacterized protein LOC100526945 [Glycine max] (NP_001236336.1)	NP_001236336.1 [2]	23 kDa	0.54	1.3	[]	3	4
1462.2	uncharacterized protein LOC100500660 [Glycine max]	NP_001237530.1	23 kDa	0.54	1.3	[]	3	4
1487	uncharacterized protein LOC100499826 [Glycine max]	NP_001236536.1 (+2)	26 kDa	0.54	1.3	[]	3	4
1504	uncharacterized protein LOC100499841 [Glycine max]	NP_001236758.1	15 kDa	0.45	1.3	[]	6	8
1520	mannose-1-phosphate guanyltransferase alpha-B isoform X2 [Glycine max]	XP_003527037.1	46 kDa	0.54	1.3	[]	3	4
1529	ferredoxin-thioredoxin reductase, variable chain [Glycine max]	XP_003524574.1	16 kDa	0.46	1.3	[]	7	9
1557	uncharacterized protein LOC100785302 [Glycine max]	XP_003525204.1	29 kDa	0.54	1.3	[]	3	4
1561.1	uncharacterized protein LOC100776101 [Glycine max]	NP_001241133.1 (+1)	21 kDa	0.45	1.3	[]	6	8
1591	glutamyl-tRNA(Gln) amidotransferase subunit A, chloroplastic/mitochondrial [Glycine max]	XP_003532109.1	58 kDa	0.54	1.3	[]	3	4
1596	cytochrome b-c1 complex subunit 9 [Glycine max]	XP_003521466.1	8 kDa	0.45	1.3	[]	6	8
1651	glutathione S-transferase GST 16 [Glycine max]	NP_001237686.1	26 kDa	0.54	1.3	[]	3	4
1667	Cluster of protein argonaute 1 [Glycine max] (XP_003534084.1)	XP_003534084.1 [2]	117 kDa	0.54	1.3	[]	3	4
1667.1	protein argonaute 1 [Glycine max]	XP_003534084.1	117 kDa	0.54	1.3	[]	3	4
1682	uncharacterized protein LOC100813799 [Glycine max]	NP_001241505.1 (+1)	34 kDa	0.54	1.3	[]	3	4
1686	geraniol 8-hydroxylase [Glycine max]	XP_003550885.1	58 kDa	0.54	1.3	[]	3	4
1690	Cluster of putative leucine-rich repeat receptor-like protein kinase At2g19210-like precursor [Glycine max] (NP_001240141.1)	NP_001240141.1 [2]	101 kDa	0.45	1.3	[]	6	8
1690.1	putative leucine-rich repeat receptor-like protein kinase At2g19210-like precursor [Glycine max]	NP_001240141.1	101 kDa	0.45	1.3	[]	6	8
1700	PREDICTED: monothiol glutaredoxin-S17 [Glycine max]	XP_003542755.1	?	0.54	1.3	[]	3	4
1709	uncharacterized protein LOC100306506 [Glycine max]	NP_001236031.1	13 kDa	0.3	1.3	[]	26	33
1751	(+)-neomenthol dehydrogenase [Glycine max]	XP_014626312.1	32 kDa	0.54	1.3	[]	3	4
1766	alcohol dehydrogenase-like 7 isoform X1 [Glycine max]	XP_003519482.1 (+1)	42 kDa	0.54	1.3	[]	3	4
1801	SPX domain-containing membrane protein At4g22990 isoform X1 [Glycine max]	XP_014617601.1	78 kDa	0.54	1.3	[]	3	4
1810	uncharacterized protein LOC100305524 [Glycine max]	NP_001236567.1	17 kDa	0.54	1.3	[]	3	4
1812	PREDICTED: aquaporin PIP2-7 [Glycine max]	XP_003522619.3	?	0.54	1.3	[]	3	4
1819	oleoyl-acyl carrier protein thioesterase 1, chloroplastic [Glycine max]	XP_006602508.1	42 kDa	0.54	1.3	[]	3	4
1829	sulfite oxidase [Glycine max]	XP_003553844.1	44 kDa	0.54	1.3	[]	3	4
1859	ribosomal protein S2 (chloroplast) [Glycine max]	YP_538766.1	27 kDa	0.54	1.3	[]	3	4
1931	putative UDP-glucose flavonoid 3-O-glucosyltransferase 3 [Glycine max]	XP_003518582.1	51 kDa	0.54	1.3	[]	3	4
1955	Cluster of UBP1-associated protein 2C [Glycine max] (XP_006592545.1)	XP_006592545.1 [2]	44 kDa	0.54	1.3	[]	3	4
2	ribulose bisphosphate carboxylase small chain 1, chloroplastic [Glycine max]	NP_001235314.1 (+2)	20 kDa	< 0.00010	1.4	T2 low, T6 high	1203	1654
58	Cluster of S-adenosylmethionine synthase [Glycine max] (XP_003546552.1)	XP_003546552.1 [7]	43 kDa	0.001	1.4	[]	213	301
66	ATP synthase CF0 C subunit (chloroplast) [Glycine max]	YP_538768.1	8 kDa	0.33	1.4	[]	10	14
116	Cluster of chlorophyll a-b binding protein, chloroplastic [Glycine max] (XP_003528751.1)	XP_003528751.1 [3]	29 kDa	0.011	1.4	[]	149	205
116.1	chlorophyll a-b binding protein, chloroplastic [Glycine max]	XP_003528751.1 (+1)	29 kDa	0.01	1.4	[]	132	185
212.3	peptidyl-prolyl cis-trans isomerase CYP24 precursor [Glycine max]	NP_001236075.1	22 kDa	0.32	1.4	[]	9	13
268	uncharacterized protein LOC100306554 [Glycine max]	NP_001236653.1	?	0.0083	1.4	[]	109	158
321.2	carbamoyl-phosphate synthase large chain, chloroplastic [Glycine max]	XP_006597315.1	127 kDa	0.23	1.4	[]	16	23
323	Cluster of phosphoglucan phosphatase DSP4, amyloplastic [Glycine max] (XP_003536294.1)	XP_003536294.1 [2]	42 kDa	0.086	1.4	[]	50	70
323.1	phosphoglucan phosphatase DSP4, amyloplastic [Glycine max]	XP_003536294.1	42 kDa	0.085	1.4	[]	45	64
323.2	phosphoglucan phosphatase DSP4, amyloplastic isoform X1 [Glycine max]	XP_003556295.1	42 kDa	0.1	1.4	[]	41	58
325	Cluster of uncharacterized protein LOC100804748 [Glycine max] (NP_001242448.1)	NP_001242448.1 [8]	30 kDa	0.033	1.4	[]	76	108
325.1	uncharacterized protein LOC100804748 [Glycine max]	NP_001242448.1 (+3)	30 kDa	0.059	1.4	[]	76	104
325.2	peptide methionine sulfoxide reductase [Glycine max]	XP_006586081.1	23 kDa	0.082	1.4	[]	44	63
350.2	flagellar radial spoke protein 5 isoform X1 [Glycine max]	XP_003540234.1	44 kDa	0.16	1.4	[]	35	48
352	Cluster of D-glycerate 3-kinase, chloroplastic isoform X1 [Glycine max] (XP_003543660.1)	XP_003543660.1 [2]	49 kDa	0.11	1.4	[]	48	66
358.2	putative glutathione peroxidase 7, chloroplastic isoform X1 [Glycine max]	XP_006600118.1	26 kDa	0.23	1.4	[]	22	30
374.2	selenium-binding protein 1 [Glycine max]	XP_003552370.1	53 kDa	0.15	1.4	[]	38	52
413	Cluster of importin subunit alpha-2 [Glycine max] (XP_006597715.1)	XP_006597715.1 [3]	59 kDa	0.086	1.4	[]	41	59
416	stress responsive alpha-beta barrel domain-containing protein [Glycine max]	NP_001237134.1	28 kDa	0.11	1.4	[]	38	54
423.1	subtilisin-like protease Glyma18g48580 [Glycine max]	XP_006602868.1	86 kDa	0.2	1.4	[]	22	31
431	isoflavone reductase-like protein [Glycine max]	XP_006581203.1	34 kDa	0.11	1.4	[]	39	55
432.2	uncharacterized protein LOC100500457 [Glycine max]	NP_001238396.1	?	0.17	1.4	[]	23	33
439	Cluster of uroporphyrinogen decarboxylase [Glycine max] (XP_003538500.1)	XP_003538500.1 [2]	43 kDa	0.17	1.4	[]	32	44
439.1	uroporphyrinogen decarboxylase [Glycine max]	XP_003538500.1	43 kDa	0.17	1.4	[]	28	39
451	Cluster of caffeic acid 3-O-methyltransferase-like [Glycine max] (NP_001240003.1)	NP_001240003.1 [2]	40 kDa	0.11	1.4	[]	38	54
451.1	caffeic acid 3-O-methyltransferase-like [Glycine max]	NP_001240003.1	40 kDa	0.15	1.4	[]	33	46
451.2	uncharacterized protein LOC100805999 [Glycine max]	NP_001242325.1	?	0.13	1.4	[]	29	42
454	uncharacterized protein LOC100500060 [Glycine max]	NP_001236264.1	20 kDa	0.19	1.4	[]	31	42
464	uncharacterized protein At4g06744 [Glycine max]	XP_003529407.1	50 kDa	0.096	1.4	[]	44	62
477.2	glycine-rich RNA-binding protein [Glycine max]	NP_001238373.1	16 kDa	0.11	1.4	[]	52	71
478	uncharacterized protein LOC100794313 [Glycine max]	NP_001241342.1 (+1)	43 kDa	0.2	1.4	[]	23	32
489.2	UDP-glucose 6-dehydrogenase 4-like [Glycine max]	NP_001304614.1 (+1)	?	0.25	1.4	[]	14	20
505	uncharacterized protein LOC100527145 [Glycine max]	NP_001235560.1	?	0.2	1.4	[]	28	38
522.2	beta-hexosaminidase 1 [Glycine max]	XP_003518662.1	63 kDa	0.2	1.4	[]	27	37
532	gamma-interferon-responsive lysosomal thiol protein [Glycine max]	XP_014619574.1	28 kDa	0.13	1.4	[]	35	49
562	uncharacterized protein LOC100780934 [Glycine max]	NP_001240950.1	37 kDa	0.16	1.4	[]	31	43
574	glyoxalase GLYI-7 isoform X1 [Glycine max]	XP_014633749.1	32 kDa	0.12	1.4	[]	41	57
592.2	fasciclin-like arabinogalactan protein 10 [Glycine max]	XP_003534603.1	43 kDa	0.24	1.4	[]	18	25
594	Cluster of SKP1-like protein 1A isoform X1 [Glycine max] (XP_003517160.1)	XP_003517160.1 [4]	17 kDa	0.18	1.4	[]	24	34
607	PREDICTED: aspartate-semialdehyde dehydrogenase [Glycine max]	XP_003525219.1	?	0.23	1.4	[]	21	29
651	Cluster of gamma carbonic anhydrase 1, mitochondrial [Glycine max] (XP_003523810.1)	XP_003523810.1 [2]	30 kDa	0.23	1.4	[]	22	30
651.1	gamma carbonic anhydrase 1, mitochondrial [Glycine max]	XP_003523810.1	30 kDa	0.26	1.4	[]	20	27
664	Cluster of tocopherol cyclase, chloroplastic [Glycine max] (XP_003526485.1)	XP_003526485.1 [2]	54 kDa	0.18	1.4	[]	25	35
680.3	ribonuclease TUDOR 1-like [Glycine max]	XP_003525164.1	109 kDa	0.32	1.4	[]	9	13
680.4	ribonuclease TUDOR 1 [Glycine max]	XP_003532288.1	109 kDa	0.32	1.4	[]	9	13
711.1	PREDICTED: 12-oxophytodienoate reductase 3 [Glycine max]	XP_003542357.1	?	0.2	1.4	[]	22	31
722	glutathione S-transferase L3 [Glycine max]	NP_001304567.1	27 kDa	0.22	1.4	[]	20	28
740	uncharacterized protein LOC100785827 [Glycine max]	NP_001241125.1 (+1)	33 kDa	0.26	1.4	[]	20	27
752	Cluster of dicarboxylate transporter 2.1, chloroplastic [Glycine max] (XP_003547089.1)	XP_003547089.1 [2]	61 kDa	0.23	1.4	[]	16	23
752.2	dicarboxylate transporter 2.1, chloroplastic [Glycine max]	XP_003531538.1	60 kDa	0.25	1.4	[]	14	20
754.3	uncharacterized protein LOC100306147 [Glycine max]	NP_001238305.1	23 kDa	0.23	1.4	[]	22	30
774	linoleate 13S-lipoxygenase 2-1, chloroplastic [Glycine max]	XP_003537949.1	103 kDa	0.27	1.4	[]	16	22
776.1	RGG repeats nuclear RNA binding protein A [Glycine max]	XP_003529036.1	39 kDa	0.33	1.4	[]	10	14
777	uncharacterized protein LOC100780826 [Glycine max]	NP_001239766.1 (+2)	44 kDa	0.21	1.4	[]	19	27
787.1	membrane steroid-binding protein 1 [Glycine max]	XP_003556099.1	25 kDa	0.17	1.4	[]	23	33
791	tripeptidyl-peptidase 2 [Glycine max]	XP_006589538.1	152 kDa	0.2	1.4	[]	18	26
797.1	uncharacterized protein LOC100305494 [Glycine max]	NP_001236197.1	20 kDa	0.31	1.4	[]	14	19
798	peroxisomal 3-ketoacyl-CoA thiolase [Glycine max]	NP_001238475.1 (+1)	49 kDa	0.23	1.4	[]	16	23
800	proteasome subunit beta type-7-B isoform X1 [Glycine max]	XP_014622594.1	29 kDa	0.31	1.4	[]	14	19
808.2	isoamylase 3, chloroplastic isoform X1 [Glycine max]	XP_003522781.1 (+1)	88 kDa	0.29	1.4	[]	12	17
829	26S proteasome non-ATPase regulatory subunit 7 homolog A [Glycine max]	XP_003538451.1	35 kDa	0.27	1.4	[]	16	22
841	Cluster of probable N-acetyl-gamma-glutamyl-phosphate reductase, chloroplastic [Glycine max] (XP_003529252.1)	XP_003529252.1 [2]	43 kDa	0.27	1.4	[]	16	22
841.1	probable N-acetyl-gamma-glutamyl-phosphate reductase, chloroplastic [Glycine max]	XP_003529252.1	43 kDa	0.27	1.4	[]	16	22
865.2	uncharacterized protein LOC100802136 [Glycine max]	NP_001242232.1	52 kDa	0.3	1.4	[]	13	18
904.2	PREDICTED: asparagine synthetase, root [glutamine-hydrolyzing] [Glycine max]	XP_003519256.1	?	0.25	1.4	[]	14	20
992.1	stromal processing peptidase, chloroplastic [Glycine max]	XP_006573851.1	140 kDa	0.34	1.4	[]	11	15
992.2	stromal processing peptidase, chloroplastic [Glycine max]	XP_003537738.1	140 kDa	0.34	1.4	[]	11	15
1017.1	PREDICTED: topless-related protein 3-like isoform X1 [Glycine max]	XP_014618667.1 (+1)	?	0.43	1.4	[]	5	7
1028	BURP domain protein RD22 [Glycine max]	XP_003522684.1	37 kDa	0.3	1.4	[]	13	18
1037	uncharacterized protein LOC100306106 [Glycine max]	NP_001237627.1 (+1)	28 kDa	0.37	1.4	[]	7	10
1056	photosystem I chlorophyll a/b-binding protein 5, chloroplastic [Glycine max]	XP_003528272.2	31 kDa	0.38	1.4	[]	8	11
1064.2	probable pterin-4-alpha-carbinolamine dehydratase, chloroplastic [Glycine max]	XP_003535934.1	24 kDa	0.43	1.4	[]	5	7
1070	ornithine carbamoyltransferase, chloroplastic [Glycine max]	XP_003523808.1	40 kDa	0.32	1.4	[]	9	13
1071	PREDICTED: uncharacterized protein LOC100789496 isoform X1 [Glycine max]	XP_014618989.1	?	0.34	1.4	[]	11	15
1080	Cluster of membrane steroid-binding protein 1 [Glycine max] (XP_006587323.1)	XP_006587323.1 [2]	24 kDa	0.21	1.4	[]	19	27
1094	2,4-D inducible glutathione S-transferase [Glycine max]	NP_001237713.1	?	0.086	1.4	[]	41	59
1096	uncharacterized protein LOC100499948 [Glycine max]	NP_001238446.1	11 kDa	0.37	1.4	[]	7	10
1114.1	biotin carboxyl carrier protein of acetyl-CoA carboxylase, chloroplastic [Glycine max]	NP_001238375.1	28 kDa	0.32	1.4	[]	9	13
1124	uncharacterized protein LOC100500021 [Glycine max]	NP_001235709.1	12 kDa	0.34	1.4	[]	11	15
1134.2	fumarate hydratase 1, mitochondrial [Glycine max]	XP_003518952.1	53 kDa	0.38	1.4	[]	8	11
1159.1	polyphenol oxidase I, chloroplastic [Glycine max]	XP_006583805.1	69 kDa	0.37	1.4	[]	7	10
1166	uncharacterized protein LOC100783843 [Glycine max]	NP_001276293.1 (+1)	35 kDa	0.29	1.4	[]	12	17
1170	putative UDP-glucose glucosyltransferase [Glycine max]	XP_003555960.1	53 kDa	0.33	1.4	[]	10	14
1199	kunitz-type trypsin inhibitor KTI1-like [Glycine max]	XP_003532235.1	23 kDa	0.32	1.4	[]	9	13
1207	argininosuccinate lyase, chloroplastic isoform X1 [Glycine max]	XP_003522764.1 (+1)	57 kDa	0.38	1.4	[]	8	11
1238	ATP-citrate synthase alpha chain protein 1-like [Glycine max]	NP_001276126.1	?	0.24	1.4	[]	17	24
1251	uncharacterized protein LOC100777334 [Glycine max]	NP_001240272.1	14 kDa	0.38	1.4	[]	8	11
1269.1	carboxyl transferase alpha subunit [Glycine max]	NP_001236006.1	?	0.43	1.4	[]	5	7
1270	Cluster of uncharacterized protein LOC100816212 [Glycine max] (NP_001240086.1)	NP_001240086.1 [6]	17 kDa	0.38	1.4	[]	8	11
1304	Cluster of calcium-binding allergen Ole e 8 [Glycine max] (XP_014634193.1)	XP_014634193.1 [2]	20 kDa	0.32	1.4	[]	9	13
1315	thioredoxin H2 [Glycine max]	XP_003552507.1	15 kDa	0.37	1.4	[]	7	10
1330	uncharacterized protein LOC100500557 [Glycine max]	NP_001236074.1	?	0.32	1.4	[]	9	13
1343	hypothetical chloroplast RF1 (chloroplast) [Glycine max]	YP_538810.1	216 kDa	0.38	1.4	[]	8	11
1356	glycine-rich protein 2 [Glycine max]	XP_003522723.1	19 kDa	0.38	1.4	[]	8	11
1381	exportin-2 [Glycine max]	XP_003528788.1 (+1)	108 kDa	0.37	1.4	[]	7	10
1393	Sali3-2 precursor [Glycine max]	NP_001235780.1	?	0.38	1.4	[]	8	11
1399	phenolic glucoside malonyltransferase 1 [Glycine max]	XP_003551761.1	50 kDa	0.43	1.4	[]	5	7
1419	NADH--cytochrome b5 reductase 1 [Glycine max]	XP_003520929.1	31 kDa	0.43	1.4	[]	5	7
1427	uncharacterized protein LOC100792337 [Glycine max]	NP_001239721.1	19 kDa	0.43	1.4	[]	5	7
1454	protein PTST, chloroplastic isoform X1 [Glycine max]	XP_014626709.1 (+1)	33 kDa	0.43	1.4	[]	5	7
1461.1	heterogeneous nuclear ribonucleoprotein A3 [Glycine max]	XP_003553735.1	39 kDa	0.43	1.4	[]	5	7
1478.1	methylmalonate-semialdehyde dehydrogenase [acylating], mitochondrial isoform X1 [Glycine max]	XP_003531010.1 (+2)	58 kDa	0.43	1.4	[]	5	7
1534	7-deoxyloganetin glucosyltransferase [Glycine max]	XP_006603934.1	54 kDa	0.43	1.4	[]	5	7
1575	methionine--tRNA ligase, chloroplastic/mitochondrial [Glycine max]	XP_003536765.1	68 kDa	0.43	1.4	[]	5	7
1583	uncharacterized protein LOC100820006 [Glycine max]	NP_001239829.1 (+5)	35 kDa	0.43	1.4	[]	5	7
1890	MFP1 attachment factor 1 [Glycine max]	XP_003525916.1	16 kDa	0.38	1.4	[]	8	11
1953	isocitrate dehydrogenase [NADP] [Glycine max]	XP_003525669.1	53 kDa	0.19	1.4	[]	21	30
45.2	uncharacterized protein LOC100776789 [Glycine max]	NP_001240092.1	15 kDa	0.053	1.5	[]	38	58
58.1	S-adenosylmethionine synthase [Glycine max]	XP_003546552.1	43 kDa	0.00023	1.5	T2 low, T6 high	165	251
83.1	elongation factor 1-alpha [Glycine max]	NP_001237425.1 (+1)	?	0.002	1.5	[]	125	187
116.2	uncharacterized protein LOC100794944 [Glycine max]	NP_001239987.1	29 kDa	0.0045	1.5	[]	113	167
117.2	soyasapogenol B glucuronide galactosyltransferase [Glycine max]	NP_001304384.1	?	0.033	1.5	[]	47	72
146	soyasaponin III rhamnosyltransferase [Glycine max]	NP_001240857.1	54 kDa	0.002	1.5	[]	117	177
212.5	uncharacterized protein LOC100527355 [Glycine max]	NP_001238688.1	?	0.53	1.5	[]	2	3
233.3	trifunctional UDP-glucose 4,6-dehydratase/UDP-4-keto-6-deoxy-D-glucose 3,5-epimerase/UDP-4-keto-L-rhamnose-reductase RHM1 [Glycine max]	XP_006602243.1	74 kDa	0.26	1.5	[]	10	15
243.1	uncharacterized protein LOC100794855 [Glycine max]	NP_001241503.1	36 kDa	0.028	1.5	[]	59	88
243.2	uncharacterized protein At2g37660, chloroplastic [Glycine max]	XP_003552177.1	28 kDa	0.041	1.5	[]	44	67
245.3	PREDICTED: uncharacterized protein LOC100788951 isoform X1 [Glycine max]	XP_014625699.1	?	0.3	1.5	[]	8	12
313.2	aquaporin PIP2-7 [Glycine max]	XP_003521392.1	31 kDa	0.11	1.5	[]	30	44
321.1	carbamoyl-phosphate synthase large chain, chloroplastic [Glycine max]	XP_003542003.2	127 kDa	0.11	1.5	[]	22	34
337.1	linoleate 13S-lipoxygenase 2-1, chloroplastic [Glycine max]	XP_003539375.1	104 kDa	0.064	1.5	[]	42	62
340	kunitz family trypsin and protease inhibitor protein precursor [Glycine max]	NP_001237751.1	24 kDa	0.051	1.5	[]	49	72
413.1	importin subunit alpha-2 [Glycine max]	XP_006597715.1	59 kDa	0.1	1.5	[]	33	48
427.2	pathogen-related protein-like [Glycine max]	NP_001241631.1	27 kDa	0.1	1.5	[]	32	47
449	Cluster of uncharacterized protein LOC100817986 [Glycine max] (NP_001242141.1)	NP_001242141.1 [2]	?	0.07	1.5	[]	32	49
449.1	uncharacterized protein LOC100817986 [Glycine max]	NP_001242141.1	?	0.097	1.5	[]	27	41
472.3	uncharacterized protein LOC100500079 [Glycine max]	NP_001236502.1	22 kDa	0.16	1.5	[]	17	26
496.2	NADH dehydrogenase [ubiquinone] iron-sulfur protein 1, mitochondrial [Glycine max]	XP_003553011.1	81 kDa	0.17	1.5	[]	19	28
497	uncharacterized protein LOC100789895 [Glycine max]	XP_003557005.1	38 kDa	0.055	1.5	[]	35	54
499.1	argininosuccinate synthase, chloroplastic-like [Glycine max]	NP_001276304.1	52 kDa	0.16	1.5	[]	22	32
516.1	kunitz-type trypsin inhibitor KTI1-like [Glycine max]	XP_003532236.1	23 kDa	0.084	1.5	[]	28	43
516.2	PREDICTED: kunitz-type trypsin inhibitor KTI1-like [Glycine max]	XP_003532237.1	?	0.12	1.5	[]	23	35
561	DNA-damage-repair/toleration protein DRT100-like precursor [Glycine max]	NP_001240925.1	40 kDa	0.11	1.5	[]	25	38
598	PREDICTED: 2,3-dimethylmalate lyase [Glycine max]	XP_014626465.1	?	0.08	1.5	[]	35	52
644	uncharacterized protein LOC100790141 [Glycine max]	NP_001240893.1 (+2)	30 kDa	0.24	1.5	[]	13	19
664.2	tocopherol cyclase, chloroplastic isoform X1 [Glycine max]	XP_003522704.1	55 kDa	0.2	1.5	[]	13	20
687.2	patellin-3-like [Glycine max]	NP_001276245.1	49 kDa	0.28	1.5	[]	11	16
694.2	uncharacterized protein LOC100787970 [Glycine max]	NP_001239631.1	36 kDa	0.21	1.5	[]	14	21
702	Cluster of phosphomannomutase [Glycine max] (NP_001237668.1)	NP_001237668.1 [2]	28 kDa	0.19	1.5	[]	16	24
702.1	phosphomannomutase [Glycine max]	NP_001237668.1	28 kDa	0.19	1.5	[]	16	24
711.2	12-oxophytodienoate reductase 3 [Glycine max]	XP_003551128.1	44 kDa	0.12	1.5	[]	20	31
750	Cluster of uncharacterized protein LOC100805631 [Glycine max] (NP_001241639.1)	NP_001241639.1 [3]	17 kDa	0.15	1.5	[]	20	30
752.1	dicarboxylate transporter 2.1, chloroplastic [Glycine max]	XP_003547089.1	61 kDa	0.22	1.5	[]	15	22
779	eukaryotic translation initiation factor 3 subunit I [Glycine max]	XP_003517705.1	36 kDa	0.19	1.5	[]	16	24
785	PREDICTED: uncharacterized protein LOC100792427 isoform X1 [Glycine max]	XP_006598975.1 (+1)	?	0.18	1.5	[]	15	23
794	uncharacterized protein LOC100306108 [Glycine max]	NP_001237661.1	28 kDa	0.14	1.5	[]	19	29
820	uncharacterized protein LOC100787776 [Glycine max]	XP_003526058.1	25 kDa	0.19	1.5	[]	16	24
834.2	PREDICTED: 30S ribosomal protein S5, chloroplastic-like [Glycine max]	XP_003529335.1	?	0.21	1.5	[]	14	21
856	uncharacterized LOC100527742 precursor [Glycine max]	NP_001236724.1	?	0.24	1.5	[]	13	19
894.2	S-formylglutathione hydrolase [Glycine max]	XP_003519088.1	32 kDa	0.35	1.5	[]	6	9
927	Cluster of 2-hydroxyacyl-CoA lyase [Glycine max] (XP_003519304.1)	XP_003519304.1 [2]	61 kDa	0.24	1.5	[]	13	19
927.2	2-hydroxyacyl-CoA lyase [Glycine max]	XP_003544949.1	61 kDa	0.28	1.5	[]	11	16
949.2	glycine-rich RNA-binding protein 4, mitochondrial [Glycine max]	XP_003552565.1	25 kDa	0.42	1.5	[]	4	6
955	uncharacterized protein LOC100816387 [Glycine max]	XP_006586994.1	10 kDa	0.35	1.5	[]	6	9
957	Cluster of amidase 1 isoform X1 [Glycine max] (XP_003536085.1)	XP_003536085.1 [4]	46 kDa	0.22	1.5	[]	15	22
957.1	amidase 1 isoform X1 [Glycine max]	XP_003536085.1 (+1)	46 kDa	0.22	1.5	[]	15	22
991	ATP-dependent Clp protease proteolytic subunit-related protein 1, chloroplastic [Glycine max]	XP_003536581.1 (+1)	41 kDa	0.22	1.5	[]	11	17
1003	uncharacterized protein LOC100809492 [Glycine max]	NP_001241957.1 (+1)	?	0.17	1.5	[]	19	28
1019	FAM10 family protein At4g22670 [Glycine max]	XP_003525751.1	43 kDa	0.28	1.5	[]	11	16
1029	peroxisomal fatty acid beta-oxidation multifunctional protein MFP2 [Glycine max]	XP_003529561.1	79 kDa	0.24	1.5	[]	13	19
1101	uncharacterized protein LOC100306467 [Glycine max]	NP_001235473.1	17 kDa	0.22	1.5	[]	11	17
1143	leucine--tRNA ligase, chloroplastic/mitochondrial [Glycine max]	XP_003529648.1	110 kDa	0.35	1.5	[]	6	9
1246.2	AT-hook motif nuclear-localized protein 14 isoform X2 [Glycine max]	XP_003521778.1 (+2)	37 kDa	0.53	1.5	[]	2	3
1250	glucosyltransferase [Glycine max]	NP_001237242.1	?	0.3	1.5	[]	8	12
1263	UDP-glucuronic acid decarboxylase 2 [Glycine max]	XP_003536125.1	48 kDa	0.19	1.5	[]	16	24
1270.2	uncharacterized protein LOC100527357 [Glycine max]	NP_001238718.1 (+2)	17 kDa	0.35	1.5	[]	6	9
1349	wound-induced basic protein [Glycine max]	XP_003532268.1 (+1)	5 kDa	0.35	1.5	[]	6	9
1372	aquaporin PIP2-1 [Glycine max]	XP_003556232.1 (+1)	30 kDa	0.17	1.5	[]	18	27
1415	mitochondrial import inner membrane translocase subunit Tim13 [Glycine max]	XP_003532348.1	9 kDa	0.35	1.5	[]	6	9
1444	uncharacterized protein LOC100500547 [Glycine max]	NP_001235919.1 (+1)	?	0.35	1.5	[]	6	9
1462.1	uncharacterized protein LOC100526945 [Glycine max]	NP_001236336.1	23 kDa	0.53	1.5	[]	2	3
1477.1	uncharacterized protein LOC100305817 [Glycine max]	NP_001237109.1	14 kDa	0.42	1.5	[]	4	6
1491	NADPH:isoflavone reductase [Glycine max]	NP_001236037.1	?	0.42	1.5	[]	4	6
1492	chorismate mutase 1, chloroplastic isoform X1 [Glycine max]	XP_003543874.1 (+1)	36 kDa	0.53	1.5	[]	2	3
1502	uncharacterized protein LOC100784319 [Glycine max]	NP_001241286.1	31 kDa	0.28	1.5	[]	11	16
1569	serine carboxypeptidase II-2 [Glycine max]	XP_003522937.2	55 kDa	0.53	1.5	[]	2	3
1576	serine-threonine kinase receptor-associated protein [Glycine max]	XP_003549786.1	38 kDa	0.42	1.5	[]	4	6
1598	peroxidase 4 [Glycine max]	XP_003519284.1	35 kDa	0.53	1.5	[]	2	3
1607	ATP-citrate synthase alpha chain protein 1 [Glycine max]	XP_003546848.1	47 kDa	0.2	1.5	[]	13	20
1633	uncharacterized protein LOC100499829 [Glycine max]	NP_001236579.1 (+1)	28 kDa	0.53	1.5	[]	2	3
1652	isoflavone synthase 1 precursor [Glycine max]	NP_001236022.1 (+1)	59 kDa	0.53	1.5	[]	2	3
1658	tryptophan--tRNA ligase, cytoplasmic [Glycine max]	XP_003521058.1	46 kDa	0.42	1.5	[]	4	6
1659	lysosomal Pro-X carboxypeptidase [Glycine max]	XP_003549991.1	59 kDa	0.42	1.5	[]	4	6
1665	uncharacterized protein LOC100527058 [Glycine max]	NP_001238038.1	19 kDa	0.19	1.5	[]	16	24
1691	uncharacterized protein LOC100792107 [Glycine max]	NP_001239861.1	37 kDa	0.35	1.5	[]	6	9
1692	thiol protease aleurain-like [Glycine max]	XP_003533785.1	39 kDa	0.26	1.5	[]	10	15
1698	blue copper protein [Glycine max]	XP_003542629.1	34 kDa	0.53	1.5	[]	2	3
1734	Cluster of dynamin-related protein 1E [Glycine max] (XP_003532226.2)	XP_003532226.2 [3]	69 kDa	0.42	1.5	[]	4	6
1734.1	dynamin-related protein 1E [Glycine max]	XP_003532226.2	69 kDa	0.42	1.5	[]	4	6
1744	uncharacterized protein LOC100803112 [Glycine max]	NP_001239839.1	24 kDa	0.42	1.5	[]	4	6
1763	probable inactive purple acid phosphatase 1 isoform X1 [Glycine max]	XP_014626556.1 (+1)	69 kDa	0.21	1.5	[]	14	21
1775	polypyrimidine tract-binding protein homolog 3 isoform X2 [Glycine max]	XP_003518587.1 (+3)	49 kDa	0.53	1.5	[]	2	3
1778	Cluster of light-harvesting complex-like protein OHP2, chloroplastic isoform X2 [Glycine max] (XP_003556162.1)	XP_003556162.1 [2]	19 kDa	0.53	1.5	[]	2	3
1778.1	light-harvesting complex-like protein OHP2, chloroplastic isoform X2 [Glycine max]	XP_003556162.1	19 kDa	0.53	1.5	[]	2	3
1798.1	insulin-degrading enzyme-like 1, peroxisomal isoform X1 [Glycine max]	XP_003554175.1	112 kDa	0.53	1.5	[]	2	3
1858	zeta-carotene desaturase, chloroplastic/chromoplastic [Glycine max]	XP_003556484.1	63 kDa	0.53	1.5	[]	2	3
1863	probable protein phosphatase 2C 26 isoform X2 [Glycine max]	XP_003551211.2 (+1)	35 kDa	0.53	1.5	[]	2	3
1866	uncharacterized protein LOC100807101 [Glycine max]	NP_001241269.1 (+1)	37 kDa	0.53	1.5	[]	2	3
1881	probable sodium/metabolite cotransporter BASS4, chloroplastic [Glycine max]	XP_003535876.1	46 kDa	0.53	1.5	[]	2	3
1904	uncharacterized protein LOC100797094 [Glycine max]	NP_001241140.1	33 kDa	0.53	1.5	[]	2	3
1919	Cluster of uncharacterized protein LOC100786431 [Glycine max] (NP_001241643.1)	NP_001241643.1 [3]	?	0.53	1.5	[]	2	3
1919.1	uncharacterized protein LOC100786431 [Glycine max]	NP_001241643.1 (+1)	?	0.53	1.5	[]	2	3
1925	inorganic pyrophosphatase 2 [Glycine max]	XP_003529939.1 (+1)	31 kDa	0.53	1.5	[]	2	3
1944	ABC transporter C family member 3 isoform X1 [Glycine max]	XP_006602474.1 (+1)	166 kDa	0.53	1.5	[]	2	3
1960	serine/threonine-protein kinase STN7, chloroplastic [Glycine max]	XP_003516854.1	65 kDa	0.53	1.5	[]	2	3
1964	PREDICTED: peptidyl-prolyl cis-trans isomerase CYP28, chloroplastic-like isoform X2 [Glycine max]	XP_003546604.1	?	0.53	1.5	[]	2	3
2016	activator of 90 kDa heat shock protein ATPase homolog [Glycine max]	XP_003554220.1	40 kDa	0.53	1.5	[]	2	3
2021	isoflavone conjugate-specific beta-glucosidase [Glycine max]	NP_001237501.1	58 kDa	0.53	1.5	[]	2	3
2031	putative prefoldin subunit 3 [Glycine max]	NP_001236305.1 (+1)	21 kDa	0.53	1.5	[]	2	3
58.2	S-adenosylmethionine synthase 1 [Glycine max]	XP_003521610.1 (+1)	43 kDa	0.00041	1.6	T2 low, T6 high	97	160
58.3	S-adenosylmethionine synthase [Glycine max]	XP_014633684.1	43 kDa	0.00051	1.6	T2 low, T6 high	124	194
58.4	S-adenosylmethionine synthase [Glycine max]	XP_003550837.1	43 kDa	0.00022	1.6	T2 low, T6 high	119	192
117.1	soyasapogenol B glucuronide galactosyltransferase-like [Glycine max]	XP_003546674.1	56 kDa	0.0017	1.6	[]	92	146
243	Cluster of uncharacterized protein LOC100794855 [Glycine max] (NP_001241503.1)	NP_001241503.1 [2]	36 kDa	0.0079	1.6	[]	59	95
283	Cluster of polyadenylate-binding protein RBP45 isoform X1 [Glycine max] (XP_003542872.1)	XP_003542872.1 [4]	45 kDa	0.023	1.6	[]	44	70
283.1	polyadenylate-binding protein RBP45 isoform X1 [Glycine max]	XP_003542872.1	45 kDa	0.038	1.6	[]	39	61
321	Cluster of carbamoyl-phosphate synthase large chain, chloroplastic [Glycine max] (XP_003542003.2)	XP_003542003.2 [2]	127 kDa	0.096	1.6	[]	23	36
352.2	uncharacterized protein LOC100806896 [Glycine max]	NP_001242834.1	?	0.063	1.6	[]	30	47
472.2	PREDICTED: 60S ribosomal protein L9-like [Glycine max]	XP_003526777.1	?	0.085	1.6	[]	21	34
482	Cluster of superoxide dismutase [Fe], chloroplastic precursor [Glycine max] (NP_001238486.1)	NP_001238486.1 [5]	28 kDa	0.082	1.6	[]	24	38
499	Cluster of argininosuccinate synthase, chloroplastic-like [Glycine max] (NP_001276304.1)	NP_001276304.1 [4]	52 kDa	0.078	1.6	[]	23	37
499.2	argininosuccinate synthase, chloroplastic [Glycine max]	XP_006600802.1	52 kDa	0.085	1.6	[]	21	34
499.3	argininosuccinate synthase, chloroplastic isoform X2 [Glycine max]	XP_003525243.1 (+1)	53 kDa	0.099	1.6	[]	20	32
536	Cluster of D-3-phosphoglycerate dehydrogenase 2, chloroplastic [Glycine max] (XP_003529507.1)	XP_003529507.1 [2]	66 kDa	0.038	1.6	[]	32	52
536.2	D-3-phosphoglycerate dehydrogenase 2, chloroplastic [Glycine max]	XP_003531770.1	66 kDa	0.054	1.6	[]	31	49
576	osmotin-like protein [Glycine max]	XP_003539684.1	26 kDa	0.069	1.6	[]	28	44
584	uncharacterized protein LOC100305579 precursor [Glycine max]	NP_001237383.1 (+2)	23 kDa	0.079	1.6	[]	27	42
590	Cluster of uncharacterized protein LOC100783267 [Glycine max] (NP_001241124.1)	NP_001241124.1 [2]	17 kDa	0.14	1.6	[]	18	28
693	Cluster of ribosomal protein L11 family protein [Glycine max] (NP_001240945.1)	NP_001240945.1 [3]	18 kDa	0.08	1.6	[]	20	33
693.1	ribosomal protein L11 family protein [Glycine max]	NP_001240945.1 (+1)	18 kDa	0.099	1.6	[]	20	32
693.2	60S ribosomal protein L12 [Glycine max]	XP_003537293.1	18 kDa	0.099	1.6	[]	20	32
710	primary amine oxidase [Glycine max]	XP_003535840.1	83 kDa	0.093	1.6	[]	19	31
734	2-C-methyl-D-erythritol 4-phosphate cytidylyltransferase, chloroplastic isoform X1 [Glycine max]	XP_006600264.1 (+1)	35 kDa	0.13	1.6	[]	17	27
750.1	uncharacterized protein LOC100805631 [Glycine max]	NP_001241639.1	17 kDa	0.14	1.6	[]	18	28
750.2	uncharacterized protein LOC100500231 [Glycine max]	NP_001235055.1 (+1)	17 kDa	0.13	1.6	[]	14	23
808.1	isoamylase 3, chloroplastic isoform X1 [Glycine max]	XP_003527894.1	87 kDa	0.12	1.6	[]	16	26
834	Cluster of PREDICTED: 30S ribosomal protein S5, chloroplastic-like [Glycine max] (XP_003542738.1)	XP_003542738.1 [2]	?	0.14	1.6	[]	15	24
874	Cluster of RGG repeats nuclear RNA binding protein A [Glycine max] (XP_003552493.1)	XP_003552493.1 [2]	40 kDa	0.13	1.6	[]	17	27
887	uncharacterized hydrolase YNR064C isoform X1 [Glycine max]	XP_003521017.3	45 kDa	0.16	1.6	[]	13	21
889	aspartyl protease AED3 [Glycine max]	XP_003522749.1	47 kDa	0.13	1.6	[]	14	23
983.1	PREDICTED: chalcone isomerase 4B isoform X1 [Glycine max]	XP_006577878.1	?	0.19	1.6	[]	12	19
983.2	chalcone isomerase 4A [Glycine max]	NP_001236782.1	23 kDa	0.18	1.6	[]	11	18
1010	uncharacterized protein LOC100797326 [Glycine max]	NP_001240991.1	36 kDa	0.18	1.6	[]	11	18
1051	uncharacterized protein LOC100820540 [Glycine max]	XP_003555823.1	87 kDa	0.21	1.6	[]	10	16
1072	multiple organellar RNA editing factor 2, chloroplastic [Glycine max]	XP_014618752.1 (+1)	27 kDa	0.21	1.6	[]	10	16
1087	uncharacterized protein LOC100817183 [Glycine max]	XP_003556573.1	67 kDa	0.29	1.6	[]	7	11
1093	uncharacterized protein LOC100306363 [Glycine max]	NP_001237647.1	17 kDa	0.25	1.6	[]	9	14
1121	uncharacterized protein LOC100784099 [Glycine max]	NP_001241486.1 (+1)	51 kDa	0.25	1.6	[]	9	14
1130	outer envelope pore protein 37, chloroplastic [Glycine max]	XP_003549551.1	36 kDa	0.21	1.6	[]	10	16
1156	uncharacterized protein LOC100306628 [Glycine max]	NP_001237795.1 (+1)	27 kDa	0.29	1.6	[]	7	11
1192	4-diphosphocytidyl-2-C-methyl-D-erythritol kinase, chloroplastic/chromoplastic [Glycine max]	XP_003543330.1 (+1)	44 kDa	0.24	1.6	[]	8	13
1201	kunitz-type trypsin inhibitor precursor [Glycine max]	NP_001236001.1	23 kDa	0.24	1.6	[]	8	13
1210	cytochrome P450 72A15 [Glycine max]	XP_003531823.1	61 kDa	0.24	1.6	[]	8	13
1225.1	glutamate--tRNA ligase, cytoplasmic [Glycine max]	XP_003555767.1	83 kDa	0.33	1.6	[]	5	8
1233.1	cysteine proteinase 15A [Glycine max]	XP_003523684.1	40 kDa	0.29	1.6	[]	7	11
1262	uncharacterized protein LOC100786059 [Glycine max]	XP_003530960.1	64 kDa	0.29	1.6	[]	7	11
1269	Cluster of carboxyl transferase alpha subunit [Glycine max] (NP_001236006.1)	NP_001236006.1 [2]	?	0.33	1.6	[]	5	8
1270.1	uncharacterized protein LOC100816212 [Glycine max]	NP_001240086.1 (+2)	17 kDa	0.29	1.6	[]	7	11
1304.1	calcium-binding allergen Ole e 8 [Glycine max]	XP_014634193.1	20 kDa	0.24	1.6	[]	8	13
1307	Cluster of 24-methylenesterol C-methyltransferase 2 [Glycine max] (NP_001304482.1)	NP_001304482.1 [2]	?	0.33	1.6	[]	5	8
1307.1	24-methylenesterol C-methyltransferase 2 [Glycine max]	NP_001304482.1	?	0.33	1.6	[]	5	8
1321	ribosomal protein L16 (chloroplast) [Glycine max]	YP_538802.1	15 kDa	0.29	1.6	[]	7	11
1338	subtilisin-like protease SBT1.9 [Glycine max]	XP_003548151.1	81 kDa	0.25	1.6	[]	9	14
1358	uncharacterized protein LOC100781301 [Glycine max]	NP_001241582.1	25 kDa	0.33	1.6	[]	5	8
1398	sodium/calcium exchanger NCL [Glycine max]	XP_003543222.1	64 kDa	0.33	1.6	[]	5	8
1438	uncharacterized protein LOC100500015 [Glycine max]	NP_001235631.1 (+1)	12 kDa	0.16	1.6	[]	13	21
1456	uncharacterized protein LOC100782499 isoform X3 [Glycine max]	XP_003530953.1 (+2)	34 kDa	0.33	1.6	[]	5	8
1463	betaine aldehyde dehydrogenase 1 [Glycine max]	NP_001234990.1	55 kDa	0.21	1.6	[]	10	16
1477	Cluster of uncharacterized protein LOC100305817 [Glycine max] (NP_001237109.1)	NP_001237109.1 [3]	14 kDa	0.33	1.6	[]	5	8
1478	Cluster of methylmalonate-semialdehyde dehydrogenase [acylating], mitochondrial isoform X1 [Glycine max] (XP_003531010.1)	XP_003531010.1 [6]	58 kDa	0.33	1.6	[]	5	8
1488	PREDICTED: histidinol dehydrogenase, chloroplastic-like [Glycine max]	XP_014634231.1	?	0.29	1.6	[]	7	11
1516	sec-independent protein translocase protein TATB, chloroplastic [Glycine max]	XP_003556118.3	25 kDa	0.25	1.6	[]	9	14
1535	ribulose-1,5 bisphosphate carboxylase/oxygenase large subunit N-methyltransferase, chloroplastic [Glycine max]	XP_003556768.1	55 kDa	0.33	1.6	[]	5	8
1609	remorin family protein [Glycine max]	NP_001236279.1	21 kDa	0.21	1.6	[]	10	16
83	Cluster of elongation factor 1-alpha [Glycine max] (NP_001237425.1)	NP_001237425.1 [4]	?	< 0.00010	1.7	T2 low, T6 high	145	251
83.3	elongation factor 1-alpha [Glycine max]	XP_003547695.1	49 kDa	< 0.00010	1.7	T2 low, T6 high	122	207
117	Cluster of soyasapogenol B glucuronide galactosyltransferase-like [Glycine max] (XP_003546674.1)	XP_003546674.1 [4]	56 kDa	< 0.00010	1.7	T2 low, T6 high	118	196
282	protoporphyrinogen oxidase 1, chloroplastic [Glycine max]	XP_003536005.1	59 kDa	0.0058	1.7	[]	54	90
337	Cluster of linoleate 13S-lipoxygenase 2-1, chloroplastic [Glycine max] (XP_003539375.1)	XP_003539375.1 [2]	104 kDa	0.012	1.7	[]	46	76
367	ribosomal protein S3 (chloroplast) [Glycine max]	YP_538803.1 (+1)	25 kDa	0.021	1.7	[]	33	56
413.2	importin subunit alpha-2 [Glycine max]	XP_006606551.1	59 kDa	0.068	1.7	[]	21	35
472	Cluster of uncharacterized protein LOC100306058 [Glycine max] (NP_001236893.1)	NP_001236893.1 [3]	?	0.034	1.7	[]	30	50
486	probable carboxylesterase 2 [Glycine max]	XP_003518851.1	43 kDa	0.049	1.7	[]	26	43
522.3	beta-hexosaminidase 1 [Glycine max]	XP_003535778.1	61 kDa	0.12	1.7	[]	13	22
536.1	D-3-phosphoglycerate dehydrogenase 2, chloroplastic [Glycine max]	XP_003529507.1	66 kDa	0.034	1.7	[]	30	50
558	15-cis-phytoene desaturase, chloroplastic/chromoplastic [Glycine max]	XP_003538537.1	63 kDa	0.039	1.7	[]	26	44
577	Cluster of serine carboxypeptidase-like 40 [Glycine max] (XP_003539875.1)	XP_003539875.1 [2]	56 kDa	0.054	1.7	[]	21	36
577.1	serine carboxypeptidase-like 40 [Glycine max]	XP_003539875.1	56 kDa	0.054	1.7	[]	21	36
577.2	serine carboxypeptidase-like 40 [Glycine max]	XP_003534383.1	56 kDa	0.068	1.7	[]	21	35
590.1	uncharacterized protein LOC100783267 [Glycine max]	NP_001241124.1	17 kDa	0.11	1.7	[]	15	25
698.1	ectonucleotide pyrophosphatase/phosphodiesterase family member 3 [Glycine max]	XP_003517374.1	51 kDa	0.069	1.7	[]	18	31
808	Cluster of isoamylase 3, chloroplastic isoform X1 [Glycine max] (XP_003527894.1)	XP_003527894.1 [3]	87 kDa	0.096	1.7	[]	16	27
869	uncharacterized protein At1g32220, chloroplastic isoform X1 [Glycine max]	XP_003534291.1 (+1)	33 kDa	0.087	1.7	[]	18	30
933.2	calcium-transporting ATPase 4, plasma membrane-type [Glycine max]	XP_003535887.1	114 kDa	0.2	1.7	[]	9	15
958	Cluster of uncharacterized protein LOC100819843 [Glycine max] (NP_001240928.1)	NP_001240928.1 [2]	39 kDa	0.088	1.7	[]	15	26
983	Cluster of PREDICTED: chalcone isomerase 4B isoform X1 [Glycine max] (XP_006577878.1)	XP_006577878.1 [2]	?	0.15	1.7	[]	12	20
1030	Cluster of universal stress protein PHOS32 [Glycine max] (XP_003527284.1)	XP_003527284.1 [2]	27 kDa	0.2	1.7	[]	9	15
1030.1	universal stress protein PHOS32 [Glycine max]	XP_003527284.1	27 kDa	0.2	1.7	[]	9	15
1052	PREDICTED: probable aldo-keto reductase 2 [Glycine max]	XP_014634737.1	?	0.14	1.7	[]	11	19
1064	Cluster of probable pterin-4-alpha-carbinolamine dehydratase, chloroplastic [Glycine max] (XP_003518625.1)	XP_003518625.1 [2]	24 kDa	0.27	1.7	[]	6	10
1115	protease Do-like 8, chloroplastic isoform X2 [Glycine max]	XP_003543778.1 (+1)	49 kDa	0.2	1.7	[]	9	15
1129	D-ribulose kinase isoform X1 [Glycine max]	XP_003537850.1	52 kDa	0.16	1.7	[]	10	17
1219	thioredoxin [Glycine max]	NP_001237440.1	15 kDa	0.22	1.7	[]	7	12
1257	xanthoxin dehydrogenase [Glycine max]	XP_006591160.1	29 kDa	0.27	1.7	[]	6	10
1265	aldehyde dehydrogenase family 7 member A1 [Glycine max]	XP_003546512.1	54 kDa	0.22	1.7	[]	7	12
1283	Cluster of ADP,ATP carrier protein 1, chloroplastic [Glycine max] (XP_006585647.1)	XP_006585647.1 [2]	68 kDa	0.27	1.7	[]	6	10
1283.1	ADP,ATP carrier protein 1, chloroplastic [Glycine max]	XP_006585647.1	68 kDa	0.27	1.7	[]	6	10
1292	uncharacterized protein LOC100782594 [Glycine max]	XP_006604293.1	35 kDa	0.2	1.7	[]	9	15
1328	stem-specific protein TSJT1 [Glycine max]	XP_003529615.1	25 kDa	0.22	1.7	[]	7	12
1402	polyphenol oxidase, chloroplastic [Glycine max]	XP_003526194.1	67 kDa	0.4	1.7	[]	3	5
1403	uncharacterized protein LOC100805096 [Glycine max]	XP_003527014.1	36 kDa	0.27	1.7	[]	6	10
1571	phosphoribosylformylglycinamidine cyclo-ligase, chloroplastic/mitochondrial [Glycine max]	XP_003525128.1 (+1)	41 kDa	0.4	1.7	[]	3	5
1626	chaperone protein dnaJ A6, chloroplastic isoform X1 [Glycine max]	XP_003531344.1 (+1)	47 kDa	0.16	1.7	[]	10	17
1636	beta-glucosidase 46 isoform X1 [Glycine max]	XP_003529623.1	64 kDa	0.4	1.7	[]	3	5
1640	uncharacterized protein LOC100785008 [Glycine max]	XP_003532125.1 (+2)	28 kDa	0.4	1.7	[]	3	5
1645	Cluster of N-terminal acetyltransferase A complex auxiliary subunit NAA15 [Glycine max] (XP_003531689.1)	XP_003531689.1 [4]	103 kDa	0.4	1.7	[]	3	5
1676	protein trichome birefringence-like 38 [Glycine max]	XP_006597476.1	41 kDa	0.4	1.7	[]	3	5
1677	uncharacterized protein LOC100798372 [Glycine max]	NP_001241126.1 (+3)	52 kDa	0.4	1.7	[]	3	5
1706	probable sucrose-phosphate synthase 3 [Glycine max]	XP_003545147.1	119 kDa	0.4	1.7	[]	3	5
1750	nifU-like protein 4, mitochondrial [Glycine max]	XP_003556549.1	29 kDa	0.4	1.7	[]	3	5
1768	alpha-L-fucosidase 2 [Glycine max]	XP_003536603.1	98 kDa	0.4	1.7	[]	3	5
1772	RNA polymerase alpha subunit (chloroplast) [Glycine max]	YP_538797.1	39 kDa	0.4	1.7	[]	3	5
1774	AT-hook motif nuclear-localized protein 9 [Glycine max]	XP_006576334.1	35 kDa	0.4	1.7	[]	3	5
1788	protein HLB1 [Glycine max]	XP_003556428.1	59 kDa	0.4	1.7	[]	3	5
1809	uncharacterized protein LOC100526902 [Glycine max]	NP_001235732.1 (+1)	19 kDa	0.4	1.7	[]	3	5
9	Cluster of glyceraldehyde-3-phosphate dehydrogenase A subunit [Glycine max] (NP_001238484.1)	NP_001238484.1 [3]	?	< 0.00010	1.8	T2 low, T6 high	668	1214
9.1	glyceraldehyde-3-phosphate dehydrogenase A subunit [Glycine max]	NP_001238484.1 (+1)	?	< 0.00010	1.8	T2 low, T6 high	640	1159
22.2	seed linoleate 9S-lipoxygenase [Glycine max]	XP_006585500.1	99 kDa	0.31	1.8	[]	4	7
83.2	elongation factor 1-alpha [Glycine max]	XP_003553292.1	49 kDa	< 0.00010	1.8	T2 low, T6 high	128	226
337.2	linoleate 13S-lipoxygenase 2-1, chloroplastic [Glycine max]	XP_003537948.1	104 kDa	0.011	1.8	[]	31	56
449.2	PREDICTED: fumarylacetoacetase-like [Glycine max]	XP_014623505.1	?	0.05	1.8	[]	20	35
458	Cluster of uncharacterized protein LOC100815475 [Glycine max] (NP_001242339.1)	NP_001242339.1 [2]	?	0.029	1.8	[]	25	44
472.1	uncharacterized protein LOC100306058 [Glycine max]	NP_001236893.1	?	0.036	1.8	[]	19	35
482.1	superoxide dismutase [Fe], chloroplastic precursor [Glycine max]	NP_001238486.1 (+1)	28 kDa	0.058	1.8	[]	16	29
516	Cluster of kunitz-type trypsin inhibitor KTI1-like [Glycine max] (XP_003532236.1)	XP_003532236.1 [2]	23 kDa	0.023	1.8	[]	28	49
605	succinate dehydrogenase [ubiquinone] flavoprotein subunit 1, mitochondrial [Glycine max]	XP_003537582.1	69 kDa	0.033	1.8	[]	21	38
642	uncharacterized protein LOC100527085 [Glycine max]	NP_001238470.1	22 kDa	0.013	1.8	[]	30	54
698	Cluster of ectonucleotide pyrophosphatase/phosphodiesterase family member 3 [Glycine max] (XP_003517374.1)	XP_003517374.1 [2]	51 kDa	0.054	1.8	[]	18	32
760	NAD(P)H-quinone oxidoreductase subunit N, chloroplastic [Glycine max]	XP_003553172.1 (+1)	26 kDa	0.097	1.8	[]	13	23
763.2	glucose-6-phosphate isomerase, cytosolic [Glycine max]	XP_003554193.1	63 kDa	0.18	1.8	[]	8	14
768.1	DEAD-box ATP-dependent RNA helicase 3, chloroplastic [Glycine max]	XP_003521635.1	84 kDa	0.074	1.8	[]	13	24
827	Cluster of 40S ribosomal protein S20-2 [Glycine max] (XP_003521199.1)	XP_003521199.1 [3]	14 kDa	0.15	1.8	[]	9	16
827.1	40S ribosomal protein S20-2 [Glycine max]	XP_003521199.1 (+1)	14 kDa	0.15	1.8	[]	9	16
834.1	PREDICTED: 30S ribosomal protein S5, chloroplastic-like [Glycine max]	XP_003542738.1	?	0.088	1.8	[]	12	22
863	metalloendoproteinase 1 precursor [Glycine max]	NP_001235535.1	?	0.11	1.8	[]	12	21
892.2	uncharacterized protein LOC100527191 [Glycine max]	NP_001236211.1 (+1)	23 kDa	0.15	1.8	[]	9	16
910	ATP synthase CF0 A subunit (chloroplast) [Glycine max]	YP_538767.1	27 kDa	0.2	1.8	[]	6	11
927.1	2-hydroxyacyl-CoA lyase [Glycine max]	XP_003519304.1	61 kDa	0.13	1.8	[]	10	18
953	dicarboxylate transporter 1, chloroplastic [Glycine max]	XP_003537966.1 (+1)	59 kDa	0.074	1.8	[]	13	24
958.1	uncharacterized protein LOC100819843 [Glycine max]	NP_001240928.1	39 kDa	0.081	1.8	[]	14	25
1032.2	3-isopropylmalate dehydratase small subunit 3 [Glycine max]	XP_003528346.1	26 kDa	0.13	1.8	[]	10	18
1120	Cluster of uncharacterized protein LOC100500117 [Glycine max] (NP_001237052.1)	NP_001237052.1 [2]	21 kDa	0.13	1.8	[]	10	18
1120.1	uncharacterized protein LOC100500117 [Glycine max]	NP_001237052.1	21 kDa	0.13	1.8	[]	10	18
1144	mitochondrial import receptor subunit TOM40-1 [Glycine max]	XP_003530931.1	35 kDa	0.2	1.8	[]	6	11
1211	cyclase-like protein 2 [Glycine max]	XP_003536620.2	33 kDa	0.11	1.8	[]	12	21
1264	pullulanase 1, chloroplastic [Glycine max]	XP_003536283.1 (+1)	106 kDa	0.2	1.8	[]	6	11
1267	pyridoxine/pyridoxamine 5'-phosphate oxidase 1, chloroplastic isoform X1 [Glycine max]	XP_003522762.1	61 kDa	0.25	1.8	[]	5	9
1278	uncharacterized protein LOC100527034 [Glycine max]	NP_001237632.1	19 kDa	0.25	1.8	[]	5	9
1319	cell division protein FtsY homolog, chloroplastic [Glycine max]	XP_006576355.1	40 kDa	0.25	1.8	[]	5	9
1344	uncharacterized protein At1g32220, chloroplastic [Glycine max]	XP_003522333.1	31 kDa	0.25	1.8	[]	5	9
1375.1	glucan endo-1,3-beta-glucosidase [Glycine max]	XP_003521159.1	39 kDa	0.11	1.8	[]	11	20
1379	uncharacterized protein LOC100789495 [Glycine max]	NP_001241596.1 (+1)	17 kDa	0.2	1.8	[]	6	11
1396	PREDICTED: aspartate aminotransferase, mitochondrial [Glycine max]	XP_003527337.1	?	0.25	1.8	[]	5	9
1437	uncharacterized protein LOC100499959 [Glycine max]	NP_001238614.1	15 kDa	0.2	1.8	[]	6	11
1489	uncharacterized protein LOC100783648 [Glycine max]	NP_001239801.1	22 kDa	0.31	1.8	[]	4	7
1568	uncharacterized protein LOC100820628 [Glycine max]	NP_001242483.1 (+1)	26 kDa	0.31	1.8	[]	4	7
1675	1-aminocyclopropane-1-carboxylate oxidase homolog 4 [Glycine max]	XP_003529214.1	44 kDa	0.31	1.8	[]	4	7
1748	arginine--tRNA ligase, cytoplasmic [Glycine max]	XP_003535906.1	74 kDa	0.31	1.8	[]	4	7
9.2	PREDICTED: glyceraldehyde-3-phosphate dehydrogenase A, chloroplastic [Glycine max]	XP_003548805.1	?	< 0.00010	1.9	T2 low, T6 high	596	1156
348.2	linoleate 9S-lipoxygenase [Glycine max]	XP_014634584.1	97 kDa	0.0013	1.9	[]	47	87
390	PREDICTED: UDP-glucose flavonoid 3-O-glucosyltransferase 7-like [Glycine max]	XP_003548656.1	?	0.0024	1.9	[]	38	72
408.2	uncharacterized protein LOC100789313 [Glycine max]	NP_001242135.1	?	0.013	1.9	[]	27	50
458.1	uncharacterized protein LOC100815475 [Glycine max]	NP_001242339.1	?	0.03	1.9	[]	20	37
482.2	iron-superoxide dismutase [Glycine max]	NP_001237901.1	?	0.034	1.9	[]	16	31
506	hydroxyphenylpyruvate reductase-like [Glycine max]	NP_001304467.1	?	0.012	1.9	[]	26	49
599.1	bifunctional monothiol glutaredoxin-S16, chloroplastic [Glycine max]	XP_003520429.1	32 kDa	0.063	1.9	[]	14	26
599.2	PREDICTED: bifunctional monothiol glutaredoxin-S16, chloroplastic-like [Glycine max]	XP_003516960.1	?	0.08	1.9	[]	11	21
601	ribonuclease 2 [Glycine max]	XP_003528806.1	30 kDa	0.08	1.9	[]	11	21
697	ATPase ARSA1 [Glycine max]	XP_003556239.1 (+2)	44 kDa	0.027	1.9	[]	19	36
897	linoleate 9S-lipoxygenase 1 [Glycine max]	XP_003528382.1	98 kDa	0.0049	1.9	[]	30	58
921	4-hydroxy-tetrahydrodipicolinate synthase, chloroplastic [Glycine max]	XP_003534605.1 (+1)	40 kDa	0.11	1.9	[]	9	17
924	uncharacterized protein LOC100500328 [Glycine max]	NP_001236421.1 (+1)	24 kDa	0.056	1.9	[]	13	25
1021	plastidal glycolate/glycerate translocator 1, chloroplastic [Glycine max]	XP_003547813.2	54 kDa	0.095	1.9	[]	10	19
1198	putative chitinase precursor [Glycine max]	NP_001241202.1	32 kDa	0.14	1.9	[]	8	15
1228	probable ADP-ribosylation factor GTPase-activating protein AGD8 isoform X1 [Glycine max]	XP_003531961.1	43 kDa	0.11	1.9	[]	9	17
1375	Cluster of glucan endo-1,3-beta-glucosidase [Glycine max] (XP_003521159.1)	XP_003521159.1 [2]	39 kDa	0.067	1.9	[]	12	23
1627	threonine synthase, chloroplastic [Glycine max]	XP_003542066.1 (+1)	57 kDa	0.11	1.9	[]	9	17
1708	uncharacterized protein LOC100305937 [Glycine max]	NP_001235212.1	12 kDa	0.11	1.9	[]	9	17
58.5	S-adenosylmethionine synthase 1 [Glycine max]	XP_003536032.1	43 kDa	< 0.00010	2	T2 low, T6 high	65	132
212.4	peptidyl-prolyl cis-trans isomerase GmCYP34 isoform X1 [Glycine max]	XP_014619589.1 (+1)	25 kDa	0.23	2	[]	4	8
357.2	uncharacterized protein LOC100810979 [Glycine max]	NP_001242786.1	21 kDa	0.011	2	[]	23	45
371	uncharacterized protein LOC100806500 [Glycine max]	NP_001240166.1	35 kDa	0.0039	2	[]	28	56
408	Cluster of isopentenyl-diphosphate Delta-isomerase I [Glycine max] (XP_003534511.1)	XP_003534511.1 [2]	34 kDa	0.0045	2	[]	27	54
408.1	isopentenyl-diphosphate Delta-isomerase I [Glycine max]	XP_003534511.1	34 kDa	0.0059	2	[]	27	53
590.2	uncharacterized protein LOC100499973 [Glycine max]	NP_001235026.1	17 kDa	0.042	2	[]	13	26
599	Cluster of bifunctional monothiol glutaredoxin-S16, chloroplastic [Glycine max] (XP_003520429.1)	XP_003520429.1 [2]	32 kDa	0.03	2	[]	15	30
768	Cluster of DEAD-box ATP-dependent RNA helicase 3, chloroplastic [Glycine max] (XP_003521635.1)	XP_003521635.1 [2]	84 kDa	0.042	2	[]	13	26
806	UDP-glucosyl transferase 73B2 [Glycine max]	XP_003518710.1	53 kDa	0.036	2	[]	14	28
861.1	uncharacterized protein LOC100499863 [Glycine max]	NP_001237077.1 (+2)	21 kDa	0.042	2	[]	13	26
874.1	RGG repeats nuclear RNA binding protein A [Glycine max]	XP_003552493.1	40 kDa	0.085	2	[]	9	18
898.1	leucine--tRNA ligase, cytoplasmic [Glycine max]	XP_006573714.1	126 kDa	0.071	2	[]	10	20
985.1	eukaryotic translation initiation factor [Glycine max]	XP_006575314.1	86 kDa	0.085	2	[]	9	18
1000.2	anthranilate synthase alpha subunit 1, chloroplastic [Glycine max]	XP_006601954.1	65 kDa	0.38	2	[]	2	4
1034.2	26S proteasome non-ATPase regulatory subunit 6 homolog [Glycine max]	XP_003525624.1	45 kDa	0.12	2	[]	7	14
1064.1	probable pterin-4-alpha-carbinolamine dehydratase, chloroplastic [Glycine max]	XP_003518625.1	24 kDa	0.29	2	[]	3	6
1067	polygalacturonase inhibitor 1-like protein precursor [Glycine max]	NP_001239837.1	38 kDa	0.06	2	[]	11	22
1169	V-type proton ATPase subunit d2 [Glycine max]	XP_003534461.1	41 kDa	0.12	2	[]	7	14
1223	alpha-amylase inhibitor/lipid transfer/seed storage family protein precursor [Glycine max]	NP_001238401.1	10 kDa	0.15	2	[]	6	12
1269.2	alfa-carboxyltransferase precursor [Glycine max]	NP_001236193.1	77 kDa	0.23	2	[]	4	8
1283.2	ADP,ATP carrier protein 1, chloroplastic [Glycine max]	XP_006583133.1	68 kDa	0.18	2	[]	5	10
1286	uncharacterized protein LOC100819858 [Glycine max]	NP_001241027.1	23 kDa	0.18	2	[]	5	10
1336	S-adenosyl-L-methionine:delta24-sterol-C-methyltransferase [Glycine max]	NP_001238391.1	?	0.29	2	[]	3	6
1375.2	glucan endo-1,3-beta-glucosidase [Glycine max]	XP_003554152.1	38 kDa	0.1	2	[]	8	16
1395	malate synthase, glyoxysomal [Glycine max]	XP_003525685.1	63 kDa	0.23	2	[]	4	8
1460.1	uncharacterized protein LOC100796598 [Glycine max]	XP_006581209.1	25 kDa	0.38	2	[]	2	4
1468	malonyl-CoA:anthocyanidin 5-O-glucoside-6''-O-malonyltransferase [Glycine max]	XP_003552518.1	57 kDa	0.29	2	[]	3	6
1476	4-coumarate--CoA ligase-like 7 isoform X1 [Glycine max]	XP_006591121.1 (+1)	62 kDa	0.29	2	[]	3	6
1484	uncharacterized protein LOC100802258 [Glycine max]	XP_003541227.1	55 kDa	0.23	2	[]	4	8
1558	uricase-2 isozyme 2 isoform X1 [Glycine max]	XP_006605278.1 (+1)	36 kDa	0.38	2	[]	2	4
1577	glycerophosphodiester phosphodiesterase GDPD1, chloroplastic [Glycine max]	XP_003553962.3	43 kDa	0.29	2	[]	3	6
1597	uncharacterized protein LOC100798000 [Glycine max]	NP_001242068.1	38 kDa	0.23	2	[]	4	8
1605	peroxidase 12 [Glycine max]	XP_003536413.1	38 kDa	0.38	2	[]	2	4
1615	cytochrome P450 97B2, chloroplastic [Glycine max]	NP_001235534.1	?	0.29	2	[]	3	6
1617	PREDICTED: pathogenesis-related protein 1-like [Glycine max]	XP_003545771.1	?	0.23	2	[]	4	8
1618	photosystem II D1 precursor processing protein PSB27-H2, chloroplastic [Glycine max]	XP_014633136.1	23 kDa	0.23	2	[]	4	8
1655	chaperonin CPN60-like 2, mitochondrial [Glycine max]	XP_003531614.1	61 kDa	0.15	2	[]	6	12
1661	uncharacterized protein LOC100799393 isoform X1 [Glycine max]	XP_006592920.1	30 kDa	0.29	2	[]	3	6
1689	Cluster of zinc finger CCCH domain-containing protein 31 isoform X2 [Glycine max] (XP_003521211.1)	XP_003521211.1 [3]	31 kDa	0.29	2	[]	3	6
1689.1	zinc finger CCCH domain-containing protein 31 isoform X2 [Glycine max]	XP_003521211.1 (+1)	31 kDa	0.29	2	[]	3	6
1693	GTP-binding protein SAR1A [Glycine max]	XP_003536048.1 (+1)	22 kDa	0.18	2	[]	5	10
1727	valine--tRNA ligase, chloroplastic/mitochondrial 2 isoform X1 [Glycine max]	XP_003550098.1	111 kDa	0.38	2	[]	2	4
1739	L-ascorbate oxidase [Glycine max]	XP_006595804.1	65 kDa	0.29	2	[]	3	6
1770	ammonium transporter 1 member 1 [Glycine max]	XP_003555734.1	53 kDa	0.38	2	[]	2	4
1798	Cluster of insulin-degrading enzyme-like 1, peroxisomal isoform X1 [Glycine max] (XP_003554175.1)	XP_003554175.1 [2]	112 kDa	0.38	2	[]	2	4
1798.2	insulin-degrading enzyme-like 1, peroxisomal [Glycine max]	XP_003521175.1	112 kDa	0.38	2	[]	2	4
1839	uncharacterized protein LOC100789212 [Glycine max]	XP_003526481.2	48 kDa	0.53	2	[]	1	2
1855	chloroplast envelope quinone oxidoreductase homolog isoform X2 [Glycine max]	XP_003552103.1	35 kDa	0.085	2	[]	9	18
1867	photosynthetic NDH subunit of subcomplex B 4, chloroplastic [Glycine max]	XP_003523013.1	21 kDa	0.53	2	[]	1	2
1870	uncharacterized protein LOC100781602 [Glycine max]	NP_001242012.1	32 kDa	0.53	2	[]	1	2
1878	YTH domain-containing family protein 1 isoform X2 [Glycine max]	XP_006580216.1 (+1)	74 kDa	0.53	2	[]	1	2
1879	peptide deformylase 1A, chloroplastic [Glycine max]	XP_006585638.1	28 kDa	0.38	2	[]	2	4
1895	reticulon-like protein B2-like [Glycine max]	NP_001239711.1	28 kDa	0.53	2	[]	1	2
1910	peptide chain release factor APG3, chloroplastic [Glycine max]	XP_003521543.1	48 kDa	0.53	2	[]	1	2
1912	tropinone reductase [Glycine max]	XP_003539545.1	28 kDa	0.38	2	[]	2	4
1929	serine/threonine-protein phosphatase PP2A catalytic subunit isoform X2 [Glycine max]	XP_003531237.1 (+1)	36 kDa	0.53	2	[]	1	2
1983	uncharacterized protein LOC100306173 [Glycine max]	NP_001238715.1 (+1)	21 kDa	0.53	2	[]	1	2
1996	proline-rich extensin-like protein EPR1 [Glycine max]	XP_003541844.3 (+1)	57 kDa	0.29	2	[]	3	6
1999	Cluster of transportin-1 [Glycine max] (XP_003536725.1)	XP_003536725.1 [2]	99 kDa	0.53	2	[]	1	2
1999.1	transportin-1 [Glycine max]	XP_003536725.1	99 kDa	0.53	2	[]	1	2
2005	prolyl endopeptidase [Glycine max]	XP_003523219.1	82 kDa	0.29	2	[]	3	6
2019.1	beta-amylase 1, chloroplastic [Glycine max]	XP_003534086.1	63 kDa	0.53	2	[]	1	2
2028	uncharacterized protein LOC100500066 precursor [Glycine max]	NP_001236342.1	?	0.53	2	[]	1	2
2045	protein fluG [Glycine max]	XP_006588802.1	93 kDa	0.53	2	[]	1	2
357.1	PREDICTED: multicystatin [Glycine max]	XP_014622135.1	?	0.0019	2.1	[]	29	60
389	40S ribosomal protein S3 [Glycine max]	NP_001239621.1 (+2)	26 kDa	0.0014	2.1	[]	31	64
673	uncharacterized protein LOC100818968 [Glycine max]	XP_003526620.1	49 kDa	0.014	2.1	[]	18	37
861	Cluster of uncharacterized protein LOC100499863 [Glycine max] (NP_001237077.1)	NP_001237077.1 [4]	21 kDa	0.032	2.1	[]	13	27
898	Cluster of leucine--tRNA ligase, cytoplasmic [Glycine max] (XP_006573714.1)	XP_006573714.1 [2]	126 kDa	0.053	2.1	[]	10	21
898.2	leucine--tRNA ligase, cytoplasmic [Glycine max]	XP_006590571.1	127 kDa	0.053	2.1	[]	10	21
985	Cluster of eukaryotic translation initiation factor [Glycine max] (XP_006575314.1)	XP_006575314.1 [2]	86 kDa	0.063	2.1	[]	9	19
990	succinate dehydrogenase [ubiquinone] iron-sulfur subunit 2, mitochondrial [Glycine max]	XP_003553891.1	31 kDa	0.075	2.1	[]	8	17
1047	40S ribosomal protein S9-2-like [Glycine max]	NP_001276185.1	23 kDa	0.09	2.1	[]	7	15
1139	uncharacterized protein LOC100807968 [Glycine max]	NP_001239798.1 (+2)	42 kDa	0.09	2.1	[]	7	15
1301	outer envelope protein 80, chloroplastic [Glycine max]	XP_003542049.2 (+2)	75 kDa	0.09	2.1	[]	7	15
2035	Cluster of UDP-glucuronic acid decarboxylase 2 [Glycine max] (XP_003550538.1)	XP_003550538.1 [4]	44 kDa	0.09	2.1	[]	7	15
247.1	uncharacterized LOC100306061 [Glycine max]	NP_001236937.1	?	< 0.00010	2.2	T2 low, T6 high	53	116
271.2	protochlorophyllide reductase, chloroplastic [Glycine max]	XP_003527261.1	43 kDa	0.11	2.2	[]	6	13
672	uncharacterized protein LOC100306424 [Glycine max]	NP_001238638.1	23 kDa	0.02	2.2	[]	12	27
917	malonyl-CoA:isoflavone 7-O-glucoside-6''-O-malonyltransferase [Glycine max]	NP_001237760.1	52 kDa	0.038	2.2	[]	10	22
985.2	eukaryotic translation initiation factor [Glycine max]	XP_003549535.1	87 kDa	0.054	2.2	[]	8	18
1157.2	beta-glucosidase 44 [Glycine max]	XP_003534146.1	58 kDa	0.16	2.2	[]	4	9
1234.1	starch synthase IIa-2 [Glycine max]	NP_001235811.1	87 kDa	0.13	2.2	[]	5	11
1266	uncharacterized protein LOC100305903 [Glycine max]	NP_001238494.1	21 kDa	0.13	2.2	[]	5	11
1387	uncharacterized protein LOC100801962 [Glycine max]	XP_003532239.1	18 kDa	0.13	2.2	[]	5	11
1421	uncharacterized protein LOC100306684 [Glycine max]	NP_001238703.1	14 kDa	0.16	2.2	[]	4	9
1506	allene oxide synthase, chloroplastic-like [Glycine max]	NP_001276295.1	55 kDa	0.16	2.2	[]	4	9
1513	uncharacterized protein LOC100803217 [Glycine max]	XP_003549575.1	14 kDa	0.16	2.2	[]	4	9
1526	anthocyanidin 3-O-glucosyltransferase 7 [Glycine max]	XP_003543134.1	50 kDa	0.16	2.2	[]	4	9
213.2	PREDICTED: auxin-binding protein ABP19a-like [Glycine max]	XP_003547722.1	?	< 0.00010	2.3	T2 low, T6 high	63	148
247	Cluster of uncharacterized LOC100306061 [Glycine max] (NP_001236937.1)	NP_001236937.1 [3]	?	< 0.00010	2.3	T2 low, T6 high	53	121
357	Cluster of PREDICTED: multicystatin [Glycine max] (XP_014622135.1)	XP_014622135.1 [2]	?	0.00013	2.3	T2 low, T6 high	33	75
415	subtilisin-like protease Glyma18g48580 isoform X1 [Glycine max]	XP_006595826.2	84 kDa	0.003	2.3	[]	18	42
527	superoxide dismutase [Cu-Zn], chloroplastic [Glycine max]	XP_003538169.1	21 kDa	0.00027	2.3	T2 low, T6 high	28	65
839	PREDICTED: 30S Ribosomal protein S1 isoform X1 [Glycine max]	XP_003553029.3	?	0.028	2.3	[]	10	23
960.1	uncharacterized protein LOC100803110 [Glycine max]	NP_001239826.1	33 kDa	0.028	2.3	[]	10	23
1138	Cluster of uncharacterized protein LOC100788470 [Glycine max] (NP_001241589.1)	NP_001241589.1 [2]	48 kDa	0.077	2.3	[]	6	14
1138.1	uncharacterized protein LOC100788470 [Glycine max]	NP_001241589.1	48 kDa	0.077	2.3	[]	6	14
1205	endo-1,3;1,4-beta-D-glucanase [Glycine max]	XP_003550071.1	26 kDa	0.2	2.3	[]	3	7
1234	Cluster of starch synthase IIa-2 [Glycine max] (NP_001235811.1)	NP_001235811.1 [2]	87 kDa	0.077	2.3	[]	6	14
1425.1	polyphenol oxidase A1, chloroplastic [Glycine max]	XP_003529305.2	71 kDa	0.2	2.3	[]	3	7
1472	protochlorophyllide-dependent translocon component 52, chloroplastic [Glycine max]	XP_006580157.1	60 kDa	0.2	2.3	[]	3	7
1574	lecithin-cholesterol acyltransferase-like 1 [Glycine max]	XP_003525948.1	49 kDa	0.2	2.3	[]	3	7
1579	protein PELPK1 [Glycine max]	XP_003544499.1	39 kDa	0.2	2.3	[]	3	7
1602	Cluster of PI-PLC X domain-containing protein At5g67130 isoform X2 [Glycine max] (XP_003517306.1)	XP_003517306.1 [3]	45 kDa	0.2	2.3	[]	3	7
1602.1	PI-PLC X domain-containing protein At5g67130 isoform X2 [Glycine max]	XP_003517306.1 (+1)	45 kDa	0.2	2.3	[]	3	7
1623	Cluster of uncharacterized protein LOC100797197 [Glycine max] (XP_014623721.1)	XP_014623721.1 [2]	69 kDa	0.2	2.3	[]	3	7
1623.1	uncharacterized protein LOC100797197 [Glycine max]	XP_014623721.1	69 kDa	0.2	2.3	[]	3	7
1699	PREDICTED: UDP-glycosyltransferase 73C6-like [Glycine max]	XP_003520672.2	?	0.2	2.3	[]	3	7
1726	ALBINO3-like protein 1, chloroplastic [Glycine max]	XP_003538580.1	59 kDa	0.2	2.3	[]	3	7
1977	aquaporin PIP2-10 [Glycine max]	NP_001240039.1	30 kDa	0.033	2.3	[]	9	21
960	Cluster of uncharacterized protein LOC100803110 [Glycine max] (NP_001239826.1)	NP_001239826.1 [2]	33 kDa	0.02	2.4	[]	10	24
1038	multiple organellar RNA editing factor 9-like [Glycine max]	NP_001240266.1	25 kDa	0.039	2.4	[]	8	19
213.1	uncharacterized LOC100500326 precursor [Glycine max]	NP_001236394.1	?	< 0.00010	2.5	T2 low, T6 high	59	147
380	polyphenol oxidase A1, chloroplastic [Glycine max]	XP_006594327.2	70 kDa	< 0.00010	2.5	T2 low, T6 high	28	71
768.2	DEAD-box ATP-dependent RNA helicase 3, chloroplastic [Glycine max]	XP_003554590.1	84 kDa	0.014	2.5	[]	10	25
1235	Cluster of PREDICTED: peamaclein [Glycine max] (XP_003525918.1)	XP_003525918.1 [2]	?	0.11	2.5	[]	4	10
1235.1	PREDICTED: peamaclein [Glycine max]	XP_003525918.1	?	0.11	2.5	[]	4	10
1352	serine protease SPPA, chloroplastic isoform X1 [Glycine max]	XP_003522978.1	76 kDa	0.11	2.5	[]	4	10
1477.2	uncharacterized protein LOC100527424 [Glycine max]	NP_001235882.1 (+1)	14 kDa	0.26	2.5	[]	2	5
1719	chloroplast processing peptidase [Glycine max]	XP_006584831.1	32 kDa	0.26	2.5	[]	2	5
1720	glucose-6-phosphate 1-dehydrogenase, cytoplasmic isoform [Glycine max]	XP_006604097.1	60 kDa	0.26	2.5	[]	2	5
1759	phosphoinositide phospholipase C 6 isoform X2 [Glycine max]	XP_003552358.1 (+1)	63 kDa	0.26	2.5	[]	2	5
1785	uncharacterized protein LOC100526922 [Glycine max]	NP_001236033.1	17 kDa	0.26	2.5	[]	2	5
1833	uncharacterized protein LOC100789132 [Glycine max]	XP_003520148.1	28 kDa	0.26	2.5	[]	2	5
1837	clathrin light chain 1 [Glycine max]	XP_003542762.1	34 kDa	0.26	2.5	[]	2	5
1982	uncharacterized protein LOC100776801 isoform X1 [Glycine max]	XP_003547648.1	36 kDa	0.26	2.5	[]	2	5
213	Cluster of uncharacterized LOC100500326 precursor [Glycine max] (NP_001236394.1)	NP_001236394.1 [2]	?	< 0.00010	2.6	T2 low, T6 high	64	166
458.2	uncharacterized protein LOC100500578 isoform X1 [Glycine max]	XP_003524972.1	66 kDa	0.0028	2.6	[]	14	36
861.2	uncharacterized protein LOC100305912 [Glycine max]	NP_001238636.1	21 kDa	0.032	2.6	[]	7	18
880	ATPase subunit 8 (mitochondrion) [Glycine max]	YP_007516931.1	18 kDa	0.064	2.6	[]	5	13
1075	PLAT domain-containing protein 3 [Glycine max]	XP_003525059.1	21 kDa	0.022	2.7	[]	7	19
1100	Cluster of PREDICTED: glucan endo-1,3-beta-glucosidase [Glycine max] (XP_003540349.1)	XP_003540349.1 [2]	?	0.037	2.7	[]	6	16
1100.1	PREDICTED: glucan endo-1,3-beta-glucosidase [Glycine max]	XP_003540349.1	?	0.037	2.7	[]	6	16
1365	protein transport protein Sec24-like At4g32640 [Glycine max]	XP_003555218.1	118 kDa	0.14	2.7	[]	3	8
1369	anthocyanidin reductase [Glycine max]	XP_003554760.1	38 kDa	0.14	2.7	[]	3	8
1507	abscisate beta-glucosyltransferase [Glycine max]	XP_003518708.1	53 kDa	0.14	2.7	[]	3	8
1514	uncharacterized protein LOC100527183 [Glycine max]	NP_001236108.1	24 kDa	0.14	2.7	[]	3	8
1606	GDSL esterase/lipase At1g29670 [Glycine max]	XP_003546057.1	40 kDa	0.14	2.7	[]	3	8
1616	U1 small nuclear ribonucleoprotein C [Glycine max]	XP_003536302.1 (+1)	22 kDa	0.14	2.7	[]	3	8
1648	uncharacterized protein LOC100306167 [Glycine max]	NP_001238619.1	12 kDa	0.14	2.7	[]	3	8
289	photosystem I reaction center subunit psaK, chloroplastic [Glycine max]	XP_003533844.1 (+1)	13 kDa	< 0.00010	2.8	T2 low, T6 high	39	109
746	uncharacterized protein LOC100500540 [Glycine max]	NP_001235815.1	15 kDa	0.00093	2.8	[]	14	39
1465	HD domain-containing protein C4G3.17 isoform X1 [Glycine max]	XP_003518821.1	30 kDa	0.076	2.8	[]	4	11
387	ferredoxin-A [Glycine max]	XP_003540156.3	15 kDa	< 0.00010	2.9	T2 low, T6 high	24	70
743.2	50S ribosomal protein L5, chloroplastic [Glycine max]	XP_003534543.1	29 kDa	0.002	2.9	[]	11	32
771	uncharacterized protein LOC100499665 [Glycine max]	NP_001238010.1 (+1)	16 kDa	0.002	2.9	[]	11	32
434.3	far upstream element-binding protein 1 [Glycine max]	XP_003525983.1	58 kDa	0.34	3	[]	1	3
594.2	uncharacterized protein LOC100798104 [Glycine max]	NP_001241052.1	18 kDa	0.051	3	[]	4	12
1324	uncharacterized protein LOC100499968 [Glycine max]	NP_001234944.1 (+1)	16 kDa	0.34	3	[]	1	3
1337	probable carotenoid cleavage dioxygenase 4, chloroplastic [Glycine max]	XP_003516508.1	65 kDa	0.029	3	[]	5	15
1366	vacuolar-sorting receptor 1 [Glycine max]	XP_003555992.1	70 kDa	0.091	3	[]	3	9
1409	uncharacterized protein LOC100798112 precursor [Glycine max]	NP_001241103.1	13 kDa	0.091	3	[]	3	9
1425	Cluster of polyphenol oxidase A1, chloroplastic [Glycine max] (XP_003529305.2)	XP_003529305.2 [3]	71 kDa	0.091	3	[]	3	9
1508	synaptotagmin-2 [Glycine max]	XP_003545028.1 (+1)	61 kDa	0.17	3	[]	2	6
1517.1	ATP-dependent Clp protease proteolytic subunit 3, chloroplastic [Glycine max]	XP_003518640.1	35 kDa	0.34	3	[]	1	3
1581	uncharacterized protein LOC100782864 isoform X2 [Glycine max]	XP_003546124.1 (+1)	29 kDa	0.091	3	[]	3	9
1695	L-ascorbate oxidase [Glycine max]	XP_003555658.2	64 kDa	0.17	3	[]	2	6
1718	monodehydroascorbate reductase, chloroplastic-like [Glycine max]	NP_001241372.1 (+1)	52 kDa	0.34	3	[]	1	3
1762	UDP-glycosyltransferase 83A1 [Glycine max]	XP_003552563.1	50 kDa	0.17	3	[]	2	6
1781	phytase [Glycine max]	NP_001239689.1	51 kDa	0.17	3	[]	2	6
1782	transmembrane emp24 domain-containing protein p24beta2 [Glycine max]	XP_003545588.1 (+2)	24 kDa	0.17	3	[]	2	6
1844	DNA gyrase subunit B, chloroplastic/mitochondrial [Glycine max]	XP_003521129.1	81 kDa	0.34	3	[]	1	3
1857	protein transport protein SEC23 [Glycine max]	XP_003552491.1	84 kDa	0.34	3	[]	1	3
1862	4-coumarate--CoA ligase 2 [Glycine max]	NP_001236418.1 (+1)	60 kDa	0.34	3	[]	1	3
1864	putative ion channel POLLUX-like 2 isoform X1 [Glycine max]	XP_006606394.1 (+2)	97 kDa	0.34	3	[]	1	3
1891	Cluster of pleiotropic drug resistance protein 1 [Glycine max] (XP_003543663.1)	XP_003543663.1 [8]	161 kDa	0.34	3	[]	1	3
1891.1	pleiotropic drug resistance protein 1 [Glycine max]	XP_003543663.1 (+2)	161 kDa	0.34	3	[]	1	3
1938	ferredoxin-3, chloroplastic-like [Glycine max]	NP_001241349.1	16 kDa	0.34	3	[]	1	3
1946	uncharacterized LOC100306119 [Glycine max]	NP_001237841.1 (+1)	?	0.34	3	[]	1	3
1976	proteasome activator subunit 4 [Glycine max]	XP_006586180.1 (+1)	204 kDa	0.34	3	[]	1	3
2019	Cluster of beta-amylase 1, chloroplastic [Glycine max] (XP_003534086.1)	XP_003534086.1 [2]	63 kDa	0.34	3	[]	1	3
2022	methionine aminopeptidase 1B, chloroplastic isoform X1 [Glycine max]	XP_003518681.1 (+1)	40 kDa	0.34	3	[]	1	3
2030	4-coumarate--CoA ligase-like 7-like [Glycine max]	NP_001243292.1	59 kDa	0.34	3	[]	1	3
840	uncharacterized protein LOC100790249 [Glycine max]	XP_006592808.1	26 kDa	0.0027	3.2	[]	8	26
1080.2	membrane steroid-binding protein 1 [Glycine max]	XP_003548200.1	24 kDa	0.034	3.2	[]	4	13
1428	probable endo-1,3(4)-beta-glucanase ARB_01444 [Glycine max]	XP_003531857.1	73 kDa	0.034	3.2	[]	4	13
1162.1	PREDICTED: 1,2-dihydroxy-3-keto-5-methylthiopentene dioxygenase 2 [Glycine max]	XP_003536510.1	?	0.059	3.3	[]	3	10
1345	5'-methylthioadenosine/S-adenosylhomocysteine nucleosidase 2 isoform X1 [Glycine max]	XP_003522770.1 (+1)	28 kDa	0.059	3.3	[]	3	10
181	Cluster of isoflavone reductase homolog 2 [Glycine max] (NP_001237637.1)	NP_001237637.1 [2]	34 kDa	< 0.00010	3.5	T2 low, T6 high	49	172
181.1	isoflavone reductase homolog 2 [Glycine max]	NP_001237637.1	34 kDa	< 0.00010	3.5	T2 low, T6 high	49	172
743	Cluster of 50S ribosomal protein L5, chloroplastic-like [Glycine max] (NP_001276281.1)	NP_001276281.1 [2]	29 kDa	0.00018	3.5	T2 low, T6 high	11	38
743.1	50S ribosomal protein L5, chloroplastic-like [Glycine max]	NP_001276281.1	29 kDa	0.00018	3.5	T2 low, T6 high	11	38
858	26S proteasome regulatory subunit 4 homolog A [Glycine max]	XP_003521331.1 (+2)	50 kDa	0.0012	3.5	[]	8	28
1425.2	polyphenol oxidase A1, chloroplastic [Glycine max]	XP_006595376.1	74 kDa	0.11	3.5	[]	2	7
1499	Cluster of uncharacterized protein LOC100793630 [Glycine max] (NP_001239792.1)	NP_001239792.1 [2]	32 kDa	0.11	3.5	[]	2	7
1499.1	uncharacterized protein LOC100793630 [Glycine max]	NP_001239792.1	32 kDa	0.11	3.5	[]	2	7
1554	ribosomal protein S16 (chloroplast) [Glycine max]	YP_538773.1	10 kDa	0.11	3.5	[]	2	7
1632	uncharacterized protein LOC100810003 [Glycine max]	NP_001239728.1 (+1)	30 kDa	0.11	3.5	[]	2	7
1746	probable L-gulonolactone oxidase 6 [Glycine max]	XP_003521824.2	66 kDa	0.11	3.5	[]	2	7
45	Cluster of uncharacterized protein LOC100499832 [Glycine max] (NP_001236618.1)	NP_001236618.1 [4]	15 kDa	< 0.00010	3.6	T2 low, T6 high	112	403
649.2	uncharacterized protein LOC100797787 [Glycine max]	XP_014619022.1 (+1)	60 kDa	0.0083	3.6	[]	5	18
1069	indole-3-glycerol phosphate synthase, chloroplastic [Glycine max]	XP_003519406.1	43 kDa	0.0083	3.6	[]	5	18
1490	uncharacterized protein LOC100811673 [Glycine max]	XP_003525168.1	43 kDa	0.038	3.7	[]	3	11
45.1	uncharacterized protein LOC100499832 [Glycine max]	NP_001236618.1 (+2)	15 kDa	< 0.00010	3.8	T2 low, T6 high	103	396
523	PREDICTED: uncharacterized protein LOC100791176 [Glycine max]	XP_006597500.2	?	< 0.00010	3.8	T2 low, T6 high	14	53
728	PREDICTED: acid phosphatase 1 [Glycine max]	XP_003529064.1	?	0.0034	4	[]	5	20
1234.2	starch synthase IIa-1 [Glycine max]	NP_001235796.1	85 kDa	0.068	4	[]	2	8
1410	uncharacterized protein LOC100809400 [Glycine max]	NP_001241241.1	34 kDa	0.024	4	[]	3	12
1479.2	linoleate 13S-lipoxygenase 2-1, chloroplastic [Glycine max]	XP_003519005.1	104 kDa	0.21	4	[]	1	4
1668	Cluster of THO complex subunit 4A [Glycine max] (XP_014620021.1)	XP_014620021.1 [2]	26 kDa	0.068	4	[]	2	8
1668.1	THO complex subunit 4A [Glycine max]	XP_014620021.1	26 kDa	0.068	4	[]	2	8
1678	15-cis-phytoene desaturase, chloroplastic/chromoplastic [Glycine max]	XP_003524753.1	52 kDa	0.21	4	[]	1	4
1688	AP-1 complex subunit gamma-2 [Glycine max]	XP_006573049.1 (+2)	95 kDa	0.21	4	[]	1	4
1694	uncharacterized methyltransferase At2g41040, chloroplastic [Glycine max]	XP_003546595.1	38 kDa	0.068	4	[]	2	8
1705	uncharacterized protein LOC100817238 [Glycine max]	XP_006585770.1	109 kDa	0.21	4	[]	1	4
1737	Cluster of uncharacterized protein LOC100795779 [Glycine max] (NP_001240924.1)	NP_001240924.1 [2]	55 kDa	0.21	4	[]	1	4
1737.1	uncharacterized protein LOC100795779 [Glycine max]	NP_001240924.1	55 kDa	0.21	4	[]	1	4
1815	uncharacterized protein LOC100788324 isoform X1 [Glycine max]	XP_003542679.1 (+1)	14 kDa	0.21	4	[]	1	4
1817	uncharacterized protein LOC100820016 [Glycine max]	XP_003524529.1	9 kDa	0.068	4	[]	2	8
1853	mannose-1-phosphate guanylyltransferase 1-like isoform X1 [Glycine max]	XP_014619044.1 (+1)	40 kDa	0.21	4	[]	1	4
1901	brefeldin A-inhibited guanine nucleotide-exchange protein 5 [Glycine max]	XP_006600423.1	198 kDa	0.21	4	[]	1	4
1913	uncharacterized protein LOC100815210 isoform X1 [Glycine max]	XP_006591911.1 (+1)	42 kDa	0.21	4	[]	1	4
1940	uncharacterized protein LOC100804454 [Glycine max]	NP_001242288.1	41 kDa	0.21	4	[]	1	4
419	KS-type dehydrin SLTI629 [Glycine max]	NP_001236605.1	?	< 0.00010	4.1	T2 low, T6 high	9	37
960.2	uncharacterized protein LOC100779162 [Glycine max]	NP_001242503.1	?	0.0056	4.2	[]	4	17
291	50S ribosomal protein L1, chloroplastic [Glycine max]	XP_003534390.1 (+1)	38 kDa	< 0.00010	4.4	T2 low, T6 high	15	66
1486	PREDICTED: uncharacterized protein LOC100306136 isoform X1 [Glycine max]	XP_014626801.1	?	0.042	4.5	[]	2	9
1503	UDP-glycosyltransferase 74G1 [Glycine max]	XP_003548080.2	54 kDa	0.042	4.5	[]	2	9
1314	glutathione hydrolase 1 [Glycine max]	XP_003552129.1	67 kDa	0.0093	4.7	[]	3	14
649	Cluster of uncharacterized protein LOC100499910 [Glycine max] (NP_001237822.1)	NP_001237822.1 [3]	?	0.00052	4.8	T2 low, T6 high	5	24
649.1	uncharacterized protein LOC100499910 [Glycine max]	NP_001237822.1	?	0.0022	4.8	[]	4	19
855	uncharacterized protein LOC100499834 [Glycine max]	NP_001236646.1 (+2)	18 kDa	0.0022	4.8	[]	4	19
1077	uncharacterized protein LOC100797254 [Glycine max]	XP_014620094.1	32 kDa	0.0022	4.8	[]	4	19
1083	40S ribosomal protein S17 [Glycine max]	NP_001237664.1 (+1)	16 kDa	0.0022	4.8	[]	4	19
1162	Cluster of PREDICTED: 1,2-dihydroxy-3-keto-5-methylthiopentene dioxygenase 2 [Glycine max] (XP_003536510.1)	XP_003536510.1 [2]	?	0.0057	5	[]	3	15
1162.2	uncharacterized protein LOC100306042 [Glycine max]	NP_001236651.1	?	0.025	5	[]	2	10
1335	uncharacterized protein LOC100305587 [Glycine max]	NP_001237514.1	16 kDa	0.0057	5	[]	3	15
1500	Cluster of 40S ribosomal protein S7 [Glycine max] (XP_006587502.1)	XP_006587502.1 [2]	22 kDa	0.025	5	[]	2	10
1500.1	40S ribosomal protein S7 [Glycine max]	XP_006587502.1	22 kDa	0.025	5	[]	2	10
1612	heparanase-like protein 3 [Glycine max]	XP_014617520.1	59 kDa	0.13	5	[]	1	5
1628	L-galactono-1,4-lactone dehydrogenase, mitochondrial [Glycine max]	XP_003535902.1 (+1)	66 kDa	0.13	5	[]	1	5
1773	uncharacterized protein LOC100811254 [Glycine max]	XP_003551324.1	19 kDa	0.13	5	[]	1	5
1790	PREDICTED: 30S ribosomal protein S17, chloroplastic-like [Glycine max]	XP_006595131.2	?	0.13	5	[]	1	5
1811	uncharacterized protein LOC100818487 [Glycine max]	NP_001239924.1	33 kDa	0.13	5	[]	1	5
1850	integrin-linked protein kinase 1 [Glycine max]	XP_003529466.1 (+1)	48 kDa	0.13	5	[]	1	5
1921	probable inactive shikimate kinase like 2, chloroplastic [Glycine max]	XP_003517670.1	40 kDa	0.13	5	[]	1	5
803	uncharacterized protein LOC100306682 [Glycine max]	NP_001238669.1	?	< 0.00010	5.3	T2 low, T6 high	6	32
915.1	peptide methionine sulfoxide reductase B5 [Glycine max]	XP_003545754.1	22 kDa	0.00049	5.5	T2 low, T6 high	4	22
1310	uncharacterized protein LOC100305945 [Glycine max]	NP_001235332.1 (+7)	17 kDa	0.015	5.5	[]	2	11
1743	chaperone protein dnaJ A6, chloroplastic [Glycine max]	XP_006591500.1	47 kDa	0.0021	5.7	[]	3	17
1017.2	topless-related protein 3 [Glycine max]	XP_006604796.1	124 kDa	0.074	6	[]	1	6
1161.2	uncharacterized protein LOC100500283 [Glycine max]	NP_001235799.1	12 kDa	0.0091	6	[]	2	12
1442.2	uncharacterized protein LOC100815671 precursor [Glycine max]	NP_001242089.1	?	0.074	6	[]	1	6
1445	beta-amyrin 24-hydroxylase [Glycine max]	NP_001236154.1	?	0.0091	6	[]	2	12
1680	heterogeneous nuclear ribonucleoprotein 1 [Glycine max]	XP_003536257.1 (+1)	48 kDa	0.074	6	[]	1	6
1939	alpha-N-acetylglucosaminidase [Glycine max]	XP_003535842.1	92 kDa	0.074	6	[]	1	6
915	Cluster of peptide methionine sulfoxide reductase B5 [Glycine max] (XP_003545754.1)	XP_003545754.1 [2]	22 kDa	< 0.00010	6.5	T2 low, T6 high	4	26
1261	uridine 5'-monophosphate synthase-like [Glycine max]	NP_001276198.1 (+1)	?	0.0054	6.5	[]	2	13
1280	uncharacterized protein LOC100305558 [Glycine max]	NP_001237068.1 (+1)	15 kDa	0.00043	6.7	T2 low, T6 high	3	20
1001	uncharacterized protein LOC100305981 [Glycine max]	NP_001235835.1 (+1)	?	< 0.00010	6.8	T2 low, T6 high	4	27
1517	Cluster of ATP-dependent Clp protease proteolytic subunit 3, chloroplastic [Glycine max] (XP_003518640.1)	XP_003518640.1 [2]	35 kDa	0.043	7	[]	1	7
1551	glutathione S-transferase GST 23 [Glycine max]	NP_001236903.1	?	0.043	7	[]	1	7
1584	uncharacterized protein LOC100779419 [Glycine max]	NP_001242507.1	29 kDa	0.043	7	[]	1	7
1674	probable glucan 1,3-alpha-glucosidase [Glycine max]	XP_003523210.1	104 kDa	0.043	7	[]	1	7
915.2	uncharacterized protein LOC100799071 [Glycine max]	NP_001242255.1	22 kDa	0.0018	7.5	[]	2	15
1161.1	uncharacterized protein LOC100305505 [Glycine max]	NP_001236331.1	12 kDa	0.0018	7.5	[]	2	15
905	uncharacterized protein LOC100305517 [Glycine max]	NP_001236480.1	11 kDa	< 0.00010	7.7	T2 low, T6 high	3	23
1647	Cluster of ABC transporter F family member 1 [Glycine max] (XP_003543452.1)	XP_003543452.1 [2]	66 kDa	0.025	8	[]	1	8
1647.1	ABC transporter F family member 1 [Glycine max]	XP_003543452.1	66 kDa	0.025	8	[]	1	8
1024.2	uncharacterized protein LOC100306308 [Glycine max]	NP_001236805.1	?	0.014	9	[]	1	9
1161	Cluster of uncharacterized protein LOC100305505 [Glycine max] (NP_001236331.1)	NP_001236331.1 [2]	12 kDa	0.00034	9	T2 low, T6 high	2	18
1669	uncharacterized protein LOC100526931 [Glycine max]	NP_001236161.1	20 kDa	0.014	9	[]	1	9
1475	PREDICTED: stellacyanin-like [Glycine max]	XP_003550819.1	?	0.0079	10	[]	1	10
1442	Cluster of cationic peroxidase 1 [Glycine max] (XP_003552299.1)	XP_003552299.1 [2]	34 kDa	0.0044	11	[]	1	11
1458	uncharacterized protein LOC100500182 precursor [Glycine max]	NP_001238094.1 (+1)	17 kDa	0.0044	11	[]	1	11
1024.1	50S ribosomal protein L18, chloroplastic [Glycine max]	XP_003546534.1	18 kDa	0.0025	12	[]	1	12
1125.2	50S ribosomal protein L4, chloroplastic [Glycine max]	XP_014633424.1	33 kDa	0.0014	13	[]	1	13
508.2	uncharacterized protein LOC100306307 precursor [Glycine max]	NP_001236792.1	?	< 0.00010	14	T2 low, T6 high	5	72
508.1	proline-rich protein precursor [Glycine max]	NP_001235098.1	13 kDa	< 0.00010	15	T2 low, T6 high	6	89
1125.1	50S ribosomal protein L4, chloroplastic [Glycine max]	XP_003521064.1	34 kDa	0.00023	16	T2 low, T6 high	1	16
1125	Cluster of 50S ribosomal protein L4, chloroplastic [Glycine max] (XP_003521064.1)	XP_003521064.1 [2]	34 kDa	0.00012	17	T2 low, T6 high	1	17
508	Cluster of proline-rich protein precursor [Glycine max] (NP_001235098.1)	NP_001235098.1 [2]	13 kDa	< 0.00010	19	T2 low, T6 high	6	114
1024	Cluster of 50S ribosomal protein L18, chloroplastic [Glycine max] (XP_003546534.1)	XP_003546534.1 [2]	18 kDa	< 0.00010	19	T2 low, T6 high	1	19
7.4	glycine dehydrogenase (decarboxylating), mitochondrial [Glycine max]	XP_006601224.2	28 kDa	< 0.00010	INF	T2 low, T6 high	0	47
247.2	PREDICTED: uncharacterized protein LOC100819803 isoform X1 [Glycine max]	XP_006588499.1	?	< 0.00010	INF	T2 low, T6 high	0	58
975	Cluster of uncharacterized protein LOC100526941 precursor [Glycine max] (NP_001236284.1)	NP_001236284.1 [2]	?	< 0.00010	INF	T2 low, T6 high	0	43
975.1	uncharacterized protein LOC100526941 precursor [Glycine max]	NP_001236284.1	?	< 0.00010	INF	T2 low, T6 high	0	36
975.2	PREDICTED: lipid transfer protein EARLI 1-like [Glycine max]	XP_003526352.1	?	< 0.00010	INF	T2 low, T6 high	0	29
1273	omega-amidase, chloroplastic [Glycine max]	XP_003526043.1	39 kDa	< 0.00010	INF	T2 low, T6 high	0	15
1350	stress-induced protein H4 [Glycine max]	NP_001236055.1	17 kDa	< 0.00010	INF	T2 low, T6 high	0	19
1426	stress-induced protein SAM22 [Glycine max]	NP_001236038.1 (+1)	17 kDa	< 0.00010	INF	T2 low, T6 high	0	21
1524	uncharacterized protein LOC100816951 isoform X1 [Glycine max]	XP_006601844.1	36 kDa	0.00019	INF	T2 low, T6 high	0	13
1604	uncharacterized protein LOC100776662 [Glycine max]	NP_001242744.1 (+2)	12 kDa	0.00019	INF	T2 low, T6 high	0	13
1203	UDP-glycosyltransferase 79A6 [Glycine max]	NP_001275524.1	52 kDa	0.00036	INF	T2 low, T6 high	0	12
1624	probable aldehyde dehydrogenase isoform X1 [Glycine max]	XP_003549664.1 (+1)	61 kDa	0.0014	INF	[]	0	10
1442.1	cationic peroxidase 1 [Glycine max]	XP_003552299.1	34 kDa	0.0026	INF	[]	0	9
2026	BSP domain-containing protien precursor [Glycine max]	NP_001235031.1	25 kDa	0.0026	INF	[]	0	9
877.3	probable aldo-keto reductase 1 [Glycine max]	NP_001236007.1	?	0.0051	INF	[]	0	8
1656	calreticulin-3 [Glycine max]	XP_003534500.1 (+1)	50 kDa	0.0051	INF	[]	0	8
1740	50S ribosomal protein L22, chloroplastic [Glycine max]	NP_001304472.1	?	0.0051	INF	[]	0	8
1846	Cluster of glutamine--tRNA ligase [Glycine max] (XP_003536678.1)	XP_003536678.1 [2]	90 kDa	0.0051	INF	[]	0	8
1846.2	LOW QUALITY PROTEIN: glutamine--tRNA ligase [Glycine max]	XP_014628294.1	90 kDa	0.0051	INF	[]	0	8
698.2	ectonucleotide pyrophosphatase/phosphodiesterase family member 3-like [Glycine max]	NP_001304578.1	?	0.0099	INF	[]	0	7
1425.3	polyphenol oxidase A1, chloroplastic [Glycine max]	XP_003541548.2	70 kDa	0.0099	INF	[]	0	7
1517.2	ATP-dependent Clp protease proteolytic subunit 3, chloroplastic [Glycine max]	XP_003552706.1	35 kDa	0.0099	INF	[]	0	7
1702	phospholipase A1-Igamma2, chloroplastic isoform X1 [Glycine max]	XP_006576919.2 (+1)	56 kDa	0.0099	INF	[]	0	7
1725	chloroplastic import inner membrane translocase subunit TIM22-2 [Glycine max]	XP_003519612.1 (+1)	25 kDa	0.0099	INF	[]	0	7
1825	Cluster of 50S ribosomal protein L6, chloroplastic [Glycine max] (XP_003548187.1)	XP_003548187.1 [2]	25 kDa	0.0099	INF	[]	0	7
1825.1	50S ribosomal protein L6, chloroplastic [Glycine max]	XP_003548187.1	25 kDa	0.0099	INF	[]	0	7
1846.1	glutamine--tRNA ligase [Glycine max]	XP_003536678.1	90 kDa	0.0099	INF	[]	0	7
1443	Cluster of uncharacterized protein LOC100527347 [Glycine max] (NP_001238556.1)	NP_001238556.1 [2]	17 kDa	0.019	INF	[]	0	6
1443.1	uncharacterized protein LOC100527347 [Glycine max]	NP_001238556.1	17 kDa	0.019	INF	[]	0	6
1760	uncharacterized protein LOC100790275 [Glycine max]	NP_001239634.1	35 kDa	0.019	INF	[]	0	6
1783	rhodanese-like domain-containing protein 11, chloroplastic [Glycine max]	XP_003526989.1	32 kDa	0.019	INF	[]	0	6
406.3	uncharacterized protein LOC100790820 isoform X1 [Glycine max]	XP_014632835.1 (+1)	29 kDa	0.037	INF	[]	0	5
1100.2	glucan endo-1,3-beta-glucosidase-like [Glycine max]	XP_003537741.1	37 kDa	0.037	INF	[]	0	5
1629	PREDICTED: syntaxin-112-like isoform X2 [Glycine max]	XP_003517224.1	?	0.037	INF	[]	0	5
1687	uncharacterized protein LOC100527505 [Glycine max]	NP_001236995.1	11 kDa	0.037	INF	[]	0	5
827.2	uncharacterized protein LOC100803623 [Glycine max]	NP_001242027.1	14 kDa	0.071	INF	[]	0	4
1668.2	THO complex subunit 4A [Glycine max]	XP_014619530.1	26 kDa	0.071	INF	[]	0	4
1741	ABC transporter G family member 7 [Glycine max]	XP_003536632.1	79 kDa	0.071	INF	[]	0	4
1749	subtilisin-like protease SBT1.6 [Glycine max]	XP_003540860.1	82 kDa	0.071	INF	[]	0	4
1754	protein CHLORORESPIRATORY REDUCTION 7, chloroplastic [Glycine max]	XP_003554915.1	17 kDa	0.071	INF	[]	0	4
1755	mitochondrial import inner membrane translocase subunit TIM10 [Glycine max]	XP_003519681.1 (+2)	10 kDa	0.071	INF	[]	0	4
1757	uncharacterized protein LOC100813031 isoform X4 [Glycine max]	XP_003536511.1 (+3)	37 kDa	0.071	INF	[]	0	4
1761	galactinol--sucrose galactosyltransferase [Glycine max]	XP_003524558.1	84 kDa	0.071	INF	[]	0	4
1845	uncharacterized protein LOC100526873 [Glycine max]	NP_001235335.1 (+1)	16 kDa	0.071	INF	[]	0	4
1970	uncharacterized protein LOC100500099 [Glycine max]	NP_001236786.1 (+1)	24 kDa	0.071	INF	[]	0	4
1975	strigolactone esterase D14 [Glycine max]	XP_003528932.1 (+1)	31 kDa	0.071	INF	[]	0	4
2001	Cluster of cinnamyl-alcohol dehydrogenase [Glycine max] (NP_001241491.1)	NP_001241491.1 [2]	39 kDa	0.071	INF	[]	0	4
2004	ribosomal protein S19 (chloroplast) [Glycine max]	YP_538804.1	11 kDa	0.071	INF	[]	0	4
2051	chlorophyll a-b binding protein, chloroplastic-like [Glycine max]	NP_001276216.1	29 kDa	0.071	INF	[]	0	4
283.3	polyadenylate-binding protein RBP47 [Glycine max]	XP_003518846.1 (+1)	47 kDa	0.14	INF	[]	0	3
1548	uncharacterized protein LOC100814402 [Glycine max]	XP_003546183.1	18 kDa	0.14	INF	[]	0	3
1602.2	PI-PLC X domain-containing protein At5g67130 [Glycine max]	XP_003539359.1	46 kDa	0.14	INF	[]	0	3
1645.1	N-terminal acetyltransferase A complex auxiliary subunit NAA15 [Glycine max]	XP_003531689.1	103 kDa	0.14	INF	[]	0	3
1827	probable splicing factor 3A subunit 1 [Glycine max]	XP_014617307.1	89 kDa	0.14	INF	[]	0	3
1905	probable NAD(P)H dehydrogenase (quinone) FQR1-like 2 [Glycine max]	XP_003517248.1	28 kDa	0.14	INF	[]	0	3
1922	mitochondrial Rho GTPase 1 [Glycine max]	XP_003536081.1 (+1)	72 kDa	0.14	INF	[]	0	3
1942	probable carboxylesterase 15 [Glycine max]	XP_003527517.1	38 kDa	0.14	INF	[]	0	3
1949	glutathione S-transferase 24 [Glycine max]	NP_001236500.1	25 kDa	0.14	INF	[]	0	3
1956	Cluster of uncharacterized protein LOC100527337 [Glycine max] (NP_001238404.1)	NP_001238404.1 [3]	25 kDa	0.14	INF	[]	0	3
1956.1	uncharacterized protein LOC100527337 [Glycine max]	NP_001238404.1	25 kDa	0.14	INF	[]	0	3
2000.2	annexin-like protein RJ4 isoform X1 [Glycine max]	XP_003542833.1 (+1)	36 kDa	0.14	INF	[]	0	3
2001.1	cinnamyl-alcohol dehydrogenase [Glycine max]	NP_001241491.1	39 kDa	0.14	INF	[]	0	3
2036	probable steroid-binding protein 3 [Glycine max]	XP_003522349.1	11 kDa	0.14	INF	[]	0	3
2046	uncharacterized protein LOC100527917 [Glycine max]	NP_001235611.1	20 kDa	0.14	INF	[]	0	3
2048	Cluster of uncharacterized protein LOC100795755 isoform X1 [Glycine max] (XP_006584573.1)	XP_006584573.1 [8]	34 kDa	0.14	INF	[]	0	3
2048.1	uncharacterized protein LOC100795755 isoform X1 [Glycine max]	XP_006584573.1 (+2)	34 kDa	0.14	INF	[]	0	3
2052	uncharacterized protein LOC100818781 [Glycine max]	NP_001240135.1	32 kDa	0.14	INF	[]	0	3
1603.2	ABC transporter C family member 14 [Glycine max]	XP_003547376.1	168 kDa	0.27	INF	[]	0	2
1623.2	uncharacterized protein LOC100775219 [Glycine max]	XP_006586833.1	72 kDa	0.27	INF	[]	0	2
1645.3	N-terminal acetyltransferase A complex auxiliary subunit NAA15 isoform X2 [Glycine max]	XP_003528376.1	103 kDa	0.27	INF	[]	0	2
1805	REF/SRPP-like protein At1g67360 isoform X2 [Glycine max]	XP_003551288.1 (+1)	26 kDa	0.27	INF	[]	0	2
1885	phenylalanine--tRNA ligase beta subunit, cytoplasmic [Glycine max]	XP_003524503.2	71 kDa	0.27	INF	[]	0	2
1889	glycogen phosphorylase 1 isoform X1 [Glycine max]	XP_006594571.1	114 kDa	0.27	INF	[]	0	2
1911	acid phosphatase 1 [Glycine max]	XP_003521307.1	32 kDa	0.27	INF	[]	0	2
1914	uncharacterized protein LOC100789070 [Glycine max]	NP_001240058.1 (+1)	37 kDa	0.27	INF	[]	0	2
1926	isoamylase 1, chloroplastic isoform X1 [Glycine max]	XP_003532455.2	90 kDa	0.27	INF	[]	0	2
1958	putative lactoylglutathione lyase [Glycine max]	NP_001241602.1	23 kDa	0.27	INF	[]	0	2
1959	inorganic phosphate transporter 1-1 [Glycine max]	NP_001240032.1	59 kDa	0.27	INF	[]	0	2
1984	protein TRIGALACTOSYLDIACYLGLYCEROL 4, chloroplastic [Glycine max]	XP_003529011.1	52 kDa	0.27	INF	[]	0	2
1994	arginine--tRNA ligase, cytoplasmic [Glycine max]	XP_003529061.1	68 kDa	0.27	INF	[]	0	2
2008	uncharacterized protein LOC100527185 [Glycine max]	NP_001236138.1 (+1)	17 kDa	0.27	INF	[]	0	2
2012	uncharacterized protein LOC100795126 [Glycine max]	NP_001241584.1	28 kDa	0.27	INF	[]	0	2
2019.2	beta-amylase 1, chloroplastic [Glycine max]	XP_003548316.1	63 kDa	0.27	INF	[]	0	2
2038	ribosome-binding factor PSRP1, chloroplastic [Glycine max]	XP_003526761.1	33 kDa	0.27	INF	[]	0	2
2041	serine/threonine-protein kinase STN8, chloroplastic isoform X1 [Glycine max]	XP_003522077.1 (+2)	55 kDa	0.27	INF	[]	0	2
2043	acidic endochitinase-like precursor [Glycine max]	NP_001304555.1	32 kDa	0.27	INF	[]	0	2
597.3	uncharacterized protein LOC100819019 [Glycine max]	NP_001240038.1 (+2)	39 kDa	0.52	INF	[]	0	1
1332.2	NADPH--cytochrome P450 reductase [Glycine max]	XP_003522768.1	77 kDa	0.52	INF	[]	0	1
1478.2	methylmalonate-semialdehyde dehydrogenase [acylating], mitochondrial isoform X1 [Glycine max]	XP_003547102.1 (+2)	56 kDa	0.52	INF	[]	0	1
1647.2	ABC transporter F family member 1 [Glycine max]	XP_003538158.1	66 kDa	0.52	INF	[]	0	1
1824.1	remorin [Glycine max]	XP_003521134.1	22 kDa	0.52	INF	[]	0	1
1825.2	50S ribosomal protein L6, chloroplastic [Glycine max]	XP_003534001.1	25 kDa	0.52	INF	[]	0	1
1900	PREDICTED: beta-amyrin synthase isoform X1 [Glycine max]	XP_006582958.1	?	0.52	INF	[]	0	1
1966	24 kDa seed coat protein precursor [Glycine max]	NP_001235692.1	25 kDa	0.52	INF	[]	0	1
1987	PREDICTED: caffeic acid 3-O-methyltransferase isoform X1 [Glycine max]	XP_006594704.1	?	0.52	INF	[]	0	1
2001.2	uncharacterized protein LOC100795575 [Glycine max]	NP_001241232.1	39 kDa	0.52	INF	[]	0	1
2006	ubiquitin carboxyl-terminal hydrolase 3 [Glycine max]	XP_003524078.1	26 kDa	0.52	INF	[]	0	1
2009	uncharacterized protein LOC100779687 [Glycine max]	XP_003535955.1 (+2)	87 kDa	0.52	INF	[]	0	1
2023	senescence-associated carboxylesterase 101 [Glycine max]	XP_003543472.1	66 kDa	0.52	INF	[]	0	1

## Sheet: Fisher_T2_T6
#	Identified Proteins (3060/3077)	Accession Number	Molecular Weight	Fisher's Exact Test (p-value): *(p < 0.00093)	Fold Change by Category	Quantitative Profile	T2	T6
2	ribulose bisphosphate carboxylase small chain 1, chloroplastic [Glycine max]	NP_001235314.1 (+2)	20 kDa	< 0.00010	1.4	T2 low, T6 high	1203	1654
3	Cluster of linoleate 9S-lipoxygenase-4 [Glycine max] (NP_001238692.1)	NP_001238692.1 [5]	?	< 0.00010	1.2	T2 low, T6 high	1298	1616
3.1	linoleate 9S-lipoxygenase-4 [Glycine max]	NP_001238692.1	?	< 0.00010	1.3	T2 low, T6 high	833	1103
3.2	lipoxygenase L-5 [Glycine max]	NP_001238203.1	?	< 0.00010	1.3	T2 low, T6 high	804	1045
7	Cluster of glycine dehydrogenase (decarboxylating), mitochondrial [Glycine max] (XP_003544533.1)	XP_003544533.1 [4]	115 kDa	< 0.00010	1.3	T2 low, T6 high	728	943
7.1	glycine dehydrogenase (decarboxylating), mitochondrial [Glycine max]	XP_003544533.1	115 kDa	< 0.00010	1.3	T2 low, T6 high	628	834
7.2	glycine dehydrogenase (decarboxylating), mitochondrial [Glycine max]	XP_003550270.1	115 kDa	< 0.00010	1.3	T2 low, T6 high	612	819
7.4	glycine dehydrogenase (decarboxylating), mitochondrial [Glycine max]	XP_006601224.2	28 kDa	< 0.00010	INF	T2 low, T6 high	0	47
9	Cluster of glyceraldehyde-3-phosphate dehydrogenase A subunit [Glycine max] (NP_001238484.1)	NP_001238484.1 [3]	?	< 0.00010	1.8	T2 low, T6 high	668	1214
9.1	glyceraldehyde-3-phosphate dehydrogenase A subunit [Glycine max]	NP_001238484.1 (+1)	?	< 0.00010	1.8	T2 low, T6 high	640	1159
9.2	PREDICTED: glyceraldehyde-3-phosphate dehydrogenase A, chloroplastic [Glycine max]	XP_003548805.1	?	< 0.00010	1.9	T2 low, T6 high	596	1156
45	Cluster of uncharacterized protein LOC100499832 [Glycine max] (NP_001236618.1)	NP_001236618.1 [4]	15 kDa	< 0.00010	3.6	T2 low, T6 high	112	403
45.1	uncharacterized protein LOC100499832 [Glycine max]	NP_001236618.1 (+2)	15 kDa	< 0.00010	3.8	T2 low, T6 high	103	396
58.5	S-adenosylmethionine synthase 1 [Glycine max]	XP_003536032.1	43 kDa	< 0.00010	2	T2 low, T6 high	65	132
65.4	heat shock cognate protein 80-like [Glycine max]	XP_006574247.1	65 kDa	< 0.00010	0.3	T2 high, T6 low	59	18
83	Cluster of elongation factor 1-alpha [Glycine max] (NP_001237425.1)	NP_001237425.1 [4]	?	< 0.00010	1.7	T2 low, T6 high	145	251
83.2	elongation factor 1-alpha [Glycine max]	XP_003553292.1	49 kDa	< 0.00010	1.8	T2 low, T6 high	128	226
83.3	elongation factor 1-alpha [Glycine max]	XP_003547695.1	49 kDa	< 0.00010	1.7	T2 low, T6 high	122	207
117	Cluster of soyasapogenol B glucuronide galactosyltransferase-like [Glycine max] (XP_003546674.1)	XP_003546674.1 [4]	56 kDa	< 0.00010	1.7	T2 low, T6 high	118	196
181	Cluster of isoflavone reductase homolog 2 [Glycine max] (NP_001237637.1)	NP_001237637.1 [2]	34 kDa	< 0.00010	3.5	T2 low, T6 high	49	172
181.1	isoflavone reductase homolog 2 [Glycine max]	NP_001237637.1	34 kDa	< 0.00010	3.5	T2 low, T6 high	49	172
213	Cluster of uncharacterized LOC100500326 precursor [Glycine max] (NP_001236394.1)	NP_001236394.1 [2]	?	< 0.00010	2.6	T2 low, T6 high	64	166
213.1	uncharacterized LOC100500326 precursor [Glycine max]	NP_001236394.1	?	< 0.00010	2.5	T2 low, T6 high	59	147
213.2	PREDICTED: auxin-binding protein ABP19a-like [Glycine max]	XP_003547722.1	?	< 0.00010	2.3	T2 low, T6 high	63	148
247	Cluster of uncharacterized LOC100306061 [Glycine max] (NP_001236937.1)	NP_001236937.1 [3]	?	< 0.00010	2.3	T2 low, T6 high	53	121
247.1	uncharacterized LOC100306061 [Glycine max]	NP_001236937.1	?	< 0.00010	2.2	T2 low, T6 high	53	116
247.2	PREDICTED: uncharacterized protein LOC100819803 isoform X1 [Glycine max]	XP_006588499.1	?	< 0.00010	INF	T2 low, T6 high	0	58
289	photosystem I reaction center subunit psaK, chloroplastic [Glycine max]	XP_003533844.1 (+1)	13 kDa	< 0.00010	2.8	T2 low, T6 high	39	109
291	50S ribosomal protein L1, chloroplastic [Glycine max]	XP_003534390.1 (+1)	38 kDa	< 0.00010	4.4	T2 low, T6 high	15	66
364	Cluster of 40S ribosomal protein S3a [Glycine max] (NP_001241430.1)	NP_001241430.1 [3]	30 kDa	< 0.00010	0.5	T2 high, T6 low	82	42
380	polyphenol oxidase A1, chloroplastic [Glycine max]	XP_006594327.2	70 kDa	< 0.00010	2.5	T2 low, T6 high	28	71
387	ferredoxin-A [Glycine max]	XP_003540156.3	15 kDa	< 0.00010	2.9	T2 low, T6 high	24	70
419	KS-type dehydrin SLTI629 [Glycine max]	NP_001236605.1	?	< 0.00010	4.1	T2 low, T6 high	9	37
508	Cluster of proline-rich protein precursor [Glycine max] (NP_001235098.1)	NP_001235098.1 [2]	13 kDa	< 0.00010	19	T2 low, T6 high	6	114
508.1	proline-rich protein precursor [Glycine max]	NP_001235098.1	13 kDa	< 0.00010	15	T2 low, T6 high	6	89
508.2	uncharacterized protein LOC100306307 precursor [Glycine max]	NP_001236792.1	?	< 0.00010	14	T2 low, T6 high	5	72
523	PREDICTED: uncharacterized protein LOC100791176 [Glycine max]	XP_006597500.2	?	< 0.00010	3.8	T2 low, T6 high	14	53
803	uncharacterized protein LOC100306682 [Glycine max]	NP_001238669.1	?	< 0.00010	5.3	T2 low, T6 high	6	32
905	uncharacterized protein LOC100305517 [Glycine max]	NP_001236480.1	11 kDa	< 0.00010	7.7	T2 low, T6 high	3	23
915	Cluster of peptide methionine sulfoxide reductase B5 [Glycine max] (XP_003545754.1)	XP_003545754.1 [2]	22 kDa	< 0.00010	6.5	T2 low, T6 high	4	26
975	Cluster of uncharacterized protein LOC100526941 precursor [Glycine max] (NP_001236284.1)	NP_001236284.1 [2]	?	< 0.00010	INF	T2 low, T6 high	0	43
975.1	uncharacterized protein LOC100526941 precursor [Glycine max]	NP_001236284.1	?	< 0.00010	INF	T2 low, T6 high	0	36
975.2	PREDICTED: lipid transfer protein EARLI 1-like [Glycine max]	XP_003526352.1	?	< 0.00010	INF	T2 low, T6 high	0	29
1001	uncharacterized protein LOC100305981 [Glycine max]	NP_001235835.1 (+1)	?	< 0.00010	6.8	T2 low, T6 high	4	27
1024	Cluster of 50S ribosomal protein L18, chloroplastic [Glycine max] (XP_003546534.1)	XP_003546534.1 [2]	18 kDa	< 0.00010	19	T2 low, T6 high	1	19
1107.2	ubiquitin carboxyl-terminal hydrolase 14 [Glycine max]	XP_006582195.1	90 kDa	< 0.00010	0	T2 high, T6 low	15	0
1226	Cluster of uncharacterized protein LOC100306487 [Glycine max] (NP_001235747.1)	NP_001235747.1 [2]	?	< 0.00010	0.05	T2 high, T6 low	20	1
1226.1	uncharacterized protein LOC100306487 [Glycine max]	NP_001235747.1	?	< 0.00010	0	T2 high, T6 low	17	0
1273	omega-amidase, chloroplastic [Glycine max]	XP_003526043.1	39 kDa	< 0.00010	INF	T2 low, T6 high	0	15
1350	stress-induced protein H4 [Glycine max]	NP_001236055.1	17 kDa	< 0.00010	INF	T2 low, T6 high	0	19
1426	stress-induced protein SAM22 [Glycine max]	NP_001236038.1 (+1)	17 kDa	< 0.00010	INF	T2 low, T6 high	0	21
1947	ATP-dependent 6-phosphofructokinase 4, chloroplastic isoform X1 [Glycine max]	XP_003536274.3 (+1)	58 kDa	< 0.00010	0	T2 high, T6 low	13	0
1125	Cluster of 50S ribosomal protein L4, chloroplastic [Glycine max] (XP_003521064.1)	XP_003521064.1 [2]	34 kDa	0.00012	17	T2 low, T6 high	1	17
357	Cluster of PREDICTED: multicystatin [Glycine max] (XP_014622135.1)	XP_014622135.1 [2]	?	0.00013	2.3	T2 low, T6 high	33	75
743	Cluster of 50S ribosomal protein L5, chloroplastic-like [Glycine max] (NP_001276281.1)	NP_001276281.1 [2]	29 kDa	0.00018	3.5	T2 low, T6 high	11	38
743.1	50S ribosomal protein L5, chloroplastic-like [Glycine max]	NP_001276281.1	29 kDa	0.00018	3.5	T2 low, T6 high	11	38
1524	uncharacterized protein LOC100816951 isoform X1 [Glycine max]	XP_006601844.1	36 kDa	0.00019	INF	T2 low, T6 high	0	13
1604	uncharacterized protein LOC100776662 [Glycine max]	NP_001242744.1 (+2)	12 kDa	0.00019	INF	T2 low, T6 high	0	13
971.2	calnexin homolog [Glycine max]	XP_003532294.1	62 kDa	0.0002	0.3	T2 high, T6 low	27	7
58.4	S-adenosylmethionine synthase [Glycine max]	XP_003550837.1	43 kDa	0.00022	1.6	T2 low, T6 high	119	192
364.2	uncharacterized protein LOC100808747 [Glycine max]	NP_001239858.1	30 kDa	0.00022	0.5	T2 high, T6 low	53	24
58.1	S-adenosylmethionine synthase [Glycine max]	XP_003546552.1	43 kDa	0.00023	1.5	T2 low, T6 high	165	251
1125.1	50S ribosomal protein L4, chloroplastic [Glycine max]	XP_003521064.1	34 kDa	0.00023	16	T2 low, T6 high	1	16
527	superoxide dismutase [Cu-Zn], chloroplastic [Glycine max]	XP_003538169.1	21 kDa	0.00027	2.3	T2 low, T6 high	28	65
237.3	serine carboxypeptidase-like 51 [Glycine max]	XP_003539799.1	51 kDa	0.00029	0.3	T2 high, T6 low	28	8
1826	Cluster of probable serine protease EDA2 [Glycine max] (XP_014624399.1)	XP_014624399.1 [2]	55 kDa	0.00033	0	T2 high, T6 low	11	0
1161	Cluster of uncharacterized protein LOC100305505 [Glycine max] (NP_001236331.1)	NP_001236331.1 [2]	12 kDa	0.00034	9	T2 low, T6 high	2	18
1203	UDP-glycosyltransferase 79A6 [Glycine max]	NP_001275524.1	52 kDa	0.00036	INF	T2 low, T6 high	0	12
1299.2	uncharacterized protein LOC100527779 [Glycine max]	NP_001237268.1 (+1)	16 kDa	0.0004	0.1	T2 high, T6 low	16	2
58.2	S-adenosylmethionine synthase 1 [Glycine max]	XP_003521610.1 (+1)	43 kDa	0.00041	1.6	T2 low, T6 high	97	160
1280	uncharacterized protein LOC100305558 [Glycine max]	NP_001237068.1 (+1)	15 kDa	0.00043	6.7	T2 low, T6 high	3	20
1299	Cluster of uncharacterized protein LOC100499846 [Glycine max] (NP_001236826.1)	NP_001236826.1 [4]	16 kDa	0.00044	0.2	T2 high, T6 low	20	4
915.1	peptide methionine sulfoxide reductase B5 [Glycine max]	XP_003545754.1	22 kDa	0.00049	5.5	T2 low, T6 high	4	22
58.3	S-adenosylmethionine synthase [Glycine max]	XP_014633684.1	43 kDa	0.00051	1.6	T2 low, T6 high	124	194
649	Cluster of uncharacterized protein LOC100499910 [Glycine max] (NP_001237822.1)	NP_001237822.1 [3]	?	0.00052	4.8	T2 low, T6 high	5	24
1105.2	eukaryotic translation initiation factor 3 subunit C-like [Glycine max]	XP_014631398.1	104 kDa	0.00069	0	T2 high, T6 low	10	0
1826.1	probable serine protease EDA2 [Glycine max]	XP_014624399.1	55 kDa	0.00069	0	T2 high, T6 low	10	0
529.2	60S ribosomal protein L6 [Glycine max]	XP_003546871.1	26 kDa	0.00081	0.4	T2 high, T6 low	41	18
746	uncharacterized protein LOC100500540 [Glycine max]	NP_001235815.1	15 kDa	0.00093	2.8	[]	14	39
58	Cluster of S-adenosylmethionine synthase [Glycine max] (XP_003546552.1)	XP_003546552.1 [7]	43 kDa	0.001	1.4	[]	213	301
364.1	40S ribosomal protein S3a [Glycine max]	NP_001241430.1	30 kDa	0.0011	0.6	[]	64	36
858	26S proteasome regulatory subunit 4 homolog A [Glycine max]	XP_003521331.1 (+2)	50 kDa	0.0012	3.5	[]	8	28
1226.2	uncharacterized protein LOC100305776 [Glycine max]	NP_001236517.1	16 kDa	0.0012	0.08	[]	12	1
348.2	linoleate 9S-lipoxygenase [Glycine max]	XP_014634584.1	97 kDa	0.0013	1.9	[]	47	87
260.3	60S ribosomal protein L3 [Glycine max]	XP_003534345.1	44 kDa	0.0014	0	[]	9	0
389	40S ribosomal protein S3 [Glycine max]	NP_001239621.1 (+2)	26 kDa	0.0014	2.1	[]	31	64
1125.2	50S ribosomal protein L4, chloroplastic [Glycine max]	XP_014633424.1	33 kDa	0.0014	13	[]	1	13
1624	probable aldehyde dehydrogenase isoform X1 [Glycine max]	XP_003549664.1 (+1)	61 kDa	0.0014	INF	[]	0	10
364.3	40S ribosomal protein S3a-like [Glycine max]	NP_001276152.1	?	0.0015	0.6	[]	58	32
370.1	60S ribosomal protein L8-3 [Glycine max]	XP_003547944.1	28 kDa	0.0015	0.6	[]	68	40
117.1	soyasapogenol B glucuronide galactosyltransferase-like [Glycine max]	XP_003546674.1	56 kDa	0.0017	1.6	[]	92	146
429.2	5-methyltetrahydropteroyltriglutamate--homocysteine methyltransferase 1 [Glycine max]	XP_003542326.1	89 kDa	0.0017	0.8	[]	238	191
1224.1	mitochondrial-processing peptidase subunit alpha [Glycine max]	XP_003530042.1	54 kDa	0.0017	0.3	[]	21	6
915.2	uncharacterized protein LOC100799071 [Glycine max]	NP_001242255.1	22 kDa	0.0018	7.5	[]	2	15
1161.1	uncharacterized protein LOC100305505 [Glycine max]	NP_001236331.1	12 kDa	0.0018	7.5	[]	2	15
277	40S ribosomal protein S4-1 [Glycine max]	XP_003544057.1 (+1)	30 kDa	0.0019	0.6	[]	77	48
357.1	PREDICTED: multicystatin [Glycine max]	XP_014622135.1	?	0.0019	2.1	[]	29	60
83.1	elongation factor 1-alpha [Glycine max]	NP_001237425.1 (+1)	?	0.002	1.5	[]	125	187
146	soyasaponin III rhamnosyltransferase [Glycine max]	NP_001240857.1	54 kDa	0.002	1.5	[]	117	177
529	Cluster of 60S ribosomal protein L6-1 [Glycine max] (XP_003531382.1)	XP_003531382.1 [4]	26 kDa	0.002	0.5	[]	48	25
743.2	50S ribosomal protein L5, chloroplastic [Glycine max]	XP_003534543.1	29 kDa	0.002	2.9	[]	11	32
771	uncharacterized protein LOC100499665 [Glycine max]	NP_001238010.1 (+1)	16 kDa	0.002	2.9	[]	11	32
394	Cluster of uncharacterized protein LOC100499822 [Glycine max] (NP_001236487.1)	NP_001236487.1 [12]	24 kDa	0.0021	0.6	[]	85	55
1743	chaperone protein dnaJ A6, chloroplastic [Glycine max]	XP_006591500.1	47 kDa	0.0021	5.7	[]	3	17
649.1	uncharacterized protein LOC100499910 [Glycine max]	NP_001237822.1	?	0.0022	4.8	[]	4	19
855	uncharacterized protein LOC100499834 [Glycine max]	NP_001236646.1 (+2)	18 kDa	0.0022	4.8	[]	4	19
1077	uncharacterized protein LOC100797254 [Glycine max]	XP_014620094.1	32 kDa	0.0022	4.8	[]	4	19
1083	40S ribosomal protein S17 [Glycine max]	NP_001237664.1 (+1)	16 kDa	0.0022	4.8	[]	4	19
390	PREDICTED: UDP-glucose flavonoid 3-O-glucosyltransferase 7-like [Glycine max]	XP_003548656.1	?	0.0024	1.9	[]	38	72
769	Cluster of 60S ribosomal protein L18a [Glycine max] (NP_001236918.1)	NP_001236918.1 [2]	21 kDa	0.0025	0.4	[]	25	9
769.1	60S ribosomal protein L18a [Glycine max]	NP_001236918.1	21 kDa	0.0025	0.4	[]	25	9
1024.1	50S ribosomal protein L18, chloroplastic [Glycine max]	XP_003546534.1	18 kDa	0.0025	12	[]	1	12
429	Cluster of 5-methyltetrahydropteroyltriglutamate--homocysteine methyltransferase 1 [Glycine max] (XP_003522969.1)	XP_003522969.1 [2]	89 kDa	0.0026	0.8	[]	266	220
1442.1	cationic peroxidase 1 [Glycine max]	XP_003552299.1	34 kDa	0.0026	INF	[]	0	9
2026	BSP domain-containing protien precursor [Glycine max]	NP_001235031.1	25 kDa	0.0026	INF	[]	0	9
840	uncharacterized protein LOC100790249 [Glycine max]	XP_006592808.1	26 kDa	0.0027	3.2	[]	8	26
458.2	uncharacterized protein LOC100500578 isoform X1 [Glycine max]	XP_003524972.1	66 kDa	0.0028	2.6	[]	14	36
1058	uncharacterized protein LOC100793768 [Glycine max]	XP_003540546.1	40 kDa	0.0028	0.3	[]	20	6
1189	Cluster of sucrose synthase [Glycine max] (NP_001237525.1)	NP_001237525.1 [2]	92 kDa	0.0028	0.3	[]	20	6
415	subtilisin-like protease Glyma18g48580 isoform X1 [Glycine max]	XP_006595826.2	84 kDa	0.003	2.3	[]	18	42
1306.2	3-hydroxyisobutyryl-CoA hydrolase-like protein 3, mitochondrial isoform X1 [Glycine max]	XP_003530649.1 (+1)	45 kDa	0.003	0	[]	8	0
1736	Cluster of ubiquitin carboxyl-terminal hydrolase 6 [Glycine max] (XP_014634599.1)	XP_014634599.1 [2]	61 kDa	0.003	0	[]	8	0
1736.1	ubiquitin carboxyl-terminal hydrolase 6 [Glycine max]	XP_014634599.1	61 kDa	0.003	0	[]	8	0
425	Cluster of uncharacterized protein LOC100305473 [Glycine max] (NP_001235890.1)	NP_001235890.1 [3]	24 kDa	0.0033	0.6	[]	49	27
728	PREDICTED: acid phosphatase 1 [Glycine max]	XP_003529064.1	?	0.0034	4	[]	5	20
370	Cluster of 60S ribosomal protein L8-3 [Glycine max] (XP_003547944.1)	XP_003547944.1 [3]	28 kDa	0.0035	0.6	[]	71	45
371	uncharacterized protein LOC100806500 [Glycine max]	NP_001240166.1	35 kDa	0.0039	2	[]	28	56
529.1	60S ribosomal protein L6-1 [Glycine max]	XP_003531382.1	26 kDa	0.0039	0.5	[]	34	16
529.4	uncharacterized protein LOC100500022 [Glycine max]	NP_001235724.1	26 kDa	0.0044	0.5	[]	35	17
1442	Cluster of cationic peroxidase 1 [Glycine max] (XP_003552299.1)	XP_003552299.1 [2]	34 kDa	0.0044	11	[]	1	11
1458	uncharacterized protein LOC100500182 precursor [Glycine max]	NP_001238094.1 (+1)	17 kDa	0.0044	11	[]	1	11
116.2	uncharacterized protein LOC100794944 [Glycine max]	NP_001239987.1	29 kDa	0.0045	1.5	[]	113	167
408	Cluster of isopentenyl-diphosphate Delta-isomerase I [Glycine max] (XP_003534511.1)	XP_003534511.1 [2]	34 kDa	0.0045	2	[]	27	54
1189.1	sucrose synthase [Glycine max]	NP_001237525.1	92 kDa	0.0045	0.3	[]	19	6
1189.2	sucrose synthase [Glycine max]	XP_006587064.1	93 kDa	0.0045	0.2	[]	12	2
1543	Cluster of coatomer subunit delta [Glycine max] (XP_003536700.1)	XP_003536700.1 [3]	58 kDa	0.0045	0.2	[]	12	2
1543.1	coatomer subunit delta [Glycine max]	XP_003536700.1 (+1)	58 kDa	0.0045	0.2	[]	12	2
157	Cluster of phosphoglycerate kinase, cytosolic [Glycine max] (XP_003546821.1)	XP_003546821.1 [2]	42 kDa	0.0047	0.9	[]	345	300
1351	methyl-CpG-binding domain-containing protein [Glycine max]	NP_001240074.1 (+1)	30 kDa	0.0048	0.4	[]	22	8
897	linoleate 9S-lipoxygenase 1 [Glycine max]	XP_003528382.1	98 kDa	0.0049	1.9	[]	30	58
633	Cluster of uncharacterized protein LOC100499789 [Glycine max] (NP_001236071.1)	NP_001236071.1 [2]	21 kDa	0.005	0.5	[]	36	18
877.3	probable aldo-keto reductase 1 [Glycine max]	NP_001236007.1	?	0.0051	INF	[]	0	8
1656	calreticulin-3 [Glycine max]	XP_003534500.1 (+1)	50 kDa	0.0051	INF	[]	0	8
1740	50S ribosomal protein L22, chloroplastic [Glycine max]	NP_001304472.1	?	0.0051	INF	[]	0	8
1846	Cluster of glutamine--tRNA ligase [Glycine max] (XP_003536678.1)	XP_003536678.1 [2]	90 kDa	0.0051	INF	[]	0	8
1846.2	LOW QUALITY PROTEIN: glutamine--tRNA ligase [Glycine max]	XP_014628294.1	90 kDa	0.0051	INF	[]	0	8
450.2	proteasome subunit alpha type-4 [Glycine max]	XP_003552274.1	27 kDa	0.0052	0.6	[]	45	25
26.2	gamma-glutamyl hydrolase precursor [Glycine max]	NP_001235549.1	?	0.0053	1.3	[]	287	376
1107	Cluster of ubiquitin carboxyl-terminal hydrolase 14 [Glycine max] (XP_006592584.1)	XP_006592584.1 [2]	90 kDa	0.0054	0.3	[]	17	5
1107.1	ubiquitin carboxyl-terminal hydrolase 14 [Glycine max]	XP_006592584.1	90 kDa	0.0054	0.3	[]	17	5
1261	uridine 5'-monophosphate synthase-like [Glycine max]	NP_001276198.1 (+1)	?	0.0054	6.5	[]	2	13
437	Cluster of uncharacterized protein LOC100499875 [Glycine max] (NP_001237257.1)	NP_001237257.1 [8]	25 kDa	0.0056	0.6	[]	62	39
960.2	uncharacterized protein LOC100779162 [Glycine max]	NP_001242503.1	?	0.0056	4.2	[]	4	17
1162	Cluster of PREDICTED: 1,2-dihydroxy-3-keto-5-methylthiopentene dioxygenase 2 [Glycine max] (XP_003536510.1)	XP_003536510.1 [2]	?	0.0057	5	[]	3	15
1335	uncharacterized protein LOC100305587 [Glycine max]	NP_001237514.1	16 kDa	0.0057	5	[]	3	15
261	Cluster of uncharacterized protein LOC100813027 [Glycine max] (NP_001241481.1)	NP_001241481.1 [2]	32 kDa	0.0058	0.7	[]	90	63
282	protoporphyrinogen oxidase 1, chloroplastic [Glycine max]	XP_003536005.1	59 kDa	0.0058	1.7	[]	54	90
408.1	isopentenyl-diphosphate Delta-isomerase I [Glycine max]	XP_003534511.1	34 kDa	0.0059	2	[]	27	53
334.2	1-aminocyclopropane-1-carboxylate oxidase [Glycine max]	XP_003534723.1	36 kDa	0.0061	0	[]	7	0
1318	uncharacterized protein LOC100305645 [Glycine max]	NP_001238465.1	15 kDa	0.0061	0	[]	7	0
1736.2	ubiquitin carboxyl-terminal hydrolase 6 isoform X2 [Glycine max]	XP_003529967.1	54 kDa	0.0061	0	[]	7	0
1299.1	uncharacterized protein LOC100499846 [Glycine max]	NP_001236826.1 (+1)	16 kDa	0.0064	0.3	[]	15	4
528	sucrose-phosphatase 1 [Glycine max]	XP_006588893.1	47 kDa	0.0065	0.6	[]	43	24
261.1	uncharacterized protein LOC100813027 [Glycine max]	NP_001241481.1	32 kDa	0.0067	0.7	[]	87	61
80	Cluster of PREDICTED: 14-3-3-like protein [Glycine max] (XP_003544808.1)	XP_003544808.1 [3]	?	0.007	0.9	[]	295	255
589	Cluster of histone H1 [Glycine max] (XP_003536128.1)	XP_003536128.1 [2]	20 kDa	0.007	0.6	[]	49	29
343	PREDICTED: primary amine oxidase-like [Glycine max]	XP_003516418.1	?	0.0071	0.7	[]	67	44
1424.2	V-type proton ATPase subunit a3 [Glycine max]	XP_003540986.1	93 kDa	0.0074	0.2	[]	13	3
11	Cluster of PREDICTED: phosphoglycerate kinase, cytosolic [Glycine max] (XP_003546820.1)	XP_003546820.1 [2]	?	0.0075	1	[]	924	881
36	Cluster of PREDICTED: triosephosphate isomerase, cytosolic [Glycine max] (XP_003547334.1)	XP_003547334.1 [2]	?	0.0078	1.3	[]	351	447
65	Cluster of heat shock protein 90-2 [Glycine max] (NP_001236599.1)	NP_001236599.1 [4]	?	0.0078	0.9	[]	293	254
848	40S ribosomal protein S11 [Glycine max]	NP_001236968.1 (+1)	18 kDa	0.0078	0.5	[]	36	19
243	Cluster of uncharacterized protein LOC100794855 [Glycine max] (NP_001241503.1)	NP_001241503.1 [2]	36 kDa	0.0079	1.6	[]	59	95
425.1	uncharacterized protein LOC100305473 [Glycine max]	NP_001235890.1	24 kDa	0.0079	0.5	[]	32	16
1475	PREDICTED: stellacyanin-like [Glycine max]	XP_003550819.1	?	0.0079	10	[]	1	10
157.2	PREDICTED: phosphoglycerate kinase, cytosolic [Glycine max]	XP_003531483.1	?	0.0081	0.9	[]	303	264
745.2	uncharacterized protein LOC100305798 [Glycine max]	NP_001236831.1	14 kDa	0.0081	0.1	[]	9	1
1738	probable linoleate 9S-lipoxygenase 5 [Glycine max]	XP_003536076.1	98 kDa	0.0081	0.1	[]	9	1
31	Cluster of PREDICTED: glyceraldehyde-3-phosphate dehydrogenase, cytosolic [Glycine max] (XP_003523131.1)	XP_003523131.1 [6]	?	0.0082	0.9	[]	533	490
95	V-type proton ATPase catalytic subunit A-like [Glycine max]	NP_001242061.1	69 kDa	0.0082	0.8	[]	192	158
268	uncharacterized protein LOC100306554 [Glycine max]	NP_001236653.1	?	0.0083	1.4	[]	109	158
649.2	uncharacterized protein LOC100797787 [Glycine max]	XP_014619022.1 (+1)	60 kDa	0.0083	3.6	[]	5	18
1069	indole-3-glycerol phosphate synthase, chloroplastic [Glycine max]	XP_003519406.1	43 kDa	0.0083	3.6	[]	5	18
1224	Cluster of mitochondrial-processing peptidase subunit alpha [Glycine max] (XP_003530042.1)	XP_003530042.1 [2]	54 kDa	0.0085	0.4	[]	25	11
493	Cluster of glutathione reductase, cytosolic isoform X1 [Glycine max] (XP_006599444.1)	XP_006599444.1 [3]	55 kDa	0.0087	0.6	[]	47	28
493.1	glutathione reductase, cytosolic isoform X1 [Glycine max]	XP_006599444.1 (+1)	55 kDa	0.0087	0.6	[]	47	28
633.1	uncharacterized protein LOC100499789 [Glycine max]	NP_001236071.1	21 kDa	0.0088	0.5	[]	33	17
31.2	glyceraldehyde-3-phosphate dehydrogenase [Glycine max]	NP_001236129.1 (+1)	37 kDa	0.0091	0.9	[]	445	404
260	Cluster of 60S ribosomal protein L3 [Glycine max] (XP_003536417.1)	XP_003536417.1 [3]	44 kDa	0.0091	0.7	[]	89	64
1161.2	uncharacterized protein LOC100500283 [Glycine max]	NP_001235799.1	12 kDa	0.0091	6	[]	2	12
1445	beta-amyrin 24-hydroxylase [Glycine max]	NP_001236154.1	?	0.0091	6	[]	2	12
1314	glutathione hydrolase 1 [Glycine max]	XP_003552129.1	67 kDa	0.0093	4.7	[]	3	14
11.1	PREDICTED: phosphoglycerate kinase, cytosolic [Glycine max]	XP_003546820.1	?	0.0096	1	[]	852	812
698.2	ectonucleotide pyrophosphatase/phosphodiesterase family member 3-like [Glycine max]	NP_001304578.1	?	0.0099	INF	[]	0	7
1425.3	polyphenol oxidase A1, chloroplastic [Glycine max]	XP_003541548.2	70 kDa	0.0099	INF	[]	0	7
1517.2	ATP-dependent Clp protease proteolytic subunit 3, chloroplastic [Glycine max]	XP_003552706.1	35 kDa	0.0099	INF	[]	0	7
1702	phospholipase A1-Igamma2, chloroplastic isoform X1 [Glycine max]	XP_006576919.2 (+1)	56 kDa	0.0099	INF	[]	0	7
1725	chloroplastic import inner membrane translocase subunit TIM22-2 [Glycine max]	XP_003519612.1 (+1)	25 kDa	0.0099	INF	[]	0	7
1825	Cluster of 50S ribosomal protein L6, chloroplastic [Glycine max] (XP_003548187.1)	XP_003548187.1 [2]	25 kDa	0.0099	INF	[]	0	7
1825.1	50S ribosomal protein L6, chloroplastic [Glycine max]	XP_003548187.1	25 kDa	0.0099	INF	[]	0	7
1846.1	glutamine--tRNA ligase [Glycine max]	XP_003536678.1	90 kDa	0.0099	INF	[]	0	7
116.1	chlorophyll a-b binding protein, chloroplastic [Glycine max]	XP_003528751.1 (+1)	29 kDa	0.01	1.4	[]	132	185
405	uncharacterized protein LOC100795218 precursor [Glycine max]	NP_001242215.1	29 kDa	0.01	0.6	[]	44	26
116	Cluster of chlorophyll a-b binding protein, chloroplastic [Glycine max] (XP_003528751.1)	XP_003528751.1 [3]	29 kDa	0.011	1.4	[]	149	205
260.1	60S ribosomal protein L3 [Glycine max]	XP_003536417.1	44 kDa	0.011	0.7	[]	88	64
337.2	linoleate 13S-lipoxygenase 2-1, chloroplastic [Glycine max]	XP_003537948.1	104 kDa	0.011	1.8	[]	31	56
357.2	uncharacterized protein LOC100810979 [Glycine max]	NP_001242786.1	21 kDa	0.011	2	[]	23	45
450.1	proteasome subunit alpha type-4 [Glycine max]	XP_006576505.1	27 kDa	0.011	0.6	[]	46	28
745	Cluster of PREDICTED: 60S ribosomal protein L34 [Glycine max] (XP_003518726.1)	XP_003518726.1 [2]	?	0.011	0.4	[]	20	8
781	PGR5-like protein 1A, chloroplastic [Glycine max]	XP_003525746.1	36 kDa	0.011	0.6	[]	51	32
31.3	glyceraldehyde-3-phosphate dehydrogenase, cytosolic [Glycine max]	XP_003526975.1	37 kDa	0.012	0.9	[]	419	381
36.1	PREDICTED: triosephosphate isomerase, cytosolic [Glycine max]	XP_003547334.1	?	0.012	1.3	[]	296	378
80.1	PREDICTED: 14-3-3-like protein [Glycine max]	XP_003544808.1	?	0.012	0.8	[]	164	134
202	Cluster of uncharacterized protein LOC100500098 [Glycine max] (NP_001236772.1)	NP_001236772.1 [2]	14 kDa	0.012	0.7	[]	81	58
337	Cluster of linoleate 13S-lipoxygenase 2-1, chloroplastic [Glycine max] (XP_003539375.1)	XP_003539375.1 [2]	104 kDa	0.012	1.7	[]	46	76
468	uncharacterized protein LOC100778390 [Glycine max]	NP_001241045.1	23 kDa	0.012	0.6	[]	52	33
506	hydroxyphenylpyruvate reductase-like [Glycine max]	NP_001304467.1	?	0.012	1.9	[]	26	49
529.3	60S ribosomal protein L6 [Glycine max]	XP_003531428.1	26 kDa	0.012	0.6	[]	36	20
775	uncharacterized protein LOC100810397 [Glycine max]	XP_003556140.1	68 kDa	0.012	0.5	[]	24	11
1271	uncharacterized protein LOC100500331 [Glycine max]	NP_001236459.1	11 kDa	0.012	0.4	[]	17	6
23.4	catalase-3 [Glycine max]	NP_001235974.1	57 kDa	0.013	1.3	[]	186	248
104	PREDICTED: chlorophyll a-b binding protein 8, chloroplastic [Glycine max]	XP_003545381.1	?	0.013	0.9	[]	216	184
408.2	uncharacterized protein LOC100789313 [Glycine max]	NP_001242135.1	?	0.013	1.9	[]	27	50
642	uncharacterized protein LOC100527085 [Glycine max]	NP_001238470.1	22 kDa	0.013	1.8	[]	30	54
1826.2	uncharacterized protein LOC100805858 precursor [Glycine max]	NP_001242784.1	55 kDa	0.013	0	[]	6	0
1854	cysteine--tRNA ligase 2, cytoplasmic isoform X1 [Glycine max]	XP_006605906.1	63 kDa	0.013	0	[]	6	0
1981	uncharacterized protein LOC100793686 precursor [Glycine max]	NP_001242225.1	34 kDa	0.013	0	[]	6	0
2035.1	UDP-glucuronic acid decarboxylase 2 [Glycine max]	XP_003550538.1 (+1)	44 kDa	0.013	0	[]	6	0
75.1	adenosylhomocysteinase-like [Glycine max]	NP_001304442.1 (+1)	53 kDa	0.014	1.3	[]	207	272
611.1	PREDICTED: peptidyl-prolyl cis-trans isomerase CYP37, chloroplastic-like [Glycine max]	XP_003527264.1	?	0.014	0.5	[]	29	15
673	uncharacterized protein LOC100818968 [Glycine max]	XP_003526620.1	49 kDa	0.014	2.1	[]	18	37
768.2	DEAD-box ATP-dependent RNA helicase 3, chloroplastic [Glycine max]	XP_003554590.1	84 kDa	0.014	2.5	[]	10	25
769.2	uncharacterized protein LOC100306174 [Glycine max]	NP_001238728.1	21 kDa	0.014	0.4	[]	18	7
825	Cluster of uncharacterized protein LOC100499978 [Glycine max] (NP_001235102.1)	NP_001235102.1 [2]	24 kDa	0.014	0.5	[]	29	15
1024.2	uncharacterized protein LOC100306308 [Glycine max]	NP_001236805.1	?	0.014	9	[]	1	9
1220	uncharacterized protein LOC100305574 [Glycine max]	XP_003538137.1 (+1)	8 kDa	0.014	0.3	[]	15	5
1669	uncharacterized protein LOC100526931 [Glycine max]	NP_001236161.1	20 kDa	0.014	9	[]	1	9
132	Cluster of uncharacterized protein LOC100804285 [Glycine max] (XP_003534213.1)	XP_003534213.1 [2]	123 kDa	0.015	0.8	[]	175	146
202.1	uncharacterized protein LOC100500098 [Glycine max]	NP_001236772.1	14 kDa	0.015	0.7	[]	72	51
611	Cluster of PREDICTED: peptidyl-prolyl cis-trans isomerase CYP37, chloroplastic-like [Glycine max] (XP_003527264.1)	XP_003527264.1 [2]	?	0.015	0.6	[]	34	19
1310	uncharacterized protein LOC100305945 [Glycine max]	NP_001235332.1 (+7)	17 kDa	0.015	5.5	[]	2	11
1713	uncharacterized protein LOC100499662 [Glycine max]	NP_001237954.1	22 kDa	0.015	0.6	[]	34	19
31.1	PREDICTED: glyceraldehyde-3-phosphate dehydrogenase, cytosolic [Glycine max]	XP_003523131.1	?	0.017	0.9	[]	436	402
75	Cluster of adenosylhomocysteinase-like [Glycine max] (NP_001304442.1)	NP_001304442.1 [3]	53 kDa	0.017	1.3	[]	210	274
745.1	PREDICTED: 60S ribosomal protein L34 [Glycine max]	XP_003518726.1	?	0.017	0.4	[]	19	8
78	Cluster of peroxidase-like protein isoform X1 [Glycine max] (XP_014621975.1)	XP_014621975.1 [3]	30 kDa	0.018	0.9	[]	200	171
157.1	phosphoglycerate kinase, cytosolic [Glycine max]	XP_003546821.1	42 kDa	0.018	0.9	[]	320	288
198	Cluster of calreticulin-1 precursor [Glycine max] (NP_001236351.1)	NP_001236351.1 [2]	48 kDa	0.018	0.8	[]	114	90
437.1	uncharacterized protein LOC100499875 [Glycine max]	NP_001237257.1	25 kDa	0.018	0.6	[]	37	22
450	Cluster of proteasome subunit alpha type-4 [Glycine max] (XP_006576505.1)	XP_006576505.1 [2]	27 kDa	0.018	0.7	[]	49	32
695	Cluster of 26S proteasome non-ATPase regulatory subunit 1 homolog A-like [Glycine max] (XP_003525214.1)	XP_003525214.1 [2]	109 kDa	0.018	0.5	[]	27	14
695.2	26S proteasome non-ATPase regulatory subunit 1 homolog A [Glycine max]	XP_003530934.1	110 kDa	0.018	0.5	[]	23	11
942	Cluster of uncharacterized protein LOC100527195 [Glycine max] (NP_001236257.1)	NP_001236257.1 [2]	25 kDa	0.018	0.5	[]	27	14
942.1	uncharacterized protein LOC100527195 [Glycine max]	NP_001236257.1	25 kDa	0.018	0.5	[]	27	14
136.1	cysteine synthase isoform X1 [Glycine max]	XP_003518876.1	42 kDa	0.019	0.9	[]	191	163
1443	Cluster of uncharacterized protein LOC100527347 [Glycine max] (NP_001238556.1)	NP_001238556.1 [2]	17 kDa	0.019	INF	[]	0	6
1443.1	uncharacterized protein LOC100527347 [Glycine max]	NP_001238556.1	17 kDa	0.019	INF	[]	0	6
1760	uncharacterized protein LOC100790275 [Glycine max]	NP_001239634.1	35 kDa	0.019	INF	[]	0	6
1783	rhodanese-like domain-containing protein 11, chloroplastic [Glycine max]	XP_003526989.1	32 kDa	0.019	INF	[]	0	6
150	Cluster of 60S ribosomal protein L4 [Glycine max] (XP_003542496.1)	XP_003542496.1 [3]	45 kDa	0.02	0.8	[]	137	112
297.2	uncharacterized protein LOC100786575 [Glycine max]	NP_001242462.1	?	0.02	0.6	[]	33	19
672	uncharacterized protein LOC100306424 [Glycine max]	NP_001238638.1	23 kDa	0.02	2.2	[]	12	27
696	Cluster of dihydropyrimidine dehydrogenase (NADP(+)), chloroplastic [Glycine max] (XP_003528976.1)	XP_003528976.1 [2]	46 kDa	0.02	0.5	[]	24	12
696.1	dihydropyrimidine dehydrogenase (NADP(+)), chloroplastic [Glycine max]	XP_003528976.1	46 kDa	0.02	0.5	[]	24	12
960	Cluster of uncharacterized protein LOC100803110 [Glycine max] (NP_001239826.1)	NP_001239826.1 [2]	33 kDa	0.02	2.4	[]	10	24
1008	Cluster of protease Do-like 2, chloroplastic isoform X1 [Glycine max] (XP_003536894.1)	XP_003536894.1 [2]	68 kDa	0.02	0.5	[]	24	12
1008.2	protease Do-like 2, chloroplastic [Glycine max]	XP_003520225.1	67 kDa	0.02	0.5	[]	24	12
1023	Cluster of 60S ribosomal protein L36-3 isoform X1 [Glycine max] (XP_003536462.1)	XP_003536462.1 [2]	12 kDa	0.02	0.5	[]	24	12
11.2	phosphoglycerate kinase, cytosolic [Glycine max]	XP_003531482.1	50 kDa	0.021	1	[]	808	780
367	ribosomal protein S3 (chloroplast) [Glycine max]	YP_538803.1 (+1)	25 kDa	0.021	1.7	[]	33	56
1035.2	26S proteasome non-ATPase regulatory subunit 12 homolog A isoform X2 [Glycine max]	XP_003526842.1	51 kDa	0.021	0.3	[]	11	3
394.5	ras-related protein Rab11A [Glycine max]	XP_014634424.1	25 kDa	0.022	0.4	[]	17	7
1075	PLAT domain-containing protein 3 [Glycine max]	XP_003525059.1	21 kDa	0.022	2.7	[]	7	19
23.3	catalase-1/2 [Glycine max]	NP_001237556.1	57 kDa	0.023	1.3	[]	204	264
182	photosystem II protein H (chloroplast) [Glycine max]	YP_538794.1	8 kDa	0.023	0.8	[]	157	132
283	Cluster of polyadenylate-binding protein RBP45 isoform X1 [Glycine max] (XP_003542872.1)	XP_003542872.1 [4]	45 kDa	0.023	1.6	[]	44	70
516	Cluster of kunitz-type trypsin inhibitor KTI1-like [Glycine max] (XP_003532236.1)	XP_003532236.1 [2]	23 kDa	0.023	1.8	[]	28	49
620	COBW domain-containing protein 1 [Glycine max]	XP_003536775.1	50 kDa	0.023	0.6	[]	41	26
1180.2	coatomer subunit beta-1 [Glycine max]	XP_003531763.1	106 kDa	0.023	0.4	[]	14	5
1448	uncharacterized protein LOC100810326 isoform X2 [Glycine max]	XP_003519114.1	65 kDa	0.023	0.4	[]	14	5
198.2	calreticulin [Glycine max]	XP_003555807.1	49 kDa	0.024	0.8	[]	94	73
260.2	60S ribosomal protein L3-like [Glycine max]	NP_001276269.1	?	0.024	0.7	[]	73	54
453.2	fasciclin-like arabinogalactan protein 2 [Glycine max]	XP_003519683.1	44 kDa	0.024	0.6	[]	42	27
1410	uncharacterized protein LOC100809400 [Glycine max]	NP_001241241.1	34 kDa	0.024	4	[]	3	12
315.2	uncharacterized protein LOC100305510 [Glycine max]	NP_001236395.1	17 kDa	0.025	0.7	[]	49	33
825.1	uncharacterized protein LOC100499978 [Glycine max]	NP_001235102.1	24 kDa	0.025	0.5	[]	26	14
1162.2	uncharacterized protein LOC100306042 [Glycine max]	NP_001236651.1	?	0.025	5	[]	2	10
1500	Cluster of 40S ribosomal protein S7 [Glycine max] (XP_006587502.1)	XP_006587502.1 [2]	22 kDa	0.025	5	[]	2	10
1500.1	40S ribosomal protein S7 [Glycine max]	XP_006587502.1	22 kDa	0.025	5	[]	2	10
1543.2	coatomer subunit delta [Glycine max]	XP_003537859.1	58 kDa	0.025	0.2	[]	9	2
1647	Cluster of ABC transporter F family member 1 [Glycine max] (XP_003543452.1)	XP_003543452.1 [2]	66 kDa	0.025	8	[]	1	8
1647.1	ABC transporter F family member 1 [Glycine max]	XP_003543452.1	66 kDa	0.025	8	[]	1	8
26	Cluster of PREDICTED: gamma-glutamyl hydrolase isoform X1 [Glycine max] (XP_006593481.1)	XP_006593481.1 [2]	?	0.026	1.2	[]	373	458
101.1	malate dehydrogenase, cytoplasmic-like [Glycine max]	NP_001243291.1	35 kDa	0.026	0.9	[]	177	152
150.1	60S ribosomal protein L4 [Glycine max]	XP_003542496.1	45 kDa	0.026	0.8	[]	117	95
394.2	ras-related protein Rab11C [Glycine max]	XP_003537971.1 (+1)	24 kDa	0.026	0.7	[]	43	28
394.7	ras-related protein Rab11A [Glycine max]	XP_003552040.1	25 kDa	0.026	0.4	[]	18	8
845.2	ubiquitin-activating enzyme E1 1 [Glycine max]	XP_006596435.1	121 kDa	0.026	0.4	[]	18	8
1154.1	cell division protein FtsZ homolog 2-1, chloroplastic [Glycine max]	XP_003541462.2	51 kDa	0.026	0.4	[]	18	8
1164	uncharacterized protein LOC100499921 [Glycine max]	NP_001238011.1	17 kDa	0.026	0.5	[]	22	11
1224.2	mitochondrial-processing peptidase subunit alpha [Glycine max]	XP_003531643.1	54 kDa	0.026	0.5	[]	22	11
1361	uncharacterized protein LOC100305730 [Glycine max]	NP_001235906.1	19 kDa	0.026	0.5	[]	22	11
1721	uncharacterized protein At5g03900, chloroplastic [Glycine max]	XP_003516809.1	57 kDa	0.026	0	[]	5	0
1816	4-coumarate--CoA ligase-like 5 isoform X1 [Glycine max]	XP_003545004.1	60 kDa	0.026	0	[]	5	0
1876	3-phosphoshikimate 1-carboxyvinyltransferase 2 [Glycine max]	XP_003521857.1	56 kDa	0.026	0	[]	5	0
1995	uncharacterized protein LOC100527631 [Glycine max]	NP_001235185.1 (+4)	17 kDa	0.026	0	[]	5	0
2032	aquaporin PIP1-2 [Glycine max]	XP_006573347.1 (+1)	28 kDa	0.026	0	[]	5	0
124	lipoxygenase-9 [Glycine max]	NP_001237323.1	?	0.027	1.3	[]	239	303
198.1	calreticulin-1 precursor [Glycine max]	NP_001236351.1	48 kDa	0.027	0.8	[]	103	82
697	ATPase ARSA1 [Glycine max]	XP_003556239.1 (+2)	44 kDa	0.027	1.9	[]	19	36
709	isocitrate dehydrogenase [NAD] catalytic subunit 5, mitochondrial [Glycine max]	XP_003535178.1	39 kDa	0.027	0.6	[]	32	19
852	ribosomal protein S4 (chloroplast) [Glycine max]	YP_538753.1	24 kDa	0.027	0.6	[]	27	15
4.1	ribulose bisphosphate carboxylase/oxygenase activase, chloroplastic-like [Glycine max]	NP_001240245.1	49 kDa	0.028	1.2	[]	952	1109
5	ATP synthase CF1 beta subunit (chloroplast) [Glycine max]	YP_538748.1	54 kDa	0.028	1.1	[]	1381	1585
243.1	uncharacterized protein LOC100794855 [Glycine max]	NP_001241503.1	36 kDa	0.028	1.5	[]	59	88
372	Cluster of aconitate hydratase 1 [Glycine max] (XP_003517155.1)	XP_003517155.1 [2]	99 kDa	0.028	0.8	[]	124	102
372.1	aconitate hydratase 1 [Glycine max]	XP_003517155.1	99 kDa	0.028	0.8	[]	123	101
474	Cluster of peptidyl-prolyl cis-trans isomerase FKBP62 [Glycine max] (XP_003520990.2)	XP_003520990.2 [4]	65 kDa	0.028	0.7	[]	45	30
839	PREDICTED: 30S Ribosomal protein S1 isoform X1 [Glycine max]	XP_003553029.3	?	0.028	2.3	[]	10	23
960.1	uncharacterized protein LOC100803110 [Glycine max]	NP_001239826.1	33 kDa	0.028	2.3	[]	10	23
1281.2	uncharacterized protein LOC100806043 isoform X1 [Glycine max]	XP_003548797.1 (+1)	34 kDa	0.028	0.1	[]	7	1
1672	aminopeptidase M1 isoform X1 [Glycine max]	XP_006578084.1 (+1)	102 kDa	0.028	0.1	[]	7	1
1969	probable inactive receptor kinase At2g26730 [Glycine max]	XP_006600766.1 (+1)	71 kDa	0.028	0.1	[]	7	1
458	Cluster of uncharacterized protein LOC100815475 [Glycine max] (NP_001242339.1)	NP_001242339.1 [2]	?	0.029	1.8	[]	25	44
589.1	histone H1 [Glycine max]	XP_003536128.1	20 kDa	0.029	0.6	[]	33	20
986	Cluster of matrix metalloproteinase precursor [Glycine max] (NP_001236529.1)	NP_001236529.1 [2]	?	0.029	0.6	[]	28	16
986.1	matrix metalloproteinase precursor [Glycine max]	NP_001236529.1	?	0.029	0.6	[]	28	16
1008.1	protease Do-like 2, chloroplastic isoform X1 [Glycine max]	XP_003536894.1	68 kDa	0.029	0.5	[]	23	12
1337	probable carotenoid cleavage dioxygenase 4, chloroplastic [Glycine max]	XP_003516508.1	65 kDa	0.029	3	[]	5	15
1923	PREDICTED: 28 kDa ribonucleoprotein, chloroplastic-like [Glycine max]	XP_003523114.1	?	0.029	0.5	[]	19	9
458.1	uncharacterized protein LOC100815475 [Glycine max]	NP_001242339.1	?	0.03	1.9	[]	20	37
599	Cluster of bifunctional monothiol glutaredoxin-S16, chloroplastic [Glycine max] (XP_003520429.1)	XP_003520429.1 [2]	32 kDa	0.03	2	[]	15	30
379.2	uncharacterized protein LOC100807342 [Glycine max]	NP_001241184.1	37 kDa	0.031	0.8	[]	136	114
7.3	glycine dehydrogenase (decarboxylating), mitochondrial [Glycine max]	XP_003526001.1	111 kDa	0.032	1.3	[]	244	307
37	Cluster of serine glyoxylate aminotransferase 3 isoform X1 [Glycine max] (XP_006584642.1)	XP_006584642.1 [3]	44 kDa	0.032	1.2	[]	284	353
65.3	heat shock protein 83 [Glycine max]	XP_006599549.1	80 kDa	0.032	0.8	[]	105	85
518	Cluster of soluble inorganic pyrophosphatase 4 isoform X1 [Glycine max] (XP_006604534.1)	XP_006604534.1 [2]	26 kDa	0.032	0.7	[]	57	41
861	Cluster of uncharacterized protein LOC100499863 [Glycine max] (NP_001237077.1)	NP_001237077.1 [4]	21 kDa	0.032	2.1	[]	13	27
861.2	uncharacterized protein LOC100305912 [Glycine max]	NP_001238636.1	21 kDa	0.032	2.6	[]	7	18
117.2	soyasapogenol B glucuronide galactosyltransferase [Glycine max]	NP_001304384.1	?	0.033	1.5	[]	47	72
292.3	chaperonin CPN60-2, mitochondrial [Glycine max]	XP_003556325.1	61 kDa	0.033	0.8	[]	68	51
314.6	14-3-3 protein SGF14n [Glycine max]	NP_001238592.1	30 kDa	0.033	0.4	[]	16	7
325	Cluster of uncharacterized protein LOC100804748 [Glycine max] (NP_001242448.1)	NP_001242448.1 [8]	30 kDa	0.033	1.4	[]	76	108
605	succinate dehydrogenase [ubiquinone] flavoprotein subunit 1, mitochondrial [Glycine max]	XP_003537582.1	69 kDa	0.033	1.8	[]	21	38
1023.2	60S ribosomal protein L36-3 [Glycine max]	XP_014628194.1	12 kDa	0.033	0.5	[]	20	10
1063	Cluster of villin-4 [Glycine max] (XP_003546420.1)	XP_003546420.1 [3]	108 kDa	0.033	0.4	[]	16	7
1063.1	villin-4 [Glycine max]	XP_003546420.1 (+1)	108 kDa	0.033	0.4	[]	16	7
1977	aquaporin PIP2-10 [Glycine max]	NP_001240039.1	30 kDa	0.033	2.3	[]	9	21
202.2	uncharacterized protein LOC100526993 [Glycine max]	NP_001236993.1	14 kDa	0.034	0.7	[]	59	43
270.4	fructokinase-2 [Glycine max]	XP_003537935.1	35 kDa	0.034	0.6	[]	36	23
472	Cluster of uncharacterized protein LOC100306058 [Glycine max] (NP_001236893.1)	NP_001236893.1 [3]	?	0.034	1.7	[]	30	50
482.2	iron-superoxide dismutase [Glycine max]	NP_001237901.1	?	0.034	1.9	[]	16	31
536.1	D-3-phosphoglycerate dehydrogenase 2, chloroplastic [Glycine max]	XP_003529507.1	66 kDa	0.034	1.7	[]	30	50
613	Cluster of 60S ribosomal protein L13-1 [Glycine max] (XP_006578380.1)	XP_006578380.1 [3]	24 kDa	0.034	0.7	[]	43	29
1080.2	membrane steroid-binding protein 1 [Glycine max]	XP_003548200.1	24 kDa	0.034	3.2	[]	4	13
1428	probable endo-1,3(4)-beta-glucanase ARB_01444 [Glycine max]	XP_003531857.1	73 kDa	0.034	3.2	[]	4	13
10.2	glutamine synthetase precursor [Glycine max]	NP_001237784.1	?	0.035	1.2	[]	397	481
61.1	3'-hydroxy-N-methyl-(S)-coclaurine 4'-O-methyltransferase-like [Glycine max]	NP_001243073.1	42 kDa	0.035	1.3	[]	183	235
63.1	sedoheptulose-1,7-bisphosphatase, chloroplastic [Glycine max]	XP_003538446.1	42 kDa	0.035	0.9	[]	291	266
113.1	uncharacterized protein LOC100305993 precursor [Glycine max]	NP_001236014.1	?	0.035	0.9	[]	154	132
302	subtilisin-like protease C1 precursor [Glycine max]	NP_001237585.1	?	0.035	0.8	[]	83	65
825.2	60S ribosomal protein L13a-4 [Glycine max]	XP_006586250.1	24 kDa	0.035	0.6	[]	25	14
1424	Cluster of V-type proton ATPase subunit a3 [Glycine max] (XP_003537855.1)	XP_003537855.1 [2]	93 kDa	0.035	0.4	[]	13	5
1424.1	V-type proton ATPase subunit a3 [Glycine max]	XP_003537855.1	93 kDa	0.035	0.4	[]	13	5
136	Cluster of cysteine synthase isoform X1 [Glycine max] (XP_003518876.1)	XP_003518876.1 [2]	42 kDa	0.036	0.9	[]	195	172
429.1	5-methyltetrahydropteroyltriglutamate--homocysteine methyltransferase 1 [Glycine max]	XP_003522969.1	89 kDa	0.036	0.9	[]	163	141
463.1	DEAD-box ATP-dependent RNA helicase 56 [Glycine max]	XP_003522620.1 (+1)	48 kDa	0.036	0.7	[]	52	37
472.1	uncharacterized protein LOC100306058 [Glycine max]	NP_001236893.1	?	0.036	1.8	[]	19	35
806	UDP-glucosyl transferase 73B2 [Glycine max]	XP_003518710.1	53 kDa	0.036	2	[]	14	28
150.2	60S ribosomal protein L4 [Glycine max]	XP_003537248.1	45 kDa	0.037	0.8	[]	118	98
406.3	uncharacterized protein LOC100790820 isoform X1 [Glycine max]	XP_014632835.1 (+1)	29 kDa	0.037	INF	[]	0	5
1100	Cluster of PREDICTED: glucan endo-1,3-beta-glucosidase [Glycine max] (XP_003540349.1)	XP_003540349.1 [2]	?	0.037	2.7	[]	6	16
1100.1	PREDICTED: glucan endo-1,3-beta-glucosidase [Glycine max]	XP_003540349.1	?	0.037	2.7	[]	6	16
1100.2	glucan endo-1,3-beta-glucosidase-like [Glycine max]	XP_003537741.1	37 kDa	0.037	INF	[]	0	5
1629	PREDICTED: syntaxin-112-like isoform X2 [Glycine max]	XP_003517224.1	?	0.037	INF	[]	0	5
1687	uncharacterized protein LOC100527505 [Glycine max]	NP_001236995.1	11 kDa	0.037	INF	[]	0	5
283.1	polyadenylate-binding protein RBP45 isoform X1 [Glycine max]	XP_003542872.1	45 kDa	0.038	1.6	[]	39	61
463	Cluster of DEAD-box ATP-dependent RNA helicase 56 [Glycine max] (XP_003522620.1)	XP_003522620.1 [4]	48 kDa	0.038	0.7	[]	54	39
536	Cluster of D-3-phosphoglycerate dehydrogenase 2, chloroplastic [Glycine max] (XP_003529507.1)	XP_003529507.1 [2]	66 kDa	0.038	1.6	[]	32	52
917	malonyl-CoA:isoflavone 7-O-glucoside-6''-O-malonyltransferase [Glycine max]	NP_001237760.1	52 kDa	0.038	2.2	[]	10	22
1490	uncharacterized protein LOC100811673 [Glycine max]	XP_003525168.1	43 kDa	0.038	3.7	[]	3	11
23	Cluster of catalase [Glycine max] (NP_001240021.1)	NP_001240021.1 [4]	57 kDa	0.039	1.2	[]	407	491
281.2	uncharacterized protein LOC100797622 [Glycine max]	NP_001241225.1	38 kDa	0.039	0.8	[]	66	50
558	15-cis-phytoene desaturase, chloroplastic/chromoplastic [Glycine max]	XP_003538537.1	63 kDa	0.039	1.7	[]	26	44
565.1	uncharacterized protein LOC100500043 [Glycine max]	NP_001236040.1 (+1)	17 kDa	0.039	0.7	[]	39	26
1038	multiple organellar RNA editing factor 9-like [Glycine max]	NP_001240266.1	25 kDa	0.039	2.4	[]	8	19
315	Cluster of eukaryotic translation initiation factor 5A3 [Glycine max] (NP_001237458.1)	NP_001237458.1 [2]	17 kDa	0.04	0.8	[]	79	62
315.1	eukaryotic translation initiation factor 5A3 [Glycine max]	NP_001237458.1	17 kDa	0.04	0.8	[]	79	62
547.2	ribosomal protein L30/L7 family protein isoform X1 [Glycine max]	XP_006582827.1 (+1)	29 kDa	0.04	0.7	[]	40	27
29	photosystem II 47 kDa protein (chloroplast) [Glycine max]	YP_538791.1	56 kDa	0.041	0.9	[]	432	409
101	Cluster of malate dehydrogenase, cytoplasmic-like [Glycine max] (NP_001243291.1)	NP_001243291.1 [2]	35 kDa	0.041	0.9	[]	201	179
243.2	uncharacterized protein At2g37660, chloroplastic [Glycine max]	XP_003552177.1	28 kDa	0.041	1.5	[]	44	67
474.3	peptidyl-prolyl cis-trans isomerase FKBP62 [Glycine max]	XP_014634972.1	61 kDa	0.042	0.7	[]	41	28
590.2	uncharacterized protein LOC100499973 [Glycine max]	NP_001235026.1	17 kDa	0.042	2	[]	13	26
659	Cluster of UPF0051 protein ABCI8, chloroplastic [Glycine max] (XP_003542663.1)	XP_003542663.1 [2]	61 kDa	0.042	0.6	[]	34	22
659.1	UPF0051 protein ABCI8, chloroplastic [Glycine max]	XP_003542663.1	61 kDa	0.042	0.6	[]	34	22
768	Cluster of DEAD-box ATP-dependent RNA helicase 3, chloroplastic [Glycine max] (XP_003521635.1)	XP_003521635.1 [2]	84 kDa	0.042	2	[]	13	26
861.1	uncharacterized protein LOC100499863 [Glycine max]	NP_001237077.1 (+2)	21 kDa	0.042	2	[]	13	26
1486	PREDICTED: uncharacterized protein LOC100306136 isoform X1 [Glycine max]	XP_014626801.1	?	0.042	4.5	[]	2	9
1503	UDP-glycosyltransferase 74G1 [Glycine max]	XP_003548080.2	54 kDa	0.042	4.5	[]	2	9
128.2	malate dehydrogenase, mitochondrial-like [Glycine max]	NP_001276183.1	36 kDa	0.043	0.9	[]	143	123
183.1	acid beta-fructofuranosidase [Glycine max]	XP_003549902.1	72 kDa	0.043	0.8	[]	120	101
281	Cluster of uncharacterized protein LOC100784610 [Glycine max] (NP_001241477.1)	NP_001241477.1 [2]	38 kDa	0.043	0.8	[]	85	68
845.1	ubiquitin-activating enzyme E1 1 [Glycine max]	XP_006602078.1	124 kDa	0.043	0.5	[]	18	9
1154	Cluster of cell division protein FtsZ homolog 2-1, chloroplastic [Glycine max] (XP_003541462.2)	XP_003541462.2 [3]	51 kDa	0.043	0.5	[]	18	9
1184	60S ribosomal protein L28-2 [Glycine max]	XP_003543611.1	17 kDa	0.043	0.5	[]	18	9
1517	Cluster of ATP-dependent Clp protease proteolytic subunit 3, chloroplastic [Glycine max] (XP_003518640.1)	XP_003518640.1 [2]	35 kDa	0.043	7	[]	1	7
1551	glutathione S-transferase GST 23 [Glycine max]	NP_001236903.1	?	0.043	7	[]	1	7
1584	uncharacterized protein LOC100779419 [Glycine max]	NP_001242507.1	29 kDa	0.043	7	[]	1	7
1674	probable glucan 1,3-alpha-glucosidase [Glycine max]	XP_003523210.1	104 kDa	0.043	7	[]	1	7
547	Cluster of PREDICTED: 60S ribosomal protein L7-4-like isoform X1 [Glycine max] (XP_006585662.1)	XP_006585662.1 [4]	?	0.044	0.7	[]	42	29
695.1	26S proteasome non-ATPase regulatory subunit 1 homolog A-like [Glycine max]	XP_003525214.1	109 kDa	0.044	0.6	[]	23	13
1670	methylthioribose kinase 1-like [Glycine max]	NP_001276227.1	48 kDa	0.044	0.2	[]	8	2
1714	probable acyl-activating enzyme 16, chloroplastic isoform X1 [Glycine max]	XP_003537522.1	80 kDa	0.044	0.2	[]	8	2
101.2	cytosolic malate dehydrogenase [Glycine max]	NP_001236661.1	?	0.045	0.9	[]	154	134
113.2	heme-binding protein 2 [Glycine max]	XP_003517945.1	26 kDa	0.045	0.9	[]	152	132
281.1	uncharacterized protein LOC100784610 [Glycine max]	NP_001241477.1	38 kDa	0.045	0.8	[]	74	58
314.7	14-3-3 protein SGF14p [Glycine max]	NP_001304370.1	30 kDa	0.045	0.4	[]	11	4
1222.2	uncharacterized protein LOC100782198 [Glycine max]	NP_001240274.1	44 kDa	0.045	0.4	[]	11	4
1521	pre-mRNA-processing factor 19 [Glycine max]	XP_003535988.1 (+1)	57 kDa	0.045	0.4	[]	11	4
1523	uncharacterized protein LOC100811912 isoform X2 [Glycine max]	XP_006600698.1 (+1)	45 kDa	0.045	0.4	[]	11	4
78.2	thylakoid lumenal 29 kDa protein, chloroplastic isoform X1 [Glycine max]	XP_003519178.1	38 kDa	0.046	0.9	[]	129	110
132.1	uncharacterized protein LOC100804285 [Glycine max]	XP_003534213.1	123 kDa	0.047	0.9	[]	136	117
670	uncharacterized protein LOC100306384 [Glycine max]	NP_001237997.1	11 kDa	0.047	0.6	[]	24	14
36.2	triosephosphate isomerase isoform X1 [Glycine max]	XP_006593480.2	27 kDa	0.048	1.2	[]	284	348
379.1	uncharacterized protein LOC100782924 [Glycine max]	NP_001240046.1	37 kDa	0.048	0.9	[]	137	118
97.3	ketol-acid reductoisomerase, chloroplastic-like [Glycine max]	NP_001276286.1	?	0.049	1.3	[]	126	165
486	probable carboxylesterase 2 [Glycine max]	XP_003518851.1	43 kDa	0.049	1.7	[]	26	43
1140	uncharacterized protein LOC100784252 [Glycine max]	NP_001240889.1	36 kDa	0.049	0.5	[]	15	7
326.1	PREDICTED: peptidyl-prolyl cis-trans isomerase, chloroplastic [Glycine max]	XP_003536011.1	?	0.05	0.7	[]	38	26
376	PREDICTED: uncharacterized protein LOC100527141 isoform X1 [Glycine max]	XP_014633822.1	?	0.05	0.8	[]	68	53
449.2	PREDICTED: fumarylacetoacetase-like [Glycine max]	XP_014623505.1	?	0.05	1.8	[]	20	35
666.2	ATP synthase subunit delta', mitochondrial [Glycine max]	XP_006576693.1	21 kDa	0.05	0.6	[]	25	15
762	Cluster of peptidyl-prolyl cis-trans isomerase CYP26-2, chloroplastic [Glycine max] (XP_006600790.1)	XP_006600790.1 [2]	38 kDa	0.05	0.6	[]	31	20
762.1	peptidyl-prolyl cis-trans isomerase CYP26-2, chloroplastic [Glycine max]	XP_006600790.1	38 kDa	0.05	0.6	[]	31	20

## Sheet: Fold_T2_T8
#	Identified Proteins (3060/3077)	Accession Number	Molecular Weight	Fisher's Exact Test (p-value): *(p < 0.00089)	Fold Change by Category	Quantitative Profile	T2	T8
3	Cluster of linoleate 9S-lipoxygenase-4 [Glycine max] (NP_001238692.1)	NP_001238692.1 [5]	?	0.003	1.2	[]	1298	1530
3.1	linoleate 9S-lipoxygenase-4 [Glycine max]	NP_001238692.1	?	0.00078	1.2	T2 low, T8 high	833	1026
3.2	lipoxygenase L-5 [Glycine max]	NP_001238203.1	?	0.00077	1.2	T2 low, T8 high	804	993
4.3	ribulose bisphosphate carboxylase/oxygenase activase 1, chloroplastic-like [Glycine max]	NP_001240152.1	52 kDa	0.069	1.2	[]	651	750
4.5	ribulose bisphosphate carboxylase/oxygenase activase 1, chloroplastic-like [Glycine max]	NP_001276241.1	52 kDa	0.062	1.2	[]	193	239
7	Cluster of glycine dehydrogenase (decarboxylating), mitochondrial [Glycine max] (XP_003544533.1)	XP_003544533.1 [4]	115 kDa	0.011	1.2	[]	728	868
7.1	glycine dehydrogenase (decarboxylating), mitochondrial [Glycine max]	XP_003544533.1	115 kDa	0.012	1.2	[]	628	754
7.2	glycine dehydrogenase (decarboxylating), mitochondrial [Glycine max]	XP_003550270.1	115 kDa	0.0067	1.2	[]	612	745
7.3	glycine dehydrogenase (decarboxylating), mitochondrial [Glycine max]	XP_003526001.1	111 kDa	0.13	1.2	[]	244	287
10.2	glutamine synthetase precursor [Glycine max]	NP_001237784.1	?	0.03	1.2	[]	397	480
12	Cluster of transketolase, chloroplastic [Glycine max] (XP_003536788.1)	XP_003536788.1 [2]	80 kDa	0.031	1.2	[]	679	796
20.2	ferredoxin--NADP reductase, leaf isozyme, chloroplastic [Glycine max]	XP_003547929.1	41 kDa	0.14	1.2	[]	349	403
20.3	ferredoxin--NADP reductase, leaf isozyme, chloroplastic [Glycine max]	XP_003520228.1	40 kDa	0.11	1.2	[]	340	397
23.3	catalase-1/2 [Glycine max]	NP_001237556.1	57 kDa	0.071	1.2	[]	204	250
26.2	gamma-glutamyl hydrolase precursor [Glycine max]	NP_001235549.1	?	0.071	1.2	[]	287	344
34	Cluster of aminomethyltransferase, mitochondrial [Glycine max] (XP_006600302.1)	XP_006600302.1 [2]	44 kDa	0.15	1.2	[]	314	363
34.2	aminomethyltransferase, mitochondrial [Glycine max]	XP_003529643.1	44 kDa	0.13	1.2	[]	266	311
35	Cluster of uncharacterized protein LOC100806482 [Glycine max] (NP_001240080.1)	NP_001240080.1 [4]	48 kDa	0.069	1.2	[]	433	508
35.1	uncharacterized protein LOC100806482 [Glycine max]	NP_001240080.1 (+1)	48 kDa	0.096	1.2	[]	377	440
36	Cluster of PREDICTED: triosephosphate isomerase, cytosolic [Glycine max] (XP_003547334.1)	XP_003547334.1 [2]	?	0.035	1.2	[]	351	426
36.1	PREDICTED: triosephosphate isomerase, cytosolic [Glycine max]	XP_003547334.1	?	0.067	1.2	[]	296	355
36.2	triosephosphate isomerase isoform X1 [Glycine max]	XP_006593480.2	27 kDa	0.098	1.2	[]	284	336
39.2	elongation factor Tu, chloroplastic-like [Glycine max]	XP_003523105.1	52 kDa	0.085	1.2	[]	283	337
39.3	PREDICTED: elongation factor Tu, chloroplastic [Glycine max]	XP_003526993.1	?	0.15	1.2	[]	288	334
43.1	actin-7 [Glycine max]	XP_006578804.1	42 kDa	0.13	1.2	[]	202	240
43.2	actin-101 [Glycine max]	XP_003531566.1	42 kDa	0.19	1.2	[]	188	219
43.3	actin [Glycine max]	NP_001241178.1	42 kDa	0.18	1.2	[]	182	213
43.4	actin [Glycine max]	XP_006592200.1	42 kDa	0.14	1.2	[]	193	229
43.5	actin [Glycine max]	NP_001239660.1 (+1)	42 kDa	0.16	1.2	[]	197	232
43.7	actin [Glycine max]	NP_001239953.1 (+1)	42 kDa	0.19	1.2	[]	204	237
46	Cluster of cinnamoyl-CoA reductase 1 isoform X1 [Glycine max] (XP_003538316.1)	XP_003538316.1 [2]	35 kDa	0.07	1.2	[]	286	343
47.2	uncharacterized protein LOC100791076 [Glycine max]	NP_001242018.1	?	0.089	1.2	[]	187	228
50	Cluster of L-ascorbate peroxidase 2 [Glycine max] (NP_001235587.1)	NP_001235587.1 [2]	27 kDa	0.13	1.2	[]	295	344
50.2	ascorbate peroxidase 1, cytosolic [Glycine max]	NP_001237785.1	27 kDa	0.12	1.2	[]	177	213
56.1	carbonic anhydrase, chloroplastic isoform X1 [Glycine max]	XP_006579757.1 (+1)	29 kDa	0.15	1.2	[]	296	343
61	Cluster of 3'-hydroxy-N-methyl-(S)-coclaurine 4'-O-methyltransferase-like [Glycine max] (NP_001243073.1)	NP_001243073.1 [2]	42 kDa	0.084	1.2	[]	235	283
66	ATP synthase CF0 C subunit (chloroplast) [Glycine max]	YP_538768.1	8 kDa	0.47	1.2	[]	10	12
69.2	NADP-dependent glyceraldehyde-3-phosphate dehydrogenase [Glycine max]	XP_003549550.1	53 kDa	0.21	1.2	[]	185	214
71.2	NADPH-dependent alkenal/one oxidoreductase, chloroplastic [Glycine max]	XP_003532009.1	42 kDa	0.23	1.2	[]	140	163
75.1	adenosylhomocysteinase-like [Glycine max]	NP_001304442.1 (+1)	53 kDa	0.048	1.2	[]	207	258
75.2	adenosylhomocysteinase [Glycine max]	XP_003538528.1	53 kDa	0.14	1.2	[]	93	116
76	Cluster of phosphoenolpyruvate carboxylase [Glycine max] (NP_001237378.1)	NP_001237378.1 [3]	?	0.11	1.2	[]	215	257
76.1	phosphoenolpyruvate carboxylase [Glycine max]	NP_001237378.1	?	0.11	1.2	[]	211	253
79	Cluster of ATP synthase delta chain, chloroplastic [Glycine max] (XP_003549853.1)	XP_003549853.1 [2]	27 kDa	0.083	1.2	[]	196	239
79.1	ATP synthase delta chain, chloroplastic [Glycine max]	XP_003549853.1	27 kDa	0.094	1.2	[]	134	167
84	chlorophyll a-b binding protein 6A, chloroplastic [Glycine max]	XP_006599410.2	27 kDa	0.18	1.2	[]	181	212
97	Cluster of ketol-acid reductoisomerase, chloroplastic [Glycine max] (XP_003539967.1)	XP_003539967.1 [3]	63 kDa	0.083	1.2	[]	174	214
97.2	ketol-acid reductoisomerase, chloroplastic [Glycine max]	XP_003540396.1	63 kDa	0.12	1.2	[]	130	160
97.3	ketol-acid reductoisomerase, chloroplastic-like [Glycine max]	NP_001276286.1	?	0.11	1.2	[]	126	156
110.2	phosphoenolpyruvate carboxylase, housekeeping isozyme-like [Glycine max]	NP_001304459.1	111 kDa	0.29	1.2	[]	105	121
120.1	glutamate-1-semialdehyde 2,1-aminomutase, chloroplastic [Glycine max]	XP_003522589.1	50 kDa	0.086	1.2	[]	142	177
125.2	puromycin-sensitive aminopeptidase isoform X1 [Glycine max]	XP_006580570.1 (+2)	111 kDa	0.28	1.2	[]	90	105
126	Cluster of PREDICTED: uncharacterized protein LOC100306216 isoform X1 [Glycine max] (XP_014620631.1)	XP_014620631.1 [2]	?	0.19	1.2	[]	120	143
126.1	PREDICTED: uncharacterized protein LOC100306216 isoform X1 [Glycine max]	XP_014620631.1	?	0.14	1.2	[]	108	133
131	Cluster of fructose-bisphosphate aldolase, cytoplasmic isozyme 1 [Glycine max] (XP_003544567.1)	XP_003544567.1 [2]	38 kDa	0.11	1.2	[]	189	228
131.1	fructose-bisphosphate aldolase, cytoplasmic isozyme 1 [Glycine max]	XP_003544567.1	38 kDa	0.1	1.2	[]	179	217
146	soyasaponin III rhamnosyltransferase [Glycine max]	NP_001240857.1	54 kDa	0.16	1.2	[]	117	142
148	Cluster of 2,3-bisphosphoglycerate-independent phosphoglycerate mutase [Glycine max] (XP_003552336.1)	XP_003552336.1 [2]	61 kDa	0.23	1.2	[]	123	144
148.1	2,3-bisphosphoglycerate-independent phosphoglycerate mutase [Glycine max]	XP_003552336.1	61 kDa	0.23	1.2	[]	121	142
151	Cluster of phosphoglucomutase, cytoplasmic [Glycine max] (XP_014631387.1)	XP_014631387.1 [3]	64 kDa	0.25	1.2	[]	139	161
151.3	phosphoglucomutase, cytoplasmic [Glycine max]	XP_003530794.1	63 kDa	0.26	1.2	[]	129	149
161	prolyl endopeptidase [Glycine max]	XP_003545007.2	86 kDa	0.14	1.2	[]	123	150
162	photosystem I reaction center subunit III, chloroplastic [Glycine max]	XP_003524664.1	24 kDa	0.23	1.2	[]	79	95
166	Cluster of protein disulfide isomerase-like protein precursor [Glycine max] (NP_001238009.1)	NP_001238009.1 [3]	59 kDa	0.26	1.2	[]	128	148
168.4	cytosolic glutamine synthetase beta2 [Glycine max]	NP_001242332.1	?	0.28	1.2	[]	73	86
170	Cluster of nucleoside diphosphate kinase 1 [Glycine max] (NP_001235398.1)	NP_001235398.1 [2]	?	0.17	1.2	[]	110	133
170.1	nucleoside diphosphate kinase 1 [Glycine max]	NP_001235398.1	?	0.2	1.2	[]	97	117
172	Cluster of cysteine proteinase RD21A [Glycine max] (XP_003550321.1)	XP_003550321.1 [2]	52 kDa	0.29	1.2	[]	113	130
173.1	uncharacterized protein LOC100778205 [Glycine max]	NP_001241455.1	36 kDa	0.25	1.2	[]	93	110
188	Cluster of peroxisomal ascorbate peroxidase [Glycine max] (NP_001238361.1)	NP_001238361.1 [2]	32 kDa	0.25	1.2	[]	97	114
188.1	peroxisomal ascorbate peroxidase [Glycine max]	NP_001238361.1	32 kDa	0.26	1.2	[]	90	106
188.2	PREDICTED: L-ascorbate peroxidase 3, peroxisomal [Glycine max]	XP_003537806.1	?	0.21	1.2	[]	86	104
192.2	rhodanese-like domain-containing protein 4, chloroplastic [Glycine max]	XP_003528797.1	46 kDa	0.26	1.2	[]	49	60
205	Cluster of glutathione S-transferase GST 8 [Glycine max] (NP_001238675.1)	NP_001238675.1 [2]	?	0.2	1.2	[]	89	108
210.2	UDP-D-apiose/UDP-D-xylose synthase 2 [Glycine max]	XP_003538161.1	43 kDa	0.35	1.2	[]	48	56
210.3	UDP-D-apiose/UDP-D-xylose synthase 2 [Glycine max]	XP_003540213.1	43 kDa	0.37	1.2	[]	53	61
212	Cluster of PREDICTED: peptidyl-prolyl cis-trans isomerase 1-like [Glycine max] (XP_003537761.1)	XP_003537761.1 [13]	?	0.25	1.2	[]	120	140
212.1	PREDICTED: peptidyl-prolyl cis-trans isomerase 1-like [Glycine max]	XP_003537761.1	?	0.18	1.2	[]	89	109
212.3	peptidyl-prolyl cis-trans isomerase CYP24 precursor [Glycine max]	NP_001236075.1	22 kDa	0.47	1.2	[]	9	11
216.2	thioredoxin M1, chloroplastic [Glycine max]	XP_003540097.2	26 kDa	0.26	1.2	[]	73	87
216.3	uncharacterized protein LOC100802971 [Glycine max]	XP_003527258.1	18 kDa	0.28	1.2	[]	72	85
218.1	uncharacterized protein LOC100803191 [Glycine max]	NP_001240278.1	32 kDa	0.36	1.2	[]	51	59
221.1	trigger factor-like protein TIG, Chloroplastic [Glycine max]	XP_003544759.1	61 kDa	0.23	1.2	[]	77	93
225.3	PR-5b protein precursor [Glycine max]	NP_001235877.1	26 kDa	0.47	1.2	[]	9	11
230	Cluster of uncharacterized protein LOC100801737 [Glycine max] (NP_001242694.1)	NP_001242694.1 [2]	37 kDa	0.31	1.2	[]	81	94
237.1	serine carboxypeptidase-like 51 [Glycine max]	XP_003543444.1	51 kDa	0.27	1.2	[]	61	73
245.3	PREDICTED: uncharacterized protein LOC100788951 isoform X1 [Glycine max]	XP_014625699.1	?	0.46	1.2	[]	8	10
246	delta-aminolevulinic acid dehydratase, chloroplastic [Glycine max]	NP_001238737.1	?	0.31	1.2	[]	90	104
256	Cluster of glycine cleavage system H protein, mitochondrial [Glycine max] (XP_003539169.1)	XP_003539169.1 [2]	18 kDa	0.29	1.2	[]	103	119
266.2	alpha-xylosidase 1 [Glycine max]	XP_003536686.1	104 kDa	0.47	1.2	[]	9	11
269	Cluster of geranylgeranyl diphosphate reductase, chloroplastic [Glycine max] (XP_003549679.1)	XP_003549679.1 [2]	51 kDa	0.27	1.2	[]	67	80
269.1	geranylgeranyl diphosphate reductase, chloroplastic [Glycine max]	XP_003549679.1	51 kDa	0.29	1.2	[]	67	79
269.2	geranylgeranyl diphosphate reductase, chloroplastic [Glycine max]	XP_003524776.1	51 kDa	0.25	1.2	[]	61	74
295	NADH dehydrogenase subunit 7 (chloroplast) [Glycine max]	YP_538812.1	46 kDa	0.34	1.2	[]	65	75
296	Cluster of glutathione transferase [Glycine max] (NP_001236312.1)	NP_001236312.1 [2]	?	0.25	1.2	[]	69	83
296.1	glutathione transferase [Glycine max]	NP_001236312.1	?	0.35	1.2	[]	38	45
296.2	glutathione S-transferase [Glycine max]	NP_001238691.1	26 kDa	0.33	1.2	[]	51	60
314.4	14-3-3-like protein D isoform 1 [Glycine max]	NP_001237065.1	30 kDa	0.38	1.2	[]	44	51
318	Cluster of 6-phosphogluconate dehydrogenase, decarboxylating 3 [Glycine max] (XP_003531895.1)	XP_003531895.1 [2]	54 kDa	0.28	1.2	[]	81	95
325.3	uncharacterized protein LOC100792638 [Glycine max]	NP_001239979.1 (+2)	30 kDa	0.17	1.2	[]	73	91
331.2	uncharacterized protein LOC100500032 [Glycine max]	NP_001235873.1	20 kDa	0.35	1.2	[]	38	45
334	Cluster of 1-aminocyclopropane-1-carboxylate oxidase [Glycine max] (XP_003519448.1)	XP_003519448.1 [2]	36 kDa	0.28	1.2	[]	55	66
334.1	1-aminocyclopropane-1-carboxylate oxidase [Glycine max]	XP_003519448.1	36 kDa	0.31	1.2	[]	55	65
335	Cluster of 40S ribosomal protein S5 [Glycine max] (XP_003519018.1)	XP_003519018.1 [4]	23 kDa	0.3	1.2	[]	68	80
335.1	40S ribosomal protein S5 [Glycine max]	XP_003519018.1 (+2)	23 kDa	0.3	1.2	[]	68	80
339	PREDICTED: peptidyl-prolyl cis-trans isomerase 1-like [Glycine max]	XP_014619912.1	?	0.31	1.2	[]	90	104
345.1	uncharacterized protein LOC100810662 [Glycine max]	XP_003531756.1	32 kDa	0.36	1.2	[]	50	58
348	Cluster of lipoxygenase-10 [Glycine max] (NP_001237338.1)	NP_001237338.1 [2]	?	0.24	1.2	[]	125	146
348.1	lipoxygenase-10 [Glycine max]	NP_001237338.1	?	0.27	1.2	[]	60	72
351	Cluster of thylakoid lumenal 16.5 kDa protein, chloroplastic isoform X2 [Glycine max] (XP_003552047.3)	XP_003552047.3 [2]	24 kDa	0.35	1.2	[]	58	67
351.2	thylakoid lumenal 16.5 kDa protein, chloroplastic isoform X1 [Glycine max]	XP_003527192.1	25 kDa	0.35	1.2	[]	38	45
353.2	photosystem II repair protein PSB27-H1, chloroplastic [Glycine max]	XP_003543345.1	19 kDa	0.38	1.2	[]	44	51
354	PREDICTED: ferritin-2, chloroplastic [Glycine max]	XP_003520326.1	?	0.14	1.2	[]	139	168
363	Cluster of uncharacterized LOC100499911 [Glycine max] (NP_001237836.1)	NP_001237836.1 [2]	?	0.31	1.2	[]	46	55
365	Cluster of uncharacterized protein LOC100793433 [Glycine max] (NP_001242236.1)	NP_001242236.1 [4]	44 kDa	0.26	1.2	[]	48	59
365.2	3-isopropylmalate dehydrogenase 2, chloroplastic [Glycine max]	XP_003547607.1	44 kDa	0.26	1.2	[]	48	59
369	Cluster of protein disufide isomerase-like protein precursor [Glycine max] (NP_001236289.1)	NP_001236289.1 [3]	40 kDa	0.37	1.2	[]	42	49
369.1	protein disufide isomerase-like protein precursor [Glycine max]	NP_001236289.1	40 kDa	0.33	1.2	[]	33	40
369.2	protein disulfide isomerase-like protein precursor [Glycine max]	NP_001236300.1	?	0.38	1.2	[]	34	40
375.2	phospho-2-dehydro-3-deoxyheptonate aldolase 1, chloroplastic [Glycine max]	XP_003519173.1	59 kDa	0.42	1.2	[]	24	28
409.2	ferritin-1, chloroplastic precursor [Glycine max]	NP_001238501.1	?	0.18	1.2	[]	90	110
412.2	formate--tetrahydrofolate ligase [Glycine max]	XP_006589776.1 (+1)	70 kDa	0.32	1.2	[]	32	39
439.1	uroporphyrinogen decarboxylase [Glycine max]	XP_003538500.1	43 kDa	0.35	1.2	[]	28	34
442	O-methyltransferase SOMT-9 isoform 1 [Glycine max]	NP_001236240.1	28 kDa	0.4	1.2	[]	39	45
448.1	metacaspase-4 [Glycine max]	XP_003546660.1	45 kDa	0.38	1.2	[]	46	53
449	Cluster of uncharacterized protein LOC100817986 [Glycine max] (NP_001242141.1)	NP_001242141.1 [2]	?	0.29	1.2	[]	32	40
452	Cluster of psbP-like protein 1, chloroplastic [Glycine max] (XP_003552675.1)	XP_003552675.1 [3]	27 kDa	0.33	1.2	[]	42	50
452.1	psbP-like protein 1, chloroplastic [Glycine max]	XP_003552675.1	27 kDa	0.36	1.2	[]	41	48
452.2	psbP-like protein 1, chloroplastic isoform X1 [Glycine max]	XP_003518660.2 (+1)	28 kDa	0.27	1.2	[]	36	45
456	GTP-binding nuclear protein Ran-3 [Glycine max]	XP_003522627.1 (+3)	25 kDa	0.37	1.2	[]	43	50
461.2	dnaJ protein homolog [Glycine max]	XP_003540271.1	46 kDa	0.34	1.2	[]	27	33
464	uncharacterized protein At4g06744 [Glycine max]	XP_003529407.1	50 kDa	0.24	1.2	[]	44	55
466	nucleoside-triphosphatase [Glycine max]	XP_003548774.1	50 kDa	0.25	1.2	[]	46	57
467	Cluster of V-type proton ATPase subunit C [Glycine max] (XP_003553974.1)	XP_003553974.1 [2]	43 kDa	0.36	1.2	[]	31	37
467.1	V-type proton ATPase subunit C [Glycine max]	XP_003553974.1	43 kDa	0.36	1.2	[]	31	37
472.3	uncharacterized protein LOC100500079 [Glycine max]	NP_001236502.1	22 kDa	0.44	1.2	[]	17	20
473	Cluster of ferritin-4, chloroplastic [Glycine max] (NP_001237049.1)	NP_001237049.1 [5]	28 kDa	0.25	1.2	[]	87	103
473.3	ferritin-3, chloroplastic-like [Glycine max]	NP_001241944.1	28 kDa	0.2	1.2	[]	75	92
475	26S proteasome regulatory subunit 6B homolog [Glycine max]	XP_003538340.1	47 kDa	0.26	1.2	[]	57	69
477.1	glycine-rich RNA-binding protein GRP1A [Glycine max]	XP_006590896.1	17 kDa	0.22	1.2	[]	59	73
480	Cluster of cysteine synthase isoform X1 [Glycine max] (XP_006605281.1)	XP_006605281.1 [4]	35 kDa	0.3	1.2	[]	68	80
496.2	NADH dehydrogenase [ubiquinone] iron-sulfur protein 1, mitochondrial [Glycine max]	XP_003553011.1	81 kDa	0.45	1.2	[]	19	22
497	uncharacterized protein LOC100789895 [Glycine max]	XP_003557005.1	38 kDa	0.38	1.2	[]	35	41
500	Cluster of methyl-CpG-binding domain-containing protein 10 [Glycine max] (XP_003522929.1)	XP_003522929.1 [5]	32 kDa	0.38	1.2	[]	36	42
500.2	uncharacterized protein LOC100813840 [Glycine max]	NP_001239712.1	34 kDa	0.44	1.2	[]	17	20
511.1	NADPH-dependent thioredoxin reductase 3 isoform X2 [Glycine max]	XP_003535866.1	57 kDa	0.3	1.2	[]	34	42
511.2	NADPH-dependent thioredoxin reductase 3 isoform X2 [Glycine max]	XP_003519084.1	57 kDa	0.29	1.2	[]	33	41
517.2	monocopper oxidase-like protein SKU5 [Glycine max]	XP_003525802.1	67 kDa	0.4	1.2	[]	39	45
522.2	beta-hexosaminidase 1 [Glycine max]	XP_003518662.1	63 kDa	0.39	1.2	[]	27	32
532	gamma-interferon-responsive lysosomal thiol protein [Glycine max]	XP_014619574.1	28 kDa	0.3	1.2	[]	35	43
541	Cluster of uncharacterized protein LOC100813771 [Glycine max] (NP_001242704.1)	NP_001242704.1 [2]	29 kDa	0.36	1.2	[]	31	37
543.2	T-complex protein 1 subunit gamma [Glycine max]	XP_003548272.1	60 kDa	0.43	1.2	[]	26	30
545	Cluster of glucose-1-phosphate adenylyltransferase large subunit 1 isoform X1 [Glycine max] (XP_006577920.1)	XP_006577920.1 [2]	57 kDa	0.38	1.2	[]	34	40
550	Cluster of uncharacterized protein LOC100527568 [Glycine max] (NP_001238002.1)	NP_001238002.1 [2]	?	0.4	1.2	[]	30	35
562	uncharacterized protein LOC100780934 [Glycine max]	NP_001240950.1	37 kDa	0.32	1.2	[]	31	38
568	Cluster of uncharacterized protein LOC100780790 [Glycine max] (XP_003538272.1)	XP_003538272.1 [2]	66 kDa	0.39	1.2	[]	28	33
569	uncharacterized protein LOC100500669 [Glycine max]	NP_001237675.1	17 kDa	0.42	1.2	[]	24	28
572	aspartate aminotransferase glyoxysomal isozyme AAT1 precursor [Glycine max]	NP_001237541.1	50 kDa	0.3	1.2	[]	28	35
575	Cluster of uncharacterized protein LOC100499951 [Glycine max] (NP_001238489.1)	NP_001238489.1 [2]	18 kDa	0.39	1.2	[]	27	32
575.1	uncharacterized protein LOC100499951 [Glycine max]	NP_001238489.1	18 kDa	0.36	1.2	[]	22	27
576	osmotin-like protein [Glycine max]	XP_003539684.1	26 kDa	0.35	1.2	[]	28	34
586	Cluster of copper transport protein ATX1 [Glycine max] (XP_003536318.1)	XP_003536318.1 [2]	9 kDa	0.32	1.2	[]	32	39
586.1	copper transport protein ATX1 [Glycine max]	XP_003536318.1	9 kDa	0.38	1.2	[]	25	30
586.2	copper transport protein ATX1 [Glycine max]	XP_003556271.1	8 kDa	0.33	1.2	[]	25	31
592.2	fasciclin-like arabinogalactan protein 10 [Glycine max]	XP_003534603.1	43 kDa	0.39	1.2	[]	18	22
597	Cluster of uncharacterized protein LOC100809066 [Glycine max] (NP_001240201.1)	NP_001240201.1 [7]	41 kDa	0.35	1.2	[]	28	34
604	Cluster of PREDICTED: aldehyde dehydrogenase family 2 member B7, mitochondrial-like [Glycine max] (XP_003532011.1)	XP_003532011.1 [2]	?	0.3	1.2	[]	43	52
604.1	PREDICTED: aldehyde dehydrogenase family 2 member B7, mitochondrial-like [Glycine max]	XP_003532011.1	?	0.34	1.2	[]	26	32
610	uncharacterized protein LOC100306609 precursor [Glycine max]	NP_001237483.1	18 kDa	0.42	1.2	[]	23	27
616	malonyltransferase [Glycine max]	NP_001238312.1	?	0.4	1.2	[]	29	34
619	Cluster of ribonuclease activity regulator protein RraA-like isoform X1 [Glycine max] (XP_014622807.1)	XP_014622807.1 [5]	18 kDa	0.36	1.2	[]	39	46
619.1	ribonuclease activity regulator protein RraA-like isoform X1 [Glycine max]	XP_014622807.1 (+2)	18 kDa	0.41	1.2	[]	31	36
622	calvin cycle protein CP12-2, chloroplastic [Glycine max]	XP_003554549.2	18 kDa	0.28	1.2	[]	64	76
623.1	RidA-like protein [Glycine max]	NP_001237846.1	20 kDa	0.4	1.2	[]	29	34
651	Cluster of gamma carbonic anhydrase 1, mitochondrial [Glycine max] (XP_003523810.1)	XP_003523810.1 [2]	30 kDa	0.41	1.2	[]	22	26
651.2	uncharacterized protein LOC100805278 [Glycine max]	NP_001241093.1	30 kDa	0.4	1.2	[]	19	23
656	Cluster of uncharacterized protein LOC100796920 [Glycine max] (NP_001242868.1)	NP_001242868.1 [3]	?	0.4	1.2	[]	29	34
660.1	photosynthetic NDH subunit of subcomplex B 2, chloroplastic [Glycine max]	XP_003548753.1	39 kDa	0.45	1.2	[]	18	21
660.2	photosynthetic NDH subunit of subcomplex B 2, chloroplastic [Glycine max]	XP_003554009.1	39 kDa	0.43	1.2	[]	14	17
669.2	phototropin-2 [Glycine max]	XP_006585859.1	112 kDa	0.37	1.2	[]	24	29
671	uncharacterized protein LOC100306132 [Glycine max]	NP_001238069.1	24 kDa	0.32	1.2	[]	58	68
674	Cluster of 26S proteasome regulatory subunit 10B homolog A [Glycine max] (XP_003527952.1)	XP_003527952.1 [2]	45 kDa	0.28	1.2	[]	39	48
674.1	26S proteasome regulatory subunit 10B homolog A [Glycine max]	XP_003527952.1	45 kDa	0.28	1.2	[]	39	48
675.2	histone H3.2 [Glycine max]	NP_001238509.1 (+1)	15 kDa	0.54	1.2	[]	5	6
679	uncharacterized protein LOC100820062 [Glycine max]	NP_001240140.1	36 kDa	0.37	1.2	[]	24	29
683	PREDICTED: uncharacterized protein LOC100499823 isoform X1 [Glycine max]	XP_006577772.1	?	0.36	1.2	[]	30	36
684	Cluster of alpha-L-arabinofuranosidase 1 [Glycine max] (XP_014629200.1)	XP_014629200.1 [2]	74 kDa	0.39	1.2	[]	28	33
684.1	alpha-L-arabinofuranosidase 1 [Glycine max]	XP_014629200.1	74 kDa	0.39	1.2	[]	28	33
684.2	alpha-L-arabinofuranosidase 1 [Glycine max]	XP_003554088.1	74 kDa	0.42	1.2	[]	23	27
694	Cluster of uncharacterized protein LOC100801977 [Glycine max] (NP_001242631.1)	NP_001242631.1 [3]	?	0.43	1.2	[]	25	29
700	gamma-tocopherol methyltransferase [Glycine max]	NP_001236725.1	39 kDa	0.44	1.2	[]	17	20
702	Cluster of phosphomannomutase [Glycine max] (NP_001237668.1)	NP_001237668.1 [2]	28 kDa	0.38	1.2	[]	16	20
702.1	phosphomannomutase [Glycine max]	NP_001237668.1	28 kDa	0.38	1.2	[]	16	20
702.2	uncharacterized protein LOC100819768 [Glycine max]	NP_001239937.1	28 kDa	0.38	1.2	[]	16	20
704	Cluster of asparagine--tRNA ligase, cytoplasmic 1 [Glycine max] (XP_003530489.1)	XP_003530489.1 [2]	63 kDa	0.36	1.2	[]	22	27
704.2	asparagine--tRNA ligase, cytoplasmic 1 [Glycine max]	XP_003525302.1	63 kDa	0.36	1.2	[]	22	27
706	uncharacterized protein LOC100526984 [Glycine max]	NP_001236867.1	19 kDa	0.32	1.2	[]	24	30
730	Cluster of aspartate--tRNA ligase 2, cytoplasmic [Glycine max] (XP_003550250.1)	XP_003550250.1 [2]	60 kDa	0.41	1.2	[]	22	26
730.1	aspartate--tRNA ligase 2, cytoplasmic [Glycine max]	XP_003550250.1	60 kDa	0.41	1.2	[]	22	26
749.2	proteasome subunit alpha type-2-A [Glycine max]	XP_014629940.1	26 kDa	0.48	1.2	[]	12	14
752	Cluster of dicarboxylate transporter 2.1, chloroplastic [Glycine max] (XP_003547089.1)	XP_003547089.1 [2]	61 kDa	0.38	1.2	[]	16	20
754.2	PREDICTED: ras-related protein RABD2a [Glycine max]	XP_003552490.1	?	0.41	1.2	[]	32	37
767	subtilisin-like protease SBT3.10 [Glycine max]	XP_003518973.1	15 kDa	0.42	1.2	[]	23	27
772	Cluster of protein MAINTENANCE OF PSII UNDER HIGH LIGHT 1 [Glycine max] (XP_003522890.1)	XP_003522890.1 [3]	24 kDa	0.35	1.2	[]	21	26
787	Cluster of membrane steroid-binding protein 1 [Glycine max] (XP_003556099.1)	XP_003556099.1 [2]	25 kDa	0.33	1.2	[]	25	31
790	Cluster of 3-oxoacyl-[acyl-carrier-protein] reductase 4 [Glycine max] (XP_003538564.1)	XP_003538564.1 [2]	34 kDa	0.38	1.2	[]	16	20
816	Cluster of dihydrolipoyl dehydrogenase 2, chloroplastic [Glycine max] (XP_003546329.1)	XP_003546329.1 [4]	60 kDa	0.44	1.2	[]	17	20
816.1	dihydrolipoyl dehydrogenase 2, chloroplastic [Glycine max]	XP_003546329.1	60 kDa	0.44	1.2	[]	17	20
822	importin subunit beta-1 [Glycine max]	XP_006584778.1	96 kDa	0.42	1.2	[]	23	27
842	Cluster of uncharacterized protein LOC100799124 [Glycine max] (NP_001241034.1)	NP_001241034.1 [2]	28 kDa	0.41	1.2	[]	22	26
842.2	glycine-rich RNA-binding protein blt801 [Glycine max]	XP_003524623.1	28 kDa	0.44	1.2	[]	17	20
851	Cluster of diaminopimelate epimerase, chloroplastic [Glycine max] (XP_003554333.1)	XP_003554333.1 [2]	39 kDa	0.49	1.2	[]	13	15
851.1	diaminopimelate epimerase, chloroplastic [Glycine max]	XP_003554333.1	39 kDa	0.41	1.2	[]	12	15
851.2	diaminopimelate epimerase, chloroplastic-like [Glycine max]	NP_001240192.1	39 kDa	0.48	1.2	[]	12	14
866	T-complex protein 1 subunit epsilon [Glycine max]	XP_003538584.1 (+1)	59 kDa	0.43	1.2	[]	15	18
870	uncharacterized protein LOC100785706 isoform X2 [Glycine max]	XP_003547914.1 (+1)	23 kDa	0.44	1.2	[]	17	20
874	Cluster of RGG repeats nuclear RNA binding protein A [Glycine max] (XP_003552493.1)	XP_003552493.1 [2]	40 kDa	0.38	1.2	[]	17	21
875	uclacyanin-3 [Glycine max]	XP_003521063.1	19 kDa	0.35	1.2	[]	20	25
876.1	protein THYLAKOID FORMATION1, chloroplastic [Glycine max]	XP_003543363.1	34 kDa	0.37	1.2	[]	23	28
876.2	protein THYLAKOID FORMATION1, chloroplastic [Glycine max]	XP_003540338.1	34 kDa	0.38	1.2	[]	25	30
879	Cluster of lysine--tRNA ligase, cytoplasmic [Glycine max] (XP_014619685.1)	XP_014619685.1 [2]	69 kDa	0.43	1.2	[]	15	18
879.1	lysine--tRNA ligase, cytoplasmic [Glycine max]	XP_014619685.1	69 kDa	0.43	1.2	[]	15	18
892	Cluster of CBS domain-containing protein isoform X1 [Glycine max] (XP_006574340.1)	XP_006574340.1 [3]	23 kDa	0.44	1.2	[]	16	19
892.1	CBS domain-containing protein isoform X1 [Glycine max]	XP_006574340.1	23 kDa	0.44	1.2	[]	16	19
903	non-specific lipid-transfer protein-like protein At5g64080 [Glycine max]	XP_003547611.1	17 kDa	0.4	1.2	[]	19	23
925	uncharacterized protein LOC100786504 [Glycine max]	NP_001242172.1	?	0.41	1.2	[]	31	36
927	Cluster of 2-hydroxyacyl-CoA lyase [Glycine max] (XP_003519304.1)	XP_003519304.1 [2]	61 kDa	0.42	1.2	[]	13	16
933	Cluster of calcium-transporting ATPase 4, plasma membrane-type [Glycine max] (XP_014623709.1)	XP_014623709.1 [7]	114 kDa	0.45	1.2	[]	18	21
948.1	carbonic anhydrase 2 isoform X1 [Glycine max]	XP_003519759.1 (+1)	30 kDa	0.19	1.2	[]	65	81
948.2	carbonic anhydrase isoform X1 [Glycine max]	XP_006573038.1 (+1)	30 kDa	0.21	1.2	[]	65	80
951	Cluster of ran-binding protein 1 homolog b [Glycine max] (XP_003556169.1)	XP_003556169.1 [2]	25 kDa	0.45	1.2	[]	18	21
951.1	ran-binding protein 1 homolog b [Glycine max]	XP_003556169.1	25 kDa	0.38	1.2	[]	16	20
954	beta-amylase isoform X2 [Glycine max]	XP_003540325.2	69 kDa	0.44	1.2	[]	16	19
963	putative GDP-L-fucose synthase 2 [Glycine max]	XP_003552287.1	36 kDa	0.44	1.2	[]	16	19
966.2	IAA-amino acid hydrolase ILR1-like 4 [Glycine max]	XP_003531633.1	49 kDa	0.47	1.2	[]	9	11
980	UDP-glycosyltransferase 83A1 [Glycine max]	XP_003551755.1	50 kDa	0.45	1.2	[]	18	21
984	Cluster of NAD-dependent malic enzyme 59 kDa isoform, mitochondrial [Glycine max] (XP_003528871.1)	XP_003528871.1 [2]	67 kDa	0.49	1.2	[]	13	15
984.1	NAD-dependent malic enzyme 59 kDa isoform, mitochondrial [Glycine max]	XP_003528871.1	67 kDa	0.49	1.2	[]	13	15
988	Cluster of alpha-soluble NSF attachment protein-like [Glycine max] (NP_001242059.1)	NP_001242059.1 [2]	?	0.43	1.2	[]	15	18
988.2	PREDICTED: alpha-soluble NSF attachment protein 2-like [Glycine max]	XP_003538491.1	?	0.49	1.2	[]	13	15
1002	uncharacterized protein LOC100305642 [Glycine max]	NP_001238418.1 (+1)	23 kDa	0.4	1.2	[]	30	35
1004	histidine--tRNA ligase, chloroplastic/mitochondrial isoform X1 [Glycine max]	XP_003521406.1 (+1)	56 kDa	0.49	1.2	[]	13	15
1010	uncharacterized protein LOC100797326 [Glycine max]	NP_001240991.1	36 kDa	0.48	1.2	[]	11	13
1017.1	PREDICTED: topless-related protein 3-like isoform X1 [Glycine max]	XP_014618667.1 (+1)	?	0.54	1.2	[]	5	6
1019	FAM10 family protein At4g22670 [Glycine max]	XP_003525751.1	43 kDa	0.48	1.2	[]	11	13
1022.2	heat shock factor-binding protein [Glycine max]	XP_003536195.1	10 kDa	0.49	1.2	[]	13	15
1032	Cluster of 3-isopropylmalate dehydratase small subunit 3 [Glycine max] (XP_003531705.1)	XP_003531705.1 [2]	26 kDa	0.44	1.2	[]	16	19
1032.1	3-isopropylmalate dehydratase small subunit 3 [Glycine max]	XP_003531705.1	26 kDa	0.44	1.2	[]	16	19
1039	uncharacterized protein LOC100820203 [Glycine max]	NP_001241528.1	31 kDa	0.44	1.2	[]	16	19
1042	UDP-glycosyltransferase 84B2 [Glycine max]	XP_003536615.2	59 kDa	0.47	1.2	[]	10	12
1053	Cluster of alpha-galactosidase 1 isoform X2 [Glycine max] (XP_003552322.1)	XP_003552322.1 [3]	46 kDa	0.47	1.2	[]	10	12
1071	PREDICTED: uncharacterized protein LOC100789496 isoform X1 [Glycine max]	XP_014618989.1	?	0.48	1.2	[]	11	13
1078	NADH dehydrogenase subunit 9 (mitochondrion) [Glycine max]	YP_007516910.1	23 kDa	0.42	1.2	[]	13	16
1080	Cluster of membrane steroid-binding protein 1 [Glycine max] (XP_006587323.1)	XP_006587323.1 [2]	24 kDa	0.45	1.2	[]	19	22
1090.2	uncharacterized protein LOC100499867 [Glycine max]	NP_001237139.1	15 kDa	0.46	1.2	[]	8	10
1094	2,4-D inducible glutathione S-transferase [Glycine max]	NP_001237713.1	?	0.26	1.2	[]	41	51
1110	uncharacterized protein LOC100499728 [Glycine max]	NP_001235190.1	18 kDa	0.39	1.2	[]	18	22
1133	NADH dehydrogenase subunit I (chloroplast) [Glycine max]	YP_538814.1	19 kDa	0.41	1.2	[]	12	15
1134	Cluster of fumarate hydratase 1, mitochondrial [Glycine max] (XP_003536023.1)	XP_003536023.1 [2]	53 kDa	0.48	1.2	[]	11	13
1134.2	fumarate hydratase 1, mitochondrial [Glycine max]	XP_003518952.1	53 kDa	0.46	1.2	[]	8	10
1136	ras GTPase-activating protein-binding protein 1 [Glycine max]	XP_014630901.1	50 kDa	0.46	1.2	[]	8	10
1140	uncharacterized protein LOC100784252 [Glycine max]	NP_001240889.1	36 kDa	0.43	1.2	[]	15	18
1170	putative UDP-glucose glucosyltransferase [Glycine max]	XP_003555960.1	53 kDa	0.47	1.2	[]	10	12
1181	Cluster of uncharacterized protein LOC100777995 [Glycine max] (XP_006605749.1)	XP_006605749.1 [3]	97 kDa	0.42	1.2	[]	13	16
1197	PLAT domain-containing protein 3 [Glycine max]	XP_003538627.1	20 kDa	0.44	1.2	[]	16	19
1199	kunitz-type trypsin inhibitor KTI1-like [Glycine max]	XP_003532235.1	23 kDa	0.47	1.2	[]	9	11
1202	uncharacterized protein LOC100305531 [Glycine max]	NP_001236666.1	15 kDa	0.46	1.2	[]	8	10
1227	uncharacterized protein LOC100799842 [Glycine max]	NP_001240160.1	23 kDa	0.46	1.2	[]	8	10
1238	ATP-citrate synthase alpha chain protein 1-like [Glycine max]	NP_001276126.1	?	0.38	1.2	[]	17	21
1260	uncharacterized LOC100526921 [Glycine max]	NP_001236017.1	27 kDa	0.46	1.2	[]	8	10
1268	uncharacterized protein LOC100527010 [Glycine max]	XP_003521680.1 (+2)	27 kDa	0.47	1.2	[]	9	11
1279	glycine-rich protein 2 [Glycine max]	XP_003526614.1	18 kDa	0.47	1.2	[]	9	11
1304.1	calcium-binding allergen Ole e 8 [Glycine max]	XP_014634193.1	20 kDa	0.46	1.2	[]	8	10
1317	uncharacterized protein LOC100306272 [Glycine max]	NP_001236320.1	?	0.45	1.2	[]	19	22
1327	spermatogenesis-associated protein 20 isoform X1 [Glycine max]	XP_003521544.1	91 kDa	0.46	1.2	[]	8	10
1332.1	NADPH--cytochrome P450 reductase [Glycine max]	XP_003526551.1	77 kDa	0.47	1.2	[]	9	11
1343	hypothetical chloroplast RF1 (chloroplast) [Glycine max]	YP_538810.1	216 kDa	0.46	1.2	[]	8	10
1346	protein CHAPERONE-LIKE PROTEIN OF POR1, chloroplastic [Glycine max]	XP_006574687.1	31 kDa	0.46	1.2	[]	8	10
1347	alpha-amylase inhibitor/lipid transfer/seed storage family protein isoform 2 precursor [Glycine max]	NP_001235687.1 (+1)	20 kDa	0.54	1.2	[]	4	5
1373	uncharacterized protein LOC100305465 [Glycine max]	NP_001235770.1	15 kDa	0.54	1.2	[]	5	6
1384	proline--tRNA ligase, chloroplastic/mitochondrial [Glycine max]	XP_003548163.1	62 kDa	0.46	1.2	[]	8	10
1389	ribosomal protein S7 (chloroplast) [Glycine max]	YP_538823.1 (+1)	17 kDa	0.54	1.2	[]	6	7
1403	uncharacterized protein LOC100805096 [Glycine max]	XP_003527014.1	36 kDa	0.54	1.2	[]	6	7
1404	alpha-galactosidase 3 [Glycine max]	XP_006581728.1	48 kDa	0.46	1.2	[]	8	10
1412	gamma carbonic anhydrase 1, mitochondrial [Glycine max]	XP_003517218.1	29 kDa	0.47	1.2	[]	9	11
1440	Cluster of PREDICTED: uncharacterized protein LOC100500160 isoform X1 [Glycine max] (XP_014635035.1)	XP_014635035.1 [2]	?	0.46	1.2	[]	8	10
1440.1	PREDICTED: uncharacterized protein LOC100500160 isoform X1 [Glycine max]	XP_014635035.1	?	0.46	1.2	[]	8	10
1441	Cluster of pre-mRNA-processing factor 39 isoform X2 [Glycine max] (XP_003521310.1)	XP_003521310.1 [4]	91 kDa	0.54	1.2	[]	6	7
1441.2	pre-mRNA-processing factor 39 isoform X2 [Glycine max]	XP_003553509.1 (+1)	91 kDa	0.54	1.2	[]	6	7
1447	prostaglandin reductase-3 isoform X1 [Glycine max]	XP_003518845.1 (+1)	68 kDa	0.54	1.2	[]	6	7
1457	PREDICTED: ammonium transporter 1 member 2-like [Glycine max]	XP_003536150.1 (+1)	?	0.54	1.2	[]	6	7
1471	probable sucrose-phosphate synthase [Glycine max]	XP_003549735.1	118 kDa	0.54	1.2	[]	4	5
1493.2	asparagine--tRNA ligase, chloroplastic/mitochondrial [Glycine max]	XP_003525844.1	61 kDa	0.54	1.2	[]	5	6
1506	allene oxide synthase, chloroplastic-like [Glycine max]	NP_001276295.1	55 kDa	0.54	1.2	[]	4	5
1528	glycine--tRNA ligase, chloroplastic/mitochondrial 2 isoform X1 [Glycine max]	XP_003520424.2 (+1)	124 kDa	0.54	1.2	[]	6	7
1535	ribulose-1,5 bisphosphate carboxylase/oxygenase large subunit N-methyltransferase, chloroplastic [Glycine max]	XP_003556768.1	55 kDa	0.54	1.2	[]	5	6
1536	epsilon1-COP [Glycine max]	NP_001236915.1 (+1)	32 kDa	0.54	1.2	[]	6	7
1545	uncharacterized protein LOC100526972 [Glycine max]	NP_001236686.1	22 kDa	0.46	1.2	[]	8	10
1550	putative oxidoreductase C1F5.03c [Glycine max]	XP_003550035.2	44 kDa	0.54	1.2	[]	6	7
1576	serine-threonine kinase receptor-associated protein [Glycine max]	XP_003549786.1	38 kDa	0.54	1.2	[]	4	5
1585	pyruvate kinase 1, cytosolic [Glycine max]	XP_014623184.1	58 kDa	0.54	1.2	[]	6	7
1586	protein SUPPRESSOR OF QUENCHING 1, chloroplastic [Glycine max]	XP_006604788.1	117 kDa	0.54	1.2	[]	5	6
1592	uncharacterized protein LOC100306111 [Glycine max]	NP_001237706.1	11 kDa	0.54	1.2	[]	6	7
1597	uncharacterized protein LOC100798000 [Glycine max]	NP_001242068.1	38 kDa	0.54	1.2	[]	4	5
1603	Cluster of ABC transporter C family member 4 [Glycine max] (XP_006588594.1)	XP_006588594.1 [2]	168 kDa	0.54	1.2	[]	6	7
1603.1	ABC transporter C family member 4 [Glycine max]	XP_006588594.1	168 kDa	0.54	1.2	[]	6	7
1614	probable ribose-5-phosphate isomerase 4, chloroplastic [Glycine max]	XP_003546296.1	31 kDa	0.54	1.2	[]	5	6
1619	beta-ketoacyl-acyl carrier protein synthase III [Glycine max]	NP_001237735.1 (+1)	42 kDa	0.54	1.2	[]	4	5
1620	uncharacterized protein LOC100792301 [Glycine max]	XP_003536474.1	22 kDa	0.54	1.2	[]	6	7
1637	plant invertase/pectin methylesterase inhibitor-domain containing protein precursor [Glycine max]	NP_001236761.1	22 kDa	0.54	1.2	[]	5	6
1664	uncharacterized protein LOC100500338 precursor [Glycine max]	NP_001236538.1	?	0.4	1.2	[]	20	24
1666	Cluster of nicotinate phosphoribosyltransferase 2 [Glycine max] (XP_003524648.1)	XP_003524648.1 [2]	62 kDa	0.54	1.2	[]	4	5
1666.1	nicotinate phosphoribosyltransferase 2 [Glycine max]	XP_003524648.1	62 kDa	0.54	1.2	[]	4	5
1684	crocetin glucosyltransferase, chloroplastic [Glycine max]	XP_003552552.1	52 kDa	0.54	1.2	[]	4	5
1734	Cluster of dynamin-related protein 1E [Glycine max] (XP_003532226.2)	XP_003532226.2 [3]	69 kDa	0.54	1.2	[]	4	5
1734.1	dynamin-related protein 1E [Glycine max]	XP_003532226.2	69 kDa	0.54	1.2	[]	4	5
1742	glutamyl-tRNA(Gln) amidotransferase subunit B, chloroplastic/mitochondrial-like [Glycine max]	XP_003525222.1	61 kDa	0.54	1.2	[]	4	5
1767	anthranilate phosphoribosyltransferase, chloroplastic isoform X2 [Glycine max]	XP_003523084.1 (+1)	42 kDa	0.54	1.2	[]	4	5
1786	eukaryotic translation initiation factor 3 subunit J [Glycine max]	XP_003534091.1	26 kDa	0.54	1.2	[]	4	5
1799	Cluster of protein TPLATE isoform X1 [Glycine max] (XP_003547667.1)	XP_003547667.1 [2]	129 kDa	0.54	1.2	[]	4	5
1808	uncharacterized protein LOC100305677 [Glycine max]	NP_001235153.1	11 kDa	0.54	1.2	[]	4	5
1820	60S acidic ribosomal protein P3 [Glycine max]	XP_003531332.1	12 kDa	0.41	1.2	[]	12	15
1831	transcription initiation factor IIB [Glycine max]	NP_001238343.1 (+1)	34 kDa	0.54	1.2	[]	4	5
1890	MFP1 attachment factor 1 [Glycine max]	XP_003525916.1	16 kDa	0.46	1.2	[]	8	10
1953	isocitrate dehydrogenase [NADP] [Glycine max]	XP_003525669.1	53 kDa	0.35	1.2	[]	21	26
2	ribulose bisphosphate carboxylase small chain 1, chloroplastic [Glycine max]	NP_001235314.1 (+2)	20 kDa	< 0.00010	1.3	T2 low, T8 high	1203	1552
23.4	catalase-3 [Glycine max]	NP_001235974.1	57 kDa	0.039	1.3	[]	186	236
58	Cluster of S-adenosylmethionine synthase [Glycine max] (XP_003546552.1)	XP_003546552.1 [7]	43 kDa	0.036	1.3	[]	213	268
61.1	3'-hydroxy-N-methyl-(S)-coclaurine 4'-O-methyltransferase-like [Glycine max]	NP_001243073.1	42 kDa	0.027	1.3	[]	183	236
61.2	(R,S)-reticuline 7-O-methyltransferase [Glycine max]	XP_003539906.1	41 kDa	0.056	1.3	[]	179	224
75	Cluster of adenosylhomocysteinase-like [Glycine max] (NP_001304442.1)	NP_001304442.1 [3]	53 kDa	0.038	1.3	[]	210	264
83.1	elongation factor 1-alpha [Glycine max]	NP_001237425.1 (+1)	?	0.038	1.3	[]	125	165
116	Cluster of chlorophyll a-b binding protein, chloroplastic [Glycine max] (XP_003528751.1)	XP_003528751.1 [3]	29 kDa	0.048	1.3	[]	149	191
116.1	chlorophyll a-b binding protein, chloroplastic [Glycine max]	XP_003528751.1 (+1)	29 kDa	0.044	1.3	[]	132	172
117.1	soyasapogenol B glucuronide galactosyltransferase-like [Glycine max]	XP_003546674.1	56 kDa	0.054	1.3	[]	92	123
117.2	soyasapogenol B glucuronide galactosyltransferase [Glycine max]	NP_001304384.1	?	0.17	1.3	[]	47	61
120	Cluster of glutamate-1-semialdehyde 2,1-aminomutase, chloroplastic [Glycine max] (XP_003522589.1)	XP_003522589.1 [2]	50 kDa	0.057	1.3	[]	154	195
120.2	glutamate-1-semialdehyde 2,1-aminomutase, chloroplastic [Glycine max]	NP_001238043.1	50 kDa	0.083	1.3	[]	126	159
126.2	uncharacterized protein LOC100500610 [Glycine max]	NP_001236773.1	?	0.13	1.3	[]	90	113
129	glycine--tRNA ligase, mitochondrial 1 [Glycine max]	XP_003532335.1	81 kDa	0.056	1.3	[]	122	158
131.2	fructose-bisphosphate aldolase [Glycine max]	NP_001237315.1	38 kDa	0.065	1.3	[]	136	173
151.2	PREDICTED: phosphoglucomutase, cytoplasmic-like [Glycine max]	XP_014629583.1	?	0.17	1.3	[]	40	53
166.2	protein disulfide-isomerase [Glycine max]	XP_006581588.1	56 kDa	0.11	1.3	[]	87	111
173	Cluster of uncharacterized protein LOC100778205 [Glycine max] (NP_001241455.1)	NP_001241455.1 [2]	36 kDa	0.09	1.3	[]	93	120
187.1	pyrophosphate-energized vacuolar membrane proton pump [Glycine max]	XP_003542656.1	80 kDa	0.059	1.3	[]	85	114
205.1	glutathione S-transferase GST 8 [Glycine max]	NP_001238675.1	?	0.13	1.3	[]	82	104
227	Cluster of mitochondrial phosphate transporter [Glycine max] (NP_001237304.1)	NP_001237304.1 [2]	40 kDa	0.11	1.3	[]	77	100
227.1	mitochondrial phosphate transporter [Glycine max]	NP_001237304.1	40 kDa	0.11	1.3	[]	77	100
230.2	uncharacterized protein LOC100780391 [Glycine max]	NP_001240189.1	38 kDa	0.14	1.3	[]	50	66
234	Cluster of magnesium-chelatase subunit ChlI, chloroplastic [Glycine max] (XP_003546019.1)	XP_003546019.1 [2]	46 kDa	0.13	1.3	[]	87	110
234.1	magnesium-chelatase subunit ChlI, chloroplastic [Glycine max]	XP_003546019.1	46 kDa	0.14	1.3	[]	87	109
264	Cluster of 2-oxoglutarate dehydrogenase, mitochondrial [Glycine max] (XP_006603028.1)	XP_006603028.1 [2]	116 kDa	0.12	1.3	[]	72	93
264.1	2-oxoglutarate dehydrogenase, mitochondrial [Glycine max]	XP_006603028.1	116 kDa	0.11	1.3	[]	66	87
264.2	2-oxoglutarate dehydrogenase, mitochondrial [Glycine max]	XP_003518655.1	116 kDa	0.087	1.3	[]	63	85
265	uncharacterized protein LOC100500317 [Glycine max]	NP_001236277.1 (+1)	23 kDa	0.12	1.3	[]	71	92
305	PREDICTED: putative glucose-6-phosphate 1-epimerase [Glycine max]	XP_003517225.1	?	0.14	1.3	[]	62	80
312.1	magnesium-protoporphyrin IX monomethyl ester [oxidative] cyclase, chloroplastic [Glycine max]	XP_003521093.1	49 kDa	0.21	1.3	[]	50	63
318.2	6-phosphogluconate dehydrogenase, decarboxylating 3 isoform X2 [Glycine max]	XP_003555038.1	59 kDa	0.19	1.3	[]	46	59
319	Cluster of 40S ribosomal protein S6 [Glycine max] (XP_003545992.1)	XP_003545992.1 [4]	28 kDa	0.13	1.3	[]	53	70
319.3	40S ribosomal protein S6 [Glycine max]	XP_003547761.1	28 kDa	0.19	1.3	[]	39	51
323	Cluster of phosphoglucan phosphatase DSP4, amyloplastic [Glycine max] (XP_003536294.1)	XP_003536294.1 [2]	42 kDa	0.14	1.3	[]	50	66
323.2	phosphoglucan phosphatase DSP4, amyloplastic isoform X1 [Glycine max]	XP_003556295.1	42 kDa	0.2	1.3	[]	41	53
325	Cluster of uncharacterized protein LOC100804748 [Glycine max] (NP_001242448.1)	NP_001242448.1 [8]	30 kDa	0.071	1.3	[]	76	102
325.1	uncharacterized protein LOC100804748 [Glycine max]	NP_001242448.1 (+3)	30 kDa	0.12	1.3	[]	76	98
341.2	uncharacterized protein LOC100779837 [Glycine max]	NP_001242119.1	34 kDa	0.3	1.3	[]	27	34
350	Cluster of flagellar radial spoke protein 5 isoform X1 [Glycine max] (XP_003543437.1)	XP_003543437.1 [3]	43 kDa	0.17	1.3	[]	51	66
350.3	flagellar radial spoke protein 5 isoform X2 [Glycine max]	XP_006592742.1	43 kDa	0.17	1.3	[]	35	47
352.1	D-glycerate 3-kinase, chloroplastic isoform X1 [Glycine max]	XP_003543660.1	49 kDa	0.19	1.3	[]	38	50
358	Cluster of uncharacterized protein LOC100305775 [Glycine max] (NP_001236504.1)	NP_001236504.1 [2]	?	0.22	1.3	[]	38	49
358.1	uncharacterized protein LOC100305775 [Glycine max]	NP_001236504.1	?	0.22	1.3	[]	38	49
358.2	putative glutathione peroxidase 7, chloroplastic isoform X1 [Glycine max]	XP_006600118.1	26 kDa	0.31	1.3	[]	22	28
363.1	uncharacterized LOC100499911 [Glycine max]	NP_001237836.1	?	0.22	1.3	[]	39	50
365.1	uncharacterized protein LOC100793433 [Glycine max]	NP_001242236.1 (+2)	44 kDa	0.16	1.3	[]	43	57
401	dehydrin family protein [Glycine max]	NP_001240106.1	24 kDa	0.18	1.3	[]	42	55
407	uncharacterized protein LOC100807267 [Glycine max]	XP_003532330.1	48 kDa	0.24	1.3	[]	36	46
423	Cluster of subtilisin-like protease Glyma18g48580 [Glycine max] (XP_006602868.1)	XP_006602868.1 [3]	86 kDa	0.22	1.3	[]	40	51
427	Cluster of pathogen-related protein [Glycine max] (XP_003526679.1)	XP_003526679.1 [2]	27 kDa	0.16	1.3	[]	43	57
427.1	pathogen-related protein [Glycine max]	XP_003526679.1	27 kDa	0.19	1.3	[]	38	50
439	Cluster of uroporphyrinogen decarboxylase [Glycine max] (XP_003538500.1)	XP_003538500.1 [2]	43 kDa	0.22	1.3	[]	32	42
439.2	uncharacterized protein LOC100800753 [Glycine max]	NP_001241559.1	43 kDa	0.27	1.3	[]	29	37
449.1	uncharacterized protein LOC100817986 [Glycine max]	NP_001242141.1	?	0.22	1.3	[]	27	36
472.2	PREDICTED: 60S ribosomal protein L9-like [Glycine max]	XP_003526777.1	?	0.26	1.3	[]	21	28
473.2	ferritin-3, chloroplastic [Glycine max]	NP_001237032.1	29 kDa	0.16	1.3	[]	75	94
474.1	peptidyl-prolyl cis-trans isomerase FKBP62 [Glycine max]	XP_003520990.2	65 kDa	0.3	1.3	[]	20	26
477	Cluster of glycine-rich RNA-binding protein GRP1A [Glycine max] (XP_006590896.1)	XP_006590896.1 [2]	17 kDa	0.17	1.3	[]	65	82
477.2	glycine-rich RNA-binding protein [Glycine max]	NP_001238373.1	16 kDa	0.11	1.3	[]	52	70
480.1	cysteine synthase isoform X1 [Glycine max]	XP_006605281.1	35 kDa	0.25	1.3	[]	33	42
485	uncharacterized protein LOC100802114 precursor [Glycine max]	NP_001242136.1	?	0.21	1.3	[]	30	40
505	uncharacterized protein LOC100527145 [Glycine max]	NP_001235560.1	?	0.23	1.3	[]	28	37
511	Cluster of NADPH-dependent thioredoxin reductase 3 isoform X2 [Glycine max] (XP_003535866.1)	XP_003535866.1 [2]	57 kDa	0.2	1.3	[]	34	45
515	uncharacterized protein LOC100527902 precursor [Glycine max]	NP_001235412.1	?	0.23	1.3	[]	42	53
516.1	kunitz-type trypsin inhibitor KTI1-like [Glycine max]	XP_003532236.1	23 kDa	0.23	1.3	[]	28	37
516.2	PREDICTED: kunitz-type trypsin inhibitor KTI1-like [Glycine max]	XP_003532237.1	?	0.32	1.3	[]	23	29
541.1	uncharacterized protein LOC100813771 [Glycine max]	NP_001242704.1	29 kDa	0.27	1.3	[]	29	37
548.1	nucleosome assembly protein 1;3 isoform X2 [Glycine max]	XP_003533760.1 (+2)	41 kDa	0.37	1.3	[]	15	19
552	ATP-dependent Clp protease proteolytic subunit (chloroplast) [Glycine max]	YP_538790.1	22 kDa	0.24	1.3	[]	31	40
557	proteasome subunit alpha type-1-B [Glycine max]	XP_003534072.1 (+2)	31 kDa	0.28	1.3	[]	30	38
574	glyoxalase GLYI-7 isoform X1 [Glycine max]	XP_014633749.1	32 kDa	0.15	1.3	[]	41	55
594	Cluster of SKP1-like protein 1A isoform X1 [Glycine max] (XP_003517160.1)	XP_003517160.1 [4]	17 kDa	0.24	1.3	[]	24	32
594.1	SKP1-like protein 1A isoform X1 [Glycine max]	XP_003517160.1 (+1)	17 kDa	0.24	1.3	[]	24	32
598	PREDICTED: 2,3-dimethylmalate lyase [Glycine max]	XP_014626465.1	?	0.17	1.3	[]	35	47
604.2	PREDICTED: aldehyde dehydrogenase family 2 member B7, mitochondrial-like [Glycine max]	XP_003517756.1	?	0.24	1.3	[]	30	39
623	Cluster of RidA-like protein [Glycine max] (NP_001237846.1)	NP_001237846.1 [2]	20 kDa	0.2	1.3	[]	29	39
645	probable 6-phosphogluconolactonase 4, chloroplastic [Glycine max]	XP_003523335.1	34 kDa	0.32	1.3	[]	23	29
657	fe-S cluster assembly factor HCF101, chloroplastic isoform X1 [Glycine max]	XP_003528907.1 (+1)	58 kDa	0.22	1.3	[]	26	35
660	Cluster of photosynthetic NDH subunit of subcomplex B 2, chloroplastic [Glycine max] (XP_003548753.1)	XP_003548753.1 [2]	39 kDa	0.34	1.3	[]	19	24
669	Cluster of phototropin-2 [Glycine max] (XP_003547866.1)	XP_003547866.1 [2]	111 kDa	0.23	1.3	[]	28	37
669.1	phototropin-2 [Glycine max]	XP_003547866.1	111 kDa	0.24	1.3	[]	24	32
673	uncharacterized protein LOC100818968 [Glycine max]	XP_003526620.1	49 kDa	0.28	1.3	[]	18	24
680.3	ribonuclease TUDOR 1-like [Glycine max]	XP_003525164.1	109 kDa	0.38	1.3	[]	9	12
680.4	ribonuclease TUDOR 1 [Glycine max]	XP_003532288.1	109 kDa	0.38	1.3	[]	9	12
704.1	asparagine--tRNA ligase, cytoplasmic 1 [Glycine max]	XP_003530489.1	63 kDa	0.31	1.3	[]	21	27
735.2	hsp70-Hsp90 organizing protein 3 [Glycine max]	XP_003538668.1	66 kDa	0.38	1.3	[]	9	12
740	uncharacterized protein LOC100785827 [Glycine max]	NP_001241125.1 (+1)	33 kDa	0.3	1.3	[]	20	26
750.1	uncharacterized protein LOC100805631 [Glycine max]	NP_001241639.1	17 kDa	0.28	1.3	[]	18	24
752.1	dicarboxylate transporter 2.1, chloroplastic [Glycine max]	XP_003547089.1	61 kDa	0.37	1.3	[]	15	19
752.2	dicarboxylate transporter 2.1, chloroplastic [Glycine max]	XP_003531538.1	60 kDa	0.36	1.3	[]	14	18
763.1	uncharacterized protein LOC100807719 [Glycine max]	NP_001242028.1	?	0.32	1.3	[]	16	21
787.1	membrane steroid-binding protein 1 [Glycine max]	XP_003556099.1	25 kDa	0.23	1.3	[]	23	31
791	tripeptidyl-peptidase 2 [Glycine max]	XP_006589538.1	152 kDa	0.33	1.3	[]	18	23
830	ATP-dependent Clp protease proteolytic subunit-related protein 3, chloroplastic [Glycine max]	XP_003554645.1	36 kDa	0.36	1.3	[]	14	18
865.1	photosynthetic NDH subunit of subcomplex B 1, chloroplastic [Glycine max]	XP_003530259.1	52 kDa	0.32	1.3	[]	16	21
865.2	uncharacterized protein LOC100802136 [Glycine max]	NP_001242232.1	52 kDa	0.35	1.3	[]	13	17
869	uncharacterized protein At1g32220, chloroplastic isoform X1 [Glycine max]	XP_003534291.1 (+1)	33 kDa	0.33	1.3	[]	18	23
882	copper chaperone homolog CCH [Glycine max]	NP_001238516.1	?	0.31	1.3	[]	21	27
889	aspartyl protease AED3 [Glycine max]	XP_003522749.1	47 kDa	0.36	1.3	[]	14	18
913	Cluster of phenylalanine--tRNA ligase, chloroplastic/mitochondrial isoform X2 [Glycine max] (XP_006574847.1)	XP_006574847.1 [4]	50 kDa	0.31	1.3	[]	15	20
913.1	phenylalanine--tRNA ligase, chloroplastic/mitochondrial isoform X2 [Glycine max]	XP_006574847.1 (+1)	50 kDa	0.36	1.3	[]	14	18
913.2	phenylalanine--tRNA ligase, chloroplastic/mitochondrial isoform X2 [Glycine max]	XP_006603042.1 (+1)	44 kDa	0.37	1.3	[]	15	19
927.2	2-hydroxyacyl-CoA lyase [Glycine max]	XP_003544949.1	61 kDa	0.4	1.3	[]	11	14
948	Cluster of carbonic anhydrase 2 isoform X1 [Glycine max] (XP_003519759.1)	XP_003519759.1 [5]	30 kDa	0.17	1.3	[]	65	82
949.1	glycine-rich RNA-binding protein 4, mitochondrial isoform X1 [Glycine max]	XP_014634714.1 (+1)	27 kDa	0.45	1.3	[]	7	9
994	Cluster of NADH dehydrogenase [ubiquinone] 1 alpha subcomplex subunit 6 [Glycine max] (XP_003542808.1)	XP_003542808.1 [2]	15 kDa	0.34	1.3	[]	12	16
1006	carboxymethylenebutenolidase homolog [Glycine max]	XP_003527587.1	34 kDa	0.4	1.3	[]	11	14
1061	aquaporin PIP2-4 [Glycine max]	NP_001240223.1 (+1)	31 kDa	0.31	1.3	[]	21	27
1062	2Fe-2S ferredoxin-like superfamily protein [Glycine max]	NP_001237037.1	16 kDa	0.36	1.3	[]	14	18
1063.2	villin-4 [Glycine max]	XP_014620867.1	107 kDa	0.53	1.3	[]	3	4
1068	uncharacterized protein LOC100803725 [Glycine max]	NP_001242453.1	?	0.39	1.3	[]	10	13
1076	diphosphomevalonate decarboxylase MVD2, peroxisomal [Glycine max]	XP_003555870.1	46 kDa	0.38	1.3	[]	9	12
1101	uncharacterized protein LOC100306467 [Glycine max]	NP_001235473.1	17 kDa	0.4	1.3	[]	11	14
1114.1	biotin carboxyl carrier protein of acetyl-CoA carboxylase, chloroplastic [Glycine max]	NP_001238375.1	28 kDa	0.38	1.3	[]	9	12
1123	non-specific lipid-transfer protein 2 [Glycine max]	XP_003552717.1	10 kDa	0.4	1.3	[]	11	14
1130	outer envelope pore protein 37, chloroplastic [Glycine max]	XP_003549551.1	36 kDa	0.39	1.3	[]	10	13
1131	uncharacterized protein At5g39570 [Glycine max]	XP_003554616.1	41 kDa	0.21	1.3	[]	37	48
1134.1	fumarate hydratase 1, mitochondrial [Glycine max]	XP_003536023.1	53 kDa	0.39	1.3	[]	10	13
1159.1	polyphenol oxidase I, chloroplastic [Glycine max]	XP_006583805.1	69 kDa	0.45	1.3	[]	7	9
1186	uncharacterized protein LOC100795224 [Glycine max]	XP_003532143.1 (+1)	11 kDa	0.4	1.3	[]	11	14
1187	Cluster of light-harvesting complex-like protein 3 isotype 2, chloroplastic [Glycine max] (XP_003524176.1)	XP_003524176.1 [2]	29 kDa	0.38	1.3	[]	9	12
1187.1	light-harvesting complex-like protein 3 isotype 2, chloroplastic [Glycine max]	XP_003524176.1	29 kDa	0.38	1.3	[]	9	12
1223	alpha-amylase inhibitor/lipid transfer/seed storage family protein precursor [Glycine max]	NP_001238401.1	10 kDa	0.44	1.3	[]	6	8
1228	probable ADP-ribosylation factor GTPase-activating protein AGD8 isoform X1 [Glycine max]	XP_003531961.1	43 kDa	0.38	1.3	[]	9	12
1233.1	cysteine proteinase 15A [Glycine max]	XP_003523684.1	40 kDa	0.45	1.3	[]	7	9
1265	aldehyde dehydrogenase family 7 member A1 [Glycine max]	XP_003546512.1	54 kDa	0.45	1.3	[]	7	9
1297	Cluster of single-stranded DNA-binding protein WHY1, chloroplastic [Glycine max] (XP_006602322.1)	XP_006602322.1 [2]	25 kDa	0.45	1.3	[]	7	9
1297.1	single-stranded DNA-binding protein WHY1, chloroplastic [Glycine max]	XP_006602322.1	25 kDa	0.45	1.3	[]	7	9
1297.2	single-stranded DNA-binding protein WHY1, chloroplastic isoform X1 [Glycine max]	XP_014634831.1	30 kDa	0.45	1.3	[]	7	9
1298	cysteine protease-like precursor [Glycine max]	NP_001237820.1	?	0.33	1.3	[]	17	22
1301	outer envelope protein 80, chloroplastic [Glycine max]	XP_003542049.2 (+2)	75 kDa	0.45	1.3	[]	7	9
1306.1	3-hydroxyisobutyryl-CoA hydrolase-like protein 3, mitochondrial isoform X1 [Glycine max]	XP_003525261.1 (+1)	45 kDa	0.38	1.3	[]	9	12
1328	stem-specific protein TSJT1 [Glycine max]	XP_003529615.1	25 kDa	0.45	1.3	[]	7	9
1330	uncharacterized protein LOC100500557 [Glycine max]	NP_001236074.1	?	0.38	1.3	[]	9	12
1332	Cluster of NADPH--cytochrome P450 reductase [Glycine max] (XP_003526551.1)	XP_003526551.1 [2]	77 kDa	0.38	1.3	[]	9	12
1340	serine carboxypeptidase-like 40 [Glycine max]	XP_006593895.1	54 kDa	0.45	1.3	[]	7	9
1368	probable carboxylesterase 2 [Glycine max]	XP_003529387.1	35 kDa	0.45	1.3	[]	7	9
1372	aquaporin PIP2-1 [Glycine max]	XP_003556232.1 (+1)	30 kDa	0.28	1.3	[]	18	24
1374	uncharacterized protein LOC100305490 [Glycine max]	NP_001236145.1 (+1)	24 kDa	0.53	1.3	[]	3	4
1415	mitochondrial import inner membrane translocase subunit Tim13 [Glycine max]	XP_003532348.1	9 kDa	0.44	1.3	[]	6	8
1432	uncharacterized protein LOC100777981 [Glycine max]	NP_001241624.1	16 kDa	0.44	1.3	[]	6	8
1437	uncharacterized protein LOC100499959 [Glycine max]	NP_001238614.1	15 kDa	0.44	1.3	[]	6	8
1462.2	uncharacterized protein LOC100500660 [Glycine max]	NP_001237530.1	23 kDa	0.53	1.3	[]	3	4
1487	uncharacterized protein LOC100499826 [Glycine max]	NP_001236536.1 (+2)	26 kDa	0.53	1.3	[]	3	4
1502	uncharacterized protein LOC100784319 [Glycine max]	NP_001241286.1	31 kDa	0.4	1.3	[]	11	14
1507	abscisate beta-glucosyltransferase [Glycine max]	XP_003518708.1	53 kDa	0.53	1.3	[]	3	4
1518	uncharacterized protein LOC100807555 precursor [Glycine max]	NP_001240926.1	53 kDa	0.45	1.3	[]	7	9
1531	Cluster of WD-40 repeat-containing protein MSI4-like [Glycine max] (NP_001276199.1)	NP_001276199.1 [2]	56 kDa	0.53	1.3	[]	3	4
1531.1	WD-40 repeat-containing protein MSI4-like [Glycine max]	NP_001276199.1	56 kDa	0.53	1.3	[]	3	4
1532.1	eukaryotic translation initiation factor 3 subunit G [Glycine max]	XP_003532029.1	32 kDa	0.53	1.3	[]	3	4
1556	CSC1-like protein ERD4 [Glycine max]	XP_003546071.1	82 kDa	0.53	1.3	[]	3	4
1565	uncharacterized protein LOC100306258 [Glycine max]	NP_001236147.1	24 kDa	0.45	1.3	[]	7	9
1589	TPR repeat-containing thioredoxin TDX [Glycine max]	XP_003530968.1	42 kDa	0.53	1.3	[]	3	4
1606	GDSL esterase/lipase At1g29670 [Glycine max]	XP_003546057.1	40 kDa	0.53	1.3	[]	3	4
1615	cytochrome P450 97B2, chloroplastic [Glycine max]	NP_001235534.1	?	0.53	1.3	[]	3	4
1645	Cluster of N-terminal acetyltransferase A complex auxiliary subunit NAA15 [Glycine max] (XP_003531689.1)	XP_003531689.1 [4]	103 kDa	0.53	1.3	[]	3	4
1651	glutathione S-transferase GST 16 [Glycine max]	NP_001237686.1	26 kDa	0.53	1.3	[]	3	4
1661	uncharacterized protein LOC100799393 isoform X1 [Glycine max]	XP_006592920.1	30 kDa	0.53	1.3	[]	3	4
1700	PREDICTED: monothiol glutaredoxin-S17 [Glycine max]	XP_003542755.1	?	0.53	1.3	[]	3	4
1709	uncharacterized protein LOC100306506 [Glycine max]	NP_001236031.1	13 kDa	0.29	1.3	[]	26	33
1739	L-ascorbate oxidase [Glycine max]	XP_006595804.1	65 kDa	0.53	1.3	[]	3	4
1750	nifU-like protein 4, mitochondrial [Glycine max]	XP_003556549.1	29 kDa	0.53	1.3	[]	3	4
1766	alcohol dehydrogenase-like 7 isoform X1 [Glycine max]	XP_003519482.1 (+1)	42 kDa	0.53	1.3	[]	3	4
1801	SPX domain-containing membrane protein At4g22990 isoform X1 [Glycine max]	XP_014617601.1	78 kDa	0.53	1.3	[]	3	4
1806	uncharacterized protein LOC100806163 [Glycine max]	NP_001241951.1	25 kDa	0.53	1.3	[]	3	4
1809	uncharacterized protein LOC100526902 [Glycine max]	NP_001235732.1 (+1)	19 kDa	0.53	1.3	[]	3	4
1810	uncharacterized protein LOC100305524 [Glycine max]	NP_001236567.1	17 kDa	0.53	1.3	[]	3	4
1813	enhancer of mRNA-decapping protein 4 isoform X1 [Glycine max]	XP_003530822.2 (+1)	146 kDa	0.53	1.3	[]	3	4
1818	uncharacterized protein LOC100803908 isoform X1 [Glycine max]	XP_014634399.1 (+1)	90 kDa	0.53	1.3	[]	3	4
1855	chloroplast envelope quinone oxidoreductase homolog isoform X2 [Glycine max]	XP_003552103.1	35 kDa	0.38	1.3	[]	9	12
1887	vacuolar processing enzyme 2 precursor [Glycine max]	NP_001236564.1 (+1)	54 kDa	0.53	1.3	[]	3	4
1893	Cluster of uncharacterized protein LOC100798567 [Glycine max] (XP_003545801.1)	XP_003545801.1 [2]	53 kDa	0.53	1.3	[]	3	4
1893.1	uncharacterized protein LOC100798567 [Glycine max]	XP_003545801.1	53 kDa	0.53	1.3	[]	3	4
1954	uncharacterized protein LOC100305705 [Glycine max]	NP_001235555.1 (+4)	16 kDa	0.45	1.3	[]	7	9
1974	heterogeneous nuclear ribonucleoprotein A3 homolog 2 [Glycine max]	XP_003542187.1	37 kDa	0.53	1.3	[]	3	4
1977	aquaporin PIP2-10 [Glycine max]	NP_001240039.1	30 kDa	0.38	1.3	[]	9	12
1996	proline-rich extensin-like protein EPR1 [Glycine max]	XP_003541844.3 (+1)	57 kDa	0.53	1.3	[]	3	4
58.1	S-adenosylmethionine synthase [Glycine max]	XP_003546552.1	43 kDa	0.0073	1.4	[]	165	226
58.3	S-adenosylmethionine synthase [Glycine max]	XP_014633684.1	43 kDa	0.01	1.4	[]	124	174
58.4	S-adenosylmethionine synthase [Glycine max]	XP_003550837.1	43 kDa	0.0055	1.4	[]	119	172
116.2	uncharacterized protein LOC100794944 [Glycine max]	NP_001239987.1	29 kDa	0.029	1.4	[]	113	153
117	Cluster of soyasapogenol B glucuronide galactosyltransferase-like [Glycine max] (XP_003546674.1)	XP_003546674.1 [4]	56 kDa	0.015	1.4	[]	118	164
187	Cluster of pyrophosphate-energized vacuolar membrane proton pump [Glycine max] (XP_003542656.1)	XP_003542656.1 [6]	80 kDa	0.04	1.4	[]	85	117
187.2	pyrophosphate-energized vacuolar membrane proton pump [Glycine max]	XP_003528302.1 (+1)	81 kDa	0.05	1.4	[]	78	107
313.2	aquaporin PIP2-7 [Glycine max]	XP_003521392.1	31 kDa	0.18	1.4	[]	30	41
319.1	40S ribosomal protein S6 [Glycine max]	XP_003545992.1	28 kDa	0.12	1.4	[]	44	60
319.2	40S ribosomal protein S6 [Glycine max]	XP_003532242.1	28 kDa	0.087	1.4	[]	43	61
319.4	PREDICTED: 40S ribosomal protein S6 [Glycine max]	XP_003529334.1	?	0.099	1.4	[]	42	59
320	cytochrome b6 (chloroplast) [Glycine max]	YP_538795.1	24 kDa	0.066	1.4	[]	63	87
323.1	phosphoglucan phosphatase DSP4, amyloplastic [Glycine max]	XP_003536294.1	42 kDa	0.11	1.4	[]	45	62
325.2	peptide methionine sulfoxide reductase [Glycine max]	XP_006586081.1	23 kDa	0.11	1.4	[]	44	61
334.2	1-aminocyclopropane-1-carboxylate oxidase [Glycine max]	XP_003534723.1	36 kDa	0.36	1.4	[]	7	10
337	Cluster of linoleate 13S-lipoxygenase 2-1, chloroplastic [Glycine max] (XP_003539375.1)	XP_003539375.1 [2]	104 kDa	0.07	1.4	[]	46	66
337.1	linoleate 13S-lipoxygenase 2-1, chloroplastic [Glycine max]	XP_003539375.1	104 kDa	0.13	1.4	[]	42	57
340	kunitz family trypsin and protease inhibitor protein precursor [Glycine max]	NP_001237751.1	24 kDa	0.09	1.4	[]	49	68
350.1	flagellar radial spoke protein 5 isoform X1 [Glycine max]	XP_003543437.1	43 kDa	0.13	1.4	[]	45	61
350.2	flagellar radial spoke protein 5 isoform X1 [Glycine max]	XP_003540234.1	44 kDa	0.13	1.4	[]	35	49
352	Cluster of D-glycerate 3-kinase, chloroplastic isoform X1 [Glycine max] (XP_003543660.1)	XP_003543660.1 [2]	49 kDa	0.088	1.4	[]	48	67
367	ribosomal protein S3 (chloroplast) [Glycine max]	YP_538803.1 (+1)	25 kDa	0.14	1.4	[]	33	46
373	putative plastocyanin [Glycine max]	NP_001238695.1	17 kDa	0.029	1.4	[]	98	135
413	Cluster of importin subunit alpha-2 [Glycine max] (XP_006597715.1)	XP_006597715.1 [3]	59 kDa	0.13	1.4	[]	41	56
413.1	importin subunit alpha-2 [Glycine max]	XP_006597715.1	59 kDa	0.12	1.4	[]	33	47
427.2	pathogen-related protein-like [Glycine max]	NP_001241631.1	27 kDa	0.14	1.4	[]	32	45
431	isoflavone reductase-like protein [Glycine max]	XP_006581203.1	34 kDa	0.12	1.4	[]	39	54
449.2	PREDICTED: fumarylacetoacetase-like [Glycine max]	XP_014623505.1	?	0.21	1.4	[]	20	28
457	NADH dehydrogenase [ubiquinone] 1 alpha subcomplex subunit 9, mitochondrial [Glycine max]	XP_003542442.1	44 kDa	0.13	1.4	[]	36	50
474.2	peptidyl-prolyl cis-trans isomerase FKBP62 [Glycine max]	XP_003547780.1	64 kDa	0.28	1.4	[]	17	23
478	uncharacterized protein LOC100794313 [Glycine max]	NP_001241342.1 (+1)	43 kDa	0.16	1.4	[]	23	33
489.2	UDP-glucose 6-dehydrogenase 4-like [Glycine max]	NP_001304614.1 (+1)	?	0.25	1.4	[]	14	20
494	uncharacterized protein LOC100817823 isoform X2 [Glycine max]	XP_014619538.1	38 kDa	0.19	1.4	[]	27	37
499	Cluster of argininosuccinate synthase, chloroplastic-like [Glycine max] (NP_001276304.1)	NP_001276304.1 [4]	52 kDa	0.2	1.4	[]	23	32
516	Cluster of kunitz-type trypsin inhibitor KTI1-like [Glycine max] (XP_003532236.1)	XP_003532236.1 [2]	23 kDa	0.19	1.4	[]	28	38
522.3	beta-hexosaminidase 1 [Glycine max]	XP_003535778.1	61 kDa	0.29	1.4	[]	13	18
550.1	uncharacterized protein LOC100527568 [Glycine max]	NP_001238002.1	?	0.22	1.4	[]	21	29
638.2	probable 3-hydroxyisobutyrate dehydrogenase-like 1, mitochondrial [Glycine max]	XP_003525289.2	35 kDa	0.32	1.4	[]	10	14
688	Cluster of ATP-dependent 6-phosphofructokinase 3 isoform X1 [Glycine max] (XP_003529065.1)	XP_003529065.1 [3]	59 kDa	0.14	1.4	[]	29	41
688.1	ATP-dependent 6-phosphofructokinase 3 isoform X1 [Glycine max]	XP_003529065.1	59 kDa	0.17	1.4	[]	28	39
717	Cluster of protein translocase subunit SecA, chloroplastic isoform X1 [Glycine max] (XP_006589079.1)	XP_006589079.1 [3]	115 kDa	0.19	1.4	[]	22	31
717.1	protein translocase subunit SecA, chloroplastic isoform X1 [Glycine max]	XP_006589079.1 (+1)	115 kDa	0.23	1.4	[]	22	30
717.2	protein translocase subunit SecA, chloroplastic [Glycine max]	XP_006574521.1	114 kDa	0.18	1.4	[]	21	30
738	Cluster of dihydropyrimidinase [Glycine max] (XP_003545693.1)	XP_003545693.1 [2]	57 kDa	0.2	1.4	[]	18	26
738.1	dihydropyrimidinase [Glycine max]	XP_003545693.1	57 kDa	0.2	1.4	[]	18	26
749	Cluster of uncharacterized protein LOC100799108 [Glycine max] (NP_001240931.1)	NP_001240931.1 [3]	26 kDa	0.18	1.4	[]	21	30
749.1	uncharacterized protein LOC100799108 [Glycine max]	NP_001240931.1 (+1)	26 kDa	0.22	1.4	[]	21	29
750	Cluster of uncharacterized protein LOC100805631 [Glycine max] (NP_001241639.1)	NP_001241639.1 [3]	17 kDa	0.21	1.4	[]	20	28
774	linoleate 13S-lipoxygenase 2-1, chloroplastic [Glycine max]	XP_003537949.1	103 kDa	0.27	1.4	[]	16	22
777	uncharacterized protein LOC100780826 [Glycine max]	NP_001239766.1 (+2)	44 kDa	0.25	1.4	[]	19	26
794	uncharacterized protein LOC100306108 [Glycine max]	NP_001237661.1	28 kDa	0.2	1.4	[]	19	27
812	profilin [Glycine max]	NP_001237519.1	14 kDa	0.2	1.4	[]	18	26
865	Cluster of photosynthetic NDH subunit of subcomplex B 1, chloroplastic [Glycine max] (XP_003530259.1)	XP_003530259.1 [2]	52 kDa	0.28	1.4	[]	17	23
874.1	RGG repeats nuclear RNA binding protein A [Glycine max]	XP_003552493.1	40 kDa	0.31	1.4	[]	9	13
897	linoleate 9S-lipoxygenase 1 [Glycine max]	XP_003528382.1	98 kDa	0.15	1.4	[]	30	42
909	chorismate synthase, chloroplastic isoform X2 [Glycine max]	XP_003556230.1 (+1)	47 kDa	0.27	1.4	[]	16	22
933.2	calcium-transporting ATPase 4, plasma membrane-type [Glycine max]	XP_003535887.1	114 kDa	0.31	1.4	[]	9	13
970	isocitrate dehydrogenase [NAD] regulatory subunit 1, mitochondrial isoform X1 [Glycine max]	XP_003520034.1 (+2)	40 kDa	0.28	1.4	[]	12	17
974.2	binding partner of ACD11 1 [Glycine max]	XP_003516994.1	30 kDa	0.32	1.4	[]	10	14
976	NAD(P)H-quinone oxidoreductase subunit U, chloroplastic [Glycine max]	XP_003522295.1	24 kDa	0.22	1.4	[]	16	23
1052	PREDICTED: probable aldo-keto reductase 2 [Glycine max]	XP_014634737.1	?	0.33	1.4	[]	11	15
1059	bifunctional dTDP-4-dehydrorhamnose 3,5-epimerase/dTDP-4-dehydrorhamnose reductase [Glycine max]	XP_003549868.1	34 kDa	0.28	1.4	[]	12	17
1069	indole-3-glycerol phosphate synthase, chloroplastic [Glycine max]	XP_003519406.1	43 kDa	0.43	1.4	[]	5	7
1090	Cluster of uncharacterized protein LOC100527652 [Glycine max] (NP_001235489.1)	NP_001235489.1 [3]	13 kDa	0.32	1.4	[]	10	14
1108.2	uncharacterized protein LOC100305492 [Glycine max]	NP_001236171.1	?	0.43	1.4	[]	5	7
1121	uncharacterized protein LOC100784099 [Glycine max]	NP_001241486.1 (+1)	51 kDa	0.31	1.4	[]	9	13
1124	uncharacterized protein LOC100500021 [Glycine max]	NP_001235709.1	12 kDa	0.33	1.4	[]	11	15
1135.1	calcium-transporting ATPase 4, endoplasmic reticulum-type [Glycine max]	XP_003554341.1	117 kDa	0.33	1.4	[]	11	15
1137	Cluster of putative cyclase precursor [Glycine max] (NP_001240897.1)	NP_001240897.1 [2]	28 kDa	0.26	1.4	[]	15	21
1137.1	putative cyclase precursor [Glycine max]	NP_001240897.1	28 kDa	0.26	1.4	[]	15	21
1142	ultraviolet-B receptor UVR8 isoform X2 [Glycine max]	XP_003526878.3 (+1)	47 kDa	0.31	1.4	[]	9	13
1207	argininosuccinate lyase, chloroplastic isoform X1 [Glycine max]	XP_003522764.1 (+1)	57 kDa	0.37	1.4	[]	8	11
1208	subtilisin-like protease SBT5.3 [Glycine max]	XP_003524185.1	83 kDa	0.37	1.4	[]	8	11
1225.1	glutamate--tRNA ligase, cytoplasmic [Glycine max]	XP_003555767.1	83 kDa	0.43	1.4	[]	5	7
1230	PREDICTED: uncharacterized protein LOC100527131 isoform X1 [Glycine max]	XP_006595529.1	?	0.31	1.4	[]	9	13
1248	Cluster of peroxisomal and mitochondrial division factor 2 isoform X2 [Glycine max] (XP_003519552.1)	XP_003519552.1 [3]	35 kDa	0.36	1.4	[]	7	10
1248.1	peroxisomal and mitochondrial division factor 2 isoform X2 [Glycine max]	XP_003519552.1 (+1)	35 kDa	0.36	1.4	[]	7	10
1252	uncharacterized protein LOC100788645 [Glycine max]	NP_001242547.1 (+1)	46 kDa	0.33	1.4	[]	11	15
1306	Cluster of 3-hydroxyisobutyryl-CoA hydrolase-like protein 3, mitochondrial isoform X1 [Glycine max] (XP_003525261.1)	XP_003525261.1 [4]	45 kDa	0.31	1.4	[]	9	13
1307	Cluster of 24-methylenesterol C-methyltransferase 2 [Glycine max] (NP_001304482.1)	NP_001304482.1 [2]	?	0.43	1.4	[]	5	7
1307.1	24-methylenesterol C-methyltransferase 2 [Glycine max]	NP_001304482.1	?	0.43	1.4	[]	5	7
1356	glycine-rich protein 2 [Glycine max]	XP_003522723.1	19 kDa	0.37	1.4	[]	8	11
1408	uncharacterized protein LOC100499975 [Glycine max]	NP_001235054.1 (+1)	16 kDa	0.37	1.4	[]	8	11
1478	Cluster of methylmalonate-semialdehyde dehydrogenase [acylating], mitochondrial isoform X1 [Glycine max] (XP_003531010.1)	XP_003531010.1 [6]	58 kDa	0.43	1.4	[]	5	7
1478.1	methylmalonate-semialdehyde dehydrogenase [acylating], mitochondrial isoform X1 [Glycine max]	XP_003531010.1 (+2)	58 kDa	0.43	1.4	[]	5	7
1498	Cluster of photosystem I assembly factor PSA3, chloroplastic [Glycine max] (XP_003553862.1)	XP_003553862.1 [2]	32 kDa	0.36	1.4	[]	7	10
1498.1	photosystem I assembly factor PSA3, chloroplastic [Glycine max]	XP_003553862.1	32 kDa	0.36	1.4	[]	7	10
1516	sec-independent protein translocase protein TATB, chloroplastic [Glycine max]	XP_003556118.3	25 kDa	0.31	1.4	[]	9	13
1541	photosynthetic NDH subunit of subcomplex B 3, chloroplastic [Glycine max]	XP_003546527.1	22 kDa	0.37	1.4	[]	8	11
1609	remorin family protein [Glycine max]	NP_001236279.1	21 kDa	0.32	1.4	[]	10	14
1644	Cluster of uncharacterized protein LOC100802918 [Glycine max] (NP_001240176.1)	NP_001240176.1 [2]	16 kDa	0.43	1.4	[]	5	7
1665	uncharacterized protein LOC100527058 [Glycine max]	NP_001238038.1	19 kDa	0.22	1.4	[]	16	23
9.1	glyceraldehyde-3-phosphate dehydrogenase A subunit [Glycine max]	NP_001238484.1 (+1)	?	< 0.00010	1.5	T2 low, T8 high	640	992
58.2	S-adenosylmethionine synthase 1 [Glycine max]	XP_003521610.1 (+1)	43 kDa	0.01	1.5	[]	97	141
83	Cluster of elongation factor 1-alpha [Glycine max] (NP_001237425.1)	NP_001237425.1 [4]	?	0.0014	1.5	[]	145	213
83.2	elongation factor 1-alpha [Glycine max]	XP_003553292.1	49 kDa	0.00071	1.5	T2 low, T8 high	128	196
83.3	elongation factor 1-alpha [Glycine max]	XP_003547695.1	49 kDa	0.0029	1.5	[]	122	180
209	cysteine proteinase 15A [Glycine max]	XP_003545051.1	40 kDa	0.021	1.5	[]	51	79
243.1	uncharacterized protein LOC100794855 [Glycine max]	NP_001241503.1	36 kDa	0.03	1.5	[]	59	87
243.2	uncharacterized protein At2g37660, chloroplastic [Glycine max]	XP_003552177.1	28 kDa	0.065	1.5	[]	44	64
282	protoporphyrinogen oxidase 1, chloroplastic [Glycine max]	XP_003536005.1	59 kDa	0.041	1.5	[]	54	79
283.2	polyadenylate-binding protein RBP45 [Glycine max]	XP_003549897.1	44 kDa	0.14	1.5	[]	20	30
337.2	linoleate 13S-lipoxygenase 2-1, chloroplastic [Glycine max]	XP_003537948.1	104 kDa	0.062	1.5	[]	31	48
416	stress responsive alpha-beta barrel domain-containing protein [Glycine max]	NP_001237134.1	28 kDa	0.06	1.5	[]	38	57
423.1	subtilisin-like protease Glyma18g48580 [Glycine max]	XP_006602868.1	86 kDa	0.13	1.5	[]	22	33
454	uncharacterized protein LOC100500060 [Glycine max]	NP_001236264.1	20 kDa	0.076	1.5	[]	31	47
458	Cluster of uncharacterized protein LOC100815475 [Glycine max] (NP_001242339.1)	NP_001242339.1 [2]	?	0.1	1.5	[]	25	38
458.1	uncharacterized protein LOC100815475 [Glycine max]	NP_001242339.1	?	0.14	1.5	[]	20	30
472	Cluster of uncharacterized protein LOC100306058 [Glycine max] (NP_001236893.1)	NP_001236893.1 [3]	?	0.087	1.5	[]	30	45
472.1	uncharacterized protein LOC100306058 [Glycine max]	NP_001236893.1	?	0.14	1.5	[]	19	29
486	probable carboxylesterase 2 [Glycine max]	XP_003518851.1	43 kDa	0.13	1.5	[]	26	38
499.1	argininosuccinate synthase, chloroplastic-like [Glycine max]	NP_001276304.1	52 kDa	0.16	1.5	[]	22	32
499.2	argininosuccinate synthase, chloroplastic [Glycine max]	XP_006600802.1	52 kDa	0.15	1.5	[]	21	31
499.3	argininosuccinate synthase, chloroplastic isoform X2 [Glycine max]	XP_003525243.1 (+1)	53 kDa	0.12	1.5	[]	20	31
536.2	D-3-phosphoglycerate dehydrogenase 2, chloroplastic [Glycine max]	XP_003531770.1	66 kDa	0.076	1.5	[]	31	47
558	15-cis-phytoene desaturase, chloroplastic/chromoplastic [Glycine max]	XP_003538537.1	63 kDa	0.11	1.5	[]	26	39
577	Cluster of serine carboxypeptidase-like 40 [Glycine max] (XP_003539875.1)	XP_003539875.1 [2]	56 kDa	0.12	1.5	[]	21	32
577.1	serine carboxypeptidase-like 40 [Glycine max]	XP_003539875.1	56 kDa	0.12	1.5	[]	21	32
584	uncharacterized protein LOC100305579 precursor [Glycine max]	NP_001237383.1 (+2)	23 kDa	0.092	1.5	[]	27	41
600	PREDICTED: alcohol dehydrogenase class-3 [Glycine max]	XP_003521319.1	?	0.14	1.5	[]	24	35
648.2	ATP-dependent Clp protease ATP-binding subunit CLPT1-like [Glycine max]	NP_001241043.1	27 kDa	0.26	1.5	[]	10	15
693	Cluster of ribosomal protein L11 family protein [Glycine max] (NP_001240945.1)	NP_001240945.1 [3]	18 kDa	0.12	1.5	[]	20	31
693.1	ribosomal protein L11 family protein [Glycine max]	NP_001240945.1 (+1)	18 kDa	0.14	1.5	[]	20	30
693.2	60S ribosomal protein L12 [Glycine max]	XP_003537293.1	18 kDa	0.14	1.5	[]	20	30
694.2	uncharacterized protein LOC100787970 [Glycine max]	NP_001239631.1	36 kDa	0.2	1.5	[]	14	21
698	Cluster of ectonucleotide pyrophosphatase/phosphodiesterase family member 3 [Glycine max] (XP_003517374.1)	XP_003517374.1 [2]	51 kDa	0.16	1.5	[]	18	27
698.1	ectonucleotide pyrophosphatase/phosphodiesterase family member 3 [Glycine max]	XP_003517374.1	51 kDa	0.16	1.5	[]	18	27
731	BAHD acyltransferase DCR [Glycine max]	XP_003533987.1	50 kDa	0.16	1.5	[]	22	32
768.1	DEAD-box ATP-dependent RNA helicase 3, chloroplastic [Glycine max]	XP_003521635.1	84 kDa	0.19	1.5	[]	13	20
808.2	isoamylase 3, chloroplastic isoform X1 [Glycine max]	XP_003522781.1 (+1)	88 kDa	0.23	1.5	[]	12	18
833.1	coatomer subunit gamma [Glycine max]	XP_003522954.1	99 kDa	0.26	1.5	[]	10	15
834.2	PREDICTED: 30S ribosomal protein S5, chloroplastic-like [Glycine max]	XP_003529335.1	?	0.2	1.5	[]	14	21
839	PREDICTED: 30S Ribosomal protein S1 isoform X1 [Glycine max]	XP_003553029.3	?	0.26	1.5	[]	10	15
849	glycine-rich RNA-binding protein GRP1A [Glycine max]	XP_003522939.1	18 kDa	0.14	1.5	[]	23	34
856	uncharacterized LOC100527742 precursor [Glycine max]	NP_001236724.1	?	0.19	1.5	[]	13	20
862	Cluster of uncharacterized protein LOC100797411 [Glycine max] (NP_001241480.1)	NP_001241480.1 [4]	26 kDa	0.2	1.5	[]	14	21
862.1	uncharacterized protein LOC100797411 [Glycine max]	NP_001241480.1 (+1)	26 kDa	0.2	1.5	[]	14	21
934	uncharacterized protein LOC100499777 precursor [Glycine max]	NP_001235887.1	20 kDa	0.11	1.5	[]	31	45
935	uncharacterized protein LOC100815202 [Glycine max]	NP_001240161.1	38 kDa	0.2	1.5	[]	14	21
937	translocase of chloroplast 159, chloroplastic-like [Glycine max]	XP_003524230.1	133 kDa	0.2	1.5	[]	14	21
955	uncharacterized protein LOC100816387 [Glycine max]	XP_006586994.1	10 kDa	0.35	1.5	[]	6	9
966.1	IAA-amino acid hydrolase ILR1-like 4 [Glycine max]	XP_003543612.1	48 kDa	0.23	1.5	[]	12	18
972	uncharacterized protein LOC100794040 [Glycine max]	XP_006602204.1	75 kDa	0.15	1.5	[]	17	26
974	Cluster of binding partner of ACD11 1 [Glycine max] (XP_003534286.1)	XP_003534286.1 [2]	30 kDa	0.2	1.5	[]	14	21
981	ribulose-1,5 bisphosphate carboxylase/oxygenase large subunit N-methyltransferase, chloroplastic [Glycine max]	XP_006579698.1	56 kDa	0.21	1.5	[]	15	22
991	ATP-dependent Clp protease proteolytic subunit-related protein 1, chloroplastic [Glycine max]	XP_003536581.1 (+1)	41 kDa	0.27	1.5	[]	11	16
994.1	NADH dehydrogenase [ubiquinone] 1 alpha subcomplex subunit 6 [Glycine max]	XP_003542808.1	15 kDa	0.27	1.5	[]	11	16
1000.2	anthranilate synthase alpha subunit 1, chloroplastic [Glycine max]	XP_006601954.1	65 kDa	0.53	1.5	[]	2	3
1028	BURP domain protein RD22 [Glycine max]	XP_003522684.1	37 kDa	0.24	1.5	[]	13	19
1056	photosystem I chlorophyll a/b-binding protein 5, chloroplastic [Glycine max]	XP_003528272.2	31 kDa	0.3	1.5	[]	8	12
1090.1	uncharacterized protein LOC100527652 [Glycine max]	NP_001235489.1 (+1)	13 kDa	0.3	1.5	[]	8	12
1135	Cluster of calcium-transporting ATPase 4, endoplasmic reticulum-type [Glycine max] (XP_003554341.1)	XP_003554341.1 [2]	117 kDa	0.27	1.5	[]	11	16
1201	kunitz-type trypsin inhibitor precursor [Glycine max]	NP_001236001.1	23 kDa	0.3	1.5	[]	8	12
1211	cyclase-like protein 2 [Glycine max]	XP_003536620.2	33 kDa	0.23	1.5	[]	12	18
1251	uncharacterized protein LOC100777334 [Glycine max]	NP_001240272.1	14 kDa	0.3	1.5	[]	8	12
1287	uncharacterized protein LOC100804718 [Glycine max]	XP_003524822.1	39 kDa	0.3	1.5	[]	8	12
1294	uncharacterized protein LOC100810515 isoform X2 [Glycine max]	XP_003518617.2 (+1)	20 kDa	0.35	1.5	[]	6	9
1349	wound-induced basic protein [Glycine max]	XP_003532268.1 (+1)	5 kDa	0.35	1.5	[]	6	9
1375.1	glucan endo-1,3-beta-glucosidase [Glycine max]	XP_003521159.1	39 kDa	0.22	1.5	[]	11	17
1451	uncharacterized protein LOC100306488 [Glycine max]	NP_001235760.1	15 kDa	0.35	1.5	[]	6	9
1459	Cluster of protein CDI-like [Glycine max] (NP_001304415.1)	NP_001304415.1 [3]	?	0.35	1.5	[]	6	9
1459.1	protein CDI-like [Glycine max]	NP_001304415.1 (+1)	?	0.35	1.5	[]	6	9
1462.1	uncharacterized protein LOC100526945 [Glycine max]	NP_001236336.1	23 kDa	0.53	1.5	[]	2	3
1477.1	uncharacterized protein LOC100305817 [Glycine max]	NP_001237109.1	14 kDa	0.41	1.5	[]	4	6
1489	uncharacterized protein LOC100783648 [Glycine max]	NP_001239801.1	22 kDa	0.41	1.5	[]	4	6
1532.2	eukaryotic translation initiation factor 3 subunit G [Glycine max]	XP_003552007.1	32 kDa	0.53	1.5	[]	2	3
1598	peroxidase 4 [Glycine max]	XP_003519284.1	35 kDa	0.53	1.5	[]	2	3
1635	uncharacterized protein LOC100780360 isoform X1 [Glycine max]	XP_006587297.1 (+11)	107 kDa	0.41	1.5	[]	4	6
1659	lysosomal Pro-X carboxypeptidase [Glycine max]	XP_003549991.1	59 kDa	0.41	1.5	[]	4	6
1692	thiol protease aleurain-like [Glycine max]	XP_003533785.1	39 kDa	0.26	1.5	[]	10	15
1710	Cluster of uncharacterized protein LOC100306686 [Glycine max] (NP_001238730.1)	NP_001238730.1 [2]	?	0.41	1.5	[]	4	6
1710.1	uncharacterized protein LOC100306686 [Glycine max]	NP_001238730.1	?	0.41	1.5	[]	4	6
1715	PREDICTED: asparagine synthetase [glutamine-hydrolyzing] 3 [Glycine max]	XP_003552061.1	?	0.41	1.5	[]	4	6
1727	valine--tRNA ligase, chloroplastic/mitochondrial 2 isoform X1 [Glycine max]	XP_003550098.1	111 kDa	0.53	1.5	[]	2	3
1762	UDP-glycosyltransferase 83A1 [Glycine max]	XP_003552563.1	50 kDa	0.53	1.5	[]	2	3
1781	phytase [Glycine max]	NP_001239689.1	51 kDa	0.53	1.5	[]	2	3
1782	transmembrane emp24 domain-containing protein p24beta2 [Glycine max]	XP_003545588.1 (+2)	24 kDa	0.53	1.5	[]	2	3
1785	uncharacterized protein LOC100526922 [Glycine max]	NP_001236033.1	17 kDa	0.53	1.5	[]	2	3
1832	uncharacterized protein LOC100815639 [Glycine max]	NP_001239752.1 (+1)	36 kDa	0.41	1.5	[]	4	6
1866	uncharacterized protein LOC100807101 [Glycine max]	NP_001241269.1 (+1)	37 kDa	0.53	1.5	[]	2	3
1881	probable sodium/metabolite cotransporter BASS4, chloroplastic [Glycine max]	XP_003535876.1	46 kDa	0.53	1.5	[]	2	3
1925	inorganic pyrophosphatase 2 [Glycine max]	XP_003529939.1 (+1)	31 kDa	0.53	1.5	[]	2	3
1944	ABC transporter C family member 3 isoform X1 [Glycine max]	XP_006602474.1 (+1)	166 kDa	0.53	1.5	[]	2	3
2010	serine/threonine-protein phosphatase PP2A catalytic subunit [Glycine max]	XP_003517887.1 (+3)	35 kDa	0.53	1.5	[]	2	3
9	Cluster of glyceraldehyde-3-phosphate dehydrogenase A subunit [Glycine max] (NP_001238484.1)	NP_001238484.1 [3]	?	< 0.00010	1.6	T2 low, T8 high	668	1049
243	Cluster of uncharacterized protein LOC100794855 [Glycine max] (NP_001241503.1)	NP_001241503.1 [2]	36 kDa	0.007	1.6	[]	59	95
268	uncharacterized protein LOC100306554 [Glycine max]	NP_001236653.1	?	0.0012	1.6	[]	109	169
321.2	carbamoyl-phosphate synthase large chain, chloroplastic [Glycine max]	XP_006597315.1	127 kDa	0.12	1.6	[]	16	26
357.1	PREDICTED: multicystatin [Glycine max]	XP_014622135.1	?	0.056	1.6	[]	29	46
390	PREDICTED: UDP-glucose flavonoid 3-O-glucosyltransferase 7-like [Glycine max]	XP_003548656.1	?	0.041	1.6	[]	38	59
413.2	importin subunit alpha-2 [Glycine max]	XP_006606551.1	59 kDa	0.1	1.6	[]	21	33
473.1	ferritin-4, chloroplastic [Glycine max]	NP_001237049.1 (+2)	28 kDa	0.063	1.6	[]	24	39
536	Cluster of D-3-phosphoglycerate dehydrogenase 2, chloroplastic [Glycine max] (XP_003529507.1)	XP_003529507.1 [2]	66 kDa	0.054	1.6	[]	32	50
536.1	D-3-phosphoglycerate dehydrogenase 2, chloroplastic [Glycine max]	XP_003529507.1	66 kDa	0.039	1.6	[]	30	49
578	PREDICTED: uncharacterized protein At5g39570 [Glycine max]	XP_003543859.3	?	0.03	1.6	[]	43	67
602.2	uncharacterized protein LOC100306624 [Glycine max]	NP_001237725.1 (+1)	14 kDa	0.28	1.6	[]	7	11
688.2	ATP-dependent 6-phosphofructokinase 6 [Glycine max]	XP_003522720.1 (+1)	56 kDa	0.16	1.6	[]	14	22
710	primary amine oxidase [Glycine max]	XP_003535840.1	83 kDa	0.11	1.6	[]	19	30
734	2-C-methyl-D-erythritol 4-phosphate cytidylyltransferase, chloroplastic isoform X1 [Glycine max]	XP_006600264.1 (+1)	35 kDa	0.12	1.6	[]	17	27
750.2	uncharacterized protein LOC100500231 [Glycine max]	NP_001235055.1 (+1)	17 kDa	0.16	1.6	[]	14	22
754.3	uncharacterized protein LOC100306147 [Glycine max]	NP_001238305.1	23 kDa	0.069	1.6	[]	22	36
763.2	glucose-6-phosphate isomerase, cytosolic [Glycine max]	XP_003554193.1	63 kDa	0.23	1.6	[]	8	13
768	Cluster of DEAD-box ATP-dependent RNA helicase 3, chloroplastic [Glycine max] (XP_003521635.1)	XP_003521635.1 [2]	84 kDa	0.15	1.6	[]	13	21
776.2	RGG repeats nuclear RNA binding protein A [Glycine max]	XP_003521066.1	39 kDa	0.17	1.6	[]	11	18
779	eukaryotic translation initiation factor 3 subunit I [Glycine max]	XP_003517705.1	36 kDa	0.15	1.6	[]	16	25
808.1	isoamylase 3, chloroplastic isoform X1 [Glycine max]	XP_003527894.1	87 kDa	0.12	1.6	[]	16	26
863	metalloendoproteinase 1 precursor [Glycine max]	NP_001235535.1	?	0.18	1.6	[]	12	19
887	uncharacterized hydrolase YNR064C isoform X1 [Glycine max]	XP_003521017.3	45 kDa	0.15	1.6	[]	13	21
927.1	2-hydroxyacyl-CoA lyase [Glycine max]	XP_003519304.1	61 kDa	0.2	1.6	[]	10	16
953	dicarboxylate transporter 1, chloroplastic [Glycine max]	XP_003537966.1 (+1)	59 kDa	0.15	1.6	[]	13	21
967	Cluster of PREDICTED: 33 kDa ribonucleoprotein, chloroplastic [Glycine max] (XP_003521499.1)	XP_003521499.1 [2]	?	0.17	1.6	[]	11	18
967.1	PREDICTED: 33 kDa ribonucleoprotein, chloroplastic [Glycine max]	XP_003521499.1	?	0.17	1.6	[]	11	18
992	Cluster of stromal processing peptidase, chloroplastic [Glycine max] (XP_006573851.1)	XP_006573851.1 [2]	140 kDa	0.18	1.6	[]	12	19
1003	uncharacterized protein LOC100809492 [Glycine max]	NP_001241957.1 (+1)	?	0.11	1.6	[]	19	30
1020	peptidyl-prolyl cis-trans isomerase FKBP16-3, chloroplastic [Glycine max]	XP_003537922.1 (+1)	25 kDa	0.17	1.6	[]	11	18
1021	plastidal glycolate/glycerate translocator 1, chloroplastic [Glycine max]	XP_003547813.2	54 kDa	0.2	1.6	[]	10	16
1034.2	26S proteasome non-ATPase regulatory subunit 6 homolog [Glycine max]	XP_003525624.1	45 kDa	0.28	1.6	[]	7	11
1051	uncharacterized protein LOC100820540 [Glycine max]	XP_003555823.1	87 kDa	0.2	1.6	[]	10	16
1088	probable carbohydrate esterase At4g34215 [Glycine max]	XP_006605972.1	28 kDa	0.2	1.6	[]	10	16
1126	uncharacterized protein LOC100500327 [Glycine max]	NP_001236408.1	10 kDa	0.23	1.6	[]	8	13
1129	D-ribulose kinase isoform X1 [Glycine max]	XP_003537850.1	52 kDa	0.2	1.6	[]	10	16
1169	V-type proton ATPase subunit d2 [Glycine max]	XP_003534461.1	41 kDa	0.28	1.6	[]	7	11
1181.1	uncharacterized protein LOC100777995 [Glycine max]	XP_006605749.1	97 kDa	0.25	1.6	[]	9	14
1192	4-diphosphocytidyl-2-C-methyl-D-erythritol kinase, chloroplastic/chromoplastic [Glycine max]	XP_003543330.1 (+1)	44 kDa	0.23	1.6	[]	8	13
1258	putative 4-hydroxy-4-methyl-2-oxoglutarate aldolase 1 isoform X1 [Glycine max]	XP_014625687.1 (+1)	18 kDa	0.18	1.6	[]	12	19
1269.1	carboxyl transferase alpha subunit [Glycine max]	NP_001236006.1	?	0.33	1.6	[]	5	8
1270	Cluster of uncharacterized protein LOC100816212 [Glycine max] (NP_001240086.1)	NP_001240086.1 [6]	17 kDa	0.23	1.6	[]	8	13
1319	cell division protein FtsY homolog, chloroplastic [Glycine max]	XP_006576355.1	40 kDa	0.33	1.6	[]	5	8
1375.2	glucan endo-1,3-beta-glucosidase [Glycine max]	XP_003554152.1	38 kDa	0.23	1.6	[]	8	13
1396	PREDICTED: aspartate aminotransferase, mitochondrial [Glycine max]	XP_003527337.1	?	0.33	1.6	[]	5	8
1398	sodium/calcium exchanger NCL [Glycine max]	XP_003543222.1	64 kDa	0.33	1.6	[]	5	8
1419	NADH--cytochrome b5 reductase 1 [Glycine max]	XP_003520929.1	31 kDa	0.33	1.6	[]	5	8
1429	phenolic glucoside malonyltransferase 1 [Glycine max]	XP_003554894.2	53 kDa	0.33	1.6	[]	5	8
1456	uncharacterized protein LOC100782499 isoform X3 [Glycine max]	XP_003530953.1 (+2)	34 kDa	0.33	1.6	[]	5	8
1467	endoribonuclease YBEY, chloroplastic isoform X2 [Glycine max]	XP_003544672.1	65 kDa	0.28	1.6	[]	7	11
1477	Cluster of uncharacterized protein LOC100305817 [Glycine max] (NP_001237109.1)	NP_001237109.1 [3]	14 kDa	0.33	1.6	[]	5	8
1481	uncharacterized protein LOC100527586 [Glycine max]	NP_001238294.1 (+1)	30 kDa	0.33	1.6	[]	5	8
1522	GDSL esterase/lipase At5g14450 [Glycine max]	XP_003547701.1	43 kDa	0.33	1.6	[]	5	8
1575	methionine--tRNA ligase, chloroplastic/mitochondrial [Glycine max]	XP_003536765.1	68 kDa	0.33	1.6	[]	5	8
1824	Cluster of remorin [Glycine max] (XP_003521134.1)	XP_003521134.1 [2]	22 kDa	0.25	1.6	[]	9	14
1824.2	remorin [Glycine max]	XP_003528866.1	22 kDa	0.25	1.6	[]	9	14
9.2	PREDICTED: glyceraldehyde-3-phosphate dehydrogenase A, chloroplastic [Glycine max]	XP_003548805.1	?	< 0.00010	1.7	T2 low, T8 high	596	999
233.3	trifunctional UDP-glucose 4,6-dehydratase/UDP-4-keto-6-deoxy-D-glucose 3,5-epimerase/UDP-4-keto-L-rhamnose-reductase RHM1 [Glycine max]	XP_006602243.1	74 kDa	0.16	1.7	[]	10	17
283.1	polyadenylate-binding protein RBP45 isoform X1 [Glycine max]	XP_003542872.1	45 kDa	0.01	1.7	[]	39	67
321	Cluster of carbamoyl-phosphate synthase large chain, chloroplastic [Glycine max] (XP_003542003.2)	XP_003542003.2 [2]	127 kDa	0.037	1.7	[]	23	40
352.2	uncharacterized protein LOC100806896 [Glycine max]	NP_001242834.1	?	0.025	1.7	[]	30	51
371	uncharacterized protein LOC100806500 [Glycine max]	NP_001240166.1	35 kDa	0.034	1.7	[]	28	47
590	Cluster of uncharacterized protein LOC100783267 [Glycine max] (NP_001241124.1)	NP_001241124.1 [2]	17 kDa	0.066	1.7	[]	18	31
599.1	bifunctional monothiol glutaredoxin-S16, chloroplastic [Glycine max]	XP_003520429.1	32 kDa	0.1	1.7	[]	14	24
638.1	probable 3-hydroxyisobutyrate dehydrogenase-like 1, mitochondrial [Glycine max]	XP_003530536.2	35 kDa	0.092	1.7	[]	16	27
784	20 kDa chaperonin, chloroplastic [Glycine max]	XP_006593958.1	26 kDa	0.046	1.7	[]	26	43
800	proteasome subunit beta type-7-B isoform X1 [Glycine max]	XP_014622594.1	29 kDa	0.1	1.7	[]	14	24
808	Cluster of isoamylase 3, chloroplastic isoform X1 [Glycine max] (XP_003527894.1)	XP_003527894.1 [3]	87 kDa	0.092	1.7	[]	16	27
820	uncharacterized protein LOC100787776 [Glycine max]	XP_003526058.1	25 kDa	0.092	1.7	[]	16	27
827	Cluster of 40S ribosomal protein S20-2 [Glycine max] (XP_003521199.1)	XP_003521199.1 [3]	14 kDa	0.19	1.7	[]	9	15
827.1	40S ribosomal protein S20-2 [Glycine max]	XP_003521199.1 (+1)	14 kDa	0.19	1.7	[]	9	15
834	Cluster of PREDICTED: 30S ribosomal protein S5, chloroplastic-like [Glycine max] (XP_003542738.1)	XP_003542738.1 [2]	?	0.11	1.7	[]	15	25
917	malonyl-CoA:isoflavone 7-O-glucoside-6''-O-malonyltransferase [Glycine max]	NP_001237760.1	52 kDa	0.16	1.7	[]	10	17
924	uncharacterized protein LOC100500328 [Glycine max]	NP_001236421.1 (+1)	24 kDa	0.12	1.7	[]	13	22
966	Cluster of IAA-amino acid hydrolase ILR1-like 4 [Glycine max] (XP_003543612.1)	XP_003543612.1 [2]	48 kDa	0.14	1.7	[]	12	20
977	serine hydroxymethyltransferase 4 [Glycine max]	NP_001238335.1 (+1)	?	0.16	1.7	[]	10	17
987	uncharacterized protein LOC100810571 [Glycine max]	NP_001240037.1	30 kDa	0.12	1.7	[]	13	22
992.1	stromal processing peptidase, chloroplastic [Glycine max]	XP_006573851.1	140 kDa	0.13	1.7	[]	11	19
992.2	stromal processing peptidase, chloroplastic [Glycine max]	XP_003537738.1	140 kDa	0.13	1.7	[]	11	19
1037	uncharacterized protein LOC100306106 [Glycine max]	NP_001237627.1 (+1)	28 kDa	0.22	1.7	[]	7	12
1047	40S ribosomal protein S9-2-like [Glycine max]	NP_001276185.1	23 kDa	0.22	1.7	[]	7	12
1072	multiple organellar RNA editing factor 2, chloroplastic [Glycine max]	XP_014618752.1 (+1)	27 kDa	0.16	1.7	[]	10	17
1120	Cluster of uncharacterized protein LOC100500117 [Glycine max] (NP_001237052.1)	NP_001237052.1 [2]	21 kDa	0.16	1.7	[]	10	17
1120.1	uncharacterized protein LOC100500117 [Glycine max]	NP_001237052.1	21 kDa	0.16	1.7	[]	10	17
1135.2	calcium-transporting ATPase 1, endoplasmic reticulum-type [Glycine max]	XP_003521357.1	116 kDa	0.22	1.7	[]	7	12
1143	leucine--tRNA ligase, chloroplastic/mitochondrial [Glycine max]	XP_003529648.1	110 kDa	0.27	1.7	[]	6	10
1144	mitochondrial import receptor subunit TOM40-1 [Glycine max]	XP_003530931.1	35 kDa	0.27	1.7	[]	6	10
1151	uncharacterized protein LOC100500600 [Glycine max]	NP_001236620.1 (+1)	?	0.13	1.7	[]	11	19
1246	Cluster of AT-hook motif nuclear-localized protein 14 isoform X5 [Glycine max] (XP_003554726.1)	XP_003554726.1 [6]	38 kDa	0.19	1.7	[]	9	15
1264	pullulanase 1, chloroplastic [Glycine max]	XP_003536283.1 (+1)	106 kDa	0.27	1.7	[]	6	10
1375	Cluster of glucan endo-1,3-beta-glucosidase [Glycine max] (XP_003521159.1)	XP_003521159.1 [2]	39 kDa	0.14	1.7	[]	12	20
1402	polyphenol oxidase, chloroplastic [Glycine max]	XP_003526194.1	67 kDa	0.4	1.7	[]	3	5
1460	Cluster of uncharacterized protein LOC100796598 [Glycine max] (XP_006581209.1)	XP_006581209.1 [5]	25 kDa	0.27	1.7	[]	6	10
1462	Cluster of uncharacterized protein LOC100526945 [Glycine max] (NP_001236336.1)	NP_001236336.1 [2]	23 kDa	0.4	1.7	[]	3	5
1472	protochlorophyllide-dependent translocon component 52, chloroplastic [Glycine max]	XP_006580157.1	60 kDa	0.4	1.7	[]	3	5
1532	Cluster of eukaryotic translation initiation factor 3 subunit G [Glycine max] (XP_003532029.1)	XP_003532029.1 [2]	32 kDa	0.4	1.7	[]	3	5
1557	uncharacterized protein LOC100785302 [Glycine max]	XP_003525204.1	29 kDa	0.4	1.7	[]	3	5
[truncated: 448 more rows]

## Sheet: Fisher_T2_T8
#	Identified Proteins (3060/3077)	Accession Number	Molecular Weight	Fisher's Exact Test (p-value): *(p < 0.00089)	Fold Change by Category	Quantitative Profile	T2	T8
[truncated: 375 more rows]

[truncated: 6 more sheets: Fold_T5_T6, Fisher_T5_T6, Fold_T5_T8, Fisher_T5_T8, Fold_T6_T8, Fisher_T6_T8]
