# Supplementary material for: Soybean Leaf Proteomic Profile Influenced by Rhizobacteria Under Optimal and Salt Stress Conditions
Source: Front Plant Sci. 2022 Mar 24;13:809906. doi: 10.3389/fpls.2022.809906 (PMC8987779; doi:10.3389/fpls.2022.809906)
Supplement: Supplementary file 4 [file Data_Sheet_3.XLSX]

## Sheet: Read_me
	Soybean leaf proteomics
	Scaffold analysis
	Treatment legend is provided below.
	Treatment	Legend
	T1S	Control with NaCl
	T3S	Rhizobium sp. SL42 with NaCl
	T4S	Hydrogenophaga sp. SL48 with NaCl
	T7S	SL42+SL48 with NaCl
	T1 is the control treatment
	T3 and T4 are inoculated with Rhizobium sp. SL42 and Hydrogenophaga sp. SL48.
	T7 is the co-inoculation treatment with both the strains

## Sheet: Fold_T1S_T3S
#	Identified Proteins (3076/3093)	Accession Number	Molecular Weight	Fisher's Exact Test (p-value): *(p < 0.00006)	Fold Change by Category	Quantitative Profile	T1S	T3S
11.5	uncharacterized protein LOC100799813 [Glycine max]	NP_001304425.1	?	0.047	1.2	[]	398	461
18.1	heat shock cognate 70 kDa protein 2 [Glycine max]	XP_003521330.1	71 kDa	0.087	1.2	[]	298	343
31	Cluster of PREDICTED: elongation factor Tu, chloroplastic [Glycine max] (XP_003525588.1)	XP_003525588.1 [3]	?	0.056	1.2	[]	394	454
31.2	elongation factor Tu, chloroplastic-like [Glycine max]	XP_003523105.1	52 kDa	0.044	1.2	[]	325	382
31.3	PREDICTED: elongation factor Tu, chloroplastic [Glycine max]	XP_003526993.1	?	0.026	1.2	[]	311	373
36	Cluster of actin-7 [Glycine max] (XP_006578804.1)	XP_006578804.1 [7]	42 kDa	0.054	1.2	[]	376	435
36.1	actin-7 [Glycine max]	XP_006578804.1	42 kDa	0.042	1.2	[]	225	272
36.2	actin-101 [Glycine max]	XP_003531566.1	42 kDa	0.063	1.2	[]	221	263
36.3	actin [Glycine max]	NP_001239660.1 (+1)	42 kDa	0.084	1.2	[]	226	265
36.4	actin [Glycine max]	XP_006590987.1	42 kDa	0.046	1.2	[]	217	262
36.5	actin [Glycine max]	NP_001241178.1	42 kDa	0.028	1.2	[]	206	255
36.6	actin [Glycine max]	XP_006587211.1	42 kDa	0.048	1.2	[]	178	218
42	elongation factor 2 [Glycine max]	XP_003531498.1 (+1)	94 kDa	0.095	1.2	[]	255	295
44	Cluster of leghemoglobin reductase-like [Glycine max] (XP_003550821.1)	XP_003550821.1 [2]	53 kDa	0.012	1.2	[]	280	347
44.1	leghemoglobin reductase-like [Glycine max]	XP_003550821.1	53 kDa	0.02	1.2	[]	275	336
44.2	ferric leghemoglobin reductase-2 precursor [Glycine max]	NP_001237764.1	53 kDa	0.026	1.2	[]	218	269
48	Cluster of heat shock protein 90-2 [Glycine max] (NP_001236599.1)	NP_001236599.1 [5]	?	0.073	1.2	[]	292	339
48.2	uncharacterized protein LOC100819568 [Glycine max]	NP_001240230.1	80 kDa	0.1	1.2	[]	220	256
48.3	heat shock protein 83 [Glycine max]	XP_006599549.1	80 kDa	0.17	1.2	[]	109	128
60.5	tubulin alpha-3 chain isoform X1 [Glycine max]	XP_003548067.1	50 kDa	0.28	1.2	[]	63	73
76.2	putative ATP synthase subunit b' [Glycine max]	NP_001237239.1	24 kDa	0.16	1.2	[]	145	168
82	Cluster of calcium sensing receptor, chloroplastic-like [Glycine max] (NP_001239903.1)	NP_001239903.1 [2]	42 kDa	0.053	1.2	[]	240	286
82.1	calcium sensing receptor, chloroplastic-like [Glycine max]	NP_001239903.1	42 kDa	0.058	1.2	[]	185	224
82.2	calcium sensing receptor, chloroplastic isoform X1 [Glycine max]	XP_003524505.1	42 kDa	0.057	1.2	[]	176	214
84	Cluster of 60S ribosomal protein L4 [Glycine max] (XP_003542496.1)	XP_003542496.1 [5]	45 kDa	0.081	1.2	[]	164	197
84.1	60S ribosomal protein L4 [Glycine max]	XP_003542496.1	45 kDa	0.11	1.2	[]	137	164
84.2	60S ribosomal protein L4 [Glycine max]	XP_003537248.1	45 kDa	0.17	1.2	[]	137	159
92	Cluster of inositol-3-phosphate synthase [Glycine max] (XP_014626461.1)	XP_014626461.1 [3]	56 kDa	0.13	1.2	[]	155	182
92.1	inositol-3-phosphate synthase [Glycine max]	XP_014626461.1	56 kDa	0.18	1.2	[]	100	118
92.2	inositol-3-phosphate synthase [Glycine max]	XP_003525065.1	56 kDa	0.11	1.2	[]	133	159
92.3	inositol-3-phosphate synthase [Glycine max]	XP_003531361.1	56 kDa	0.081	1.2	[]	129	158
96.4	clathrin heavy chain 2 [Glycine max]	XP_003544075.1	193 kDa	0.17	1.2	[]	119	139
97	Cluster of putative ubiquitin-40S ribosomal protein S27a [Glycine max] (NP_001238181.1)	NP_001238181.1 [3]	18 kDa	0.12	1.2	[]	167	196
97.1	putative ubiquitin-40S ribosomal protein S27a [Glycine max]	NP_001238181.1	18 kDa	0.15	1.2	[]	157	182
97.2	ubiquitin-NEDD8-like protein RUB1-like [Glycine max]	NP_001276242.1	17 kDa	0.12	1.2	[]	144	171
97.3	ubiquitin-40S ribosomal protein S27a [Glycine max]	XP_003535084.1	18 kDa	0.13	1.2	[]	147	173
101.1	protein PLASTID TRANSCRIPTIONALLY ACTIVE 16, chloroplastic [Glycine max]	XP_003537975.1	56 kDa	0.17	1.2	[]	124	145
101.2	protein PLASTID TRANSCRIPTIONALLY ACTIVE 16, chloroplastic [Glycine max]	XP_003539562.1	55 kDa	0.18	1.2	[]	110	129
104.2	plasma membrane-associated cation-binding protein 1-like [Glycine max]	NP_001237575.1	23 kDa	0.11	1.2	[]	95	117
120	V-type proton ATPase subunit B 2 [Glycine max]	XP_003536723.1 (+2)	54 kDa	0.14	1.2	[]	179	207
124.4	probable UDP-arabinopyranose mutase 1 [Glycine max]	XP_003516432.1	42 kDa	0.26	1.2	[]	55	65
127.1	ATP synthase delta chain, chloroplastic [Glycine max]	XP_003525713.1	27 kDa	0.17	1.2	[]	128	149
127.2	ATP synthase delta chain, chloroplastic [Glycine max]	XP_003549853.1	27 kDa	0.21	1.2	[]	107	124
137	Cluster of PREDICTED: LOW QUALITY PROTEIN: UDP-D-apiose/UDP-D-xylose synthase 2 [Glycine max] (XP_006592299.2)	XP_006592299.2 [3]	?	0.21	1.2	[]	109	126
137.1	PREDICTED: LOW QUALITY PROTEIN: UDP-D-apiose/UDP-D-xylose synthase 2 [Glycine max]	XP_006592299.2	?	0.21	1.2	[]	86	101
140	Cluster of cysteine proteinase RD21A [Glycine max] (XP_003550321.1)	XP_003550321.1 [2]	52 kDa	0.16	1.2	[]	141	164
140.1	cysteine proteinase RD21A [Glycine max]	XP_003550321.1	52 kDa	0.17	1.2	[]	126	147
140.2	PREDICTED: cysteine proteinase RD21a [Glycine max]	XP_003545327.1	?	0.13	1.2	[]	100	121
154	Cluster of alpha-xylosidase 1 [Glycine max] (XP_003516826.1)	XP_003516826.1 [3]	103 kDa	0.18	1.2	[]	116	135
154.1	alpha-xylosidase 1 [Glycine max]	XP_003516826.1	103 kDa	0.18	1.2	[]	115	134
157	Cluster of methylenetetrahydrofolate reductase 2 [Glycine max] (XP_003527588.1)	XP_003527588.1 [2]	67 kDa	0.1	1.2	[]	96	119
157.2	methylenetetrahydrofolate reductase 2 [Glycine max]	XP_003523478.1	67 kDa	0.23	1.2	[]	87	101
158	Cluster of heat shock 70 kDa protein, mitochondrial [Glycine max] (XP_003545743.1)	XP_003545743.1 [3]	72 kDa	0.14	1.2	[]	119	141
158.1	heat shock 70 kDa protein, mitochondrial [Glycine max]	XP_003545743.1	72 kDa	0.19	1.2	[]	90	106
158.2	heat shock 70 kDa protein, mitochondrial [Glycine max]	XP_003529268.1	72 kDa	0.21	1.2	[]	88	103
158.3	heat shock 70 kDa protein, mitochondrial [Glycine max]	XP_003531009.1	73 kDa	0.23	1.2	[]	89	103
161	Cluster of probable mitochondrial-processing peptidase subunit beta, mitochondrial [Glycine max] (XP_003532256.1)	XP_003532256.1 [3]	59 kDa	0.081	1.2	[]	129	158
161.1	probable mitochondrial-processing peptidase subunit beta, mitochondrial [Glycine max]	XP_003532256.1	59 kDa	0.12	1.2	[]	111	134
161.2	probable mitochondrial-processing peptidase subunit beta, mitochondrial [Glycine max]	XP_003552094.1	59 kDa	0.15	1.2	[]	102	122
167	Cluster of PREDICTED: peptidyl-prolyl cis-trans isomerase CYP38, chloroplastic [Glycine max] (XP_003553882.1)	XP_003553882.1 [2]	?	0.21	1.2	[]	119	137
170	Cluster of 60S ribosomal protein L3 [Glycine max] (XP_003536417.1)	XP_003536417.1 [3]	44 kDa	0.14	1.2	[]	99	119
170.1	60S ribosomal protein L3 [Glycine max]	XP_003536417.1	44 kDa	0.21	1.2	[]	96	112
170.2	60S ribosomal protein L3-like [Glycine max]	NP_001276269.1	?	0.13	1.2	[]	80	99
175.2	phosphoenolpyruvate carboxylase 4 [Glycine max]	XP_006573282.1	118 kDa	0.36	1.2	[]	19	23
179	Cluster of 40S ribosomal protein S3a [Glycine max] (NP_001241430.1)	NP_001241430.1 [4]	30 kDa	0.16	1.2	[]	102	121
179.2	40S ribosomal protein S3a-like [Glycine max]	NP_001276152.1	?	0.25	1.2	[]	73	85
184	Cluster of 40S ribosomal protein S6 [Glycine max] (XP_003532242.1)	XP_003532242.1 [4]	28 kDa	0.12	1.2	[]	91	112
189.1	subtilisin-like protease SBT1.4 isoform X1 [Glycine max]	XP_014624438.1 (+1)	82 kDa	0.19	1.2	[]	95	112
195	Cluster of PREDICTED: isocitrate dehydrogenase [NADP] [Glycine max] (XP_014622642.1)	XP_014622642.1 [4]	?	0.17	1.2	[]	120	140
195.1	PREDICTED: isocitrate dehydrogenase [NADP] [Glycine max]	XP_014622642.1	?	0.19	1.2	[]	110	128
199.2	trifunctional UDP-glucose 4,6-dehydratase/UDP-4-keto-6-deoxy-D-glucose 3,5-epimerase/UDP-4-keto-L-rhamnose-reductase RHM1 [Glycine max]	XP_006594709.1	76 kDa	0.18	1.2	[]	62	76
199.3	trifunctional UDP-glucose 4,6-dehydratase/UDP-4-keto-6-deoxy-D-glucose 3,5-epimerase/UDP-4-keto-L-rhamnose-reductase RHM1 [Glycine max]	XP_006597977.1	76 kDa	0.32	1.2	[]	31	37
205.2	uncharacterized protein LOC100526993 [Glycine max]	NP_001236993.1	14 kDa	0.24	1.2	[]	50	60
217.4	heat shock 70 kDa protein 14 isoform X1 [Glycine max]	XP_003531683.1 (+1)	94 kDa	0.33	1.2	[]	23	28
221.1	60S acidic ribosomal protein P0 [Glycine max]	NP_001238374.1	34 kDa	0.21	1.2	[]	78	92
221.2	uncharacterized protein LOC100777482 [Glycine max]	NP_001239676.1	34 kDa	0.19	1.2	[]	78	93
229.1	probable fructokinase-4 [Glycine max]	XP_003543564.1	35 kDa	0.27	1.2	[]	70	81
229.3	fructokinase-2 [Glycine max]	XP_003537935.1	35 kDa	0.25	1.2	[]	42	51
232.4	uncharacterized protein LOC100797258 [Glycine max]	NP_001240030.1	24 kDa	0.35	1.2	[]	29	34
234.1	2,4-D inducible glutathione S-transferase [Glycine max]	NP_001237713.1	?	0.26	1.2	[]	45	54
254	harpin binding protein 1 [Glycine max]	NP_001238106.1	28 kDa	0.15	1.2	[]	84	102
256.2	aquaporin PIP2-7 [Glycine max]	XP_003521392.1	31 kDa	0.36	1.2	[]	33	38
259	histone H4 [Glycine max]	NP_001237495.1 (+1)	11 kDa	0.14	1.2	[]	90	109
260.2	PREDICTED: 30S ribosomal protein 2, chloroplastic isoform X2 [Glycine max]	XP_003531427.1 (+1)	?	0.36	1.2	[]	32	37
269.3	uncharacterized protein LOC100527275 [Glycine max]	NP_001237389.1	25 kDa	0.28	1.2	[]	33	40
270	Cluster of peroxisomal voltage-dependent anion-selective channel protein [Glycine max] (NP_001238377.1)	NP_001238377.1 [2]	30 kDa	0.13	1.2	[]	106	128
270.1	peroxisomal voltage-dependent anion-selective channel protein [Glycine max]	NP_001238377.1	30 kDa	0.13	1.2	[]	98	119
270.2	outer plastidial membrane protein porin [Glycine max]	XP_003552508.1	30 kDa	0.12	1.2	[]	95	116
271	PREDICTED: primary amine oxidase-like [Glycine max]	XP_003516418.1	?	0.23	1.2	[]	76	89
280.2	uncharacterized protein LOC100784424 [Glycine max]	NP_001242031.1	36 kDa	0.17	1.2	[]	53	66
288	Cluster of uncharacterized protein LOC100305473 [Glycine max] (NP_001235890.1)	NP_001235890.1 [3]	24 kDa	0.22	1.2	[]	62	74
288.2	uncharacterized protein LOC100306052 [Glycine max]	NP_001236804.1	?	0.29	1.2	[]	35	42
291	Cluster of mitochondrial outer membrane protein porin of 36 kDa [Glycine max] (XP_003532049.1)	XP_003532049.1 [2]	30 kDa	0.16	1.2	[]	88	106
291.1	mitochondrial outer membrane protein porin of 36 kDa [Glycine max]	XP_003532049.1	30 kDa	0.16	1.2	[]	80	97
291.2	uncharacterized protein LOC100805016 [Glycine max]	NP_001241054.1	30 kDa	0.17	1.2	[]	79	95
292.1	uncharacterized protein LOC100306184 [Glycine max]	NP_001235072.1	20 kDa	0.26	1.2	[]	37	45
295.1	uncharacterized protein LOC100784610 [Glycine max]	NP_001241477.1	38 kDa	0.25	1.2	[]	62	73
296.1	pyridoxal 5'-phosphate synthase subunit PDX1 [Glycine max]	XP_003542985.1	33 kDa	0.24	1.2	[]	41	50
303.1	D-3-phosphoglycerate dehydrogenase 3, chloroplastic [Glycine max]	XP_003536605.1	63 kDa	0.22	1.2	[]	70	83
305	mitochondrial-processing peptidase subunit alpha [Glycine max]	XP_003530483.1	55 kDa	0.25	1.2	[]	73	85
307.1	monocopper oxidase-like protein SKU5 [Glycine max]	XP_006600828.1	67 kDa	0.19	1.2	[]	66	80
313	Cluster of glutathione reductase, chloroplastic [Glycine max] (NP_001238006.1)	NP_001238006.1 [2]	?	0.17	1.2	[]	66	81
313.2	glutathione reductase, chloroplastic [Glycine max]	XP_014618413.1	59 kDa	0.19	1.2	[]	59	72
319	Cluster of probable ATP synthase 24 kDa subunit, mitochondrial [Glycine max] (XP_003525085.1)	XP_003525085.1 [2]	28 kDa	0.18	1.2	[]	55	68
319.1	probable ATP synthase 24 kDa subunit, mitochondrial [Glycine max]	XP_003525085.1	28 kDa	0.2	1.2	[]	54	66
322.2	uncharacterized protein LOC100305510 [Glycine max]	NP_001236395.1	17 kDa	0.31	1.2	[]	53	61
328	Cluster of fasciclin-like arabinogalactan protein 2 [Glycine max] (XP_003545484.2)	XP_003545484.2 [2]	48 kDa	0.2	1.2	[]	64	77
328.1	fasciclin-like arabinogalactan protein 2 [Glycine max]	XP_003545484.2	48 kDa	0.16	1.2	[]	56	70
328.2	fasciclin-like arabinogalactan protein 2 [Glycine max]	XP_003519683.1	44 kDa	0.18	1.2	[]	48	60
329.2	uncharacterized protein LOC100779837 [Glycine max]	NP_001242119.1	34 kDa	0.36	1.2	[]	33	38
336	Cluster of DEAD-box ATP-dependent RNA helicase 56 [Glycine max] (XP_003522620.1)	XP_003522620.1 [4]	48 kDa	0.2	1.2	[]	54	66
336.1	DEAD-box ATP-dependent RNA helicase 56 [Glycine max]	XP_003522620.1 (+1)	48 kDa	0.22	1.2	[]	53	64
336.2	DEAD-box ATP-dependent RNA helicase 56 [Glycine max]	XP_003528338.1 (+1)	48 kDa	0.25	1.2	[]	44	53
338	Cluster of uncharacterized protein LOC100306058 [Glycine max] (NP_001236893.1)	NP_001236893.1 [3]	?	0.19	1.2	[]	59	72
338.2	PREDICTED: 60S ribosomal protein L9-like [Glycine max]	XP_003526777.1	?	0.32	1.2	[]	43	50
342	Cluster of citrate synthase, mitochondrial [Glycine max] (XP_003531455.1)	XP_003531455.1 [2]	53 kDa	0.2	1.2	[]	61	74
342.1	citrate synthase, mitochondrial [Glycine max]	XP_003531455.1	53 kDa	0.22	1.2	[]	61	73
353.3	UDP-glucose 6-dehydrogenase 1 [Glycine max]	XP_003554799.1	53 kDa	0.36	1.2	[]	20	24
357	cytochrome b6/f complex subunit IV (chloroplast) [Glycine max]	YP_538796.1	18 kDa	0.29	1.2	[]	45	53
358	Cluster of uncharacterized protein LOC100500096 [Glycine max] (NP_001236745.1)	NP_001236745.1 [2]	21 kDa	0.27	1.2	[]	59	69
358.2	uncharacterized protein LOC100500627 [Glycine max]	NP_001237021.1	?	0.29	1.2	[]	47	55
369.3	clathrin light chain 1 [Glycine max]	XP_003542762.1	34 kDa	0.52	1.2	[]	4	5
370.2	carbamoyl-phosphate synthase large chain, chloroplastic [Glycine max]	XP_006597315.1	127 kDa	0.4	1.2	[]	16	19
377.2	PREDICTED: 29 kDa ribonucleoprotein A, chloroplastic [Glycine max]	XP_003535181.1	?	0.3	1.2	[]	48	56
384	Cluster of peptidyl-prolyl cis-trans isomerase FKBP62 [Glycine max] (XP_003520990.2)	XP_003520990.2 [4]	65 kDa	0.23	1.2	[]	47	57
386	Cluster of metacaspase-4 [Glycine max] (XP_003546660.1)	XP_003546660.1 [3]	45 kDa	0.26	1.2	[]	57	67
386.1	metacaspase-4 [Glycine max]	XP_003546660.1	45 kDa	0.23	1.2	[]	54	65
389	Cluster of uncharacterized protein LOC100794766 isoform X1 [Glycine max] (XP_003520909.1)	XP_003520909.1 [2]	37 kDa	0.19	1.2	[]	51	63
389.1	uncharacterized protein LOC100794766 isoform X1 [Glycine max]	XP_003520909.1	37 kDa	0.29	1.2	[]	46	54
392.1	psbP-like protein 1, chloroplastic [Glycine max]	XP_003552675.1	27 kDa	0.29	1.2	[]	58	67
394	Cluster of glutamate decarboxylase [Glycine max] (XP_003548319.1)	XP_003548319.1 [2]	56 kDa	0.22	1.2	[]	62	74
394.1	glutamate decarboxylase [Glycine max]	XP_003548319.1	56 kDa	0.22	1.2	[]	62	74
395	Cluster of acetyl-coenzyme A synthetase, chloroplastic/glyoxysomal [Glycine max] (XP_003553322.1)	XP_003553322.1 [5]	84 kDa	0.41	1.2	[]	17	20
395.1	acetyl-coenzyme A synthetase, chloroplastic/glyoxysomal [Glycine max]	XP_003553322.1	84 kDa	0.41	1.2	[]	17	20
395.2	acetyl-coenzyme A synthetase, chloroplastic/glyoxysomal isoform X1 [Glycine max]	XP_014624570.1 (+3)	84 kDa	0.41	1.2	[]	17	20
398.1	enoyl-[acyl-carrier-protein] reductase [NADH], chloroplastic [Glycine max]	XP_006590803.1	41 kDa	0.23	1.2	[]	47	57
398.2	enoyl-[acyl-carrier-protein] reductase [NADH] 2, chloroplastic [Glycine max]	XP_003532254.1 (+1)	42 kDa	0.34	1.2	[]	39	45
405	Cluster of 60S ribosomal protein L13-1 [Glycine max] (XP_006578380.1)	XP_006578380.1 [3]	24 kDa	0.28	1.2	[]	53	62
408	Cluster of ribonuclease TUDOR 1 [Glycine max] (XP_003526911.1)	XP_003526911.1 [4]	109 kDa	0.21	1.2	[]	47	58
408.1	ribonuclease TUDOR 1 [Glycine max]	XP_003526911.1	109 kDa	0.24	1.2	[]	41	50
408.2	ribonuclease TUDOR 1 [Glycine max]	XP_003523184.1	109 kDa	0.31	1.2	[]	41	48
411.2	fasciclin-like arabinogalactan protein 10 [Glycine max]	XP_003534603.1	43 kDa	0.33	1.2	[]	34	40
412	gibberellin-regulated protein 6 precursor [Glycine max]	NP_001236470.1 (+4)	13 kDa	0.26	1.2	[]	68	79
418.1	uncharacterized protein LOC100783267 [Glycine max]	NP_001241124.1	17 kDa	0.31	1.2	[]	41	48
425	Cluster of dihydrolipoyllysine-residue succinyltransferase component of 2-oxoglutarate dehydrogenase complex 2, mitochondrial [Glycine max] (XP_003519585.1)	XP_003519585.1 [3]	50 kDa	0.24	1.2	[]	40	49
425.1	dihydrolipoyllysine-residue succinyltransferase component of 2-oxoglutarate dehydrogenase complex 2, mitochondrial [Glycine max]	XP_003519585.1	50 kDa	0.31	1.2	[]	40	47
425.2	dihydrolipoyllysine-residue succinyltransferase component of 2-oxoglutarate dehydrogenase complex 2, mitochondrial isoform X2 [Glycine max]	XP_003544840.1 (+1)	50 kDa	0.28	1.2	[]	32	39
427	uncharacterized protein LOC100790578 [Glycine max]	NP_001239899.1	29 kDa	0.21	1.2	[]	49	60
429.2	aconitate hydratase 1 [Glycine max]	XP_003537655.1	98 kDa	0.24	1.2	[]	79	92
434	Cluster of 26S proteasome non-ATPase regulatory subunit 1 homolog A [Glycine max] (XP_003530934.1)	XP_003530934.1 [2]	110 kDa	0.33	1.2	[]	35	41
434.1	26S proteasome non-ATPase regulatory subunit 1 homolog A [Glycine max]	XP_003530934.1	110 kDa	0.28	1.2	[]	32	39
460.2	PREDICTED: ras-related protein RABD2a [Glycine max]	XP_003552490.1	?	0.22	1.2	[]	43	53
464	uncharacterized protein LOC100305775 [Glycine max]	NP_001236504.1	?	0.21	1.2	[]	40	50
474.1	magnesium protoporphyrin IX methyltransferase, chloroplastic-like [Glycine max]	XP_006580632.1	35 kDa	0.33	1.2	[]	36	42
476	Cluster of uncharacterized protein LOC100305705 [Glycine max] (NP_001235555.1)	NP_001235555.1 [14]	16 kDa	0.34	1.2	[]	26	31
476.1	uncharacterized protein LOC100305705 [Glycine max]	NP_001235555.1 (+4)	16 kDa	0.37	1.2	[]	21	25
476.3	uncharacterized protein LOC100500068 [Glycine max]	NP_001236367.1 (+1)	14 kDa	0.44	1.2	[]	10	12
477	Cluster of bifunctional monothiol glutaredoxin-S16, chloroplastic [Glycine max] (XP_003520429.1)	XP_003520429.1 [2]	32 kDa	0.34	1.2	[]	39	45
484	Cluster of aspartyl protease AED3 [Glycine max] (XP_003522900.1)	XP_003522900.1 [2]	47 kDa	0.22	1.2	[]	44	54
490.1	uncharacterized protein LOC100803975 [Glycine max]	NP_001242422.1	43 kDa	0.32	1.2	[]	21	26
490.4	26S proteasome non-ATPase regulatory subunit 4 homolog [Glycine max]	XP_003547924.1	42 kDa	0.41	1.2	[]	17	20
491	uncharacterized protein LOC100817823 isoform X1 [Glycine max]	XP_003520281.1 (+1)	47 kDa	0.33	1.2	[]	34	40
492.2	ATP-dependent Clp protease proteolytic subunit 4, chloroplastic [Glycine max]	XP_003517082.1	33 kDa	0.23	1.2	[]	36	45
497	aspartyl protease family protein At5g10770 [Glycine max]	XP_003551807.1	52 kDa	0.15	1.2	[]	84	102
502	Cluster of translationally-controlled tumor protein homolog [Glycine max] (NP_001237819.1)	NP_001237819.1 [2]	19 kDa	0.17	1.2	[]	52	65
505	Cluster of protein disulfide isomerase-like protein precursor [Glycine max] (NP_001238028.1)	NP_001238028.1 [2]	62 kDa	0.28	1.2	[]	41	49
505.1	protein disulfide isomerase-like protein precursor [Glycine max]	NP_001238028.1	62 kDa	0.3	1.2	[]	37	44
509	Cluster of uncharacterized protein LOC100783652 [Glycine max] (NP_001239823.1)	NP_001239823.1 [2]	31 kDa	0.36	1.2	[]	31	36
518	Cluster of 6-phosphogluconate dehydrogenase, decarboxylating 2, chloroplastic [Glycine max] (XP_003533072.1)	XP_003533072.1 [2]	54 kDa	0.18	1.2	[]	63	77
518.1	6-phosphogluconate dehydrogenase, decarboxylating 2, chloroplastic [Glycine max]	XP_003533072.1	54 kDa	0.2	1.2	[]	63	76
518.2	6-phosphogluconate dehydrogenase, decarboxylating 2, chloroplastic [Glycine max]	XP_003525354.1	54 kDa	0.2	1.2	[]	62	75
529.2	peroxisomal fatty acid beta-oxidation multifunctional protein [Glycine max]	NP_001234975.1	?	0.26	1.2	[]	28	35
533.2	T-complex protein 1 subunit alpha [Glycine max]	XP_003524991.1	59 kDa	0.29	1.2	[]	25	31
537	uncharacterized protein LOC100797579 precursor [Glycine max]	NP_001242443.1	?	0.24	1.2	[]	40	49
545.2	coatomer subunit alpha-2 [Glycine max]	XP_006592088.1	137 kDa	0.41	1.2	[]	17	20
547	peroxisomal 3-ketoacyl-CoA thiolase [Glycine max]	NP_001238475.1	49 kDa	0.33	1.2	[]	35	41
556	protein transport protein SEC31 homolog B [Glycine max]	XP_003539884.2	121 kDa	0.32	1.2	[]	31	37
568	Cluster of uncharacterized protein LOC100499715 [Glycine max] (NP_001234991.1)	NP_001234991.1 [3]	25 kDa	0.27	1.2	[]	40	48
568.1	uncharacterized protein LOC100499715 [Glycine max]	NP_001234991.1 (+1)	25 kDa	0.27	1.2	[]	29	36
568.2	uncharacterized protein LOC100305550 [Glycine max]	NP_001236946.1	25 kDa	0.3	1.2	[]	28	34
571	Cluster of NADH dehydrogenase [ubiquinone] iron-sulfur protein 1, mitochondrial [Glycine max] (XP_003538388.1)	XP_003538388.1 [2]	81 kDa	0.28	1.2	[]	24	30
571.1	NADH dehydrogenase [ubiquinone] iron-sulfur protein 1, mitochondrial [Glycine max]	XP_003538388.1	81 kDa	0.36	1.2	[]	20	24
572	Cluster of uncharacterized protein LOC100499846 [Glycine max] (NP_001236826.1)	NP_001236826.1 [4]	16 kDa	0.29	1.2	[]	34	41
573	adenine phosphoribosyltransferase 1 [Glycine max]	XP_003525929.1	25 kDa	0.3	1.2	[]	39	46
575	uncharacterized protein LOC100500046 [Glycine max]	NP_001236087.1	19 kDa	0.26	1.2	[]	28	35
579.2	coatomer subunit beta-1 [Glycine max]	XP_003531763.1	106 kDa	0.26	1.2	[]	28	35
582	Cluster of proteasome subunit alpha type-6 isoform X1 [Glycine max] (XP_006592586.1)	XP_006592586.1 [2]	27 kDa	0.24	1.2	[]	32	40
582.1	proteasome subunit alpha type-6 isoform X1 [Glycine max]	XP_006592586.1	27 kDa	0.35	1.2	[]	30	35
586	PREDICTED: aquaporin PIP2-7 [Glycine max]	XP_003540176.1	?	0.19	1.2	[]	51	63
592	Cluster of hsp70-Hsp90 organizing protein 3 [Glycine max] (XP_003517431.1)	XP_003517431.1 [2]	66 kDa	0.32	1.2	[]	21	26
592.1	hsp70-Hsp90 organizing protein 3 [Glycine max]	XP_003517431.1	66 kDa	0.37	1.2	[]	21	25
594	Cluster of PREDICTED: uncharacterized protein LOC100804829 isoform X1 [Glycine max] (XP_014617022.1)	XP_014617022.1 [3]	?	0.35	1.2	[]	30	35
594.1	PREDICTED: uncharacterized protein LOC100804829 isoform X1 [Glycine max]	XP_014617022.1	?	0.42	1.2	[]	19	22
594.2	peroxidase A2 [Glycine max]	XP_014623798.1	39 kDa	0.41	1.2	[]	18	21
597	Cluster of peroxisomal acyl-coenzyme A oxidase 1 [Glycine max] (XP_003517411.2)	XP_003517411.2 [2]	82 kDa	0.32	1.2	[]	44	51
599	PREDICTED: uncharacterized protein LOC100499823 isoform X1 [Glycine max]	XP_006577772.1	?	0.34	1.2	[]	39	45
607	50S ribosomal protein L15, chloroplastic [Glycine max]	NP_001235059.1	28 kDa	0.29	1.2	[]	34	41
619	nucleoside-triphosphatase [Glycine max]	XP_003548774.1	50 kDa	0.3	1.2	[]	39	46
623.1	PREDICTED: peptidyl-prolyl cis-trans isomerase CYP37, chloroplastic-like [Glycine max]	XP_003527264.1	?	0.33	1.2	[]	23	28
626	Cluster of prohibitin-1, mitochondrial [Glycine max] (XP_006592856.1)	XP_006592856.1 [3]	37 kDa	0.36	1.2	[]	32	37
627	Cluster of PREDICTED: 60S ribosomal protein L34 [Glycine max] (XP_003518726.1)	XP_003518726.1 [2]	?	0.38	1.2	[]	23	27
630	Cluster of 50S ribosomal protein L5, chloroplastic-like [Glycine max] (NP_001276281.1)	NP_001276281.1 [2]	29 kDa	0.28	1.2	[]	32	39
630.1	50S ribosomal protein L5, chloroplastic-like [Glycine max]	NP_001276281.1	29 kDa	0.28	1.2	[]	32	39
631	Cluster of ATP synthase subunit delta', mitochondrial [Glycine max] (XP_006576693.1)	XP_006576693.1 [2]	21 kDa	0.3	1.2	[]	28	34
631.1	ATP synthase subunit delta', mitochondrial [Glycine max]	XP_006576693.1	21 kDa	0.31	1.2	[]	20	25
631.2	ATP synthase subunit delta', mitochondrial [Glycine max]	XP_006583520.1	21 kDa	0.32	1.2	[]	21	26
632	Cluster of pyruvate dehydrogenase E1 component subunit beta-1, mitochondrial isoform X2 [Glycine max] (XP_006595717.1)	XP_006595717.1 [3]	38 kDa	0.36	1.2	[]	33	38
633.1	cytosolic chaperonin [Glycine max]	NP_001237404.1	?	0.36	1.2	[]	20	24
633.2	T-complex protein 1 subunit delta [Glycine max]	XP_003525207.1	58 kDa	0.37	1.2	[]	21	25
636.1	ran-binding protein 1 homolog b [Glycine max]	XP_003536403.1	24 kDa	0.35	1.2	[]	28	33
639	Cluster of proteasome subunit alpha type-7 [Glycine max] (XP_003547923.1)	XP_003547923.1 [2]	27 kDa	0.28	1.2	[]	32	39
649	nascent polypeptide-associated complex subunit alpha-like protein 2 [Glycine max]	XP_003526769.1	24 kDa	0.34	1.2	[]	39	45
651	dihydrolipoyl dehydrogenase 2, chloroplastic [Glycine max]	XP_003546329.1	60 kDa	0.29	1.2	[]	26	32
653	Cluster of DEAD-box ATP-dependent RNA helicase 3, chloroplastic [Glycine max] (XP_003521635.1)	XP_003521635.1 [3]	84 kDa	0.32	1.2	[]	22	27
653.1	DEAD-box ATP-dependent RNA helicase 3, chloroplastic [Glycine max]	XP_003521635.1	84 kDa	0.32	1.2	[]	21	26
653.2	DEAD-box ATP-dependent RNA helicase 3, chloroplastic [Glycine max]	XP_003554590.1	84 kDa	0.31	1.2	[]	20	25
657	Cluster of uncharacterized protein LOC100785314 [Glycine max] (NP_001241118.1)	NP_001241118.1 [2]	42 kDa	0.19	1.2	[]	49	61
662.1	outer plastidial membrane protein porin [Glycine max]	XP_003543710.1	30 kDa	0.23	1.2	[]	37	46
662.2	mitochondrial outer membrane protein porin of 34 kDa [Glycine max]	XP_003554316.1	30 kDa	0.27	1.2	[]	30	37
665	Cluster of uncharacterized protein LOC100527860 [Glycine max] (NP_001238575.1)	NP_001238575.1 [2]	?	0.35	1.2	[]	29	34
665.2	60S ribosomal protein L12 [Glycine max]	XP_003537293.1	18 kDa	0.3	1.2	[]	27	33
671.2	PGR5-like protein 1B, chloroplastic [Glycine max]	XP_003549873.1	37 kDa	0.37	1.2	[]	21	25
677	thylakoid lumenal protein TL20.3, chloroplastic isoform X1 [Glycine max]	XP_006590551.1	28 kDa	0.36	1.2	[]	31	36
678	Cluster of ubiquitin-activating enzyme E1 1 [Glycine max] (XP_006602078.1)	XP_006602078.1 [4]	124 kDa	0.31	1.2	[]	20	25
678.2	ubiquitin-activating enzyme E1 1 [Glycine max]	XP_003518319.2	121 kDa	0.41	1.2	[]	18	21
679.2	uncharacterized protein LOC100794961 [Glycine max]	NP_001242211.1	31 kDa	0.32	1.2	[]	21	26
682	outer envelope membrane protein 7 [Glycine max]	XP_003554242.1	8 kDa	0.28	1.2	[]	32	39
686	farnesyl pyrophosphate synthase 1 [Glycine max]	XP_003534984.1	39 kDa	0.33	1.2	[]	34	40
690	Cluster of topless-related protein 1 isoform X1 [Glycine max] (XP_014634634.1)	XP_014634634.1 [10]	125 kDa	0.4	1.2	[]	16	19
693	NAD-dependent malic enzyme 62 kDa isoform, mitochondrial [Glycine max]	XP_003520388.1	69 kDa	0.34	1.2	[]	27	32
694	polyphenol oxidase A1, chloroplastic [Glycine max]	XP_006594327.2	70 kDa	0.32	1.2	[]	33	39
699.1	calcium-transporting ATPase 4, endoplasmic reticulum-type [Glycine max]	XP_003554341.1	117 kDa	0.33	1.2	[]	23	28
699.2	calcium-transporting ATPase 1, endoplasmic reticulum-type [Glycine max]	XP_003521357.1	116 kDa	0.33	1.2	[]	23	28
700	cysteine synthase isoform X1 [Glycine max]	XP_006605281.1	35 kDa	0.27	1.2	[]	39	47
702.2	uncharacterized protein LOC100500578 isoform X1 [Glycine max]	XP_003524972.1	66 kDa	0.46	1.2	[]	13	15
704	uncharacterized protein LOC100500109 [Glycine max]	NP_001236933.1	26 kDa	0.36	1.2	[]	32	37
705	uncharacterized protein LOC100306662 precursor [Glycine max]	NP_001238352.1 (+1)	23 kDa	0.29	1.2	[]	25	31
706	threonine--tRNA ligase, mitochondrial 1 [Glycine max]	XP_003517788.1	82 kDa	0.32	1.2	[]	21	26
707	Cluster of peptidyl-prolyl cis-trans isomerase CYP26-2, chloroplastic [Glycine max] (XP_003525643.1)	XP_003525643.1 [2]	42 kDa	0.33	1.2	[]	23	28
707.1	peptidyl-prolyl cis-trans isomerase CYP26-2, chloroplastic [Glycine max]	XP_003525643.1	42 kDa	0.32	1.2	[]	21	26
714.2	60S ribosomal protein L36-3 isoform X1 [Glycine max]	XP_003536462.1	12 kDa	0.33	1.2	[]	23	28
716.2	uncharacterized protein LOC100801517 [Glycine max]	NP_001242823.1	?	0.24	1.2	[]	40	49
716.3	methyl-CpG-binding domain-containing protein 11 [Glycine max]	XP_003527162.1	34 kDa	0.3	1.2	[]	38	45
721.3	probable aldo-keto reductase 1 [Glycine max]	XP_006577284.1	37 kDa	0.43	1.2	[]	8	10
732	psbP domain-containing protein 1, chloroplastic [Glycine max]	XP_003521659.1	29 kDa	0.34	1.2	[]	27	32
742	Cluster of FAM10 family protein At4g22670 [Glycine max] (XP_003549876.1)	XP_003549876.1 [2]	44 kDa	0.32	1.2	[]	21	26
748.2	epimerase family protein SDR39U1 homolog, chloroplastic isoform X1 [Glycine max]	XP_003540960.1 (+2)	38 kDa	0.52	1.2	[]	5	6
749	Cluster of uncharacterized protein LOC100499795 [Glycine max] (NP_001236155.1)	NP_001236155.1 [3]	?	0.31	1.2	[]	30	36
757.1	RGG repeats nuclear RNA binding protein A [Glycine max]	XP_003552493.1	40 kDa	0.41	1.2	[]	17	20
763	putative dihydroxy-acid dehydratase, mitochondrial-like [Glycine max]	NP_001276144.1	64 kDa	0.35	1.2	[]	18	22
768.2	polyphenol oxidase I, chloroplastic [Glycine max]	XP_006583805.1	69 kDa	0.4	1.2	[]	15	18
771	V-type proton ATPase subunit D [Glycine max]	XP_003530267.1 (+1)	29 kDa	0.37	1.2	[]	22	26
773.2	(+)-neomenthol dehydrogenase [Glycine max]	XP_014633323.1	32 kDa	0.45	1.2	[]	12	14
784	60S ribosomal protein L11 isoform X1 [Glycine max]	XP_014620368.1	21 kDa	0.33	1.2	[]	24	29
804	uncharacterized protein LOC100306699 [Glycine max]	NP_001235125.1	15 kDa	0.29	1.2	[]	26	32
807.1	eukaryotic translation initiation factor 3 subunit C [Glycine max]	XP_003521511.1	105 kDa	0.35	1.2	[]	17	21
807.2	eukaryotic translation initiation factor 3 subunit C-like [Glycine max]	XP_014631398.1	104 kDa	0.45	1.2	[]	12	14
813	Cluster of homoglutathione synthetase [Glycine max] (NP_001237050.1)	NP_001237050.1 [2]	56 kDa	0.32	1.2	[]	22	27
813.1	homoglutathione synthetase [Glycine max]	NP_001237050.1	56 kDa	0.32	1.2	[]	22	27
819	uncharacterized protein LOC100783843 [Glycine max]	NP_001276293.1	35 kDa	0.35	1.2	[]	28	33
820	Cluster of villin-3 isoform X1 [Glycine max] (XP_006589013.1)	XP_006589013.1 [2]	107 kDa	0.37	1.2	[]	22	26
821	uncharacterized protein LOC100500058 precursor [Glycine max]	NP_001236238.1	17 kDa	0.32	1.2	[]	22	27
822	Cluster of uncharacterized protein LOC100819222 [Glycine max] (NP_001239743.1)	NP_001239743.1 [2]	35 kDa	0.32	1.2	[]	22	27
822.2	uncharacterized protein LOC100781191 [Glycine max]	NP_001242425.1	36 kDa	0.42	1.2	[]	19	22
832	uncharacterized protein LOC100305708 [Glycine max]	NP_001235592.1 (+1)	12 kDa	0.37	1.2	[]	21	25
835.2	ATP-citrate synthase alpha chain protein 1 [Glycine max]	XP_003546848.1	47 kDa	0.38	1.2	[]	12	15
837	PREDICTED: elongation factor Tu, mitochondrial-like isoform X1 [Glycine max]	XP_003554238.1	?	0.28	1.2	[]	32	39
839	serine carboxypeptidase-like 20 [Glycine max]	XP_006599138.1	56 kDa	0.38	1.2	[]	23	27
841	Cluster of uncharacterized protein LOC100305508 [Glycine max] (XP_006604290.1)	XP_006604290.1 [4]	9 kDa	0.41	1.2	[]	18	21
842	Cluster of probable N-acetyl-gamma-glutamyl-phosphate reductase, chloroplastic [Glycine max] (XP_003529252.1)	XP_003529252.1 [2]	43 kDa	0.36	1.2	[]	19	23
842.1	probable N-acetyl-gamma-glutamyl-phosphate reductase, chloroplastic [Glycine max]	XP_003529252.1	43 kDa	0.35	1.2	[]	18	22
853	Cluster of translocase of chloroplast 159, chloroplastic-like [Glycine max] (XP_003524230.1)	XP_003524230.1 [2]	133 kDa	0.4	1.2	[]	15	18
853.1	translocase of chloroplast 159, chloroplastic-like [Glycine max]	XP_003524230.1	133 kDa	0.4	1.2	[]	15	18
860.1	60S ribosomal protein L6 [Glycine max]	XP_003546871.1	26 kDa	0.32	1.2	[]	43	50
869	Cluster of protein SLOW GREEN 1, chloroplastic [Glycine max] (XP_003531119.1)	XP_003531119.1 [2]	33 kDa	0.39	1.2	[]	26	30
870	Cluster of 3-oxoacyl-[acyl-carrier-protein] reductase 4 [Glycine max] (XP_003538564.1)	XP_003538564.1 [2]	34 kDa	0.4	1.2	[]	15	18
870.1	3-oxoacyl-[acyl-carrier-protein] reductase 4 [Glycine max]	XP_003538564.1	34 kDa	0.4	1.2	[]	15	18
871	subtilisin-like protease Glyma18g48580 [Glycine max]	XP_006602868.1	86 kDa	0.31	1.2	[]	29	35
872.1	glycine-rich RNA-binding protein 4, mitochondrial isoform X1 [Glycine max]	XP_014634714.1 (+1)	27 kDa	0.45	1.2	[]	11	13
872.2	glycine-rich RNA-binding protein 4, mitochondrial [Glycine max]	XP_003552565.1	25 kDa	0.45	1.2	[]	11	13
875	uncharacterized protein LOC100306660 [Glycine max]	NP_001238325.1	?	0.39	1.2	[]	14	17
881	Cluster of uncharacterized protein LOC100782001 [Glycine max] (NP_001241205.1)	NP_001241205.1 [2]	34 kDa	0.36	1.2	[]	19	23
881.1	uncharacterized protein LOC100782001 [Glycine max]	NP_001241205.1	34 kDa	0.36	1.2	[]	19	23
882	L-ascorbate oxidase homolog [Glycine max]	XP_006596528.1	61 kDa	0.41	1.2	[]	17	20
883.1	soluble inorganic pyrophosphatase 4 isoform X1 [Glycine max]	XP_006604534.1	26 kDa	0.35	1.2	[]	28	33
885	Cluster of uncharacterized protein LOC100500328 [Glycine max] (NP_001236421.1)	NP_001236421.1 [4]	24 kDa	0.32	1.2	[]	21	26
886.2	nucleoid-associated protein At4g30620, chloroplastic [Glycine max]	XP_003540114.1	21 kDa	0.42	1.2	[]	19	22
887.1	violaxanthin de-epoxidase, chloroplastic-like precursor [Glycine max]	NP_001241404.1 (+4)	57 kDa	0.35	1.2	[]	17	21
891	eukaryotic translation initiation factor 3 subunit I [Glycine max]	XP_003517705.1	36 kDa	0.41	1.2	[]	18	21
892	Cluster of calnexin homolog [Glycine max] (XP_003525166.1)	XP_003525166.1 [2]	62 kDa	0.32	1.2	[]	33	39
892.1	calnexin homolog [Glycine max]	XP_003525166.1	62 kDa	0.32	1.2	[]	33	39
900	Cluster of uncharacterized protein LOC100804119 precursor [Glycine max] (NP_001239749.1)	NP_001239749.1 [2]	40 kDa	0.42	1.2	[]	19	22
900.2	uncharacterized protein LOC100796094 precursor [Glycine max]	NP_001241275.1	40 kDa	0.4	1.2	[]	16	19
903	MLP-like protein 28-like [Glycine max]	NP_001240867.1	18 kDa	0.41	1.2	[]	18	21
906	Cluster of cell division protein FtsZ homolog 2-1, chloroplastic [Glycine max] (XP_003541462.2)	XP_003541462.2 [3]	51 kDa	0.41	1.2	[]	17	20
906.1	cell division protein FtsZ homolog 2-1, chloroplastic [Glycine max]	XP_003541462.2	51 kDa	0.4	1.2	[]	16	19
908	Cluster of uncharacterized protein LOC100799124 [Glycine max] (NP_001241034.1)	NP_001241034.1 [2]	28 kDa	0.36	1.2	[]	20	24
908.1	uncharacterized protein LOC100799124 [Glycine max]	NP_001241034.1	28 kDa	0.36	1.2	[]	20	24
908.2	glycine-rich RNA-binding protein blt801 [Glycine max]	XP_003524623.1	28 kDa	0.4	1.2	[]	15	18
914.1	ubiquitin carboxyl-terminal hydrolase 12 [Glycine max]	XP_003545531.2	131 kDa	0.39	1.2	[]	13	16
921.1	ultraviolet-B receptor UVR8 isoform X2 [Glycine max]	XP_003526878.3 (+1)	47 kDa	0.41	1.2	[]	18	21
930.2	chalcone isomerase 4A [Glycine max]	NP_001236782.1	23 kDa	0.41	1.2	[]	18	21
934	Cluster of pyruvate dehydrogenase E1 component subunit alpha, mitochondrial [Glycine max] (XP_003532038.1)	XP_003532038.1 [2]	44 kDa	0.36	1.2	[]	33	38
944	eukaryotic initiation factor 4A-3 [Glycine max]	XP_003533706.1 (+1)	46 kDa	0.3	1.2	[]	37	44
961	PREDICTED: uncharacterized protein LOC100792427 isoform X1 [Glycine max]	XP_006598975.1 (+1)	?	0.41	1.2	[]	18	21
971	Cluster of uncharacterized protein LOC100305539 [Glycine max] (NP_001236789.1)	NP_001236789.1 [2]	16 kDa	0.45	1.2	[]	12	14
971.1	uncharacterized protein LOC100305539 [Glycine max]	NP_001236789.1	16 kDa	0.45	1.2	[]	12	14
971.2	uncharacterized protein LOC100527358 [Glycine max]	NP_001238733.1	15 kDa	0.45	1.2	[]	12	14
988	sulfite oxidase [Glycine max]	XP_003553844.1	44 kDa	0.4	1.2	[]	16	19
990	Cluster of uncharacterized protein LOC100305479 precursor [Glycine max] (NP_001235979.1)	NP_001235979.1 [2]	?	0.36	1.2	[]	19	23
990.1	uncharacterized protein LOC100305479 precursor [Glycine max]	NP_001235979.1	?	0.42	1.2	[]	19	22
990.2	uncharacterized protein LOC100499966 precursor [Glycine max]	NP_001238724.1	?	0.36	1.2	[]	19	23
992	uncharacterized protein LOC100305503 [Glycine max]	NP_001236304.1 (+1)	12 kDa	0.38	1.2	[]	23	27
994	uncharacterized protein LOC100807968 [Glycine max]	NP_001239798.1 (+2)	42 kDa	0.4	1.2	[]	15	18
999	Cluster of uncharacterized protein LOC100306570 [Glycine max] (NP_001236895.1)	NP_001236895.1 [2]	19 kDa	0.33	1.2	[]	35	41
1003	probable phospholipid hydroperoxide glutathione peroxidase [Glycine max]	XP_003532707.1	25 kDa	0.27	1.2	[]	30	37
1022.1	mitogen-activated protein kinase 2 [Glycine max]	NP_001235426.1 (+2)	45 kDa	0.39	1.2	[]	14	17
1025	uncharacterized protein LOC100791538 [Glycine max]	NP_001242844.1	33 kDa	0.37	1.2	[]	22	26
1032	Cluster of anthranilate synthase alpha subunit 2, chloroplastic [Glycine max] (XP_003555838.1)	XP_003555838.1 [2]	64 kDa	0.39	1.2	[]	13	16
1032.1	anthranilate synthase alpha subunit 2, chloroplastic [Glycine max]	XP_003555838.1	64 kDa	0.39	1.2	[]	13	16
1033	uncharacterized protein LOC100500224 isoform 1 [Glycine max]	NP_001234945.1	24 kDa	0.41	1.2	[]	18	21
1038.2	cullin-associated NEDD8-dissociated protein 1 [Glycine max]	XP_003550095.1	134 kDa	0.52	1.2	[]	5	6
1043	Cluster of glucose-6-phosphate 1-dehydrogenase, cytoplasmic isoform [Glycine max] (XP_006599060.1)	XP_006599060.1 [2]	59 kDa	0.41	1.2	[]	17	20
1043.1	glucose-6-phosphate 1-dehydrogenase, cytoplasmic isoform [Glycine max]	XP_006599060.1	59 kDa	0.41	1.2	[]	17	20
1043.2	glucose-6-phosphate dehydrogenase [Glycine max]	NP_001241264.1	59 kDa	0.41	1.2	[]	17	20
1050	uncharacterized protein LOC100803725 [Glycine max]	NP_001242453.1	?	0.46	1.2	[]	13	15
1055	Cluster of 60S ribosomal protein L27a [Glycine max] (NP_001235195.1)	NP_001235195.1 [2]	16 kDa	0.38	1.2	[]	24	28
1055.1	60S ribosomal protein L27a [Glycine max]	NP_001235195.1	16 kDa	0.38	1.2	[]	24	28
1068	spermidine hydroxycinnamoyl transferase [Glycine max]	XP_003551937.2	53 kDa	0.35	1.2	[]	17	21
1070	aminopeptidase M1 isoform X1 [Glycine max]	XP_006578084.1 (+1)	102 kDa	0.46	1.2	[]	13	15
1072	Cluster of caffeoyl-CoA O-methyltransferase [Glycine max] (XP_003518701.2)	XP_003518701.2 [2]	37 kDa	0.39	1.2	[]	14	17
1072.1	caffeoyl-CoA O-methyltransferase [Glycine max]	XP_003518701.2	37 kDa	0.39	1.2	[]	14	17
1075	ornithine carbamoyltransferase, chloroplastic [Glycine max]	XP_003523808.1 (+1)	40 kDa	0.4	1.2	[]	15	18
1076	probable ADP-ribosylation factor GTPase-activating protein AGD8 isoform X1 [Glycine max]	XP_003531961.1	43 kDa	0.41	1.2	[]	17	20
1077	ATP sulfurylase 2 [Glycine max]	XP_006593708.1	54 kDa	0.45	1.2	[]	12	14
1083	uncharacterized protein LOC100305642 [Glycine max]	NP_001238418.1 (+1)	23 kDa	0.28	1.2	[]	33	40
1086	CBS domain-containing protein CBSX1, chloroplastic [Glycine max]	XP_003539349.1	25 kDa	0.35	1.2	[]	17	21
1090	Cluster of protein argonaute 1 [Glycine max] (XP_003534084.1)	XP_003534084.1 [3]	117 kDa	0.44	1.2	[]	10	12
1090.2	PREDICTED: protein argonaute 1-like [Glycine max]	XP_003548311.1	?	0.44	1.2	[]	9	11
1095	uncharacterized protein LOC100793134 [Glycine max]	NP_001239879.1	45 kDa	0.41	1.2	[]	17	20
1102	uncharacterized protein LOC100795224 [Glycine max]	XP_003532143.1 (+1)	11 kDa	0.39	1.2	[]	14	17
1104.2	uncharacterized protein LOC100800510 [Glycine max]	XP_003546656.1	15 kDa	0.45	1.2	[]	11	13
1125	putative 4-hydroxy-4-methyl-2-oxoglutarate aldolase 1 isoform X1 [Glycine max]	XP_014625687.1 (+1)	18 kDa	0.38	1.2	[]	24	28
1136	Cluster of membrane steroid-binding protein 1 [Glycine max] (XP_006587323.1)	XP_006587323.1 [2]	24 kDa	0.33	1.2	[]	24	29
1136.2	membrane steroid-binding protein 1 [Glycine max]	XP_003548200.1	24 kDa	0.45	1.2	[]	12	14
1142	aquaporin PIP2-1 [Glycine max]	XP_003556232.1 (+1)	30 kDa	0.26	1.2	[]	28	35
1143.1	carboxyl transferase alpha subunit [Glycine max]	NP_001236006.1	?	0.46	1.2	[]	13	15
1146	Cluster of uncharacterized protein LOC100499889 [Glycine max] (NP_001237476.1)	NP_001237476.1 [4]	15 kDa	0.46	1.2	[]	13	15
1146.1	uncharacterized protein LOC100499889 [Glycine max]	NP_001237476.1 (+1)	15 kDa	0.46	1.2	[]	13	15
1146.2	probable 60S ribosomal protein L14 [Glycine max]	XP_003537272.1 (+1)	15 kDa	0.46	1.2	[]	13	15
1153	uncharacterized protein LOC100499740 [Glycine max]	NP_001235371.1 (+1)	23 kDa	0.29	1.2	[]	34	41
1154	uncharacterized protein LOC100499808 [Glycine max]	NP_001236314.1 (+1)	12 kDa	0.39	1.2	[]	14	17
1177.1	uncharacterized protein LOC100305587 [Glycine max]	NP_001237514.1	16 kDa	0.45	1.2	[]	11	13
1186	Cluster of N-terminal acetyltransferase A complex auxiliary subunit NAA15 [Glycine max] (XP_003543657.1)	XP_003543657.1 [4]	103 kDa	0.39	1.2	[]	13	16
1188.1	eukaryotic peptide chain release factor subunit 1-3 [Glycine max]	XP_014617695.1	49 kDa	0.45	1.2	[]	12	14
1193	Cluster of 60S ribosomal protein L22-2 [Glycine max] (XP_003556520.1)	XP_003556520.1 [5]	14 kDa	0.35	1.2	[]	17	21
1208.1	NADPH--cytochrome P450 reductase [Glycine max]	XP_003526551.1	77 kDa	0.38	1.2	[]	12	15
1212.2	uncharacterized protein LOC100800885 [Glycine max]	NP_001240261.1	32 kDa	0.52	1.2	[]	4	5
1218	Cluster of uncharacterized protein LOC100788645 [Glycine max] (NP_001242547.1)	NP_001242547.1 [2]	46 kDa	0.38	1.2	[]	12	15
1218.1	uncharacterized protein LOC100788645 [Glycine max]	NP_001242547.1	46 kDa	0.38	1.2	[]	12	15
1226	photosystem I chlorophyll a/b-binding protein 5, chloroplastic [Glycine max]	XP_003528272.2	31 kDa	0.52	1.2	[]	6	7
1230	PREDICTED: LOW QUALITY PROTEIN: uncharacterized protein LOC100797435 [Glycine max]	XP_014630020.1	?	0.43	1.2	[]	8	10
1247	uncharacterized protein LOC100306682 [Glycine max]	NP_001238669.1	?	0.52	1.2	[]	5	6
1249	sufE-like protein 1, chloroplastic/mitochondrial [Glycine max]	XP_003528822.2	43 kDa	0.38	1.2	[]	12	15
1260	uncharacterized protein LOC100783648 [Glycine max]	NP_001239801.1	22 kDa	0.43	1.2	[]	8	10
1265.2	malate synthase, glyoxysomal [Glycine max]	XP_003549843.1	63 kDa	0.52	1.2	[]	5	6
1284	PGR5-like protein 1A, chloroplastic [Glycine max]	XP_003517448.1	35 kDa	0.32	1.2	[]	21	26
1288	protein DJ-1 homolog B [Glycine max]	XP_003540482.1	47 kDa	0.38	1.2	[]	24	28
1289	membrane steroid-binding protein 1 [Glycine max]	XP_003556099.1	25 kDa	0.35	1.2	[]	30	35
1297	Cluster of PREDICTED: 30S ribosomal protein S17, chloroplastic-like [Glycine max] (XP_006595131.2)	XP_006595131.2 [2]	?	0.4	1.2	[]	15	18
1297.1	PREDICTED: 30S ribosomal protein S17, chloroplastic-like [Glycine max]	XP_006595131.2	?	0.39	1.2	[]	14	17
1323	polygalacturonase [Glycine max]	XP_003547316.1	44 kDa	0.45	1.2	[]	11	13
1324	protein trichome birefringence-like 38 [Glycine max]	XP_006597476.1	41 kDa	0.45	1.2	[]	11	13
1332	Cluster of synaptotagmin-2 isoform X1 [Glycine max] (XP_003550429.1)	XP_003550429.1 [2]	61 kDa	0.46	1.2	[]	13	15
1332.1	synaptotagmin-2 isoform X1 [Glycine max]	XP_003550429.1	61 kDa	0.46	1.2	[]	13	15
1332.2	synaptotagmin-2 [Glycine max]	XP_003545028.1	61 kDa	0.45	1.2	[]	12	14
1342	protein STRICTOSIDINE SYNTHASE-LIKE 5 [Glycine max]	XP_003547900.1	42 kDa	0.52	1.2	[]	4	5
1358	uncharacterized protein LOC100819290 [Glycine max]	XP_003554398.1	14 kDa	0.52	1.2	[]	6	7
1384	50S ribosomal protein L17, chloroplastic [Glycine max]	XP_003538348.1	24 kDa	0.45	1.2	[]	12	14
1398	protein HOTHEAD [Glycine max]	XP_003525734.1	63 kDa	0.45	1.2	[]	11	13
1405	Cluster of ubiquitin receptor RAD23c [Glycine max] (XP_003536688.1)	XP_003536688.1 [2]	43 kDa	0.32	1.2	[]	21	26
1405.2	ubiquitin receptor RAD23c [Glycine max]	XP_003555895.1	42 kDa	0.31	1.2	[]	20	25
1407.1	uncharacterized protein LOC100802840 [Glycine max]	XP_003531328.1	71 kDa	0.52	1.2	[]	4	5
1412	vacuolar-sorting receptor 1 [Glycine max]	XP_003555992.1	70 kDa	0.52	1.2	[]	5	6
1420.2	LOW QUALITY PROTEIN: probable inactive receptor kinase At2g26730 [Glycine max]	XP_014630879.1	71 kDa	0.44	1.2	[]	9	11
1424.1	HMG I/Y like protein [Glycine max]	NP_001236260.1	44 kDa	0.52	1.2	[]	6	7
1426	uncharacterized protein LOC100305677 [Glycine max]	NP_001235153.1	11 kDa	0.38	1.2	[]	12	15
1427	uncharacterized protein LOC100499680 [Glycine max]	NP_001238256.1 (+1)	?	0.44	1.2	[]	9	11
1435	uncharacterized protein LOC100499687 precursor [Glycine max]	NP_001238362.1	20 kDa	0.44	1.2	[]	9	11
1449	uncharacterized protein LOC100499826 [Glycine max]	NP_001236536.1 (+2)	26 kDa	0.52	1.2	[]	5	6
1451	uncharacterized LOC100527120 precursor [Glycine max]	NP_001235199.1	11 kDa	0.43	1.2	[]	8	10
1474	heterogeneous nuclear ribonucleoprotein 1 [Glycine max]	XP_003536257.1 (+1)	48 kDa	0.52	1.2	[]	5	6
1479	uncharacterized protein LOC100500015 [Glycine max]	NP_001235631.1 (+1)	12 kDa	0.41	1.2	[]	17	20
1480	Cluster of probable NAD(P)H dehydrogenase (quinone) FQR1-like 2 [Glycine max] (XP_003517248.1)	XP_003517248.1 [2]	28 kDa	0.44	1.2	[]	9	11
1480.1	probable NAD(P)H dehydrogenase (quinone) FQR1-like 2 [Glycine max]	XP_003517248.1	28 kDa	0.44	1.2	[]	9	11
1480.2	probable NAD(P)H dehydrogenase (quinone) FQR1-like 2 [Glycine max]	XP_003537563.1	28 kDa	0.52	1.2	[]	6	7
1488	dipeptidyl-peptidase 5 [Glycine max]	XP_003532124.2	82 kDa	0.38	1.2	[]	12	15
1490	aminopeptidase P2 [Glycine max]	XP_003554659.1	78 kDa	0.52	1.2	[]	6	7
1506	uncharacterized protein LOC100789683 [Glycine max]	XP_003538289.1	10 kDa	0.14	1.2	[]	73	90
1509	eukaryotic translation initiation factor 2 subunit alpha homolog [Glycine max]	XP_003538479.1	38 kDa	0.43	1.2	[]	8	10
1510	pyridoxine/pyridoxamine 5'-phosphate oxidase 1, chloroplastic isoform X1 [Glycine max]	XP_003522762.1	61 kDa	0.52	1.2	[]	4	5
1521	acetolactate synthase small subunit 2, chloroplastic-like [Glycine max]	XP_003524233.1	52 kDa	0.52	1.2	[]	5	6
1523	heat shock factor-binding protein [Glycine max]	XP_006577140.1	10 kDa	0.4	1.2	[]	15	18
1525	probable glutathione peroxidase 8 isoform X1 [Glycine max]	XP_003532714.1 (+1)	19 kDa	0.52	1.2	[]	4	5
1533	heparanase-like protein 3 [Glycine max]	XP_014617520.1	59 kDa	0.52	1.2	[]	5	6
1542.1	uncharacterized protein LOC100776337 [Glycine max]	NP_001241020.1	28 kDa	0.52	1.2	[]	6	7
1547	uncharacterized protein LOC100788441 [Glycine max]	XP_003537411.1	17 kDa	0.4	1.2	[]	16	19
1554	uncharacterized protein LOC100803483 [Glycine max]	NP_001241075.1 (+1)	39 kDa	0.44	1.2	[]	9	11
1560	Cluster of pectinesterase/pectinesterase inhibitor PPE8B [Glycine max] (XP_003551027.1)	XP_003551027.1 [2]	56 kDa	0.44	1.2	[]	9	11
1573	Cluster of uncharacterized protein LOC100500683 [Glycine max] (NP_001237908.1)	NP_001237908.1 [2]	19 kDa	0.43	1.2	[]	8	10
1573.1	uncharacterized protein LOC100500683 [Glycine max]	NP_001237908.1	19 kDa	0.43	1.2	[]	8	10
1582	cytochrome P450 72A15 [Glycine max]	XP_003531823.1	61 kDa	0.52	1.2	[]	6	7
1584	uncharacterized protein LOC100820006 [Glycine max]	NP_001239829.1 (+4)	35 kDa	0.52	1.2	[]	6	7
1593	Cluster of DEAD-box ATP-dependent RNA helicase 8 [Glycine max] (XP_003521117.1)	XP_003521117.1 [2]	57 kDa	0.52	1.2	[]	5	6
1593.1	DEAD-box ATP-dependent RNA helicase 8 [Glycine max]	XP_003521117.1	57 kDa	0.52	1.2	[]	5	6
1594	Cluster of uncharacterized protein LOC100788470 [Glycine max] (NP_001241589.1)	NP_001241589.1 [2]	48 kDa	0.52	1.2	[]	4	5
1594.1	uncharacterized protein LOC100788470 [Glycine max]	NP_001241589.1	48 kDa	0.52	1.2	[]	4	5
1607	thioredoxin H2 [Glycine max]	XP_003552507.1	15 kDa	0.52	1.2	[]	5	6
1618	uncharacterized protein LOC100809927 [Glycine max]	XP_003546591.1	60 kDa	0.52	1.2	[]	6	7
1622	Cluster of uncharacterized protein LOC100500069 [Glycine max] (NP_001236379.1)	NP_001236379.1 [3]	16 kDa	0.52	1.2	[]	6	7
1628	7-hydroxymethyl chlorophyll a reductase, chloroplastic [Glycine max]	XP_003535971.1	50 kDa	0.52	1.2	[]	4	5
1631	uncharacterized protein LOC100807101 [Glycine max]	NP_001241269.1	37 kDa	0.52	1.2	[]	5	6
1637	beta-glucosidase-like SFR2, chloroplastic [Glycine max]	XP_003529504.1	73 kDa	0.52	1.2	[]	6	7
1638	uncharacterized protein LOC100499686 precursor [Glycine max]	NP_001238346.1	?	0.43	1.2	[]	8	10
1642	trans-cinnamate 4-monooxygenase [Glycine max]	NP_001237317.1	58 kDa	0.52	1.2	[]	4	5
1655	uncharacterized protein LOC100527356 [Glycine max]	NP_001238705.1	24 kDa	0.52	1.2	[]	6	7
1657	uncharacterized protein LOC100499959 [Glycine max]	NP_001238614.1	15 kDa	0.44	1.2	[]	10	12
1665	uncharacterized protein LOC100500009 [Glycine max]	NP_001235551.1	?	0.52	1.2	[]	5	6
1692	phosphatidate cytidylyltransferase 1 isoform X1 [Glycine max]	XP_014618749.1	49 kDa	0.52	1.2	[]	6	7
1698	ferric reduction oxidase 7, chloroplastic [Glycine max]	XP_003546231.1	83 kDa	0.52	1.2	[]	6	7
1711	PREDICTED: 28 kDa ribonucleoprotein, chloroplastic-like [Glycine max]	XP_003523114.1	?	0.31	1.2	[]	20	25
1718	uncharacterized protein LOC100800755 [Glycine max]	XP_003536572.1	15 kDa	0.52	1.2	[]	6	7
1722.1	CBS domain-containing protein CBSX1, chloroplastic [Glycine max]	XP_003518707.1	25 kDa	0.52	1.2	[]	5	6
1722.2	uncharacterized protein LOC100781400 [Glycine max]	NP_001242233.1 (+1)	24 kDa	0.52	1.2	[]	5	6
1723	Cluster of beta-galactosidase 6 [Glycine max] (XP_003528064.1)	XP_003528064.1 [3]	81 kDa	0.43	1.2	[]	8	10
1743.1	ATP-dependent Clp protease proteolytic subunit-related protein 2, chloroplastic [Glycine max]	XP_003525778.1	35 kDa	0.52	1.2	[]	4	5
1744	Cluster of nuclear factor Y transcription factor isoform X1 [Glycine max] (XP_014627411.1)	XP_014627411.1 [4]	29 kDa	0.52	1.2	[]	6	7
1744.1	nuclear factor Y transcription factor isoform X1 [Glycine max]	XP_014627411.1 (+1)	29 kDa	0.52	1.2	[]	6	7
1760	NADH--cytochrome b5 reductase 1 [Glycine max]	XP_003520929.1 (+1)	31 kDa	0.52	1.2	[]	4	5
1763	Cluster of uncharacterized protein LOC100789070 [Glycine max] (NP_001240058.1)	NP_001240058.1 [2]	37 kDa	0.52	1.2	[]	4	5
1764	Cluster of phosphoglycerate mutase-like protein isoform X1 [Glycine max] (XP_006577877.1)	XP_006577877.1 [2]	36 kDa	0.52	1.2	[]	4	5
1764.1	phosphoglycerate mutase-like protein isoform X1 [Glycine max]	XP_006577877.1	36 kDa	0.52	1.2	[]	4	5
1769	isoflavone synthase 1 precursor [Glycine max]	NP_001236022.1 (+1)	59 kDa	0.52	1.2	[]	5	6
1770	uncharacterized protein LOC100817128 [Glycine max]	NP_001241510.1	36 kDa	0.52	1.2	[]	5	6
1791	translation machinery-associated protein 22 isoform X1 [Glycine max]	XP_003533754.1 (+1)	21 kDa	0.52	1.2	[]	5	6
1804	crocetin glucosyltransferase, chloroplastic [Glycine max]	XP_003552552.1	52 kDa	0.52	1.2	[]	4	5
1811.2	ribosome-binding factor PSRP1, chloroplastic [Glycine max]	XP_003526761.1	33 kDa	0.52	1.2	[]	4	5
1828	acetyl-CoA carboxylase carboxyltransferase beta subunit (chloroplast) [Glycine max]	YP_538774.1	49 kDa	0.52	1.2	[]	4	5
1834	cationic peroxidase 1 [Glycine max]	XP_003534655.2 (+1)	36 kDa	0.52	1.2	[]	6	7
1835	Cluster of bifunctional riboflavin biosynthesis protein RIBA 1, chloroplastic [Glycine max] (XP_003532604.1)	XP_003532604.1 [5]	59 kDa	0.52	1.2	[]	4	5
1835.1	bifunctional riboflavin biosynthesis protein RIBA 1, chloroplastic [Glycine max]	XP_003532604.1 (+2)	59 kDa	0.52	1.2	[]	4	5
1836	Cluster of PREDICTED: uncharacterized protein LOC100306375 isoform X1 [Glycine max] (XP_006588384.1)	XP_006588384.1 [2]	?	0.52	1.2	[]	4	5
1836.1	PREDICTED: uncharacterized protein LOC100306375 isoform X1 [Glycine max]	XP_006588384.1	?	0.52	1.2	[]	4	5
1836.2	early light-induced protein [Glycine max]	NP_001235754.1	?	0.52	1.2	[]	4	5
1846	uncharacterized protein LOC100780734 [Glycine max]	NP_001242651.1	31 kDa	0.52	1.2	[]	4	5
1851	kunitz-type trypsin inhibitor precursor [Glycine max]	NP_001236935.1	22 kDa	0.52	1.2	[]	6	7
1854	protein PLASTID TRANSCRIPTIONALLY ACTIVE 10 isoform X1 [Glycine max]	XP_003526973.1	80 kDa	0.52	1.2	[]	5	6
1864	uncharacterized protein LOC100798567 [Glycine max]	XP_003545801.1	53 kDa	0.52	1.2	[]	6	7
1872	eukaryotic translation initiation factor 3 subunit J [Glycine max]	XP_003534091.1	26 kDa	0.52	1.2	[]	5	6
1883	ubiquinol oxidase 2, mitochondrial [Glycine max]	NP_001235766.1	38 kDa	0.45	1.2	[]	11	13
1887	eukaryotic translation initiation factor isoform X2 [Glycine max]	XP_003535996.1 (+1)	23 kDa	0.52	1.2	[]	5	6
1888	novel plant SNARE 13 [Glycine max]	XP_003550963.1	30 kDa	0.52	1.2	[]	4	5
1908	pre-mRNA-processing-splicing factor 8A [Glycine max]	XP_003542119.1 (+1)	276 kDa	0.52	1.2	[]	4	5
1916	Cluster of peroxidase 3 [Glycine max] (XP_003540316.1)	XP_003540316.1 [7]	36 kDa	0.52	1.2	[]	4	5
2169	probable glutathione S-transferase [Glycine max]	NP_001304569.1	26 kDa	0.3	1.2	[]	37	44
2212	dynamin-related protein 1E [Glycine max]	XP_003532226.2	69 kDa	0.52	1.2	[]	5	6
9	Cluster of glyceraldehyde-3-phosphate dehydrogenase A subunit [Glycine max] (NP_001238484.1)	NP_001238484.1 [3]	?	< 0.00010	1.3	T1S low, T3S high	540	716
9.1	glyceraldehyde-3-phosphate dehydrogenase A subunit [Glycine max]	NP_001238484.1 (+1)	?	< 0.00010	1.3	T1S low, T3S high	508	670
87	Cluster of cell division cycle protein 48 homolog [Glycine max] (XP_003521403.1)	XP_003521403.1 [3]	90 kDa	0.018	1.3	[]	162	209
87.1	cell division cycle protein 48 homolog [Glycine max]	XP_003521403.1	90 kDa	0.024	1.3	[]	146	188
87.2	cell division cycle protein 48 homolog [Glycine max]	XP_003540195.1	90 kDa	0.035	1.3	[]	125	161
96	Cluster of clathrin heavy chain [Glycine max] (NP_001236999.1)	NP_001236999.1 [5]	193 kDa	0.026	1.3	[]	130	169
96.1	clathrin heavy chain [Glycine max]	NP_001236999.1	193 kDa	0.12	1.3	[]	70	88
96.2	clathrin heavy chain 1 [Glycine max]	XP_003538472.1	193 kDa	0.064	1.3	[]	84	109
96.3	clathrin heavy chain 2 [Glycine max]	XP_003519402.1	193 kDa	0.031	1.3	[]	112	147
163.5	PREDICTED: glutamine synthetase cytosolic isozyme 2 [Glycine max]	XP_003519325.1	?	0.22	1.3	[]	26	34
179.3	uncharacterized protein LOC100808747 [Glycine max]	NP_001239858.1	30 kDa	0.14	1.3	[]	61	77
179.4	uncharacterized protein LOC100805519 [Glycine max]	NP_001241005.1	30 kDa	0.15	1.3	[]	51	65
184.1	40S ribosomal protein S6 [Glycine max]	XP_003532242.1	28 kDa	0.11	1.3	[]	70	89
184.4	PREDICTED: 40S ribosomal protein S6 [Glycine max]	XP_003529334.1	?	0.11	1.3	[]	72	91
195.2	isocitrate dehydrogenase [NADP], chloroplastic isoform X1 [Glycine max]	XP_003546847.1 (+1)	47 kDa	0.2	1.3	[]	36	46
205	Cluster of uncharacterized protein LOC100500098 [Glycine max] (NP_001236772.1)	NP_001236772.1 [2]	14 kDa	0.13	1.3	[]	60	76
205.1	uncharacterized protein LOC100500098 [Glycine max]	NP_001236772.1	14 kDa	0.11	1.3	[]	51	67
232.2	uncharacterized protein LOC100810759 [Glycine max]	NP_001239655.1	24 kDa	0.2	1.3	[]	38	48
232.5	uncharacterized protein LOC100499980 [Glycine max]	NP_001235133.1	?	0.21	1.3	[]	24	32
248.2	40S ribosomal protein S8 [Glycine max]	XP_003520991.1	25 kDa	0.13	1.3	[]	38	51
265	carotenoid 9,10(9',10')-cleavage dioxygenase 1 [Glycine max]	XP_003542847.1	61 kDa	0.071	1.3	[]	76	99
273	Cluster of ribosomal protein L2 (chloroplast) [Glycine max] (YP_538805.1)	YP_538805.1 [2]	30 kDa	0.046	1.3	[]	75	101
273.1	ribosomal protein L2 (chloroplast) [Glycine max]	YP_538805.1	30 kDa	0.046	1.3	[]	75	101
280	Cluster of uncharacterized protein LOC100796092 [Glycine max] (NP_001241261.1)	NP_001241261.1 [4]	36 kDa	0.1	1.3	[]	66	85
280.1	uncharacterized protein LOC100796092 [Glycine max]	NP_001241261.1	36 kDa	0.16	1.3	[]	55	69
284	50S ribosomal protein L1, chloroplastic [Glycine max]	XP_003534390.1 (+1)	38 kDa	0.14	1.3	[]	35	47
292	Cluster of uncharacterized protein LOC100306184 [Glycine max] (NP_001235072.1)	NP_001235072.1 [2]	20 kDa	0.13	1.3	[]	51	66
292.2	uncharacterized protein LOC100500032 [Glycine max]	NP_001235873.1	20 kDa	0.18	1.3	[]	39	50
296	Cluster of pyridoxal 5'-phosphate synthase subunit PDX1 [Glycine max] (XP_003542985.1)	XP_003542985.1 [2]	33 kDa	0.15	1.3	[]	46	59
296.2	pyridoxine biosynthesis protein [Glycine max]	NP_001238041.1	?	0.26	1.3	[]	27	34
299	Cluster of guanosine nucleotide diphosphate dissociation inhibitor 2 [Glycine max] (XP_003531293.1)	XP_003531293.1 [2]	50 kDa	0.092	1.3	[]	49	66
299.2	rab GDP dissociation inhibitor alpha-like [Glycine max]	NP_001276273.1	50 kDa	0.12	1.3	[]	47	62
307	Cluster of monocopper oxidase-like protein SKU5 [Glycine max] (XP_006600828.1)	XP_006600828.1 [2]	67 kDa	0.085	1.3	[]	71	92
307.2	monocopper oxidase-like protein SKU5 [Glycine max]	XP_003525802.1	67 kDa	0.11	1.3	[]	65	83
313.1	glutathione reductase, chloroplastic [Glycine max]	NP_001238006.1	?	0.096	1.3	[]	57	75
317	Cluster of uncharacterized protein LOC100499700 [Glycine max] (NP_001238565.1)	NP_001238565.1 [2]	22 kDa	0.063	1.3	[]	64	86
317.1	uncharacterized protein LOC100499700 [Glycine max]	NP_001238565.1	22 kDa	0.14	1.3	[]	54	69
319.2	probable ATP synthase 24 kDa subunit, mitochondrial [Glycine max]	XP_003531386.1	28 kDa	0.15	1.3	[]	45	58
335.1	patellin-3 isoform X1 [Glycine max]	XP_003540055.1	70 kDa	0.046	1.3	[]	75	101
338.1	uncharacterized protein LOC100306058 [Glycine max]	NP_001236893.1	?	0.18	1.3	[]	38	49
341	Cluster of probable alpha-mannosidase At5g13980 [Glycine max] (XP_003523176.1)	XP_003523176.1 [2]	114 kDa	0.16	1.3	[]	48	61
341.1	probable alpha-mannosidase At5g13980 [Glycine max]	XP_003523176.1	114 kDa	0.18	1.3	[]	47	59
342.2	PREDICTED: citrate synthase, mitochondrial isoform X1 [Glycine max]	XP_006598243.1	?	0.14	1.3	[]	54	69
343	uncharacterized protein LOC100500317 [Glycine max]	NP_001236277.1 (+1)	23 kDa	0.083	1.3	[]	57	76
351	Cluster of 60S ribosomal protein L5 [Glycine max] (XP_006594790.1)	XP_006594790.1 [4]	34 kDa	0.089	1.3	[]	54	72
351.2	60S ribosomal protein L5 [Glycine max]	XP_003528812.1 (+1)	34 kDa	0.15	1.3	[]	45	58
351.3	60S ribosomal protein L5 [Glycine max]	XP_003528810.1	34 kDa	0.16	1.3	[]	42	54
356	glyoxylate/succinic semialdehyde reductase 2, chloroplastic [Glycine max]	XP_003543588.1	35 kDa	0.081	1.3	[]	56	75
360	uncharacterized protein LOC100795218 precursor [Glycine max]	NP_001242215.1	29 kDa	0.13	1.3	[]	39	52
363	uncharacterized protein LOC100798965 [Glycine max]	XP_014625503.1	31 kDa	0.11	1.3	[]	55	72
370	Cluster of carbamoyl-phosphate synthase large chain, chloroplastic [Glycine max] (XP_003542003.2)	XP_003542003.2 [2]	127 kDa	0.3	1.3	[]	18	23
370.1	carbamoyl-phosphate synthase large chain, chloroplastic [Glycine max]	XP_003542003.2	127 kDa	0.29	1.3	[]	17	22
384.3	peptidyl-prolyl cis-trans isomerase FKBP62 [Glycine max]	XP_014626421.1	61 kDa	0.14	1.3	[]	36	48
384.4	peptidyl-prolyl cis-trans isomerase FKBP62 [Glycine max]	XP_014634972.1	61 kDa	0.18	1.3	[]	40	51
387	Cluster of proteasome subunit alpha type-4 [Glycine max] (XP_003552274.1)	XP_003552274.1 [2]	27 kDa	0.099	1.3	[]	46	62
389.2	uncharacterized protein LOC100820521 isoform X1 [Glycine max]	XP_003554067.1	38 kDa	0.21	1.3	[]	31	40
398	Cluster of enoyl-[acyl-carrier-protein] reductase [NADH], chloroplastic [Glycine max] (XP_006590803.1)	XP_006590803.1 [4]	41 kDa	0.15	1.3	[]	53	67
402.1	uncharacterized protein LOC100500164 [Glycine max]	NP_001237789.1	21 kDa	0.15	1.3	[]	32	43
402.2	uncharacterized protein LOC100306301 [Glycine max]	NP_001236701.1	?	0.19	1.3	[]	34	44
405.2	60S ribosomal protein L13-1-like [Glycine max]	NP_001276322.1 (+1)	?	0.25	1.3	[]	26	33
406	Cluster of uncharacterized protein LOC100305671 [Glycine max] (NP_001235057.1)	NP_001235057.1 [3]	14 kDa	0.17	1.3	[]	43	55
406.1	uncharacterized protein LOC100305671 [Glycine max]	NP_001235057.1	14 kDa	0.2	1.3	[]	37	47
423	60S ribosomal protein L17 [Glycine max]	NP_001236526.1	20 kDa	0.17	1.3	[]	29	39
441	gamma aminobutyrate transaminase 3, chloroplastic [Glycine max]	XP_003537747.1	56 kDa	0.15	1.3	[]	45	58
442.1	linoleate 13S-lipoxygenase 2-1, chloroplastic [Glycine max]	XP_003537948.1	104 kDa	0.23	1.3	[]	28	36
456	Cluster of uncharacterized protein LOC100499842 [Glycine max] (NP_001236771.1)	NP_001236771.1 [3]	?	0.19	1.3	[]	28	37
456.1	uncharacterized protein LOC100499842 [Glycine max]	NP_001236771.1	?	0.22	1.3	[]	26	34
456.2	uncharacterized protein LOC100796372 [Glycine max]	NP_001241395.1 (+1)	22 kDa	0.24	1.3	[]	23	30
460	Cluster of uncharacterized protein LOC100783333 [Glycine max] (NP_001241498.1)	NP_001241498.1 [3]	23 kDa	0.12	1.3	[]	69	87
460.3	uncharacterized protein LOC100306147 [Glycine max]	NP_001238305.1	23 kDa	0.22	1.3	[]	34	43
465	uncharacterized protein LOC100815639 [Glycine max]	NP_001239752.1	36 kDa	0.2	1.3	[]	37	47
477.1	bifunctional monothiol glutaredoxin-S16, chloroplastic [Glycine max]	XP_003520429.1	32 kDa	0.24	1.3	[]	31	39
483.1	beta-hexosaminidase 1 [Glycine max]	XP_003552672.1	64 kDa	0.14	1.3	[]	35	47
490.2	26S proteasome non-ATPase regulatory subunit 4 homolog isoform X1 [Glycine max]	XP_003517168.1	43 kDa	0.25	1.3	[]	26	33
492.1	ATP-dependent Clp protease proteolytic subunit 4, chloroplastic [Glycine max]	XP_003534318.1	33 kDa	0.15	1.3	[]	37	49
501	ribosomal protein S4 (chloroplast) [Glycine max]	YP_538753.1	24 kDa	0.18	1.3	[]	33	43
502.1	translationally-controlled tumor protein homolog [Glycine max]	NP_001237819.1	19 kDa	0.15	1.3	[]	50	64
504.1	T-complex protein 1 subunit gamma [Glycine max]	XP_006587399.1	60 kDa	0.18	1.3	[]	31	41
520	uncharacterized protein LOC100780934 [Glycine max]	NP_001240950.1	37 kDa	0.15	1.3	[]	37	49
532	Cluster of acetyl-CoA carboxylase 1 [Glycine max] (XP_003522811.1)	XP_003522811.1 [2]	252 kDa	0.18	1.3	[]	26	35
532.1	acetyl-CoA carboxylase 1 [Glycine max]	XP_003522811.1	252 kDa	0.22	1.3	[]	26	34
532.2	acetyl-CoA carboxylase 1 [Glycine max]	XP_003526593.1	252 kDa	0.18	1.3	[]	26	35
535	40S ribosomal protein S11 [Glycine max]	NP_001236968.1 (+1)	18 kDa	0.17	1.3	[]	37	48
546	photosystem I subunit V [Glycine max]	NP_001235038.1	18 kDa	0.23	1.3	[]	28	36
558.1	eukaryotic translation initiation factor 3 subunit E [Glycine max]	XP_014618587.1	51 kDa	0.24	1.3	[]	24	31
558.2	eukaryotic translation initiation factor 3 subunit E [Glycine max]	XP_003519090.1	51 kDa	0.27	1.3	[]	21	27
571.2	NADH dehydrogenase [ubiquinone] iron-sulfur protein 1, mitochondrial [Glycine max]	XP_003553011.1	81 kDa	0.29	1.3	[]	16	21
572.1	uncharacterized protein LOC100499846 [Glycine max]	NP_001236826.1 (+1)	16 kDa	0.26	1.3	[]	27	34
582.2	proteasome subunit alpha type-6 [Glycine max]	NP_001238251.1	?	0.23	1.3	[]	28	36
588	Cluster of pathogen-related protein [Glycine max] (XP_003526679.1)	XP_003526679.1 [2]	27 kDa	0.21	1.3	[]	31	40
588.1	pathogen-related protein [Glycine max]	XP_003526679.1	27 kDa	0.17	1.3	[]	29	39
590	40S ribosomal protein S13 [Glycine max]	NP_001237229.1	17 kDa	0.26	1.3	[]	27	34
595.2	protein transport protein SEC13 homolog B [Glycine max]	XP_014626600.1	33 kDa	0.27	1.3	[]	21	27
597.2	acyl-CoA oxidase [Glycine max]	NP_001235548.1	?	0.22	1.3	[]	35	44
609.1	uncharacterized protein LOC100805631 [Glycine max]	NP_001241639.1	17 kDa	0.2	1.3	[]	23	31
609.2	uncharacterized protein LOC100500231 [Glycine max]	NP_001235055.1 (+1)	17 kDa	0.31	1.3	[]	19	24
616.1	probable aspartyl protease At4g16563 [Glycine max]	XP_003553619.1	51 kDa	0.23	1.3	[]	22	29
623.2	PREDICTED: peptidyl-prolyl cis-trans isomerase CYP37, chloroplastic-like [Glycine max]	XP_003541117.1	?	0.26	1.3	[]	20	26
630.2	50S ribosomal protein L5, chloroplastic [Glycine max]	XP_003534543.1	29 kDa	0.23	1.3	[]	30	38
633	Cluster of cytosolic chaperonin [Glycine max] (NP_001237404.1)	NP_001237404.1 [2]	?	0.27	1.3	[]	22	28
635	proteasome subunit alpha type-1-B [Glycine max]	XP_003534072.1 (+2)	31 kDa	0.2	1.3	[]	36	46
639.1	proteasome subunit alpha type-7 [Glycine max]	XP_003547923.1	27 kDa	0.2	1.3	[]	29	38
643	uncharacterized protein LOC100809006 [Glycine max]	NP_001239876.1	44 kDa	0.22	1.3	[]	26	34
646	uroporphyrinogen decarboxylase 1, chloroplastic isoform X2 [Glycine max]	XP_003540489.1 (+2)	45 kDa	0.31	1.3	[]	19	24
647.2	uncharacterized protein LOC100500302 [Glycine max]	NP_001236088.1	?	0.26	1.3	[]	20	26
657.1	uncharacterized protein LOC100785314 [Glycine max]	NP_001241118.1	42 kDa	0.15	1.3	[]	46	59
657.2	PREDICTED: nucleosome assembly protein 1;3 [Glycine max]	XP_003549222.1	?	0.15	1.3	[]	45	58
659	Cluster of gamma-tocopherol methyltransferase [Glycine max] (NP_001236725.1)	NP_001236725.1 [2]	39 kDa	0.31	1.3	[]	19	24
659.1	gamma-tocopherol methyltransferase [Glycine max]	NP_001236725.1	39 kDa	0.31	1.3	[]	19	24
661	Cluster of uncharacterized protein LOC100799108 [Glycine max] (NP_001240931.1)	NP_001240931.1 [3]	26 kDa	0.18	1.3	[]	33	43
661.1	uncharacterized protein LOC100799108 [Glycine max]	NP_001240931.1 (+1)	26 kDa	0.18	1.3	[]	32	42
662	Cluster of outer plastidial membrane protein porin [Glycine max] (XP_003543710.1)	XP_003543710.1 [2]	30 kDa	0.16	1.3	[]	40	52
667.2	phospho-2-dehydro-3-deoxyheptonate aldolase 1, chloroplastic [Glycine max]	XP_003519173.1	59 kDa	0.33	1.3	[]	14	18
673	4-coumarate--CoA ligase-like 7 isoform X1 [Glycine max]	XP_006591121.1 (+1)	62 kDa	0.21	1.3	[]	25	33
678.1	ubiquitin-activating enzyme E1 1 [Glycine max]	XP_006602078.1	124 kDa	0.26	1.3	[]	19	25
688	enolase-phosphatase E1 [Glycine max]	XP_003555170.2	86 kDa	0.21	1.3	[]	32	41
691.1	uncharacterized protein LOC100499921 [Glycine max]	NP_001238011.1	17 kDa	0.21	1.3	[]	25	33
691.2	uncharacterized protein LOC100306153 [Glycine max]	NP_001238400.1	17 kDa	0.26	1.3	[]	20	26
692	Cluster of 40S ribosomal protein S16 [Glycine max] (XP_003518703.1)	XP_003518703.1 [4]	18 kDa	0.21	1.3	[]	31	40
692.1	40S ribosomal protein S16 [Glycine max]	XP_003518703.1 (+1)	18 kDa	0.21	1.3	[]	24	32
692.2	40S ribosomal protein S16 [Glycine max]	NP_001235533.1 (+1)	18 kDa	0.21	1.3	[]	24	32
697.1	uncharacterized protein LOC100797787 [Glycine max]	XP_014619022.1 (+1)	60 kDa	0.29	1.3	[]	17	22
699	Cluster of calcium-transporting ATPase 4, endoplasmic reticulum-type [Glycine max] (XP_003554341.1)	XP_003554341.1 [2]	117 kDa	0.26	1.3	[]	27	34
701	glutelin type-A 1-like [Glycine max]	NP_001241090.1	38 kDa	0.2	1.3	[]	23	31
716	Cluster of methyl-CpG-binding domain-containing protein 10 [Glycine max] (XP_003522929.1)	XP_003522929.1 [3]	32 kDa	0.11	1.3	[]	44	59
716.1	methyl-CpG-binding domain-containing protein 10 [Glycine max]	XP_003522929.1	32 kDa	0.19	1.3	[]	41	52
726.2	beta-ketoacyl-ACP synthetase I [Glycine max]	NP_001238610.1	50 kDa	0.33	1.3	[]	14	18
749.1	uncharacterized protein LOC100499795 [Glycine max]	NP_001236155.1 (+1)	?	0.26	1.3	[]	27	34
749.2	uncharacterized protein LOC100527174 [Glycine max]	NP_001235968.1	?	0.32	1.3	[]	13	17
753	PREDICTED: uncharacterized protein LOC100818483 isoform X1 [Glycine max]	XP_006584625.1 (+1)	?	0.24	1.3	[]	23	30
756	isocitrate dehydrogenase [NAD] catalytic subunit 5, mitochondrial [Glycine max]	XP_003535178.1	39 kDa	0.31	1.3	[]	19	24
767	Cluster of V-type proton ATPase subunit a3 [Glycine max] (XP_003540986.1)	XP_003540986.1 [2]	93 kDa	0.25	1.3	[]	26	33
767.1	V-type proton ATPase subunit a3 [Glycine max]	XP_003540986.1	93 kDa	0.25	1.3	[]	25	32
775	Cluster of long chain acyl-CoA synthetase 4 [Glycine max] (XP_003517503.1)	XP_003517503.1 [2]	74 kDa	0.31	1.3	[]	12	16
775.1	long chain acyl-CoA synthetase 4 [Glycine max]	XP_003517503.1	74 kDa	0.31	1.3	[]	12	16
801.1	heat shock factor-binding protein [Glycine max]	XP_006575110.1	10 kDa	0.25	1.3	[]	25	32
807	Cluster of eukaryotic translation initiation factor 3 subunit C [Glycine max] (XP_003521511.1)	XP_003521511.1 [2]	105 kDa	0.29	1.3	[]	17	22
808	PREDICTED: 60S acidic ribosomal protein P2B [Glycine max]	XP_003543439.2	?	0.17	1.3	[]	37	48
811.2	polyphenol oxidase A1, chloroplastic [Glycine max]	XP_003541548.2	70 kDa	0.31	1.3	[]	12	16
830	Cluster of proteasome beta subunit C1 [Glycine max] (NP_001237990.1)	NP_001237990.1 [2]	23 kDa	0.24	1.3	[]	24	31
843	V-type proton ATPase subunit G-like protein [Glycine max]	NP_001235952.1	12 kDa	0.16	1.3	[]	33	44
848	uncharacterized protein LOC100809492 [Glycine max]	NP_001241957.1 (+1)	?	0.33	1.3	[]	14	18
852.2	uncharacterized protein LOC100499884 [Glycine max]	NP_001237396.1	?	0.33	1.3	[]	14	18
860	Cluster of 60S ribosomal protein L6 [Glycine max] (XP_003546871.1)	XP_003546871.1 [3]	26 kDa	0.13	1.3	[]	46	60
879	proteasome subunit beta type-7-B isoform X1 [Glycine max]	XP_014622594.1	29 kDa	0.3	1.3	[]	18	23
884	Cluster of eukaryotic translation initiation factor [Glycine max] (XP_006575314.1)	XP_006575314.1 [4]	86 kDa	0.32	1.3	[]	13	17
885.1	uncharacterized protein LOC100500328 [Glycine max]	NP_001236421.1 (+1)	24 kDa	0.3	1.3	[]	18	23
887	Cluster of violaxanthin de-epoxidase, chloroplastic-like precursor [Glycine max] (NP_001241404.1)	NP_001241404.1 [6]	57 kDa	0.26	1.3	[]	20	26
887.2	violaxanthin de-epoxidase, chloroplastic-like [Glycine max]	NP_001240949.1	54 kDa	0.29	1.3	[]	16	21
904.3	flowering locus K homology domain [Glycine max]	XP_014629303.1	56 kDa	0.31	1.3	[]	19	24
913	Cluster of PREDICTED: 1,2-dihydroxy-3-keto-5-methylthiopentene dioxygenase 2 [Glycine max] (XP_003536510.1)	XP_003536510.1 [2]	?	0.28	1.3	[]	15	20
913.1	PREDICTED: 1,2-dihydroxy-3-keto-5-methylthiopentene dioxygenase 2 [Glycine max]	XP_003536510.1	?	0.32	1.3	[]	13	17
929.2	protein THYLAKOID FORMATION1, chloroplastic [Glycine max]	XP_003540338.1	34 kDa	0.21	1.3	[]	24	32
931.1	uncharacterized protein LOC100792107 [Glycine max]	NP_001239861.1	37 kDa	0.43	1.3	[]	7	9
938	Cluster of uncharacterized protein LOC100799842 [Glycine max] (NP_001240160.1)	NP_001240160.1 [2]	23 kDa	0.29	1.3	[]	17	22
938.1	uncharacterized protein LOC100799842 [Glycine max]	NP_001240160.1	23 kDa	0.29	1.3	[]	17	22
951	aspartyl protease AED3 [Glycine max]	XP_003522749.1	47 kDa	0.31	1.3	[]	19	24
975	remorin family protein [Glycine max]	NP_001236279.1	21 kDa	0.23	1.3	[]	21	28
978	uncharacterized protein LOC100784099 [Glycine max]	NP_001241486.1 (+1)	51 kDa	0.37	1.3	[]	11	14
985	Cluster of tocopherol cyclase, chloroplastic [Glycine max] (XP_003526485.1)	XP_003526485.1 [3]	54 kDa	0.34	1.3	[]	15	19
985.1	tocopherol cyclase, chloroplastic [Glycine max]	XP_003526485.1	54 kDa	0.34	1.3	[]	15	19
987	NADPH-dependent aldehyde reductase-like protein, chloroplastic [Glycine max]	XP_003548755.1	28 kDa	0.3	1.3	[]	18	23
1004	riboflavin synthase [Glycine max]	XP_003539920.1	29 kDa	0.28	1.3	[]	15	20
1018	D-3-phosphoglycerate dehydrogenase 2, chloroplastic [Glycine max]	XP_003529507.1	66 kDa	0.25	1.3	[]	18	24
1020	Cluster of protease Do-like 2, chloroplastic isoform X1 [Glycine max] (XP_003536894.1)	XP_003536894.1 [2]	68 kDa	0.3	1.3	[]	18	23
1022	Cluster of mitogen-activated protein kinase 2 [Glycine max] (NP_001235426.1)	NP_001235426.1 [19]	45 kDa	0.34	1.3	[]	15	19
1026	prostaglandin reductase-3 isoform X1 [Glycine max]	XP_003518845.1 (+1)	68 kDa	0.26	1.3	[]	19	25
1035.1	PREDICTED: HMG-Y-related protein B [Glycine max]	XP_003544987.1	?	0.37	1.3	[]	11	14
1082	uncharacterized protein LOC100500331 [Glycine max]	NP_001236459.1	11 kDa	0.34	1.3	[]	15	19
1085	acetate/butyrate--CoA ligase AAE7, peroxisomal [Glycine max]	XP_003529540.1	62 kDa	0.36	1.3	[]	9	12
1087	sodium/calcium exchanger NCL [Glycine max]	XP_003543222.1	64 kDa	0.29	1.3	[]	17	22
1091	Cluster of calcium-transporting ATPase 4, plasma membrane-type [Glycine max] (XP_014623709.1)	XP_014623709.1 [2]	114 kDa	0.31	1.3	[]	12	16
1091.1	calcium-transporting ATPase 4, plasma membrane-type [Glycine max]	XP_014623709.1	114 kDa	0.37	1.3	[]	10	13
1112	proline iminopeptidase [Glycine max]	XP_003545761.1	44 kDa	0.32	1.3	[]	13	17
1117	Cluster of eukaryotic translation initiation factor 3 subunit D [Glycine max] (XP_003545990.1)	XP_003545990.1 [2]	64 kDa	0.37	1.3	[]	11	14
1117.1	eukaryotic translation initiation factor 3 subunit D [Glycine max]	XP_003545990.1	64 kDa	0.37	1.3	[]	11	14
1131	uncharacterized protein LOC100797326 [Glycine max]	NP_001240991.1	36 kDa	0.28	1.3	[]	15	20
1132	ribosomal protein S16 (chloroplast) [Glycine max]	YP_538773.1	10 kDa	0.37	1.3	[]	11	14
1134.2	inosine monophosphate dehydrogenase [Glycine max]	NP_001236127.1	53 kDa	0.42	1.3	[]	6	8
1145	Cluster of stearoyl-[acyl-carrier-protein] 9-desaturase, chloroplastic [Glycine max] (NP_001238253.1)	NP_001238253.1 [2]	?	0.37	1.3	[]	11	14
1145.1	stearoyl-[acyl-carrier-protein] 9-desaturase, chloroplastic [Glycine max]	NP_001238253.1	?	0.37	1.3	[]	11	14
1145.2	stearoyl-ACP desaturase 2 [Glycine max]	NP_001238544.1	46 kDa	0.37	1.3	[]	11	14
1158	fructose-bisphosphate aldolase 6, cytosolic [Glycine max]	XP_003521445.1	39 kDa	0.15	1.3	[]	45	58
1163	Cluster of dynamin-related protein 5A [Glycine max] (NP_001236182.1)	NP_001236182.1 [4]	68 kDa	0.37	1.3	[]	10	13
1163.1	dynamin-related protein 5A [Glycine max]	NP_001236182.1 (+1)	68 kDa	0.37	1.3	[]	10	13
1164	Cluster of asparagine synthetase 2 [Glycine max] (NP_001235721.1)	NP_001235721.1 [4]	?	0.37	1.3	[]	10	13
1164.1	asparagine synthetase 2 [Glycine max]	NP_001235721.1	?	0.37	1.3	[]	10	13
1169	uncharacterized protein LOC100788940 [Glycine max]	XP_003551305.1	10 kDa	0.1	1.3	[]	80	101
1184	uncharacterized protein LOC100797254 [Glycine max]	XP_014620094.1	32 kDa	0.37	1.3	[]	10	13
1186.2	N-terminal acetyltransferase A complex auxiliary subunit NAA15 [Glycine max]	XP_003531689.1	103 kDa	0.36	1.3	[]	9	12
1193.1	60S ribosomal protein L22-2 [Glycine max]	XP_003556520.1 (+1)	14 kDa	0.37	1.3	[]	11	14
1208	Cluster of NADPH--cytochrome P450 reductase [Glycine max] (XP_003526551.1)	XP_003526551.1 [2]	77 kDa	0.31	1.3	[]	12	16
1219	Cluster of uncharacterized protein LOC100527195 [Glycine max] (NP_001236257.1)	NP_001236257.1 [2]	25 kDa	0.37	1.3	[]	10	13
1221.1	CBS domain-containing protein isoform X1 [Glycine max]	XP_006574340.1	23 kDa	0.31	1.3	[]	12	16
1270	sorbitol dehydrogenase [Glycine max]	XP_003548224.1	39 kDa	0.37	1.3	[]	11	14
1281	THO complex subunit 4D isoform X1 [Glycine max]	XP_003537446.1 (+1)	32 kDa	0.31	1.3	[]	12	16
1283	Cluster of uncharacterized protein LOC100792337 [Glycine max] (NP_001239721.1)	NP_001239721.1 [4]	19 kDa	0.37	1.3	[]	10	13
1283.1	uncharacterized protein LOC100792337 [Glycine max]	NP_001239721.1	19 kDa	0.37	1.3	[]	10	13
1309.1	protein TRIGALACTOSYLDIACYLGLYCEROL 2, chloroplastic [Glycine max]	XP_014620819.1	42 kDa	0.52	1.3	[]	3	4
1329	Cluster of peroxisomal and mitochondrial division factor 2 isoform X2 [Glycine max] (XP_003519552.1)	XP_003519552.1 [3]	35 kDa	0.37	1.3	[]	10	13
1371	uncharacterized protein LOC100499692 precursor [Glycine max]	NP_001238445.1	21 kDa	0.37	1.3	[]	11	14
1392	uncharacterized protein LOC100798372 [Glycine max]	NP_001241126.1 (+2)	52 kDa	0.42	1.3	[]	6	8
1414	uncharacterized protein LOC100305955 precursor [Glycine max]	NP_001235472.1	?	0.37	1.3	[]	10	13
1421	Cluster of monodehydroascorbate reductase 4, peroxisomal [Glycine max] (XP_006599107.1)	XP_006599107.1 [2]	52 kDa	0.36	1.3	[]	9	12
1460	probable cadmium/zinc-transporting ATPase HMA1, chloroplastic [Glycine max]	XP_003550994.1	89 kDa	0.36	1.3	[]	9	12
1469	2-C-methyl-D-erythritol 2,4-cyclodiphosphate synthase, chloroplastic-like [Glycine max]	NP_001237894.1	24 kDa	0.43	1.3	[]	7	9
1530	probable zinc metalloprotease EGY2, chloroplastic [Glycine max]	XP_003519388.1	57 kDa	0.42	1.3	[]	6	8
1531	uncharacterized protein LOC100785302 [Glycine max]	XP_003525204.1	29 kDa	0.43	1.3	[]	7	9
1542	Cluster of uncharacterized protein LOC100776337 [Glycine max] (NP_001241020.1)	NP_001241020.1 [3]	28 kDa	0.42	1.3	[]	6	8
1544	cytochrome P450 82A3 [Glycine max]	NP_001240972.1	60 kDa	0.43	1.3	[]	7	9
1552	uncharacterized protein LOC100800352 [Glycine max]	XP_014624279.1	55 kDa	0.42	1.3	[]	6	8
1571	nucleosome assembly protein 1;4 [Glycine max]	XP_003546698.1	42 kDa	0.43	1.3	[]	7	9
1576.1	protein ACTIVITY OF BC1 COMPLEX KINASE 1, chloroplastic isoform X1 [Glycine max]	XP_006596147.1 (+3)	75 kDa	0.52	1.3	[]	3	4
1583	ATP-dependent 6-phosphofructokinase 4, chloroplastic isoform X1 [Glycine max]	XP_003536274.3 (+1)	58 kDa	0.32	1.3	[]	13	17
1587	binding partner of ACD11 1 [Glycine max]	XP_003534286.1	30 kDa	0.37	1.3	[]	11	14
1626	probable starch synthase 4, chloroplastic/amyloplastic isoform X2 [Glycine max]	XP_003517680.2 (+1)	77 kDa	0.42	1.3	[]	6	8
1687	lysosomal Pro-X carboxypeptidase [Glycine max]	XP_003549991.1	59 kDa	0.42	1.3	[]	6	8
1710	uncharacterized protein LOC100775219 [Glycine max]	XP_006586833.1	72 kDa	0.43	1.3	[]	7	9
1762	uncharacterized protein LOC100775395 isoform X1 [Glycine max]	XP_006575298.1 (+2)	101 kDa	0.52	1.3	[]	3	4
1773	protein transport protein SEC23 [Glycine max]	XP_003538532.1	85 kDa	0.52	1.3	[]	3	4
1819	probable pterin-4-alpha-carbinolamine dehydratase, chloroplastic [Glycine max]	XP_003518625.1	24 kDa	0.52	1.3	[]	3	4
1858	glutamate dehydrogenase 1 [Glycine max]	NP_001236404.1 (+3)	45 kDa	0.52	1.3	[]	3	4
1896.1	LOW QUALITY PROTEIN: glutamine--tRNA ligase [Glycine max]	XP_014628294.1	90 kDa	0.52	1.3	[]	3	4
1897	Cluster of cinnamyl-alcohol dehydrogenase [Glycine max] (NP_001241491.1)	NP_001241491.1 [2]	39 kDa	0.52	1.3	[]	3	4
1897.1	cinnamyl-alcohol dehydrogenase [Glycine max]	NP_001241491.1	39 kDa	0.52	1.3	[]	3	4
1901	acyl-CoA oxidase [Glycine max]	NP_001235564.1	75 kDa	0.32	1.3	[]	13	17
1923	uncharacterized protein LOC100790275 [Glycine max]	NP_001239634.1	35 kDa	0.52	1.3	[]	3	4
1932	protein CHLORORESPIRATORY REDUCTION 7, chloroplastic [Glycine max]	XP_003554915.1	17 kDa	0.52	1.3	[]	3	4
1933	uncharacterized protein LOC100306217 [Glycine max]	NP_001235557.1	?	0.52	1.3	[]	3	4
1939	NPL4-like protein 1 [Glycine max]	XP_003521523.1	47 kDa	0.52	1.3	[]	3	4
1946	L-ascorbate oxidase homolog [Glycine max]	XP_003549771.1	62 kDa	0.52	1.3	[]	3	4
1957	pantothenate kinase 2 isoform X1 [Glycine max]	XP_006600639.1 (+1)	100 kDa	0.52	1.3	[]	3	4
1966	COP9 signalosome complex subunit 6a [Glycine max]	XP_003522838.1 (+1)	36 kDa	0.52	1.3	[]	3	4
2056	PREDICTED: peptidyl-prolyl cis-trans isomerase CYP28, chloroplastic-like isoform X2 [Glycine max]	XP_003546604.1	?	0.52	1.3	[]	3	4
2059	huntingtin-interacting protein K [Glycine max]	XP_003550673.1	12 kDa	0.52	1.3	[]	3	4
2085	UDP-glycosyltransferase 83A1 [Glycine max]	XP_003531850.1	50 kDa	0.52	1.3	[]	3	4
2112	aldehyde oxidase GLOX [Glycine max]	XP_003516307.1	60 kDa	0.52	1.3	[]	3	4
2146	grpE protein homolog 2, mitochondrial [Glycine max]	XP_014634902.1	32 kDa	0.52	1.3	[]	3	4
2221	lysM domain-containing GPI-anchored protein 1 [Glycine max]	XP_003526627.1	43 kDa	0.43	1.3	[]	7	9
2235	uncharacterized protein LOC100815268 [Glycine max]	XP_003545548.1	69 kDa	0.37	1.3	[]	10	13
9.2	PREDICTED: glyceraldehyde-3-phosphate dehydrogenase A, chloroplastic [Glycine max]	XP_003548805.1	?	< 0.00010	1.4	T1S low, T3S high	482	660
152	Cluster of HSP90 superfamily protein isoform X1 [Glycine max] (XP_006601356.1)	XP_006601356.1 [4]	93 kDa	0.0029	1.4	[]	127	181
152.1	HSP90 superfamily protein isoform X1 [Glycine max]	XP_006601356.1 (+1)	93 kDa	0.0062	1.4	[]	127	176
152.2	endoplasmin homolog isoform X1 [Glycine max]	XP_003545030.1 (+1)	94 kDa	0.0034	1.4	[]	118	169
163.3	cytosolic glutamine synthetase alpha [Glycine max]	NP_001239821.1	39 kDa	0.11	1.4	[]	33	46
198	Cluster of 60S ribosomal protein L7a-1 [Glycine max] (XP_003540735.1)	XP_003540735.1 [3]	29 kDa	0.017	1.4	[]	89	124
198.1	60S ribosomal protein L7a-1 [Glycine max]	XP_003540735.1	29 kDa	0.031	1.4	[]	77	106
198.2	uncharacterized protein LOC100797399 [Glycine max]	NP_001241416.1 (+1)	30 kDa	0.019	1.4	[]	72	103
243.1	chaperonin CPN60-2, mitochondrial [Glycine max]	XP_003556325.1	61 kDa	0.049	1.4	[]	66	90
243.2	chaperonin CPN60-2, mitochondrial isoform X1 [Glycine max]	XP_003535967.1 (+1)	61 kDa	0.067	1.4	[]	55	75
243.4	chaperonin CPN60-2, mitochondrial isoform X1 [Glycine max]	XP_003555721.1 (+1)	61 kDa	0.056	1.4	[]	49	69
248.1	40S ribosomal protein S8 isoform X1 [Glycine max]	XP_003551567.1	25 kDa	0.098	1.4	[]	40	55
248.3	PREDICTED: uncharacterized protein LOC100500112 isoform X1 [Glycine max]	XP_006601753.1	?	0.064	1.4	[]	48	67
248.4	40S ribosomal protein S8 [Glycine max]	NP_001240243.1	25 kDa	0.08	1.4	[]	44	61
248.5	40S ribosomal protein S8 [Glycine max]	XP_003547779.1	25 kDa	0.056	1.4	[]	44	63
253.1	60S ribosomal protein L8-3 [Glycine max]	XP_003547944.1	28 kDa	0.044	1.4	[]	68	93
269	Cluster of uncharacterized protein LOC100500446 [Glycine max] (NP_001238225.1)	NP_001238225.1 [8]	?	0.047	1.4	[]	59	82
273.2	ribosomal protein L2 (chloroplast) [Glycine max]	YP_538827.1	30 kDa	0.056	1.4	[]	54	75
274	26S proteasome non-ATPase regulatory subunit 2 homolog A [Glycine max]	XP_003539943.1	97 kDa	0.054	1.4	[]	53	74
293	Cluster of importin subunit alpha-2 [Glycine max] (XP_006597715.1)	XP_006597715.1 [4]	59 kDa	0.037	1.4	[]	57	81
293.3	importin subunit alpha-2 [Glycine max]	XP_003554623.1	59 kDa	0.12	1.4	[]	25	36
294	Cluster of PREDICTED: 60S ribosomal protein L7-4-like isoform X1 [Glycine max] (XP_006585662.1)	XP_006585662.1 [5]	?	0.075	1.4	[]	53	72
294.1	PREDICTED: 60S ribosomal protein L7-4-like isoform X1 [Glycine max]	XP_006585662.1	?	0.058	1.4	[]	50	70
294.2	ribosomal protein L30/L7 family protein isoform X1 [Glycine max]	XP_006582827.1 (+1)	29 kDa	0.083	1.4	[]	51	69
299.1	guanosine nucleotide diphosphate dissociation inhibitor 2 [Glycine max]	XP_003531293.1	50 kDa	0.087	1.4	[]	47	64
314.1	peroxisomal fatty acid beta-oxidation multifunctional protein AIM1 [Glycine max]	XP_003534202.1	78 kDa	0.044	1.4	[]	57	80
317.2	uncharacterized protein LOC100500457 [Glycine max]	NP_001238396.1	?	0.08	1.4	[]	44	61
320.2	uncharacterized protein LOC100810590 [Glycine max]	NP_001240138.1	20 kDa	0.097	1.4	[]	34	48
334.1	alpha-glucan water dikinase, chloroplastic isoform X1 [Glycine max]	XP_003531993.1	164 kDa	0.04	1.4	[]	49	71
335	Cluster of patellin-3 isoform X1 [Glycine max] (XP_003540055.1)	XP_003540055.1 [6]	70 kDa	0.026	1.4	[]	93	126
341.2	probable alpha-mannosidase At5g13980 [Glycine max]	XP_014624449.1	117 kDa	0.34	1.4	[]	7	10
351.1	60S ribosomal protein L5 [Glycine max]	XP_006594790.1	34 kDa	0.089	1.4	[]	48	65
373	Cluster of uncharacterized protein LOC100500043 [Glycine max] (NP_001236040.1)	NP_001236040.1 [5]	17 kDa	0.043	1.4	[]	51	73
373.1	uncharacterized protein LOC100500043 [Glycine max]	NP_001236040.1 (+1)	17 kDa	0.054	1.4	[]	48	68
387.1	proteasome subunit alpha type-4 [Glycine max]	XP_003552274.1	27 kDa	0.098	1.4	[]	40	55
387.2	proteasome subunit alpha type-4 [Glycine max]	XP_006576505.1	27 kDa	0.12	1.4	[]	40	54
402	Cluster of uncharacterized protein LOC100500164 [Glycine max] (NP_001237789.1)	NP_001237789.1 [3]	21 kDa	0.1	1.4	[]	41	56
402.3	60S ribosomal protein L18 [Glycine max]	XP_003556523.1	21 kDa	0.21	1.4	[]	18	25
406.2	uncharacterized protein LOC100306624 [Glycine max]	NP_001237725.1 (+1)	14 kDa	0.19	1.4	[]	16	23
415.2	60S ribosomal protein L13a-4 [Glycine max]	XP_006586250.1	24 kDa	0.18	1.4	[]	25	34
442	Cluster of linoleate 13S-lipoxygenase 2-1, chloroplastic [Glycine max] (XP_003537948.1)	XP_003537948.1 [2]	104 kDa	0.1	1.4	[]	31	44
453	Cluster of eukaryotic peptide chain release factor GTP-binding subunit ERF3A-like isoform X2 [Glycine max] (XP_003525203.1)	XP_003525203.1 [4]	56 kDa	0.16	1.4	[]	21	30
453.1	eukaryotic peptide chain release factor GTP-binding subunit ERF3A-like isoform X2 [Glycine max]	XP_003525203.1 (+1)	56 kDa	0.16	1.4	[]	21	30
476.4	uncharacterized protein LOC100305465 [Glycine max]	NP_001235770.1	15 kDa	0.3	1.4	[]	10	14
478	patellin-3 isoform X1 [Glycine max]	XP_003531832.1	65 kDa	0.026	1.4	[]	76	106
481	Cluster of adenylate kinase 4 [Glycine max] (XP_003525692.1)	XP_003525692.1 [2]	27 kDa	0.084	1.4	[]	35	50
481.2	adenylate kinase 4 [Glycine max]	XP_003549845.1	27 kDa	0.11	1.4	[]	33	46
484.2	aspartyl protease AED3 [Glycine max]	XP_003538263.1	47 kDa	0.19	1.4	[]	16	23
488	probable aspartyl aminopeptidase [Glycine max]	XP_003526970.1	53 kDa	0.1	1.4	[]	31	44
492	Cluster of ATP-dependent Clp protease proteolytic subunit 4, chloroplastic [Glycine max] (XP_003534318.1)	XP_003534318.1 [2]	33 kDa	0.13	1.4	[]	37	50
504	Cluster of T-complex protein 1 subunit gamma [Glycine max] (XP_006587399.1)	XP_006587399.1 [2]	60 kDa	0.093	1.4	[]	33	47
524	Cluster of calnexin homolog precursor [Glycine max] (NP_001235116.1)	NP_001235116.1 [2]	62 kDa	0.044	1.4	[]	47	68
524.1	calnexin homolog precursor [Glycine max]	NP_001235116.1	62 kDa	0.081	1.4	[]	34	49
524.2	calnexin homolog [Glycine max]	XP_003523183.1	62 kDa	0.087	1.4	[]	36	51
528.2	putative ribosomal L27e protein family [Glycine max]	NP_001236951.1	16 kDa	0.21	1.4	[]	18	25
529	Cluster of peroxisomal fatty acid beta-oxidation multifunctional protein MFP2 [Glycine max] (XP_003529561.1)	XP_003529561.1 [3]	79 kDa	0.11	1.4	[]	32	45
529.1	peroxisomal fatty acid beta-oxidation multifunctional protein MFP2 [Glycine max]	XP_003529561.1	79 kDa	0.11	1.4	[]	32	45
545	Cluster of coatomer subunit alpha-2 [Glycine max] (XP_003536291.1)	XP_003536291.1 [3]	137 kDa	0.13	1.4	[]	26	37
545.1	coatomer subunit alpha-2 [Glycine max]	XP_003536291.1	137 kDa	0.12	1.4	[]	25	36
545.3	coatomer subunit alpha-1 [Glycine max]	XP_003523472.1	135 kDa	0.35	1.4	[]	8	11
558	Cluster of eukaryotic translation initiation factor 3 subunit E [Glycine max] (XP_014618587.1)	XP_014618587.1 [2]	51 kDa	0.17	1.4	[]	24	33
579	Cluster of coatomer subunit beta-1 [Glycine max] (XP_003529523.1)	XP_003529523.1 [2]	106 kDa	0.14	1.4	[]	34	46
579.1	coatomer subunit beta-1 [Glycine max]	XP_003529523.1	106 kDa	0.14	1.4	[]	34	46
592.2	hsp70-Hsp90 organizing protein 3 [Glycine max]	XP_003538668.1	66 kDa	0.22	1.4	[]	14	20
598	Cluster of probable 26S proteasome non-ATPase regulatory subunit 3 [Glycine max] (XP_003527532.1)	XP_003527532.1 [2]	56 kDa	0.11	1.4	[]	33	46
598.1	probable 26S proteasome non-ATPase regulatory subunit 3 [Glycine max]	XP_003527532.1	56 kDa	0.11	1.4	[]	33	46
598.2	probable 26S proteasome non-ATPase regulatory subunit 3 [Glycine max]	XP_003523322.1	56 kDa	0.14	1.4	[]	29	40
609	Cluster of uncharacterized protein LOC100805631 [Glycine max] (NP_001241639.1)	NP_001241639.1 [3]	17 kDa	0.14	1.4	[]	23	33
616	Cluster of probable aspartyl protease At4g16563 [Glycine max] (XP_003553619.1)	XP_003553619.1 [2]	51 kDa	0.13	1.4	[]	26	37
623	Cluster of PREDICTED: peptidyl-prolyl cis-trans isomerase CYP37, chloroplastic-like [Glycine max] (XP_003527264.1)	XP_003527264.1 [2]	?	0.16	1.4	[]	27	37
624.1	citrate synthase, glyoxysomal [Glycine max]	XP_003532107.1	56 kDa	0.097	1.4	[]	29	42
627.2	uncharacterized protein LOC100305798 [Glycine max]	NP_001236831.1	14 kDa	0.31	1.4	[]	11	15
638	3-isopropylmalate dehydratase large subunit, chloroplastic [Glycine max]	XP_003545044.1 (+1)	55 kDa	0.17	1.4	[]	23	32
642	uncharacterized protein LOC100306384 [Glycine max]	NP_001237997.1	11 kDa	0.18	1.4	[]	25	34
661.2	proteasome subunit alpha type-2-A [Glycine max]	XP_014629940.1	26 kDa	0.21	1.4	[]	19	26
690.1	topless-related protein 1 isoform X1 [Glycine max]	XP_014634634.1 (+1)	125 kDa	0.29	1.4	[]	9	13
691	Cluster of uncharacterized protein LOC100499921 [Glycine max] (NP_001238011.1)	NP_001238011.1 [2]	17 kDa	0.18	1.4	[]	25	34
712.2	transcription factor Pur-alpha 1 [Glycine max]	XP_003529454.1	31 kDa	0.2	1.4	[]	17	24
714	Cluster of 60S ribosomal protein L36-3 [Glycine max] (XP_014628194.1)	XP_014628194.1 [2]	12 kDa	0.15	1.4	[]	26	36
714.1	60S ribosomal protein L36-3 [Glycine max]	XP_014628194.1	12 kDa	0.19	1.4	[]	21	29
744.2	lysine--tRNA ligase, cytoplasmic isoform X1 [Glycine max]	XP_006600364.1 (+1)	69 kDa	0.34	1.4	[]	7	10
796	Cluster of leucine--tRNA ligase, cytoplasmic [Glycine max] (XP_006573714.1)	XP_006573714.1 [2]	126 kDa	0.26	1.4	[]	13	18
796.2	leucine--tRNA ligase, cytoplasmic [Glycine max]	XP_006590571.1	127 kDa	0.26	1.4	[]	13	18
803.1	60S ribosomal protein L37-3 [Glycine max]	XP_003543640.1 (+1)	11 kDa	0.41	1.4	[]	5	7
830.1	proteasome beta subunit C1 [Glycine max]	NP_001237990.1	23 kDa	0.19	1.4	[]	21	29
842.2	probable N-acetyl-gamma-glutamyl-phosphate reductase, chloroplastic [Glycine max]	XP_003555702.1	43 kDa	0.22	1.4	[]	14	20
858	Cluster of PREDICTED: pectinesterase-like [Glycine max] (XP_003528739.1)	XP_003528739.1 [2]	?	0.18	1.4	[]	19	27
858.1	PREDICTED: pectinesterase-like [Glycine max]	XP_003528739.1	?	0.18	1.4	[]	19	27
866	Cluster of PREDICTED: phenylalanine ammonia-lyase class 2 [Glycine max] (XP_003542541.1)	XP_003542541.1 [4]	?	0.24	1.4	[]	17	23
866.1	PREDICTED: phenylalanine ammonia-lyase class 2 [Glycine max]	XP_003542541.1	?	0.24	1.4	[]	17	23
869.1	protein SLOW GREEN 1, chloroplastic [Glycine max]	XP_003531119.1	33 kDa	0.22	1.4	[]	20	27
877	pyruvate dehydrogenase E1 component subunit beta-3, chloroplastic [Glycine max]	XP_003531155.1	44 kDa	0.17	1.4	[]	18	26
884.2	eukaryotic translation initiation factor [Glycine max]	XP_003549535.1	87 kDa	0.3	1.4	[]	10	14
907	uncharacterized protein LOC100526984 [Glycine max]	NP_001236867.1	19 kDa	0.18	1.4	[]	19	27
914	Cluster of ubiquitin carboxyl-terminal hydrolase 12 [Glycine max] (XP_003545531.2)	XP_003545531.2 [7]	131 kDa	0.26	1.4	[]	13	18
914.2	ubiquitin carboxyl-terminal hydrolase 13 isoform X1 [Glycine max]	XP_003542329.1 (+1)	131 kDa	0.26	1.4	[]	13	18
923.1	PREDICTED: uncharacterized protein LOC100527254 isoform X1 [Glycine max]	XP_006576195.1	?	0.21	1.4	[]	19	26
923.2	nascent polypeptide-associated complex subunit alpha-like protein 1 [Glycine max]	XP_006604308.1	22 kDa	0.17	1.4	[]	18	26
929	Cluster of protein THYLAKOID FORMATION1, chloroplastic [Glycine max] (XP_003543363.1)	XP_003543363.1 [2]	34 kDa	0.16	1.4	[]	28	38
929.1	protein THYLAKOID FORMATION1, chloroplastic [Glycine max]	XP_003543363.1	34 kDa	0.22	1.4	[]	20	27
942	glutathione S-transferase GST 25 [Glycine max]	NP_001235036.1	25 kDa	0.23	1.4	[]	15	21
953	protein CURVATURE THYLAKOID 1B, chloroplastic [Glycine max]	XP_003548086.1 (+1)	18 kDa	0.22	1.4	[]	14	20
966	PREDICTED: acyl-CoA thioesterase 2-like [Glycine max]	XP_003534565.1	?	0.21	1.4	[]	18	25
979.1	UDP-glucuronic acid decarboxylase 2 [Glycine max]	XP_003536125.1	48 kDa	0.2	1.4	[]	17	24
979.3	UDP-glucuronic acid decarboxylase 2 [Glycine max]	XP_003550538.1	44 kDa	0.34	1.4	[]	7	10
1000.2	PREDICTED: 40S ribosomal protein S27-2 [Glycine max]	XP_003548832.1	?	0.25	1.4	[]	12	17
1006	uricase-2 isozyme 2 isoform X1 [Glycine max]	XP_006605278.1 (+1)	36 kDa	0.22	1.4	[]	14	20
1013	Cluster of cyclase-like protein 2 [Glycine max] (XP_003536620.2)	XP_003536620.2 [2]	33 kDa	0.16	1.4	[]	22	31
1013.1	cyclase-like protein 2 [Glycine max]	XP_003536620.2	33 kDa	0.16	1.4	[]	22	31
1019	ATP-dependent Clp protease proteolytic subunit-related protein 1, chloroplastic [Glycine max]	XP_003536581.1 (+1)	41 kDa	0.22	1.4	[]	14	20
1020.1	protease Do-like 2, chloroplastic isoform X1 [Glycine max]	XP_003536894.1	68 kDa	0.24	1.4	[]	17	23
1020.2	protease Do-like 2, chloroplastic [Glycine max]	XP_003520225.1	67 kDa	0.24	1.4	[]	17	23
1035	Cluster of PREDICTED: HMG-Y-related protein B [Glycine max] (XP_003544987.1)	XP_003544987.1 [5]	?	0.22	1.4	[]	14	20
1052	ribosomal protein L16 (chloroplast) [Glycine max]	YP_538802.1	15 kDa	0.26	1.4	[]	13	18
1059	eukaryotic translation initiation factor 3 subunit H-like [Glycine max]	NP_001240962.1 (+1)	39 kDa	0.31	1.4	[]	11	15
1072.2	caffeoyl-CoA O-methyltransferase [Glycine max]	XP_003529403.3	28 kDa	0.25	1.4	[]	12	17
1088	GDSL esterase/lipase At5g14450 [Glycine max]	XP_003547701.1	43 kDa	0.19	1.4	[]	16	23
1120	uncharacterized protein LOC100306050 precursor [Glycine max]	NP_001236775.1	17 kDa	0.27	1.4	[]	14	19
1133.3	isocitrate dehydrogenase [NAD] regulatory subunit 1, mitochondrial isoform X1 [Glycine max]	XP_003537678.1 (+1)	39 kDa	0.3	1.4	[]	10	14
1166	Cluster of glucan endo-1,3-beta-glucosidase precursor [Glycine max] (NP_001238474.1)	NP_001238474.1 [3]	38 kDa	0.3	1.4	[]	10	14
1166.1	glucan endo-1,3-beta-glucosidase precursor [Glycine max]	NP_001238474.1	38 kDa	0.3	1.4	[]	10	14
1183	titin homolog isoform X1 [Glycine max]	XP_006599095.2 (+2)	487 kDa	0.34	1.4	[]	7	10
1250	fe-S cluster assembly factor HCF101, chloroplastic isoform X1 [Glycine max]	XP_003528907.1	58 kDa	0.34	1.4	[]	7	10
1259	uncharacterized protein LOC100306363 [Glycine max]	NP_001237647.1	17 kDa	0.27	1.4	[]	14	19
1266	Cluster of uncharacterized protein LOC100306064 [Glycine max] (NP_001236975.1)	NP_001236975.1 [2]	?	0.22	1.4	[]	14	20
1273	gamma carbonic anhydrase-like 2, mitochondrial [Glycine max]	XP_003532577.1	28 kDa	0.29	1.4	[]	9	13
1283.2	CutA1 domain-containing protein isoform 3 [Glycine max]	NP_001239925.1 (+2)	12 kDa	0.35	1.4	[]	8	11
1327	Cluster of uncharacterized protein LOC100817706 isoform X1 [Glycine max] (XP_006606246.1)	XP_006606246.1 [6]	66 kDa	0.31	1.4	[]	11	15
1327.1	uncharacterized protein LOC100817706 isoform X1 [Glycine max]	XP_006606246.1 (+1)	66 kDa	0.31	1.4	[]	11	15
1327.2	uncharacterized protein LOC100816228 isoform X2 [Glycine max]	XP_003536351.1 (+3)	66 kDa	0.34	1.4	[]	7	10
1343	uncharacterized protein LOC100803623 [Glycine max]	NP_001242027.1	14 kDa	0.34	1.4	[]	7	10
1352	PREDICTED: uncharacterized protein LOC100527924 isoform X1 [Glycine max]	XP_014618729.1	?	0.35	1.4	[]	8	11
1353	Cluster of putative cyclase precursor [Glycine max] (NP_001240897.1)	NP_001240897.1 [2]	28 kDa	0.24	1.4	[]	17	23
1353.1	putative cyclase precursor [Glycine max]	NP_001240897.1	28 kDa	0.24	1.4	[]	17	23
1353.2	cyclase-like protein 2 isoform X1 [Glycine max]	XP_006605968.1	29 kDa	0.31	1.4	[]	11	15
1377	methyl-CpG-binding domain-containing protein 10-like [Glycine max]	NP_001304479.1	?	0.24	1.4	[]	16	22
1405.1	ubiquitin receptor RAD23c [Glycine max]	XP_003536688.1	43 kDa	0.2	1.4	[]	17	24
1428	uncharacterized protein LOC100306167 [Glycine max]	NP_001238619.1	12 kDa	0.35	1.4	[]	8	11
1429	50S ribosomal protein L22, chloroplastic [Glycine max]	NP_001304472.1	?	0.34	1.4	[]	7	10
1478	PREDICTED: LOW QUALITY PROTEIN: methylthioribose-1-phosphate isomerase-like [Glycine max]	XP_014617463.1	?	0.3	1.4	[]	10	14
1495	photosystem I assembly protein Ycf3 (chloroplast) [Glycine max]	YP_538754.1	20 kDa	0.41	1.4	[]	5	7
1585	uncharacterized protein LOC100306106 [Glycine max]	NP_001237627.1 (+1)	28 kDa	0.41	1.4	[]	5	7
1645	aminoacyl tRNA synthase complex-interacting multifunctional protein 1 [Glycine max]	XP_003534394.1	28 kDa	0.41	1.4	[]	5	7
1693	uncharacterized protein LOC100785537 [Glycine max]	XP_003531543.1	35 kDa	0.41	1.4	[]	5	7
1755	thioredoxin-like 2, chloroplastic [Glycine max]	XP_003529085.1	25 kDa	0.41	1.4	[]	5	7
1766.1	uncharacterized protein LOC100305945 [Glycine max]	NP_001235332.1 (+7)	17 kDa	0.41	1.4	[]	5	7
1827	zinc finger CCCH domain-containing protein 31 isoform X2 [Glycine max]	XP_003521211.1 (+1)	31 kDa	0.41	1.4	[]	5	7
1844	prolyl endopeptidase [Glycine max]	XP_003523219.1	82 kDa	0.34	1.4	[]	7	10
1852	uncharacterized protein LOC100305856 [Glycine max]	NP_001237722.1	14 kDa	0.41	1.4	[]	5	7
1855	vacuolar-sorting protein BRO1 [Glycine max]	XP_003536645.1 (+1)	98 kDa	0.41	1.4	[]	5	7
1877	pyruvate dehydrogenase E1 component subunit alpha-1, mitochondrial [Glycine max]	XP_003519292.1	43 kDa	0.19	1.4	[]	16	23
1894	Cluster of cysteine proteinase 15A [Glycine max] (XP_003523684.1)	XP_003523684.1 [2]	40 kDa	0.35	1.4	[]	8	11
2081	methyl-CpG-binding domain-containing protein 11 [Glycine max]	XP_014632153.1	34 kDa	0.3	1.4	[]	10	14
73	ATP synthase CF0 C subunit (chloroplast) [Glycine max]	YP_538768.1	8 kDa	0.4	1.5	[]	4	6
243	Cluster of chaperonin CPN60-2, mitochondrial [Glycine max] (XP_003556325.1)	XP_003556325.1 [6]	61 kDa	0.012	1.5	[]	74	108
243.3	chaperonin CPN60-2, mitochondrial [Glycine max]	XP_003536270.1	61 kDa	0.015	1.5	[]	65	96
248	Cluster of 40S ribosomal protein S8 isoform X1 [Glycine max] (XP_003551567.1)	XP_003551567.1 [5]	25 kDa	0.0041	1.5	[]	74	114
253	Cluster of 60S ribosomal protein L8-3 [Glycine max] (XP_003547944.1)	XP_003547944.1 [3]	28 kDa	0.01	1.5	[]	69	103
293.1	importin subunit alpha-2 [Glycine max]	XP_006597715.1	59 kDa	0.034	1.5	[]	45	67
314	Cluster of peroxisomal fatty acid beta-oxidation multifunctional protein AIM1 [Glycine max] (XP_003534202.1)	XP_003534202.1 [2]	78 kDa	0.017	1.5	[]	60	89
334	Cluster of alpha-glucan water dikinase, chloroplastic isoform X1 [Glycine max] (XP_003531993.1)	XP_003531993.1 [2]	164 kDa	0.029	1.5	[]	50	74
334.2	alpha-glucan water dikinase, chloroplastic [Glycine max]	XP_006602393.1	164 kDa	0.037	1.5	[]	43	64
339.2	V-type proton ATPase subunit C [Glycine max]	XP_006599411.1	43 kDa	0.16	1.5	[]	16	24
339.3	V-type proton ATPase subunit C [Glycine max]	XP_003548919.2	44 kDa	0.045	1.5	[]	34	52
361.3	uncharacterized protein LOC100813036 [Glycine max]	NP_001242819.1	39 kDa	0.51	1.5	[]	2	3
373.2	uncharacterized protein LOC100527754 [Glycine max]	NP_001236899.1 (+2)	18 kDa	0.048	1.5	[]	40	59
390	Cluster of PREDICTED: sulfite reductase [ferredoxin], chloroplastic [Glycine max] (XP_003537728.1)	XP_003537728.1 [2]	?	0.058	1.5	[]	31	47
390.1	PREDICTED: sulfite reductase [ferredoxin], chloroplastic [Glycine max]	XP_003537728.1	?	0.056	1.5	[]	30	46
408.4	ribonuclease TUDOR 1 [Glycine max]	XP_003532288.1	109 kDa	0.2	1.5	[]	12	18
415	Cluster of uncharacterized protein LOC100499978 [Glycine max] (NP_001235102.1)	NP_001235102.1 [2]	24 kDa	0.065	1.5	[]	29	44
453.2	eukaryotic peptide chain release factor GTP-binding subunit ERF3A isoform X2 [Glycine max]	XP_003532534.3 (+1)	64 kDa	0.14	1.5	[]	19	28
481.1	adenylate kinase 4 [Glycine max]	XP_003525692.1	27 kDa	0.087	1.5	[]	31	45
483	Cluster of beta-hexosaminidase 1 [Glycine max] (XP_003552672.1)	XP_003552672.1 [2]	64 kDa	0.054	1.5	[]	38	56
485	PREDICTED: ferredoxin-A-like [Glycine max]	XP_014620462.1	?	0.025	1.5	[]	51	76
487	Cluster of coatomer subunit gamma [Glycine max] (XP_003522954.1)	XP_003522954.1 [3]	99 kDa	0.1	1.5	[]	26	38
487.1	coatomer subunit gamma [Glycine max]	XP_003522954.1	99 kDa	0.12	1.5	[]	20	30
504.2	T-complex protein 1 subunit gamma [Glycine max]	XP_003548272.1	60 kDa	0.086	1.5	[]	26	39
522	Cluster of PREDICTED: 12-oxophytodienoate reductase 3 [Glycine max] (XP_003542357.1)	XP_003542357.1 [3]	?	0.054	1.5	[]	38	56
522.1	PREDICTED: 12-oxophytodienoate reductase 3 [Glycine max]	XP_003542357.1	?	0.042	1.5	[]	37	56
543	Cluster of uncharacterized protein LOC100820062 [Glycine max] (NP_001240140.1)	NP_001240140.1 [2]	36 kDa	0.1	1.5	[]	26	38
543.1	uncharacterized protein LOC100820062 [Glycine max]	NP_001240140.1	36 kDa	0.1	1.5	[]	26	38
552	Cluster of serine--tRNA ligase [Glycine max] (XP_003536082.1)	XP_003536082.1 [2]	51 kDa	0.071	1.5	[]	31	46
552.1	serine--tRNA ligase [Glycine max]	XP_003536082.1	51 kDa	0.071	1.5	[]	31	46
570	Cluster of PREDICTED: aspartate-semialdehyde dehydrogenase [Glycine max] (XP_003525219.1)	XP_003525219.1 [2]	?	0.16	1.5	[]	17	25
570.1	PREDICTED: aspartate-semialdehyde dehydrogenase [Glycine max]	XP_003525219.1	?	0.16	1.5	[]	17	25
588.2	pathogen-related protein-like [Glycine max]	NP_001241631.1	27 kDa	0.11	1.5	[]	23	34
605	BAHD acyltransferase DCR [Glycine max]	XP_003533987.1	50 kDa	0.12	1.5	[]	24	35
616.2	probable aspartyl protease At4g16563 [Glycine max]	XP_003520712.1	52 kDa	0.1	1.5	[]	21	32
618.1	histone H1 [Glycine max]	XP_003536890.1	31 kDa	0.2	1.5	[]	12	18
656	fatty acid hydroperoxide lyase, chloroplastic [Glycine max]	XP_003540282.1	53 kDa	0.13	1.5	[]	22	32
697	Cluster of uncharacterized protein LOC100797787 [Glycine max] (XP_014619022.1)	XP_014619022.1 [3]	60 kDa	0.13	1.5	[]	17	26
697.2	uncharacterized protein LOC100499910 [Glycine max]	NP_001237822.1	?	0.2	1.5	[]	12	18
710	26S proteasome non-ATPase regulatory subunit 12 homolog A [Glycine max]	XP_003525095.1 (+1)	50 kDa	0.15	1.5	[]	15	23
712	Cluster of transcription factor Pur-alpha 1-like isoform 1 [Glycine max] (NP_001241408.1)	NP_001241408.1 [2]	32 kDa	0.13	1.5	[]	17	26
712.1	transcription factor Pur-alpha 1-like isoform 1 [Glycine max]	NP_001241408.1	32 kDa	0.13	1.5	[]	17	26
718	aspartyl protease family protein At5g10770 [Glycine max]	XP_003532146.1	52 kDa	0.024	1.5	[]	59	86
748	Cluster of uncharacterized protein LOC100813590 [Glycine max] (NP_001241963.1)	NP_001241963.1 [5]	38 kDa	0.25	1.5	[]	11	16
748.1	uncharacterized protein LOC100813590 [Glycine max]	NP_001241963.1 (+1)	38 kDa	0.25	1.5	[]	11	16
770	Cluster of gamma carbonic anhydrase 1, mitochondrial [Glycine max] (XP_003523810.1)	XP_003523810.1 [2]	30 kDa	0.14	1.5	[]	19	28
770.1	gamma carbonic anhydrase 1, mitochondrial [Glycine max]	XP_003523810.1	30 kDa	0.16	1.5	[]	17	25
774	Cluster of protein PLASTID MOVEMENT IMPAIRED 1 [Glycine max] (XP_003525205.1)	XP_003525205.1 [2]	94 kDa	0.14	1.5	[]	19	28
774.1	protein PLASTID MOVEMENT IMPAIRED 1 [Glycine max]	XP_003525205.1	94 kDa	0.14	1.5	[]	19	28
795	aminoacylase-1 isoform X1 [Glycine max]	XP_003556753.1 (+1)	50 kDa	0.13	1.5	[]	17	26
796.1	leucine--tRNA ligase, cytoplasmic [Glycine max]	XP_006573714.1	126 kDa	0.2	1.5	[]	12	18
797	Cluster of CSC1-like protein ERD4 [Glycine max] (XP_003546071.1)	XP_003546071.1 [2]	82 kDa	0.23	1.5	[]	10	15
797.1	CSC1-like protein ERD4 [Glycine max]	XP_003546071.1	82 kDa	0.23	1.5	[]	10	15
811	Cluster of polyphenol oxidase A1, chloroplastic [Glycine max] (XP_003529305.2)	XP_003529305.2 [2]	71 kDa	0.16	1.5	[]	16	24
813.2	glutathione synthetase, chloroplastic [Glycine max]	XP_003521719.2	61 kDa	0.18	1.5	[]	14	21
868	PREDICTED: dirigent protein 22-like [Glycine max]	XP_003516990.1	?	0.14	1.5	[]	19	28
884.1	eukaryotic translation initiation factor [Glycine max]	XP_006575314.1	86 kDa	0.25	1.5	[]	11	16
888	subtilisin-like protease SBT5.3 [Glycine max]	XP_003524185.1	83 kDa	0.18	1.5	[]	14	21
889	uncharacterized protein LOC100499975 [Glycine max]	NP_001235054.1 (+1)	16 kDa	0.18	1.5	[]	14	21
893	60S ribosomal protein L28-2 [Glycine max]	XP_003543611.1	17 kDa	0.13	1.5	[]	17	26
906.2	cell division protein FtsZ homolog 2-1, chloroplastic [Glycine max]	XP_003521462.1 (+1)	50 kDa	0.25	1.5	[]	11	16
913.2	uncharacterized protein LOC100306042 [Glycine max]	NP_001236651.1	?	0.25	1.5	[]	11	16
923	Cluster of PREDICTED: uncharacterized protein LOC100527254 isoform X1 [Glycine max] (XP_006576195.1)	XP_006576195.1 [2]	?	0.14	1.5	[]	19	28
969	Cluster of 50S ribosomal protein L27, chloroplastic [Glycine max] (XP_003522956.1)	XP_003522956.1 [3]	21 kDa	0.16	1.5	[]	17	25
969.2	50S ribosomal protein L27, chloroplastic [Glycine max]	XP_003538227.1	21 kDa	0.17	1.5	[]	13	20
974	uncharacterized protein LOC100305706 [Glycine max]	NP_001235570.1 (+5)	15 kDa	0.15	1.5	[]	20	29
979	Cluster of UDP-glucuronic acid decarboxylase 2 [Glycine max] (XP_003536125.1)	XP_003536125.1 [3]	48 kDa	0.16	1.5	[]	17	25
993	Cluster of eukaryotic translation initiation factor 3 subunit A [Glycine max] (XP_014629335.1)	XP_014629335.1 [2]	112 kDa	0.18	1.5	[]	14	21
993.1	eukaryotic translation initiation factor 3 subunit A [Glycine max]	XP_014629335.1	112 kDa	0.18	1.5	[]	14	21
993.2	eukaryotic translation initiation factor 3 subunit A [Glycine max]	XP_003554329.1	112 kDa	0.18	1.5	[]	14	21
996	bifunctional 3-dehydroquinate dehydratase/shikimate dehydrogenase, chloroplastic isoform X2 [Glycine max]	XP_003516831.1 (+1)	57 kDa	0.25	1.5	[]	11	16
999.2	uncharacterized protein LOC100500036 [Glycine max]	NP_001235934.1	?	0.11	1.5	[]	22	33
1027	aldehyde dehydrogenase family 7 member A1 [Glycine max]	XP_003546512.1	54 kDa	0.25	1.5	[]	11	16
1040	PREDICTED: uncharacterized protein LOC100797953 isoform X1 [Glycine max]	XP_006576236.1	?	0.27	1.5	[]	8	12
1042	acetylornithine aminotransferase, mitochondrial [Glycine max]	XP_006583516.1	50 kDa	0.25	1.5	[]	11	16
1129	outer envelope membrane protein 7 [Glycine max]	XP_003521243.1	8 kDa	0.32	1.5	[]	6	9
1134	Cluster of inosine-5'-monophosphate dehydrogenase [Glycine max] (XP_003532912.2)	XP_003532912.2 [2]	51 kDa	0.27	1.5	[]	8	12
1134.1	inosine-5'-monophosphate dehydrogenase [Glycine max]	XP_003532912.2	51 kDa	0.27	1.5	[]	8	12
1144	uncharacterized protein LOC100499810 [Glycine max]	NP_001236341.1 (+1)	12 kDa	0.23	1.5	[]	10	15
1151	Cluster of uncharacterized protein LOC100781302 [Glycine max] (NP_001241588.1)	NP_001241588.1 [6]	43 kDa	0.27	1.5	[]	8	12
1151.1	uncharacterized protein LOC100781302 [Glycine max]	NP_001241588.1 (+1)	43 kDa	0.27	1.5	[]	8	12
1165.2	uncharacterized protein LOC100499742 [Glycine max]	NP_001235399.1 (+1)	14 kDa	0.23	1.5	[]	10	15
1176.2	THO complex subunit 4A [Glycine max]	XP_003543506.1	26 kDa	0.32	1.5	[]	6	9
1178	monodehydroascorbate reductase, chloroplastic-like [Glycine max]	NP_001241372.1 (+1)	52 kDa	0.27	1.5	[]	8	12
1186.3	N-terminal acetyltransferase A complex auxiliary subunit NAA15 isoform X2 [Glycine max]	XP_003528376.1	103 kDa	0.23	1.5	[]	10	15
1212	Cluster of uncharacterized protein LOC100793630 [Glycine max] (NP_001239792.1)	NP_001239792.1 [2]	32 kDa	0.4	1.5	[]	4	6
1212.1	uncharacterized protein LOC100793630 [Glycine max]	NP_001239792.1	32 kDa	0.4	1.5	[]	4	6
1213.1	uncharacterized protein LOC100779987 isoform X1 [Glycine max]	XP_006583460.1	148 kDa	0.32	1.5	[]	6	9
1221	Cluster of CBS domain-containing protein isoform X1 [Glycine max] (XP_006574340.1)	XP_006574340.1 [3]	23 kDa	0.2	1.5	[]	12	18
1228.1	uncharacterized protein At4g13200, chloroplastic isoform X1 [Glycine max]	XP_003552081.1 (+1)	21 kDa	0.23	1.5	[]	10	15
1258	Cluster of cysteine-rich protein precursor [Glycine max] (NP_001238492.1)	NP_001238492.1 [17]	?	0.23	1.5	[]	10	15
1266.2	uncharacterized protein LOC100776345 [Glycine max]	NP_001242498.1	16 kDa	0.25	1.5	[]	11	16
1274	dirigent protein 19 [Glycine max]	XP_003534238.1	20 kDa	0.25	1.5	[]	11	16
1276.2	uncharacterized protein LOC100527220 [Glycine max]	NP_001236574.1	14 kDa	0.32	1.5	[]	6	9
1292.2	uncharacterized protein LOC100797369 isoform X1 [Glycine max]	XP_006600196.1	30 kDa	0.27	1.5	[]	8	12
1318.1	uncharacterized protein LOC100816406 [Glycine max]	XP_003519125.1	49 kDa	0.27	1.5	[]	8	12
1334	uncharacterized protein LOC100305903 [Glycine max]	NP_001238494.1	21 kDa	0.23	1.5	[]	10	15
1375	uncharacterized protein LOC100306108 [Glycine max]	NP_001237661.1	28 kDa	0.32	1.5	[]	6	9
1389	Cluster of dynamin-related protein 3A isoform X1 [Glycine max] (XP_003543135.1)	XP_003543135.1 [3]	91 kDa	0.32	1.5	[]	6	9
1389.1	dynamin-related protein 3A isoform X1 [Glycine max]	XP_003543135.1 (+1)	91 kDa	0.32	1.5	[]	6	9
1397	NAP1-related protein 2 isoform X2 [Glycine max]	XP_003523025.1 (+5)	30 kDa	0.27	1.5	[]	8	12
1424	Cluster of HMG I/Y like protein [Glycine max] (NP_001236260.1)	NP_001236260.1 [2]	44 kDa	0.32	1.5	[]	6	9
1424.2	atherin-like [Glycine max]	XP_003524344.1	41 kDa	0.32	1.5	[]	6	9
1461	UBP1-associated protein 2C [Glycine max]	XP_006583847.1	41 kDa	0.32	1.5	[]	6	9
1494	multicopper oxidase LPR2 [Glycine max]	XP_003555951.1 (+1)	65 kDa	0.32	1.5	[]	6	9
1496	protein CHAPERONE-LIKE PROTEIN OF POR1, chloroplastic [Glycine max]	XP_006574687.1	31 kDa	0.32	1.5	[]	6	9
1503	Cluster of gamma carbonic anhydrase 1, mitochondrial [Glycine max] (XP_003537599.1)	XP_003537599.1 [2]	29 kDa	0.32	1.5	[]	6	9
1503.1	gamma carbonic anhydrase 1, mitochondrial [Glycine max]	XP_003537599.1	29 kDa	0.32	1.5	[]	6	9
1503.2	gamma carbonic anhydrase 1, mitochondrial [Glycine max]	XP_003517218.1	29 kDa	0.51	1.5	[]	2	3
1505	nucleosome assembly protein 1;3 isoform X2 [Glycine max]	XP_003533760.1 (+2)	41 kDa	0.13	1.5	[]	21	31
1515	Cluster of pyrophosphate--fructose 6-phosphate 1-phosphotransferase subunit beta [Glycine max] (XP_003529650.1)	XP_003529650.1 [3]	62 kDa	0.4	1.5	[]	4	6
1516	Cluster of dolichyl-diphosphooligosaccharide--protein glycosyltransferase subunit 2 [Glycine max] (XP_003537048.1)	XP_003537048.1 [3]	75 kDa	0.51	1.5	[]	2	3
1516.2	dolichyl-diphosphooligosaccharide--protein glycosyltransferase subunit 2 [Glycine max]	XP_003554291.1	75 kDa	0.51	1.5	[]	2	3
1538	PREDICTED: histidinol dehydrogenase, chloroplastic-like [Glycine max]	XP_014634231.1	?	0.27	1.5	[]	8	12
1569	chaperone protein dnaJ A6, chloroplastic [Glycine max]	XP_006591500.1	47 kDa	0.14	1.5	[]	18	27
1604	uncharacterized protein LOC100786089 isoform X1 [Glycine max]	XP_003549236.1	35 kDa	0.23	1.5	[]	10	15
1616	KH domain-containing protein HEN4 [Glycine max]	XP_014627270.1	58 kDa	0.4	1.5	[]	4	6
1634	phosphatase IMPL1, chloroplastic isoform X1 [Glycine max]	XP_003527163.1	39 kDa	0.4	1.5	[]	4	6
1646	spliceosome-associated protein 130 A [Glycine max]	XP_003556541.1	135 kDa	0.4	1.5	[]	4	6
1667	tryptophan--tRNA ligase, cytoplasmic [Glycine max]	XP_003542182.1	46 kDa	0.4	1.5	[]	4	6
1671	protein TIC 22, chloroplastic [Glycine max]	XP_003523922.1	29 kDa	0.51	1.5	[]	2	3
1680	Cluster of 4-coumarate--CoA ligase 1 [Glycine max] (XP_003546441.1)	XP_003546441.1 [2]	59 kDa	0.4	1.5	[]	4	6
1680.1	4-coumarate--CoA ligase 1 [Glycine max]	XP_003546441.1	59 kDa	0.4	1.5	[]	4	6
1743	Cluster of ATP-dependent Clp protease proteolytic subunit-related protein 2, chloroplastic [Glycine max] (XP_003525778.1)	XP_003525778.1 [3]	35 kDa	0.4	1.5	[]	4	6
1778	glutamyl-tRNA(Gln) amidotransferase subunit B, chloroplastic/mitochondrial-like [Glycine max]	XP_003525222.1 (+1)	61 kDa	0.4	1.5	[]	4	6
1785	alcohol dehydrogenase-like 7 isoform X1 [Glycine max]	XP_003519482.1 (+1)	42 kDa	0.4	1.5	[]	4	6
1805	uncharacterized protein LOC100785526 [Glycine max]	XP_003530177.1	42 kDa	0.51	1.5	[]	2	3
1806	uncharacterized protein LOC100500489 [Glycine max]	NP_001235085.1	18 kDa	0.51	1.5	[]	2	3
1808	protein transport protein SEC23 [Glycine max]	XP_003521007.1 (+1)	85 kDa	0.4	1.5	[]	4	6
1811.1	uncharacterized protein LOC100784915 [Glycine max]	NP_001241953.1	33 kDa	0.4	1.5	[]	4	6
1816	Cluster of eukaryotic translation initiation factor 4B2 [Glycine max] (XP_003531329.1)	XP_003531329.1 [2]	59 kDa	0.51	1.5	[]	2	3
1821	uncharacterized protein LOC100788977 [Glycine max]	NP_001241564.1	32 kDa	0.51	1.5	[]	2	3
1839	Cluster of pectinesterase [Glycine max] (XP_003553658.2)	XP_003553658.2 [2]	68 kDa	0.4	1.5	[]	4	6
1839.1	pectinesterase [Glycine max]	XP_003553658.2	68 kDa	0.4	1.5	[]	4	6
1853	uncharacterized protein LOC100798702 [Glycine max]	NP_001241546.1 (+1)	11 kDa	0.4	1.5	[]	4	6
1885	uncharacterized protein LOC100306173 [Glycine max]	NP_001238715.1 (+1)	21 kDa	0.4	1.5	[]	4	6
1889	clathrin interactor EPSIN 1 [Glycine max]	XP_003544513.1 (+1)	61 kDa	0.51	1.5	[]	2	3
1899.1	tetraspanin domain-containing protein [Glycine max]	NP_001240069.1	32 kDa	0.51	1.5	[]	2	3
1944	LOW QUALITY PROTEIN: DNA damage-repair/toleration protein DRT100-like [Glycine max]	XP_014634465.1	39 kDa	0.51	1.5	[]	2	3
1958	molybdate-anion transporter [Glycine max]	XP_003523346.1 (+1)	51 kDa	0.51	1.5	[]	2	3
1963	reticulon-like protein B8 isoform X1 [Glycine max]	XP_006602274.1 (+3)	29 kDa	0.4	1.5	[]	4	6
1984	uncharacterized protein LOC100810326 isoform X2 [Glycine max]	XP_003519114.1 (+1)	65 kDa	0.51	1.5	[]	2	3
2022	uncharacterized protein LOC100526964 [Glycine max]	NP_001236573.1 (+1)	11 kDa	0.51	1.5	[]	2	3
2067	uncharacterized protein At4g14342 isoform X1 [Glycine max]	XP_006585971.1 (+1)	11 kDa	0.51	1.5	[]	2	3
2082	peroxisomal 3-hydroxyisobutyryl-coenzyme A hydrolase [Glycine max]	NP_001238393.1 (+1)	43 kDa	0.51	1.5	[]	2	3
2084	uncharacterized protein LOC100527187 [Glycine max]	NP_001236162.1	23 kDa	0.51	1.5	[]	2	3
2109	uncharacterized protein LOC100804454 [Glycine max]	NP_001242288.1	41 kDa	0.51	1.5	[]	2	3
2136	uncharacterized protein LOC100820471 precursor [Glycine max]	NP_001242864.1 (+3)	47 kDa	0.51	1.5	[]	2	3
2140	uncharacterized protein LOC100790128 [Glycine max]	XP_003546305.1	37 kDa	0.51	1.5	[]	2	3
2144	GRF1-interacting factor 3 [Glycine max]	XP_014624612.1 (+1)	22 kDa	0.51	1.5	[]	2	3
2208	putative clathrin assembly protein At2g01600 [Glycine max]	XP_003524854.1 (+1)	63 kDa	0.51	1.5	[]	2	3
2285	dehydrodolichyl diphosphate synthase 2 [Glycine max]	XP_003544879.1	37 kDa	0.51	1.5	[]	2	3
253.2	60S ribosomal protein L8-1 [Glycine max]	XP_003517183.1 (+1)	28 kDa	0.012	1.6	[]	49	77
293.2	importin subunit alpha-2 [Glycine max]	XP_006606551.1	59 kDa	0.029	1.6	[]	30	49
314.2	peroxisomal fatty acid beta-oxidation multifunctional protein AIM1 [Glycine max]	XP_003528905.1	78 kDa	0.019	1.6	[]	34	56
339	Cluster of V-type proton ATPase subunit C [Glycine max] (XP_003553974.1)	XP_003553974.1 [3]	43 kDa	0.018	1.6	[]	41	65
339.1	V-type proton ATPase subunit C [Glycine max]	XP_003553974.1	43 kDa	0.025	1.6	[]	39	61
408.3	ribonuclease TUDOR 1-like [Glycine max]	XP_003525164.1	109 kDa	0.15	1.6	[]	11	18
437	Cluster of 60S ribosomal protein L18a [Glycine max] (NP_001236918.1)	NP_001236918.1 [3]	21 kDa	0.07	1.6	[]	22	35
437.1	60S ribosomal protein L18a [Glycine max]	NP_001236918.1	21 kDa	0.07	1.6	[]	22	35
442.2	linoleate 13S-lipoxygenase 2-1, chloroplastic [Glycine max]	XP_003539375.1	104 kDa	0.074	1.6	[]	23	36
483.2	beta-hexosaminidase 1 [Glycine max]	XP_003518662.1	63 kDa	0.034	1.6	[]	29	47
503	succinate dehydrogenase [ubiquinone] flavoprotein subunit 1, mitochondrial [Glycine max]	XP_003537582.1	69 kDa	0.053	1.6	[]	29	45
522.2	12-oxophytodienoate reductase 3 [Glycine max]	XP_003551128.1	44 kDa	0.04	1.6	[]	28	45
528	Cluster of 60S ribosomal protein L27 [Glycine max] (XP_003531105.1)	XP_003531105.1 [2]	16 kDa	0.087	1.6	[]	18	29
528.1	60S ribosomal protein L27 [Glycine max]	XP_003531105.1	16 kDa	0.087	1.6	[]	18	29
576	40S ribosomal protein S9-2-like [Glycine max]	NP_001276185.1	23 kDa	0.074	1.6	[]	23	36
618	Cluster of histone H1 [Glycine max] (XP_003536890.1)	XP_003536890.1 [2]	31 kDa	0.073	1.6	[]	19	31
624	Cluster of citrate synthase, glyoxysomal [Glycine max] (XP_003532107.1)	XP_003532107.1 [3]	56 kDa	0.036	1.6	[]	30	48
770.2	uncharacterized protein LOC100805278 [Glycine max]	NP_001241093.1	30 kDa	0.11	1.6	[]	14	23
791	26S proteasome non-ATPase regulatory subunit 7 homolog A [Glycine max]	XP_003538451.1	35 kDa	0.1	1.6	[]	17	27
809	proliferating cell nuclear antigen [Glycine max]	XP_003551328.1	30 kDa	0.16	1.6	[]	12	19
811.1	polyphenol oxidase A1, chloroplastic [Glycine max]	XP_003529305.2	71 kDa	0.11	1.6	[]	14	23
858.2	PREDICTED: pectinesterase-like [Glycine max]	XP_006599763.2	?	0.16	1.6	[]	12	19
899	uncharacterized protein LOC100785706 isoform X2 [Glycine max]	XP_003547914.1 (+1)	23 kDa	0.12	1.6	[]	16	25
901.2	uncharacterized protein LOC100500340 [Glycine max]	NP_001236566.1	12 kDa	0.31	1.6	[]	5	8
919	Cluster of dicarboxylate transporter 2.1, chloroplastic [Glycine max] (XP_003547089.1)	XP_003547089.1 [2]	61 kDa	0.14	1.6	[]	14	22
919.1	dicarboxylate transporter 2.1, chloroplastic [Glycine max]	XP_003547089.1	61 kDa	0.14	1.6	[]	14	22
931	Cluster of uncharacterized protein LOC100792107 [Glycine max] (NP_001239861.1)	NP_001239861.1 [4]	37 kDa	0.26	1.6	[]	7	11
941	26S proteasome non-ATPase regulatory subunit 14 homolog [Glycine max]	XP_003542979.1 (+3)	35 kDa	0.13	1.6	[]	13	21
943	fasciclin-like arabinogalactan protein 1 [Glycine max]	XP_003532178.1	44 kDa	0.11	1.6	[]	18	28
969.1	50S ribosomal protein L27, chloroplastic [Glycine max]	XP_003522956.1 (+1)	21 kDa	0.12	1.6	[]	16	25
970.1	subtilisin-like protease SBT1.6 [Glycine max]	XP_003540860.1	82 kDa	0.21	1.6	[]	8	13
989.2	eukaryotic translation initiation factor 3 subunit F [Glycine max]	XP_003538452.1	32 kDa	0.31	1.6	[]	5	8
1021.2	MFP1 attachment factor 1 [Glycine max]	XP_003525916.1	16 kDa	0.21	1.6	[]	8	13
1114	uncharacterized protein LOC100306264 [Glycine max]	NP_001236220.1	11 kDa	0.053	1.6	[]	29	45
1121	indole-3-glycerol phosphate synthase, chloroplastic [Glycine max]	XP_003519406.1	43 kDa	0.21	1.6	[]	8	13
1216	myosin-3 [Glycine max]	XP_014619416.1	153 kDa	0.18	1.6	[]	10	16
1258.1	cysteine-rich protein precursor [Glycine max]	NP_001238492.1	?	0.22	1.6	[]	9	14
1291	endo-1,3;1,4-beta-D-glucanase [Glycine max]	XP_003542895.1	26 kDa	0.18	1.6	[]	10	16
1292	Cluster of uncharacterized protein LOC100790270 isoform X1 [Glycine max] (XP_014620673.1)	XP_014620673.1 [2]	30 kDa	0.18	1.6	[]	10	16
1292.1	uncharacterized protein LOC100790270 isoform X1 [Glycine max]	XP_014620673.1	30 kDa	0.18	1.6	[]	10	16
1301	polyphenol oxidase, chloroplastic [Glycine max]	XP_003526194.1	67 kDa	0.21	1.6	[]	8	13
1344.2	uncharacterized protein LOC100813881 isoform X1 [Glycine max]	XP_006584605.1	49 kDa	0.082	1.6	[]	17	28
1373	Cluster of diphosphomevalonate decarboxylase MVD2, peroxisomal [Glycine max] (XP_003555870.1)	XP_003555870.1 [2]	46 kDa	0.31	1.6	[]	5	8
1373.1	diphosphomevalonate decarboxylase MVD2, peroxisomal [Glycine max]	XP_003555870.1	46 kDa	0.31	1.6	[]	5	8
1415	bifunctional D-cysteine desulfhydrase/1-aminocyclopropane-1-carboxylate deaminase, mitochondrial isoform X2 [Glycine max]	XP_003525175.1 (+1)	41 kDa	0.31	1.6	[]	5	8
1416	uncharacterized protein LOC100499987 [Glycine max]	NP_001235237.1 (+1)	16 kDa	0.21	1.6	[]	8	13
1421.1	monodehydroascorbate reductase 4, peroxisomal [Glycine max]	XP_006599107.1	52 kDa	0.26	1.6	[]	7	11
1421.2	monodehydroascorbate reductase 4, peroxisomal [Glycine max]	XP_003553831.1	52 kDa	0.26	1.6	[]	7	11
1436	uncharacterized protein LOC100526985 [Glycine max]	NP_001236884.1 (+1)	15 kDa	0.31	1.6	[]	5	8
1442	uncharacterized protein LOC100811673 [Glycine max]	XP_003525168.1	43 kDa	0.26	1.6	[]	7	11
1629	alpha-galactosidase 3 [Glycine max]	XP_006581728.1	48 kDa	0.26	1.6	[]	7	11
1701	vacuolar protein sorting-associated protein 20 homolog 2 [Glycine max]	XP_003523217.1 (+1)	24 kDa	0.31	1.6	[]	5	8
1717	putative prefoldin subunit 2 [Glycine max]	NP_001241303.1 (+1)	16 kDa	0.31	1.6	[]	5	8
1766	Cluster of uncharacterized protein LOC100305945 [Glycine max] (NP_001235332.1)	NP_001235332.1 [9]	17 kDa	0.31	1.6	[]	5	8
1792	fasciclin-like arabinogalactan protein 16 [Glycine max]	XP_006582372.1 (+1)	50 kDa	0.31	1.6	[]	5	8
335.4	patellin-3 [Glycine max]	XP_003522462.1	62 kDa	0.2	1.7	[]	7	12
415.1	uncharacterized protein LOC100499978 [Glycine max]	NP_001235102.1	24 kDa	0.035	1.7	[]	26	43
472	osmotin-like protein [Glycine max]	XP_003539684.1	26 kDa	0.012	1.7	[]	38	63
487.3	coatomer subunit gamma-2 [Glycine max]	XP_003537872.1	99 kDa	0.071	1.7	[]	15	26
552.2	serine--tRNA ligase [Glycine max]	XP_003556504.1	51 kDa	0.057	1.7	[]	19	32
737.2	uncharacterized protein LOC100306646 [Glycine max]	NP_001238100.1	18 kDa	0.064	1.7	[]	17	29
781	26S proteasome regulatory subunit 4 homolog A [Glycine max]	XP_003521331.1 (+1)	50 kDa	0.053	1.7	[]	18	31
816	protein disulfide isomerase-like 1-4 [Glycine max]	XP_003538207.1	65 kDa	0.052	1.7	[]	21	35
895	uncharacterized protein LOC100305645 [Glycine max]	NP_001238465.1	15 kDa	0.12	1.7	[]	12	20
919.2	dicarboxylate transporter 2.1, chloroplastic [Glycine max]	XP_003531538.1	60 kDa	0.1	1.7	[]	13	22
970	Cluster of subtilisin-like protease SBT1.6 [Glycine max] (XP_003540860.1)	XP_003540860.1 [2]	82 kDa	0.17	1.7	[]	9	15
985.2	tocopherol cyclase, chloroplastic isoform X1 [Glycine max]	XP_003522704.1 (+1)	55 kDa	0.25	1.7	[]	6	10
989	Cluster of uncharacterized protein LOC100811797 [Glycine max] (NP_001239738.1)	NP_001239738.1 [2]	32 kDa	0.14	1.7	[]	10	17
1000	Cluster of uncharacterized protein LOC100499804 [Glycine max] (NP_001236263.1)	NP_001236263.1 [3]	10 kDa	0.092	1.7	[]	15	25
1000.1	uncharacterized protein LOC100499804 [Glycine max]	NP_001236263.1 (+1)	10 kDa	0.085	1.7	[]	14	24
1035.2	PREDICTED: uncharacterized protein LOC100305747 [Glycine max]	XP_006596504.1	?	0.25	1.7	[]	6	10
1116	Cluster of uncharacterized protein LOC100803110 [Glycine max] (NP_001239826.1)	NP_001239826.1 [2]	33 kDa	0.12	1.7	[]	12	20
1116.1	uncharacterized protein LOC100803110 [Glycine max]	NP_001239826.1	33 kDa	0.12	1.7	[]	12	20
1164.2	PREDICTED: asparagine synthetase, root [glutamine-hydrolyzing] [Glycine max]	XP_003519256.1	?	0.25	1.7	[]	6	10
1165	Cluster of uncharacterized protein LOC100305583 [Glycine max] (NP_001237446.1)	NP_001237446.1 [3]	14 kDa	0.1	1.7	[]	13	22
1192	Cluster of mediator of RNA polymerase II transcription subunit 36a [Glycine max] (XP_003552116.1)	XP_003552116.1 [3]	33 kDa	0.2	1.7	[]	7	12
1192.1	mediator of RNA polymerase II transcription subunit 36a [Glycine max]	XP_003552116.1 (+1)	33 kDa	0.2	1.7	[]	7	12
1213.2	uncharacterized protein LOC100779987 isoform X2 [Glycine max]	XP_014633392.1	133 kDa	0.25	1.7	[]	6	10
1221.2	uncharacterized protein LOC100527191 [Glycine max]	NP_001236211.1 (+1)	23 kDa	0.2	1.7	[]	7	12
1227	1-aminocyclopropane-1-carboxylate oxidase homolog 4 [Glycine max]	XP_003529214.1	44 kDa	0.12	1.7	[]	12	20
1233.2	lethal leaf spot 1-like protein [Glycine max]	NP_001236883.1	64 kDa	0.38	1.7	[]	3	5
1254	uncharacterized protein LOC100500557 [Glycine max]	NP_001236074.1	?	0.14	1.7	[]	10	17
1266.1	uncharacterized protein LOC100306064 [Glycine max]	NP_001236975.1	?	0.2	1.7	[]	7	12
1309	Cluster of protein TRIGALACTOSYLDIACYLGLYCEROL 2, chloroplastic [Glycine max] (XP_014620819.1)	XP_014620819.1 [2]	42 kDa	0.38	1.7	[]	3	5
1316.2	uncharacterized protein LOC100527424 [Glycine max]	NP_001235882.1	14 kDa	0.38	1.7	[]	3	5
1318	Cluster of uncharacterized protein LOC100816406 [Glycine max] (XP_003519125.1)	XP_003519125.1 [2]	49 kDa	0.17	1.7	[]	9	15
1339	probable cinnamyl alcohol dehydrogenase [Glycine max]	XP_003555961.1	39 kDa	0.2	1.7	[]	7	12
1344	Cluster of uncharacterized protein LOC100809066 [Glycine max] (NP_001240201.1)	NP_001240201.1 [2]	41 kDa	0.068	1.7	[]	18	30
1380	ni-binding urease accessory protein UreG isoform X1 [Glycine max]	XP_006584634.1	31 kDa	0.2	1.7	[]	7	12
1438.1	single-stranded DNA-binding protein WHY1, chloroplastic isoform X1 [Glycine max]	XP_014634831.1 (+1)	30 kDa	0.2	1.7	[]	7	12
1508	pullulanase 1, chloroplastic [Glycine max]	XP_003536283.1 (+1)	106 kDa	0.38	1.7	[]	3	5
1517.1	40S ribosomal protein S15-4 [Glycine max]	XP_003529684.1 (+1)	18 kDa	0.2	1.7	[]	7	12
1539.1	uncharacterized protein LOC100801216 [Glycine max]	XP_006583142.1	34 kDa	0.25	1.7	[]	6	10
1561	Cluster of serine/threonine-protein phosphatase PP2A catalytic subunit isoform X2 [Glycine max] (XP_003531237.1)	XP_003531237.1 [4]	36 kDa	0.38	1.7	[]	3	5
1564	subtilisin-like protease SBT1.7 [Glycine max]	XP_003544482.1	82 kDa	0.25	1.7	[]	6	10
1568	binding partner of ACD11 1 [Glycine max]	XP_003516994.1	30 kDa	0.12	1.7	[]	12	20
1632	nuclear pore complex protein NUP50A [Glycine max]	XP_003546318.1	48 kDa	0.38	1.7	[]	3	5
1660	glutathione S-transferase 24 [Glycine max]	NP_001236500.1	25 kDa	0.38	1.7	[]	3	5
1681	Cluster of uncharacterized protein LOC100793686 precursor [Glycine max] (NP_001242225.1)	NP_001242225.1 [3]	34 kDa	0.25	1.7	[]	6	10
1696	methionine--tRNA ligase, chloroplastic/mitochondrial [Glycine max]	XP_003536765.1	68 kDa	0.38	1.7	[]	3	5
1726	probable Xaa-Pro aminopeptidase P-like [Glycine max]	NP_001276265.1	73 kDa	0.25	1.7	[]	6	10
1741	anthocyanidin 3-O-glucosyltransferase 7 [Glycine max]	XP_003543134.1	50 kDa	0.38	1.7	[]	3	5
1747	uncharacterized protein LOC100499735 [Glycine max]	NP_001235297.1	15 kDa	0.38	1.7	[]	3	5
1763.2	PREDICTED: cinnamoyl-CoA reductase 2 [Glycine max]	XP_003543700.1	?	0.38	1.7	[]	3	5
1776	ammonium transporter 1 member 1 [Glycine max]	XP_003555734.1	53 kDa	0.38	1.7	[]	3	5
1783	uncharacterized protein LOC100806152 [Glycine max]	NP_001239662.1	49 kDa	0.38	1.7	[]	3	5
1786	uncharacterized protein LOC100777797 [Glycine max]	XP_003524856.1	66 kDa	0.38	1.7	[]	3	5
1793.1	pto-interacting protein 1-like isoform X1 [Glycine max]	XP_006574465.1	39 kDa	0.38	1.7	[]	3	5
1838	Cluster of kinesin-like protein KIN-14B isoform X1 [Glycine max] (XP_006585927.1)	XP_006585927.1 [2]	143 kDa	0.38	1.7	[]	3	5
1838.1	kinesin-like protein KIN-14B isoform X1 [Glycine max]	XP_006585927.1	143 kDa	0.38	1.7	[]	3	5
1886	TOM1-like protein 4 [Glycine max]	XP_003523415.1	56 kDa	0.38	1.7	[]	3	5
1899	Cluster of tetraspanin domain-containing protein [Glycine max] (NP_001240069.1)	NP_001240069.1 [2]	32 kDa	0.38	1.7	[]	3	5
1928	ethanolamine-phosphate cytidylyltransferase [Glycine max]	XP_003552337.1	47 kDa	0.38	1.7	[]	3	5
1950	protein RCC2 [Glycine max]	XP_006581182.1	58 kDa	0.38	1.7	[]	3	5
1959	glucan endo-1,3-beta-glucosidase 4 [Glycine max]	XP_003531243.1 (+1)	53 kDa	0.38	1.7	[]	3	5
2045	isocitrate dehydrogenase [NADP] [Glycine max]	XP_003525669.1	53 kDa	0.057	1.7	[]	19	32
2062	plant UBX domain-containing protein 4 [Glycine max]	XP_003545566.1	46 kDa	0.38	1.7	[]	3	5
2066	transmembrane protein 87A [Glycine max]	XP_003528587.1 (+1)	57 kDa	0.38	1.7	[]	3	5
2275	uncharacterized protein LOC100527417 [Glycine max]	NP_001235777.1	25 kDa	0.2	1.7	[]	7	12
110.4	ATPase family AAA domain-containing protein 1 [Glycine max]	XP_003544721.1	44 kDa	0.23	1.8	[]	5	9
320	Cluster of histone H1 [Glycine max] (XP_003536128.1)	XP_003536128.1 [2]	20 kDa	0.00051	1.8	[]	50	92
353.2	UDP-glucose 6-dehydrogenase 4-like [Glycine max]	NP_001304614.1 (+1)	?	0.072	1.8	[]	12	22
437.2	uncharacterized protein LOC100306174 [Glycine max]	NP_001238728.1	21 kDa	0.054	1.8	[]	15	27
487.2	coatomer subunit gamma-2 [Glycine max]	XP_003541056.1	99 kDa	0.034	1.8	[]	19	34
737	Cluster of uncharacterized protein LOC100500087 [Glycine max] (NP_001236608.1)	NP_001236608.1 [2]	18 kDa	0.037	1.8	[]	20	35
737.1	uncharacterized protein LOC100500087 [Glycine max]	NP_001236608.1	18 kDa	0.034	1.8	[]	19	34
772.1	IAA-amino acid hydrolase ILR1-like 4 [Glycine max]	XP_003531633.1	49 kDa	0.16	1.8	[]	8	14
777	abscisate beta-glucosyltransferase [Glycine max]	XP_003518708.1	53 kDa	0.054	1.8	[]	15	27
936.2	uncharacterized protein LOC100499938 precursor [Glycine max]	NP_001238289.1	?	0.29	1.8	[]	4	7
946	ATP-dependent Clp protease proteolytic subunit-related protein 3, chloroplastic [Glycine max]	XP_003554645.1	36 kDa	0.11	1.8	[]	10	18
948	tripeptidyl-peptidase 2 isoform X1 [Glycine max]	XP_006599577.1 (+1)	146 kDa	0.11	1.8	[]	10	18
989.1	uncharacterized protein LOC100811797 [Glycine max]	NP_001239738.1	32 kDa	0.13	1.8	[]	9	16
1105	Cluster of dihydrolipoyllysine-residue acetyltransferase component 4 of pyruvate dehydrogenase complex, chloroplastic isoform X2 [Glycine max] (XP_003555893.1)	XP_003555893.1 [3]	49 kDa	0.095	1.8	[]	12	21
1105.1	dihydrolipoyllysine-residue acetyltransferase component 4 of pyruvate dehydrogenase complex, chloroplastic isoform X2 [Glycine max]	XP_003555893.1 (+1)	49 kDa	0.095	1.8	[]	12	21
1192.2	mediator of RNA polymerase II transcription subunit 36a [Glycine max]	XP_003537503.1	33 kDa	0.23	1.8	[]	5	9
1267	cysteine desulfurase, mitochondrial [Glycine max]	XP_003517367.1	50 kDa	0.18	1.8	[]	6	11
1276	Cluster of uncharacterized protein LOC100499841 [Glycine max] (NP_001236758.1)	NP_001236758.1 [2]	15 kDa	0.13	1.8	[]	9	16
1344.1	uncharacterized protein LOC100809066 [Glycine max]	NP_001240201.1	41 kDa	0.049	1.8	[]	17	30
1365	uncharacterized protein LOC100801962 [Glycine max]	XP_003532239.1	18 kDa	0.23	1.8	[]	5	9
1447	methionine S-methyltransferase isoform X2 [Glycine max]	XP_006598777.1 (+1)	121 kDa	0.29	1.8	[]	4	7
1470	uncharacterized protein LOC100819698 precursor [Glycine max]	NP_001241567.1	47 kDa	0.087	1.8	[]	11	20
1517	Cluster of 40S ribosomal protein S15-4 [Glycine max] (XP_003529684.1)	XP_003529684.1 [3]	18 kDa	0.16	1.8	[]	8	14
1539	Cluster of uncharacterized protein LOC100801216 [Glycine max] (XP_006583142.1)	XP_006583142.1 [3]	34 kDa	0.18	1.8	[]	6	11
1540	Cluster of apoptotic chromatin condensation inducer in the nucleus isoform X1 [Glycine max] (XP_006591404.1)	XP_006591404.1 [3]	78 kDa	0.23	1.8	[]	5	9
1550	vacuolar protein sorting-associated protein 32 homolog 2 [Glycine max]	XP_006583569.1	24 kDa	0.18	1.8	[]	6	11
1570	uncharacterized protein LOC100305574 [Glycine max]	XP_003538137.1 (+1)	8 kDa	0.29	1.8	[]	4	7
1586	uncharacterized protein LOC100305843 [Glycine max]	NP_001237515.1 (+1)	?	0.18	1.8	[]	6	11
1595.2	PREDICTED: uncharacterized protein LOC100527651 isoform X1 [Glycine max]	XP_014630796.1	?	0.11	1.8	[]	10	18
1597	serine protease SPPA, chloroplastic isoform X1 [Glycine max]	XP_003522978.1	76 kDa	0.23	1.8	[]	5	9
1605	transmembrane 9 superfamily member 8 [Glycine max]	XP_003522366.1 (+1)	73 kDa	0.29	1.8	[]	4	7
1610	Cluster of dirigent family protein precursor [Glycine max] (NP_001240070.1)	NP_001240070.1 [3]	22 kDa	0.29	1.8	[]	4	7
1610.1	dirigent family protein precursor [Glycine max]	NP_001240070.1 (+1)	22 kDa	0.29	1.8	[]	4	7
1621	Cluster of protein ACTIVITY OF BC1 COMPLEX KINASE 8, chloroplastic [Glycine max] (XP_003526823.2)	XP_003526823.2 [3]	92 kDa	0.29	1.8	[]	4	7
1621.1	protein ACTIVITY OF BC1 COMPLEX KINASE 8, chloroplastic [Glycine max]	XP_003526823.2	92 kDa	0.29	1.8	[]	4	7
1635	uncharacterized protein LOC100800463 [Glycine max]	NP_001241369.1	13 kDa	0.29	1.8	[]	4	7
1656	uncharacterized protein LOC100798000 [Glycine max]	NP_001242068.1	38 kDa	0.29	1.8	[]	4	7
1661	30S ribosomal protein S13 [Glycine max]	NP_001236787.1	18 kDa	0.23	1.8	[]	5	9
1678.1	uncharacterized protein LOC100784244 isoform X1 [Glycine max]	XP_014630951.1	77 kDa	0.29	1.8	[]	4	7
1765	Cluster of uncharacterized protein LOC100527411 [Glycine max] (NP_001235689.1)	NP_001235689.1 [2]	11 kDa	0.29	1.8	[]	4	7
1765.1	uncharacterized protein LOC100527411 [Glycine max]	NP_001235689.1	11 kDa	0.29	1.8	[]	4	7
1799	PREDICTED: persulfide dioxygenase ETHE1 homolog, mitochondrial [Glycine max]	XP_003543168.1	?	0.29	1.8	[]	4	7
1811	Cluster of uncharacterized protein LOC100784915 [Glycine max] (NP_001241953.1)	NP_001241953.1 [2]	33 kDa	0.29	1.8	[]	4	7
1837	Cluster of PREDICTED: uncharacterized protein LOC100306119 isoform X1 [Glycine max] (XP_006572808.1)	XP_006572808.1 [2]	?	0.29	1.8	[]	4	7
1837.1	PREDICTED: uncharacterized protein LOC100306119 isoform X1 [Glycine max]	XP_006572808.1	?	0.29	1.8	[]	4	7
1874	uncharacterized protein LOC100820080 [Glycine max]	XP_006585864.1	48 kDa	0.29	1.8	[]	4	7
1894.2	uncharacterized protein LOC100778716 precursor [Glycine max]	NP_001241450.1	40 kDa	0.23	1.8	[]	5	9
1931	uncharacterized protein LOC100306258 [Glycine max]	NP_001236147.1	24 kDa	0.29	1.8	[]	4	7
1934	pyruvate kinase 1, cytosolic isoform X1 [Glycine max]	XP_003556287.1	58 kDa	0.079	1.8	[]	13	23
266.6	14-3-3 protein SGF14n [Glycine max]	NP_001238592.1	30 kDa	0.097	1.9	[]	9	17
293.4	importin subunit alpha-2 [Glycine max]	XP_003521670.1	59 kDa	0.097	1.9	[]	9	17
320.1	histone H1 [Glycine max]	XP_003536128.1	20 kDa	0.0034	1.9	[]	29	56
335.3	patellin-3 [Glycine max]	XP_003526897.3	63 kDa	0.12	1.9	[]	8	15
618.2	histone H1 [Glycine max]	XP_003518887.1	32 kDa	0.15	1.9	[]	7	13
725	Cluster of 26S proteasome non-ATPase regulatory subunit 13-like [Glycine max] (NP_001240184.1)	NP_001240184.1 [2]	44 kDa	0.021	1.9	[]	17	33
725.1	26S proteasome non-ATPase regulatory subunit 13-like [Glycine max]	NP_001240184.1	44 kDa	0.021	1.9	[]	17	33
725.2	uncharacterized protein LOC100793480 [Glycine max]	NP_001240961.1	44 kDa	0.021	1.9	[]	17	33
772.2	IAA-amino acid hydrolase ILR1-like 4 [Glycine max]	XP_003543612.1	48 kDa	0.041	1.9	[]	15	28
772.4	IAA-amino acid hydrolase ILR1-like 4 [Glycine max]	XP_003546640.1	48 kDa	0.054	1.9	[]	12	23
998	PREDICTED: 30S Ribosomal protein S1 isoform X1 [Glycine max]	XP_003553029.3	?	0.054	1.9	[]	12	23
1165.1	uncharacterized protein LOC100305583 [Glycine max]	NP_001237446.1	14 kDa	0.065	1.9	[]	11	21
1235	uncharacterized protein LOC100802918 [Glycine max]	NP_001240176.1	16 kDa	0.079	1.9	[]	10	19
1276.1	uncharacterized protein LOC100499841 [Glycine max]	NP_001236758.1	15 kDa	0.12	1.9	[]	8	15
1390	Cluster of WD-40 repeat-containing protein MSI4-like [Glycine max] (NP_001276199.1)	NP_001276199.1 [2]	56 kDa	0.15	1.9	[]	7	13
1390.1	WD-40 repeat-containing protein MSI4-like [Glycine max]	NP_001276199.1	56 kDa	0.15	1.9	[]	7	13
1401	uncharacterized protein LOC100306684 [Glycine max]	NP_001238703.1	14 kDa	0.15	1.9	[]	7	13
1438	Cluster of single-stranded DNA-binding protein WHY1, chloroplastic isoform X1 [Glycine max] (XP_014634831.1)	XP_014634831.1 [3]	30 kDa	0.15	1.9	[]	7	13
1595	Cluster of ras-related protein RABH1b [Glycine max] (XP_003517383.1)	XP_003517383.1 [6]	23 kDa	0.079	1.9	[]	10	19
1595.1	ras-related protein RABH1b [Glycine max]	XP_003517383.1 (+1)	23 kDa	0.079	1.9	[]	10	19
1880	chaperone protein dnaJ A6, chloroplastic isoform X1 [Glycine max]	XP_003531344.1 (+1)	47 kDa	0.045	1.9	[]	13	25
772	Cluster of IAA-amino acid hydrolase ILR1-like 4 [Glycine max] (XP_003531633.1)	XP_003531633.1 [4]	49 kDa	0.019	2	[]	16	32
970.2	subtilisin-like protease SBT1.6 [Glycine max]	XP_003538985.1	82 kDa	0.17	2	[]	5	10
1035.3	HMG-Y-related protein A [Glycine max]	XP_003519330.1 (+1)	19 kDa	0.51	2	[]	1	2
1061	argininosuccinate lyase, chloroplastic isoform X1 [Glycine max]	XP_003522764.1 (+1)	57 kDa	0.048	2	[]	11	22
1213	Cluster of uncharacterized protein LOC100779987 isoform X1 [Glycine max] (XP_006583460.1)	XP_006583460.1 [2]	148 kDa	0.13	2	[]	6	12
1258.2	putative receptor-like protein kinase At4g00960 [Glycine max]	XP_003517662.1 (+1)	76 kDa	0.36	2	[]	2	4
1335	mitochondrial import receptor subunit TOM40-1 [Glycine max]	XP_003530931.1	35 kDa	0.27	2	[]	3	6
1361.1	ubiquitin fusion degradation protein 1 homolog isoform X1 [Glycine max]	XP_014633832.1	35 kDa	0.21	2	[]	4	8
1425	Cluster of glutamate--tRNA ligase, chloroplastic/mitochondrial [Glycine max] (XP_003521020.1)	XP_003521020.1 [2]	63 kDa	0.51	2	[]	1	2
1425.1	glutamate--tRNA ligase, chloroplastic/mitochondrial [Glycine max]	XP_003521020.1	63 kDa	0.51	2	[]	1	2
1438.2	single-stranded DNA-binding protein WHY1, chloroplastic [Glycine max]	XP_006602322.1	25 kDa	0.13	2	[]	6	12
1477	dihydrolipoyllysine-residue acetyltransferase component 1 of pyruvate dehydrogenase complex, mitochondrial [Glycine max]	XP_003556288.1	68 kDa	0.17	2	[]	5	10
1512	AT-hook motif nuclear-localized protein 9 [Glycine max]	XP_014626488.1 (+1)	35 kDa	0.13	2	[]	6	12
1515.2	pyrophosphate--fructose 6-phosphate 1-phosphotransferase subunit beta isoform X2 [Glycine max]	XP_003534704.1 (+1)	61 kDa	0.36	2	[]	2	4
1518	uncharacterized protein LOC100305568 [Glycine max]	NP_001237216.1	16 kDa	0.11	2	[]	7	14
1526	lectin [Glycine max]	NP_001235722.1	50 kDa	0.17	2	[]	5	10
1527	Cluster of protein transport protein Sec24-like At4g32640 [Glycine max] (XP_003555218.1)	XP_003555218.1 [2]	118 kDa	0.27	2	[]	3	6
1527.1	protein transport protein Sec24-like At4g32640 [Glycine max]	XP_003555218.1	118 kDa	0.27	2	[]	3	6
1540.1	apoptotic chromatin condensation inducer in the nucleus isoform X1 [Glycine max]	XP_006591404.1 (+1)	78 kDa	0.27	2	[]	3	6
1548	vacuolar-processing enzyme [Glycine max]	XP_003550283.1	53 kDa	0.11	2	[]	7	14
1561.1	serine/threonine-protein phosphatase PP2A catalytic subunit isoform X2 [Glycine max]	XP_003531237.1 (+1)	36 kDa	0.36	2	[]	2	4
1563	protein BTR1 isoform X1 [Glycine max]	XP_003536289.1 (+1)	36 kDa	0.27	2	[]	3	6
1575.2	brefeldin A-inhibited guanine nucleotide-exchange protein 5 [Glycine max]	XP_006593978.1 (+1)	198 kDa	0.21	2	[]	4	8
1588	uncharacterized protein LOC100499940 [Glycine max]	NP_001238318.1	19 kDa	0.17	2	[]	5	10
1599	REF/SRPP-like protein At1g67360 isoform X2 [Glycine max]	XP_003551288.1 (+1)	26 kDa	0.36	2	[]	2	4
1602	xanthoxin dehydrogenase [Glycine max]	XP_006591160.1	29 kDa	0.27	2	[]	3	6
1640.2	uncharacterized protein LOC100809851 [Glycine max]	NP_001240878.1	42 kDa	0.51	2	[]	1	2
1648	cytochrome P450 97B2, chloroplastic [Glycine max]	NP_001235534.1	?	0.27	2	[]	3	6
1678	Cluster of uncharacterized protein LOC100784244 isoform X1 [Glycine max] (XP_014630951.1)	XP_014630951.1 [2]	77 kDa	0.21	2	[]	4	8
1681.1	uncharacterized protein LOC100793686 precursor [Glycine max]	NP_001242225.1	34 kDa	0.17	2	[]	5	10
1690	uncharacterized protein LOC100305490 [Glycine max]	NP_001236145.1 (+1)	24 kDa	0.51	2	[]	1	2
1707	PREDICTED: UDP-glycosyltransferase 88F4-like isoform X2 [Glycine max]	XP_003527568.1	?	0.21	2	[]	4	8
1732	uncharacterized protein LOC100804209 [Glycine max]	XP_003543293.1	24 kDa	0.36	2	[]	2	4
1745	Cluster of uncharacterized protein At4g15545 [Glycine max] (XP_014625415.1)	XP_014625415.1 [2]	37 kDa	0.27	2	[]	3	6
1745.1	uncharacterized protein At4g15545 [Glycine max]	XP_014625415.1	37 kDa	0.27	2	[]	3	6
1758	polypyrimidine tract-binding protein homolog 3-like isoform X1 [Glycine max]	XP_006605402.1 (+1)	49 kDa	0.27	2	[]	3	6
1775	PREDICTED: monothiol glutaredoxin-S17 [Glycine max]	XP_003542755.1	?	0.27	2	[]	3	6
1777	mitochondrial Rho GTPase 1 [Glycine max]	XP_003556505.1	72 kDa	0.51	2	[]	1	2
1794.2	uncharacterized protein LOC100306590 [Glycine max]	NP_001237193.1 (+1)	19 kDa	0.27	2	[]	3	6
1802	bifunctional phosphatase IMPL2, chloroplastic [Glycine max]	XP_003522884.1	33 kDa	0.27	2	[]	3	6
1817	30S ribosomal protein S20, chloroplastic [Glycine max]	NP_001237852.1	20 kDa	0.21	2	[]	4	8
1826	uncharacterized protein LOC100500495 [Glycine max]	NP_001235179.1	21 kDa	0.21	2	[]	4	8
1833	flavanone 3-hydroxylase [Glycine max]	NP_001236797.1	43 kDa	0.36	2	[]	2	4
1866	Cluster of AP-1 complex subunit gamma-2 [Glycine max] (XP_006573049.1)	XP_006573049.1 [4]	95 kDa	0.36	2	[]	2	4
1866.1	AP-1 complex subunit gamma-2 [Glycine max]	XP_006573049.1 (+2)	95 kDa	0.36	2	[]	2	4
1867	Cluster of zeaxanthin epoxidase [Glycine max] (NP_001276261.1)	NP_001276261.1 [2]	74 kDa	0.36	2	[]	2	4
1867.1	zeaxanthin epoxidase [Glycine max]	NP_001276261.1	74 kDa	0.36	2	[]	2	4
1884	glucosyltransferase [Glycine max]	NP_001237242.1	?	0.27	2	[]	3	6
1895	Cluster of uncharacterized protein LOC100788535 [Glycine max] (NP_001239929.1)	NP_001239929.1 [4]	16 kDa	0.36	2	[]	2	4
1895.1	uncharacterized protein LOC100788535 [Glycine max]	NP_001239929.1	16 kDa	0.36	2	[]	2	4
1902	plastid 3-keto-acyl-ACP synthase II-B precursor [Glycine max]	NP_001236069.1	52 kDa	0.36	2	[]	2	4
1906	isovaleryl-CoA dehydrogenase, mitochondrial isoform X1 [Glycine max]	XP_003538049.1 (+1)	45 kDa	0.27	2	[]	3	6
1909	uncharacterized protein LOC100799393 isoform X1 [Glycine max]	XP_006592920.1	30 kDa	0.51	2	[]	1	2
1917	Cluster of phosphatidylinositol 3,4,5-trisphosphate 3-phosphatase and protein-tyrosine-phosphatase PTEN2A [Glycine max] (XP_006605967.1)	XP_006605967.1 [2]	69 kDa	0.36	2	[]	2	4
1922	aldehyde dehydrogenase family 3 member H1 isoform X1 [Glycine max]	XP_003544698.1	54 kDa	0.27	2	[]	3	6
1940	geraniol 8-hydroxylase [Glycine max]	XP_003550885.1	58 kDa	0.51	2	[]	1	2
1943	KH domain-containing protein At4g18375 [Glycine max]	XP_006587747.1	58 kDa	0.36	2	[]	2	4
1947	UDP-glycosyltransferase 83A1 [Glycine max]	XP_003551755.1	50 kDa	0.36	2	[]	2	4
1968	ribulose-1,5 bisphosphate carboxylase/oxygenase large subunit N-methyltransferase, chloroplastic [Glycine max]	XP_003556768.1	55 kDa	0.36	2	[]	2	4
1978.1	acyl-CoA-binding domain-containing protein 6 [Glycine max]	XP_006606307.1	56 kDa	0.51	2	[]	1	2
1982.1	protein TSS isoform X1 [Glycine max]	XP_003525941.1 (+1)	204 kDa	0.51	2	[]	1	2
1993	ATP-dependent Clp protease proteolytic subunit 2, mitochondrial [Glycine max]	XP_006590798.1	26 kDa	0.36	2	[]	2	4
2000.1	homeobox protein knotted-1-like LET12 isoform X1 [Glycine max]	XP_003533879.2 (+9)	42 kDa	0.36	2	[]	2	4
2008	DEAD-box ATP-dependent RNA helicase 38 [Glycine max]	XP_006602457.1	54 kDa	0.51	2	[]	1	2
2012	peptidyl-prolyl cis-trans isomerase E [Glycine max]	XP_003518783.1	19 kDa	0.36	2	[]	2	4
2027	importin beta-like SAD2 [Glycine max]	XP_003552648.1	119 kDa	0.51	2	[]	1	2
2037	ABC transporter E family member 2 [Glycine max]	XP_003537713.1	68 kDa	0.51	2	[]	1	2
2040	uncharacterized protein LOC100781532 [Glycine max]	XP_003540361.1	46 kDa	0.36	2	[]	2	4
2050	uncharacterized protein LOC100782864 isoform X2 [Glycine max]	XP_003546124.1 (+1)	29 kDa	0.51	2	[]	1	2
2055	calcium-dependent protein kinase 2 [Glycine max]	XP_006600312.1	60 kDa	0.51	2	[]	1	2
2071	uncharacterized protein LOC100499782 [Glycine max]	NP_001235961.1 (+1)	11 kDa	0.27	2	[]	3	6
2074	Cluster of chaperonin CPN60-like 2, mitochondrial [Glycine max] (XP_006583012.1)	XP_006583012.1 [2]	61 kDa	0.17	2	[]	5	10
2074.1	chaperonin CPN60-like 2, mitochondrial [Glycine max]	XP_006583012.1	61 kDa	0.17	2	[]	5	10
2090	aquaporin SIP1-1 [Glycine max]	XP_003527500.1	26 kDa	0.36	2	[]	2	4
2095	peptidyl-prolyl cis-trans isomerase CYP28, chloroplastic [Glycine max]	XP_003535048.1	31 kDa	0.27	2	[]	3	6
2104	Cluster of dynamin-2B [Glycine max] (XP_003540554.1)	XP_003540554.1 [3]	100 kDa	0.27	2	[]	3	6
2104.1	dynamin-2B [Glycine max]	XP_003540554.1	100 kDa	0.27	2	[]	3	6
2105	Cluster of geranylgeranyl pyrophosphate synthase, chloroplastic [Glycine max] (XP_003547995.1)	XP_003547995.1 [2]	40 kDa	0.51	2	[]	1	2
2114	protein YIPF1 homolog [Glycine max]	XP_003521710.1 (+1)	31 kDa	0.36	2	[]	2	4
2118	protein ACTIVITY OF BC1 COMPLEX KINASE 3, chloroplastic isoform X1 [Glycine max]	XP_003516817.1	78 kDa	0.51	2	[]	1	2
2125	uncharacterized protein LOC100802258 [Glycine max]	XP_003541227.1	55 kDa	0.51	2	[]	1	2
2162	glycerol-3-phosphate dehydrogenase SDP6, mitochondrial isoform X1 [Glycine max]	XP_006575191.1	69 kDa	0.51	2	[]	1	2
2168	uncharacterized protein LOC100305716 isoform X1 [Glycine max]	XP_006584473.1	15 kDa	0.51	2	[]	1	2
2179	Cluster of serine carboxypeptidase 24 [Glycine max] (XP_003519151.1)	XP_003519151.1 [2]	52 kDa	0.36	2	[]	2	4
2181	Cluster of cytochrome P450 72A68 [Glycine max] (XP_006594768.1)	XP_006594768.1 [5]	60 kDa	0.51	2	[]	1	2
2187	hepatocyte growth factor-regulated tyrosine kinase substrate [Glycine max]	XP_003551016.1 (+1)	32 kDa	0.51	2	[]	1	2
2190	uncharacterized protein LOC100306133 [Glycine max]	NP_001238084.1	21 kDa	0.27	2	[]	3	6
2237	transmembrane 9 superfamily member 8 [Glycine max]	XP_003544560.1 (+1)	73 kDa	0.51	2	[]	1	2
2271	60S acidic ribosomal protein P1 [Glycine max]	XP_003523320.1	11 kDa	0.36	2	[]	2	4
2272	60S acidic ribosomal protein P1 [Glycine max]	XP_003526758.1	11 kDa	0.36	2	[]	2	4
2291	GDSL esterase/lipase At1g09390 isoform X2 [Glycine max]	XP_003521655.1 (+1)	40 kDa	0.36	2	[]	2	4
266.5	14-3-3 protein SGF14p [Glycine max]	NP_001304370.1	30 kDa	0.063	2.1	[]	8	17
1331	Cluster of uncharacterized protein LOC100798615 [Glycine max] (NP_001241047.1)	NP_001241047.1 [2]	29 kDa	0.077	2.1	[]	7	15
1170	probable methionine--tRNA ligase isoform X2 [Glycine max]	XP_006592017.1 (+2)	90 kDa	0.094	2.2	[]	6	13
1286	probable endo-1,3(4)-beta-glucanase ARB_01444 [Glycine max]	XP_003531857.1	73 kDa	0.12	2.2	[]	5	11
1329.2	peroxisomal and mitochondrial division factor 2 [Glycine max]	XP_003545158.1	35 kDa	0.15	2.2	[]	4	9
1333	Cluster of vesicle-fusing ATPase [Glycine max] (XP_003529321.1)	XP_003529321.1 [2]	82 kDa	0.15	2.2	[]	4	9
1333.1	vesicle-fusing ATPase [Glycine max]	XP_003529321.1	82 kDa	0.15	2.2	[]	4	9
1361	Cluster of ubiquitin fusion degradation protein 1 homolog isoform X1 [Glycine max] (XP_014633832.1)	XP_014633832.1 [3]	35 kDa	0.15	2.2	[]	4	9
1378	alternative NAD(P)H-ubiquinone oxidoreductase C1, chloroplastic/mitochondrial [Glycine max]	XP_003525138.1	60 kDa	0.094	2.2	[]	6	13
1482	Cluster of DEAD-box ATP-dependent RNA helicase 37 [Glycine max] (XP_003531232.1)	XP_003531232.1 [3]	67 kDa	0.15	2.2	[]	4	9
1482.1	DEAD-box ATP-dependent RNA helicase 37 [Glycine max]	XP_003531232.1 (+1)	67 kDa	0.15	2.2	[]	4	9
1559	Cluster of histidinol dehydrogenase, chloroplastic [Glycine max] (XP_003546272.1)	XP_003546272.1 [2]	51 kDa	0.12	2.2	[]	5	11
1559.1	histidinol dehydrogenase, chloroplastic [Glycine max]	XP_003546272.1	51 kDa	0.12	2.2	[]	5	11
1575	Cluster of brefeldin A-inhibited guanine nucleotide-exchange protein 5 [Glycine max] (XP_006600423.1)	XP_006600423.1 [3]	198 kDa	0.15	2.2	[]	4	9
1575.1	brefeldin A-inhibited guanine nucleotide-exchange protein 5 [Glycine max]	XP_006600423.1	198 kDa	0.15	2.2	[]	4	9
1681.2	xyloglucan endotransglucosylase/hydrolase 1-like [Glycine max]	XP_003553992.1	34 kDa	0.15	2.2	[]	4	9
1720.1	dihydrolipoyllysine-residue acetyltransferase component 5 of pyruvate dehydrogenase complex, chloroplastic [Glycine max]	XP_003556204.1	48 kDa	0.094	2.2	[]	6	13
1720.2	dihydrolipoyllysine-residue acetyltransferase component 5 of pyruvate dehydrogenase complex, chloroplastic [Glycine max]	XP_003536381.1	49 kDa	0.094	2.2	[]	6	13
209.2	PREDICTED: auxin-binding protein ABP19a-like [Glycine max]	XP_003547722.1	?	< 0.00010	2.3	T1S low, T3S high	57	132
437.3	uncharacterized protein LOC100306365 [Glycine max]	NP_001237679.1	21 kDa	0.054	2.3	[]	7	16
567	photosystem I reaction center subunit psaK, chloroplastic [Glycine max]	XP_003533844.1 (+1)	13 kDa	0.0027	2.3	[]	18	41
931.2	spermidine synthase [Glycine max]	XP_003532012.1 (+2)	37 kDa	0.18	2.3	[]	3	7
1179	histidine--tRNA ligase, chloroplastic/mitochondrial isoform X1 [Glycine max]	XP_003521406.1 (+1)	56 kDa	0.066	2.3	[]	6	14
1234	Cluster of uncharacterized protein LOC100789604 [Glycine max] (XP_006598434.2)	XP_006598434.2 [3]	102 kDa	0.18	2.3	[]	3	7
1279.1	ABC transporter C family member 4 [Glycine max]	XP_006588594.1	168 kDa	0.054	2.3	[]	7	16
1464	uncharacterized protein LOC100500288 [Glycine max]	NP_001235874.1	15 kDa	0.066	2.3	[]	6	14
1511	uncharacterized protein LOC100500637 precursor [Glycine max]	NP_001237172.1	?	0.026	2.3	[]	9	21
1600	UBP1-associated protein 2A [Glycine max]	XP_006576755.1	52 kDa	0.18	2.3	[]	3	7
1720	Cluster of dihydrolipoyllysine-residue acetyltransferase component 5 of pyruvate dehydrogenase complex, chloroplastic [Glycine max] (XP_003556204.1)	XP_003556204.1 [2]	48 kDa	0.066	2.3	[]	6	14
1941	alpha-mannosidase [Glycine max]	XP_003520192.1	114 kDa	0.18	2.3	[]	3	7
2010	putative prefoldin subunit 3 [Glycine max]	NP_001236305.1 (+1)	21 kDa	0.18	2.3	[]	3	7
2236	dynamin-related protein 1C [Glycine max]	XP_003525224.1	69 kDa	0.18	2.3	[]	3	7
209.1	uncharacterized LOC100500326 precursor [Glycine max]	NP_001236394.1	?	< 0.00010	2.4	T1S low, T3S high	57	137
1279	Cluster of ABC transporter C family member 4 [Glycine max] (XP_006588594.1)	XP_006588594.1 [2]	168 kDa	0.038	2.4	[]	7	17
1331.1	uncharacterized protein LOC100798615 [Glycine max]	NP_001241047.1	29 kDa	0.081	2.4	[]	5	12
1445	protease Do-like 8, chloroplastic isoform X2 [Glycine max]	XP_003543778.1 (+1)	49 kDa	0.081	2.4	[]	5	12
1458	acylamino-acid-releasing enzyme isoform X2 [Glycine max]	XP_003536827.2 (+1)	90 kDa	0.081	2.4	[]	5	12
1581	GDSL esterase/lipase APG [Glycine max]	XP_003531641.3	39 kDa	0.081	2.4	[]	5	12
209	Cluster of uncharacterized LOC100500326 precursor [Glycine max] (NP_001236394.1)	NP_001236394.1 [2]	?	< 0.00010	2.5	T1S low, T3S high	57	143
955.2	60S ribosomal protein L26-1 [Glycine max]	XP_003543069.1 (+1)	17 kDa	0.24	2.5	[]	2	5
983	uncharacterized protein LOC100797411 [Glycine max]	NP_001241480.1 (+1)	26 kDa	0.022	2.5	[]	8	20
1091.2	calcium-transporting ATPase 4, plasma membrane-type [Glycine max]	XP_003535887.1	114 kDa	0.099	2.5	[]	4	10
1100	probable acyl-CoA dehydrogenase IBR3 isoform X1 [Glycine max]	XP_014623451.1	92 kDa	0.099	2.5	[]	4	10
1234.2	ubiquitin-conjugating enzyme E2 variant 1D [Glycine max]	XP_006575294.2	17 kDa	0.24	2.5	[]	2	5
1268	beta-adaptin-like protein C [Glycine max]	XP_003538073.1	100 kDa	0.099	2.5	[]	4	10
1331.2	uncharacterized protein LOC100806917 [Glycine max]	NP_001239641.1	29 kDa	0.24	2.5	[]	2	5
1387	omega-3 fatty acid desaturase [Glycine max]	NP_001238609.1 (+1)	51 kDa	0.099	2.5	[]	4	10
1528	Cluster of probable sucrose-phosphate synthase 3 [Glycine max] (XP_003545147.1)	XP_003545147.1 [2]	119 kDa	0.24	2.5	[]	2	5
1528.1	probable sucrose-phosphate synthase 3 [Glycine max]	XP_003545147.1	119 kDa	0.24	2.5	[]	2	5
1591	uncharacterized protein At1g32220, chloroplastic [Glycine max]	XP_003522333.1	31 kDa	0.24	2.5	[]	2	5
1603	nifU-like protein 4, mitochondrial [Glycine max]	XP_003556549.1	29 kDa	0.24	2.5	[]	2	5
1633	PREDICTED: uncharacterized protein LOC100306136 isoform X1 [Glycine max]	XP_014626801.1	?	0.24	2.5	[]	2	5
1842	homoserine kinase-like [Glycine max]	NP_001241610.1	38 kDa	0.24	2.5	[]	2	5
1856	uncharacterized protein LOC100803217 [Glycine max]	XP_003549575.1	14 kDa	0.24	2.5	[]	2	5
1967	splicing factor 3B subunit 1 [Glycine max]	XP_003541702.1	131 kDa	0.24	2.5	[]	2	5
1994	protein ROOT HAIR DEFECTIVE 3 homolog 1 [Glycine max]	XP_003529864.1	90 kDa	0.24	2.5	[]	2	5
2000	Cluster of homeobox protein knotted-1-like LET12 isoform X1 [Glycine max] (XP_003533879.2)	XP_003533879.2 [18]	42 kDa	0.24	2.5	[]	2	5
2048	Cluster of DNA damage-binding protein 1b [Glycine max] (XP_014631544.1)	XP_014631544.1 [2]	116 kDa	0.24	2.5	[]	2	5
2048.1	DNA damage-binding protein 1b [Glycine max]	XP_014631544.1	116 kDa	0.24	2.5	[]	2	5
2177	fasciclin-like arabinogalactan protein 15 [Glycine max]	XP_003540278.1 (+1)	50 kDa	0.24	2.5	[]	2	5
867.3	coatomer subunit delta [Glycine max]	XP_003536700.1	58 kDa	0.0073	2.6	[]	10	26
1715	uncharacterized protein LOC100306294 [Glycine max]	XP_003531321.1	8 kDa	0.055	2.6	[]	5	13
867.2	coatomer subunit delta [Glycine max]	XP_003555881.1	58 kDa	0.005	2.7	[]	10	27
1430	protein KINESIN LIGHT CHAIN-RELATED 1 [Glycine max]	XP_003530449.1	63 kDa	0.12	2.7	[]	3	8
1540.2	apoptotic chromatin condensation inducer in the nucleus [Glycine max]	XP_003552110.1	78 kDa	0.12	2.7	[]	3	8
1848	aspartic proteinase Asp1 [Glycine max]	XP_003532363.2	47 kDa	0.12	2.7	[]	3	8
1925	fasciclin-like arabinogalactan protein 1, partial [Glycine max]	XP_006603146.1	33 kDa	0.12	2.7	[]	3	8
1199	GDP-mannose 4,6 dehydratase 1 [Glycine max]	XP_003517184.1	41 kDa	0.021	2.8	[]	6	17
867	Cluster of coatomer subunit delta [Glycine max] (XP_003537859.1)	XP_003537859.1 [3]	58 kDa	0.0023	2.9	[]	10	29
867.1	coatomer subunit delta [Glycine max]	XP_003537859.1	58 kDa	0.012	2.9	[]	7	20
1035.4	HMG-Y-related protein A [Glycine max]	NP_001238502.1	19 kDa	0.32	3	[]	1	3
1234.3	ubiquitin-conjugating enzyme E2 variant 1D [Glycine max]	XP_006588855.1	17 kDa	0.32	3	[]	1	3
1236	cytochrome c oxidase subunit 2, mitochondrial [Glycine max]	NP_001276209.1	?	0.081	3	[]	3	9
1318.2	uncharacterized protein LOC100819759 [Glycine max]	XP_003517917.1	49 kDa	0.32	3	[]	1	3
1539.2	uncharacterized protein LOC100806043 isoform X1 [Glycine max]	XP_003548797.1 (+1)	34 kDa	0.15	3	[]	2	6
1542.2	probable pyridoxal 5'-phosphate synthase subunit PDX2 isoform X1 [Glycine max]	XP_014630136.1 (+1)	28 kDa	0.15	3	[]	2	6
1549	glutathione hydrolase 1 [Glycine max]	XP_003552129.1	67 kDa	0.081	3	[]	3	9
1574.2	UBP1-associated protein 2C [Glycine max]	XP_006592545.1	44 kDa	0.32	3	[]	1	3
1640	Cluster of aminoacyl tRNA synthase complex-interacting multifunctional protein 1 [Glycine max] (XP_003526802.1)	XP_003526802.1 [2]	42 kDa	0.32	3	[]	1	3
1640.1	aminoacyl tRNA synthase complex-interacting multifunctional protein 1 [Glycine max]	XP_003526802.1	42 kDa	0.32	3	[]	1	3
1644	uncharacterized protein LOC100787776 [Glycine max]	XP_003526058.1	25 kDa	0.081	3	[]	3	9
1719	uncharacterized protein LOC100804320 [Glycine max]	NP_001241464.1	15 kDa	0.15	3	[]	2	6
1746.1	PREDICTED: histidine--tRNA ligase, cytoplasmic-like [Glycine max]	XP_006586334.1	?	0.15	3	[]	2	6
1767	Cluster of 4-coumarate--CoA ligase-like 9 [Glycine max] (XP_003528115.1)	XP_003528115.1 [2]	65 kDa	0.15	3	[]	2	6
1767.1	4-coumarate--CoA ligase-like 9 [Glycine max]	XP_003528115.1	65 kDa	0.15	3	[]	2	6
1809	probable carboxylesterase 2 [Glycine max]	XP_003518850.1	34 kDa	0.15	3	[]	2	6
1813	Cluster of protein TPLATE [Glycine max] (XP_003553913.1)	XP_003553913.1 [2]	129 kDa	0.15	3	[]	2	6
1813.1	protein TPLATE [Glycine max]	XP_003553913.1	129 kDa	0.15	3	[]	2	6
1815	Cluster of vesicle-associated protein 1-2 [Glycine max] (XP_003517022.1)	XP_003517022.1 [7]	27 kDa	0.15	3	[]	2	6
1815.1	vesicle-associated protein 1-2 [Glycine max]	XP_003517022.1 (+2)	27 kDa	0.15	3	[]	2	6
1824	4-diphosphocytidyl-2-C-methyl-D-erythritol kinase, chloroplastic/chromoplastic [Glycine max]	XP_003543330.1	44 kDa	0.32	3	[]	1	3
1825	2-methylene-furan-3-one reductase [Glycine max]	XP_003553850.1	34 kDa	0.081	3	[]	3	9
1899.2	LOW QUALITY PROTEIN: tobamovirus multiplication protein 2A [Glycine max]	XP_014631007.1	30 kDa	0.32	3	[]	1	3
1900.2	PREDICTED: transcription initiation factor TFIID subunit 15b, partial [Glycine max]	XP_014619064.1	?	0.32	3	[]	1	3
1910	ruvB-like protein 1 [Glycine max]	XP_003531670.1 (+1)	50 kDa	0.32	3	[]	1	3
1914.2	remorin [Glycine max]	XP_003521134.1	22 kDa	0.32	3	[]	1	3
1942	ABC transporter B family member 28 isoform X1 [Glycine max]	XP_003534020.1	78 kDa	0.15	3	[]	2	6
1977	Cluster of poly(U)-specific endoribonuclease-B isoform X1 [Glycine max] (XP_014625463.1)	XP_014625463.1 [3]	47 kDa	0.32	3	[]	1	3
1977.1	poly(U)-specific endoribonuclease-B isoform X1 [Glycine max]	XP_014625463.1 (+1)	47 kDa	0.32	3	[]	1	3
1978	Cluster of acyl-CoA-binding domain-containing protein 6 [Glycine max] (XP_006606307.1)	XP_006606307.1 [2]	56 kDa	0.32	3	[]	1	3
1981	Cluster of uncharacterized protein LOC100820516 [Glycine max] (XP_003537757.1)	XP_003537757.1 [2]	41 kDa	0.32	3	[]	1	3
1981.1	uncharacterized protein LOC100820516 [Glycine max]	XP_003537757.1	41 kDa	0.32	3	[]	1	3
1982	Cluster of protein TSS isoform X1 [Glycine max] (XP_003525941.1)	XP_003525941.1 [3]	204 kDa	0.32	3	[]	1	3
2005	protein transport protein Sec24-like At3g07100 isoform X2 [Glycine max]	XP_003553695.1	113 kDa	0.32	3	[]	1	3
2023	Cluster of soluble starch synthase 1, chloroplastic/amyloplastic [Glycine max] (XP_003527986.1)	XP_003527986.1 [2]	71 kDa	0.32	3	[]	1	3
2023.1	soluble starch synthase 1, chloroplastic/amyloplastic [Glycine max]	XP_003527986.1	71 kDa	0.32	3	[]	1	3
2026	L-ascorbate oxidase homolog [Glycine max]	XP_003517277.1	60 kDa	0.15	3	[]	2	6
2086	probable nucleolar protein 5-2 [Glycine max]	XP_003537858.1 (+1)	61 kDa	0.32	3	[]	1	3
2096	tropinone reductase [Glycine max]	XP_003539545.1	28 kDa	0.32	3	[]	1	3
2147	Cluster of berberine bridge enzyme-like 13 [Glycine max] (XP_003524780.1)	XP_003524780.1 [2]	60 kDa	0.32	3	[]	1	3
2147.1	berberine bridge enzyme-like 13 [Glycine max]	XP_003524780.1	60 kDa	0.32	3	[]	1	3
2147.2	berberine bridge enzyme-like 13 [Glycine max]	XP_014634230.1	59 kDa	0.32	3	[]	1	3
2164	signal recognition particle subunit SRP72 [Glycine max]	XP_003531178.1	73 kDa	0.32	3	[]	1	3
2183	coatomer subunit beta'-2 isoform X1 [Glycine max]	XP_003546337.1 (+1)	35 kDa	0.32	3	[]	1	3
2191	UBX domain-containing protein 1 [Glycine max]	XP_003524943.1 (+1)	47 kDa	0.32	3	[]	1	3
2196	protein HEAT INTOLERANT 4-like [Glycine max]	XP_003525073.1 (+1)	40 kDa	0.32	3	[]	1	3
2222	transmembrane 9 superfamily member 7 [Glycine max]	XP_003531617.1	74 kDa	0.32	3	[]	1	3
2257	60S acidic ribosomal protein P2-4 [Glycine max]	XP_003521450.1	11 kDa	0.32	3	[]	1	3
2292	GDSL esterase/lipase At1g09390 [Glycine max]	XP_003554606.1	40 kDa	0.15	3	[]	2	6
1160	PREDICTED: uncharacterized protein LOC100306445 isoform X1 [Glycine max]	XP_006600127.1	?	0.009	3.2	[]	6	19
1219.1	uncharacterized protein LOC100527195 [Glycine max]	NP_001236257.1	25 kDa	0.028	3.2	[]	4	13
1141	PREDICTED: UBP1-associated protein 2B [Glycine max]	XP_006595802.1	?	0.052	3.3	[]	3	10
1319	Cluster of alpha-amylase inhibitor/lipid transfer/seed storage family protein precursor [Glycine max] (NP_001235244.1)	NP_001235244.1 [2]	13 kDa	0.052	3.3	[]	3	10
1319.1	alpha-amylase inhibitor/lipid transfer/seed storage family protein precursor [Glycine max]	NP_001235244.1	13 kDa	0.052	3.3	[]	3	10
1702	Cluster of protein DEK [Glycine max] (XP_003526944.1)	XP_003526944.1 [2]	61 kDa	0.098	3.5	[]	2	7
1702.1	protein DEK [Glycine max]	XP_003526944.1	61 kDa	0.098	3.5	[]	2	7
1746	Cluster of PREDICTED: histidine--tRNA ligase, cytoplasmic-like [Glycine max] (XP_006586334.1)	XP_006586334.1 [2]	?	0.098	3.5	[]	2	7
1746.2	histidine--tRNA ligase, cytoplasmic [Glycine max]	XP_003525251.1	95 kDa	0.098	3.5	[]	2	7
1869	Cluster of putative cytochrome c oxidase subunit 5b [Glycine max] (NP_001237225.1)	NP_001237225.1 [2]	17 kDa	0.098	3.5	[]	2	7
1869.1	putative cytochrome c oxidase subunit 5b [Glycine max]	NP_001237225.1	17 kDa	0.098	3.5	[]	2	7
2100	rhicadhesin receptor [Glycine max]	XP_003554594.1 (+2)	23 kDa	0.098	3.5	[]	2	7
683.2	uncharacterized protein LOC100798104 [Glycine max]	NP_001241052.1	18 kDa	0.02	4	[]	3	12
772.3	PREDICTED: IAA-amino acid hydrolase ILR1-like 4 isoform X3 [Glycine max]	XP_003530010.1	?	0.2	4	[]	1	4
1562	Cluster of uncharacterized protein LOC100527321 [Glycine max] (NP_001238148.1)	NP_001238148.1 [2]	23 kDa	0.2	4	[]	1	4
1562.1	uncharacterized protein LOC100527321 [Glycine max]	NP_001238148.1	23 kDa	0.2	4	[]	1	4
1813.2	protein TPLATE isoform X1 [Glycine max]	XP_003547667.1	129 kDa	0.2	4	[]	1	4
1900	Cluster of transcription initiation factor TFIID subunit 15b isoform X2 [Glycine max] (XP_006602073.1)	XP_006602073.1 [2]	50 kDa	0.2	4	[]	1	4
1900.1	transcription initiation factor TFIID subunit 15b isoform X2 [Glycine max]	XP_006602073.1	50 kDa	0.2	4	[]	1	4
2036	uncharacterized protein LOC100789468 isoform X1 [Glycine max]	XP_003519567.1	59 kDa	0.2	4	[]	1	4
2107	methylcrotonoyl-CoA carboxylase subunit alpha, mitochondrial [Glycine max]	XP_003536663.1	80 kDa	0.2	4	[]	1	4
2141	flowering locus K homology domain [Glycine max]	XP_003521747.1 (+1)	47 kDa	0.2	4	[]	1	4
2153	uncharacterized aarF domain-containing protein kinase At5g05200, chloroplastic isoform X1 [Glycine max]	XP_003544846.1 (+1)	60 kDa	0.2	4	[]	1	4
2173	uncharacterized protein LOC100499850 [Glycine max]	NP_001236889.1 (+2)	10 kDa	0.2	4	[]	1	4
2188	uncharacterized protein LOC100527895 [Glycine max]	NP_001235309.1	?	0.2	4	[]	1	4
2223	upstream activation factor subunit spp27 isoform X2 [Glycine max]	XP_003517282.1 (+1)	39 kDa	0.2	4	[]	1	4
2226	probable protein phosphatase 2C 9 [Glycine max]	XP_003524733.1	31 kDa	0.2	4	[]	1	4
2246	cytochrome P450 71A1 [Glycine max]	XP_003528553.1 (+1)	59 kDa	0.2	4	[]	1	4
624.2	PREDICTED: peroxisomal citrate synthase isoform X1 [Glycine max]	XP_006595483.1	?	0.0044	4.2	[]	4	17
1749	probable acyl-activating enzyme 16, chloroplastic isoform X1 [Glycine max]	XP_003537522.1	80 kDa	0.037	4.5	[]	2	9
1751	protein ROOT HAIR DEFECTIVE 3 homolog 2 [Glycine max]	XP_003546242.1	93 kDa	0.037	4.5	[]	2	9
1829	probable histone H2A.5 [Glycine max]	XP_003554652.1	15 kDa	0.037	4.5	[]	2	9
979.2	UDP-glucuronic acid decarboxylase 1 [Glycine max]	XP_003537209.1	48 kDa	0.12	5	[]	1	5
1702.2	protein DEK [Glycine max]	XP_003523158.1	60 kDa	0.12	5	[]	1	5
1740	arginine--tRNA ligase, cytoplasmic [Glycine max]	XP_003529061.1	68 kDa	0.12	5	[]	1	5
1743.2	ATP-dependent Clp protease proteolytic subunit-related protein 2, chloroplastic isoform X1 [Glycine max]	XP_003549891.2 (+1)	35 kDa	0.12	5	[]	1	5
1545	probable glucan 1,3-alpha-glucosidase [Glycine max]	XP_003523210.1	104 kDa	0.013	5.5	[]	2	11
1613	titin isoform X3 [Glycine max]	XP_006589100.1 (+2)	101 kDa	0.013	5.5	[]	2	11
1057.2	uncharacterized protein LOC100306307 precursor [Glycine max]	NP_001236792.1	?	0.0016	5.7	[]	3	17
1695	ribosomal protein S12 (chloroplast) [Glycine max]	YP_538788.1	14 kDa	0.068	6	[]	1	6
1723.2	beta-galactosidase 3 [Glycine max]	XP_003520277.1 (+1)	95 kDa	0.068	6	[]	1	6
1905	dolichyl-diphosphooligosaccharide--protein glycosyltransferase subunit 1B [Glycine max]	XP_003536348.1 (+1)	53 kDa	0.068	6	[]	1	6
1954	uncharacterized protein LOC100499751 [Glycine max]	NP_001235523.1	11 kDa	0.068	6	[]	1	6
1960	alpha-mannosidase At3g26720 [Glycine max]	XP_003553307.2 (+1)	116 kDa	0.068	6	[]	1	6
2034	protein fluG [Glycine max]	XP_006588802.1	93 kDa	0.068	6	[]	1	6
1298	Cluster of calreticulin-3 [Glycine max] (XP_003534500.1)	XP_003534500.1 [2]	50 kDa	0.0044	6.5	[]	2	13
1298.1	calreticulin-3 [Glycine max]	XP_003534500.1	50 kDa	0.0044	6.5	[]	2	13
1164.3	asparagine synthetase [Glycine max]	NP_001235492.1 (+1)	?	0.039	7	[]	1	7
1319.2	uncharacterized protein LOC100526941 precursor [Glycine max]	NP_001236284.1	?	0.039	7	[]	1	7
1734	protein BOBBER 1 [Glycine max]	XP_003526709.1	34 kDa	0.039	7	[]	1	7
1945	linamarin synthase 1 [Glycine max]	XP_003519003.1	55 kDa	0.022	8	[]	1	8
1057	Cluster of proline-rich protein precursor [Glycine max] (NP_001235098.1)	NP_001235098.1 [2]	13 kDa	< 0.00010	10	T1S low, T3S high	3	31
1057.1	proline-rich protein precursor [Glycine max]	NP_001235098.1	13 kDa	< 0.00010	10	T1S low, T3S high	3	30
2075	Cluster of probable inactive purple acid phosphatase 1 isoform X1 [Glycine max] (XP_014626556.1)	XP_014626556.1 [3]	69 kDa	0.00029	INF	[]	0	12
2075.1	probable inactive purple acid phosphatase 1 isoform X1 [Glycine max]	XP_014626556.1	69 kDa	0.00029	INF	[]	0	12
294.3	PREDICTED: uncharacterized protein LOC100500011 isoform X1 [Glycine max]	XP_006596959.1	?	0.002	12	[]	1	12
1522	eukaryotic translation initiation factor 3 subunit G [Glycine max]	XP_003532029.1	32 kDa	0.002	12	[]	1	12
249.3	uncharacterized protein LOC100804350 precursor [Glycine max]	NP_001241630.1	36 kDa	0.0022	INF	[]	0	9
596.2	GTP-binding protein SAR1A [Glycine max]	XP_003536048.1 (+1)	22 kDa	0.0022	INF	[]	0	9
324.2	12-oxophytodienoate reductase 2 [Glycine max]	XP_003553521.1	41 kDa	0.0044	INF	[]	0	8
1193.3	uncharacterized protein LOC100305556 [Glycine max]	NP_001237039.1	14 kDa	0.0044	INF	[]	0	8
1859	beta-ketoacyl-acyl carrier protein synthase III [Glycine max]	NP_001237735.1 (+1)	42 kDa	0.0044	INF	[]	0	8
1949	uncharacterized protein LOC100781182 precursor [Glycine max]	NP_001242376.1	?	0.0067	10	[]	1	10
232.1	PREDICTED: ras-related protein RABA5d-like [Glycine max]	XP_003552753.1	?	0.0087	INF	[]	0	7
932.2	PREDICTED: uncharacterized protein LOC100500275 isoform X1 [Glycine max]	XP_006584512.1	?	0.0087	INF	[]	0	7
1338	PREDICTED: cystathionine gamma-synthase 1, chloroplastic [Glycine max]	XP_003552541.1	?	0.0087	INF	[]	0	7
1402	uncharacterized protein LOC100500182 precursor [Glycine max]	NP_001238094.1 (+1)	17 kDa	0.0087	INF	[]	0	7
2197	PREDICTED: probable S-sulfocysteine synthase, chloroplastic [Glycine max]	XP_003554061.1	?	0.0087	INF	[]	0	7
1208.2	NADPH--cytochrome P450 reductase [Glycine max]	XP_003522768.1	77 kDa	0.017	INF	[]	0	6
1682	Cluster of proteasome activator subunit 4 [Glycine max] (XP_006586180.1)	XP_006586180.1 [2]	204 kDa	0.017	INF	[]	0	6
1682.1	proteasome activator subunit 4 [Glycine max]	XP_006586180.1	204 kDa	0.017	INF	[]	0	6
2087	protein HLB1 [Glycine max]	XP_003556428.1	59 kDa	0.017	INF	[]	0	6
2273	7-deoxyloganetin glucosyltransferase [Glycine max]	XP_003545681.1	54 kDa	0.017	INF	[]	0	6
1361.2	ubiquitin fusion degradation protein 1 homolog [Glycine max]	XP_003525232.1	35 kDa	0.034	INF	[]	0	5
2088	GDSL esterase/lipase EXL3 [Glycine max]	XP_006601360.1	41 kDa	0.034	INF	[]	0	5
2122	uncharacterized protein LOC100527135 [Glycine max]	NP_001235422.1	23 kDa	0.034	INF	[]	0	5
2156	uncharacterized protein LOC100527928 precursor [Glycine max]	NP_001235764.1	?	0.034	INF	[]	0	5
1455.2	glycerophosphodiester phosphodiesterase GDPD6 [Glycine max]	XP_003549570.1	45 kDa	0.066	INF	[]	0	4
1562.2	putative 50S ribosomal protein L21, chloroplastic [Glycine max]	NP_001239706.1	23 kDa	0.066	INF	[]	0	4
1577	Cluster of ATP-dependent Clp protease proteolytic subunit 3, chloroplastic [Glycine max] (XP_003518640.1)	XP_003518640.1 [2]	35 kDa	0.066	INF	[]	0	4
2111	PHD5 [Glycine max]	NP_001237885.1	?	0.066	INF	[]	0	4
2134	protein TSS [Glycine max]	XP_006583230.1	203 kDa	0.066	INF	[]	0	4
2194	long chain acyl-CoA synthetase 1 [Glycine max]	XP_006574527.1 (+1)	74 kDa	0.066	INF	[]	0	4
1036.2	uncharacterized protein At5g48480 [Glycine max]	XP_003552070.1	17 kDa	0.13	INF	[]	0	3
1577.1	ATP-dependent Clp protease proteolytic subunit 3, chloroplastic [Glycine max]	XP_003518640.1	35 kDa	0.13	INF	[]	0	3
1624.2	TIM_phosphate_binding superfamily protein [Glycine max]	NP_001242706.1	41 kDa	0.13	INF	[]	0	3
1705.2	insulin-degrading enzyme-like 1, peroxisomal isoform X1 [Glycine max]	XP_003554175.1	112 kDa	0.13	INF	[]	0	3
1812	Cluster of PREDICTED: probable pectate lyase 8 [Glycine max] (XP_003555714.3)	XP_003555714.3 [2]	?	0.13	INF	[]	0	3
1812.1	PREDICTED: probable pectate lyase 8 [Glycine max]	XP_003555714.3	?	0.13	INF	[]	0	3
1832	uncharacterized protein LOC100807396 isoform X1 [Glycine max]	XP_006581035.1	34 kDa	0.13	INF	[]	0	3
1890	probable linoleate 9S-lipoxygenase 5 [Glycine max]	XP_003536076.1	98 kDa	0.13	INF	[]	0	3
1916.1	peroxidase 3 [Glycine max]	XP_003540316.1 (+3)	36 kDa	0.13	INF	[]	0	3
1918	Cluster of dolichyl-diphosphooligosaccharide--protein glycosyltransferase subunit 1A [Glycine max] (XP_003527283.1)	XP_003527283.1 [3]	68 kDa	0.13	INF	[]	0	3
1985	integrin-linked protein kinase 1 [Glycine max]	XP_003529466.1	48 kDa	0.13	INF	[]	0	3
2018	AP-2 complex subunit alpha-1 isoform X1 [Glycine max]	XP_003551082.1	114 kDa	0.13	INF	[]	0	3
2033	UDP-glucose:glycoprotein glucosyltransferase [Glycine max]	XP_006585488.1	184 kDa	0.13	INF	[]	0	3
2129	lysM domain-containing GPI-anchored protein 1 [Glycine max]	XP_003523446.1	43 kDa	0.13	INF	[]	0	3
2149	transmembrane 9 superfamily member 3 [Glycine max]	XP_003531127.1	69 kDa	0.13	INF	[]	0	3
2163	uncharacterized protein LOC100807555 precursor [Glycine max]	NP_001240926.1	53 kDa	0.13	INF	[]	0	3
2179.2	serine carboxypeptidase 24 [Glycine max]	XP_003549539.1	52 kDa	0.13	INF	[]	0	3
2203	endo-1,3;1,4-beta-D-glucanase [Glycine max]	XP_003529606.1	26 kDa	0.13	INF	[]	0	3
2214	scopoletin glucosyltransferase [Glycine max]	XP_003518713.1	54 kDa	0.13	INF	[]	0	3
2241	Cluster of serine/threonine-protein phosphatase 6 regulatory subunit 3 isoform X1 [Glycine max] (XP_006586832.1)	XP_006586832.1 [6]	97 kDa	0.13	INF	[]	0	3
2241.1	serine/threonine-protein phosphatase 6 regulatory subunit 3 isoform X1 [Glycine max]	XP_006586832.1 (+2)	97 kDa	0.13	INF	[]	0	3
2243	uncharacterized protein LOC100305787 precursor [Glycine max]	NP_001236667.1 (+1)	?	0.13	INF	[]	0	3
1246.3	sucrose synthase 2 [Glycine max]	XP_003521575.1 (+1)	92 kDa	0.26	INF	[]	0	2
1258.3	G-type lectin S-receptor-like serine/threonine-protein kinase At1g11300 [Glycine max]	XP_003526119.1	93 kDa	0.26	INF	[]	0	2
1258.4	G-type lectin S-receptor-like serine/threonine-protein kinase At4g27290 isoform X1 [Glycine max]	XP_003526155.3	93 kDa	0.26	INF	[]	0	2
1279.2	ABC transporter C family member 14 [Glycine max]	XP_003533361.1	168 kDa	0.26	INF	[]	0	2
1390.2	WD-40 repeat-containing protein MSI4 [Glycine max]	XP_003543596.1	50 kDa	0.26	INF	[]	0	2
1528.2	probable sucrose-phosphate synthase 3 [Glycine max]	XP_003532093.1	119 kDa	0.26	INF	[]	0	2
1560.2	pectinesterase/pectinesterase inhibitor PPE8B [Glycine max]	XP_003542387.1	56 kDa	0.26	INF	[]	0	2
1590	cell division cycle and apoptosis regulator protein 1 [Glycine max]	XP_003520085.1	161 kDa	0.26	INF	[]	0	2
1610.2	uncharacterized protein LOC100305740 precursor [Glycine max]	NP_001236063.1	22 kDa	0.26	INF	[]	0	2
1641.2	stress-induced protein SAM22 [Glycine max]	NP_001236038.1 (+1)	17 kDa	0.26	INF	[]	0	2
1816.2	eukaryotic translation initiation factor 4B2-like [Glycine max]	XP_003525036.1	58 kDa	0.26	INF	[]	0	2
1897.2	uncharacterized protein LOC100795575 [Glycine max]	NP_001241232.1	39 kDa	0.26	INF	[]	0	2
1917.2	phosphatidylinositol 3,4,5-trisphosphate 3-phosphatase and protein-tyrosine-phosphatase PTEN2A [Glycine max]	XP_006589637.1	69 kDa	0.26	INF	[]	0	2
1918.1	dolichyl-diphosphooligosaccharide--protein glycosyltransferase subunit 1A [Glycine max]	XP_003527283.1 (+1)	68 kDa	0.26	INF	[]	0	2
1978.2	acyl-CoA-binding domain-containing protein 6 [Glycine max]	XP_014618775.1	56 kDa	0.26	INF	[]	0	2
1979	Cluster of protein ACTIVITY OF BC1 COMPLEX KINASE 7, chloroplastic [Glycine max] (XP_003542175.1)	XP_003542175.1 [3]	81 kDa	0.26	INF	[]	0	2
1979.1	protein ACTIVITY OF BC1 COMPLEX KINASE 7, chloroplastic [Glycine max]	XP_003542175.1	81 kDa	0.26	INF	[]	0	2
1981.2	uncharacterized protein LOC100794455 isoform X1 [Glycine max]	XP_006592036.2	39 kDa	0.26	INF	[]	0	2
2108	probable splicing factor 3A subunit 1 [Glycine max]	XP_014617307.1 (+1)	89 kDa	0.26	INF	[]	0	2
2158	uncharacterized protein LOC100527484 precursor [Glycine max]	NP_001236688.1	?	0.26	INF	[]	0	2
2166	synaptotagmin-5 isoform X1 [Glycine max]	XP_003521498.1 (+3)	57 kDa	0.26	INF	[]	0	2
2170	RAN GTPase-activating protein 2 [Glycine max]	XP_006606044.1	58 kDa	0.26	INF	[]	0	2
2181.1	cytochrome P450 72A68 [Glycine max]	XP_006594768.1	60 kDa	0.26	INF	[]	0	2
2192	uncharacterized protein LOC100803562 [Glycine max]	XP_003517781.1	21 kDa	0.26	INF	[]	0	2
2220	protein ILITYHIA [Glycine max]	XP_006577327.1	288 kDa	0.26	INF	[]	0	2
2229	beta-catenin-like protein 1 [Glycine max]	XP_003553114.1	60 kDa	0.26	INF	[]	0	2
2247	RNA-binding protein mde7 [Glycine max]	XP_003529515.1	35 kDa	0.26	INF	[]	0	2
2260	ADP-ribosylation factor 1 [Glycine max]	NP_001239997.1	20 kDa	0.26	INF	[]	0	2
2263	dnaJ protein ERDJ2A [Glycine max]	XP_014617475.1	77 kDa	0.26	INF	[]	0	2
2267	molybdopterin biosynthesis protein CNX1-like [Glycine max]	NP_001242529.1	69 kDa	0.26	INF	[]	0	2
2276	Cluster of ubiquitin carboxyl-terminal hydrolase MINDY-2 [Glycine max] (XP_003516684.1)	XP_003516684.1 [2]	80 kDa	0.26	INF	[]	0	2
2276.1	ubiquitin carboxyl-terminal hydrolase MINDY-2 [Glycine max]	XP_003516684.1	80 kDa	0.26	INF	[]	0	2
2278	protein GPR107 [Glycine max]	XP_003518627.1	51 kDa	0.26	INF	[]	0	2
2280	exocyst complex component SEC8 isoform X1 [Glycine max]	XP_003555444.1 (+2)	118 kDa	0.26	INF	[]	0	2
2290	PREDICTED: UDP-glycosyltransferase 73C6-like [Glycine max]	XP_003520672.2	?	0.26	INF	[]	0	2
921.2	PREDICTED: ultraviolet-B receptor UVR8-like isoform X1 [Glycine max]	XP_014631277.1 (+1)	?	0.51	INF	[]	0	1
1090.3	LOW QUALITY PROTEIN: protein argonaute 5 [Glycine max]	XP_014619635.1	107 kDa	0.51	INF	[]	0	1
1258.5	cysteine-rich receptor-like protein kinase 10 [Glycine max]	XP_006573897.1	70 kDa	0.51	INF	[]	0	1
1298.2	calreticulin-3 [Glycine max]	XP_003537928.1	49 kDa	0.51	INF	[]	0	1
1309.2	protein TRIGALACTOSYLDIACYLGLYCEROL 2, chloroplastic [Glycine max]	XP_003555442.1	42 kDa	0.51	INF	[]	0	1
1516.1	dolichyl-diphosphooligosaccharide--protein glycosyltransferase subunit 2 [Glycine max]	XP_003537048.1	75 kDa	0.51	INF	[]	0	1
1577.2	ATP-dependent Clp protease proteolytic subunit 3, chloroplastic [Glycine max]	XP_003552706.1	35 kDa	0.51	INF	[]	0	1
1639.2	protein SGT1 homolog [Glycine max]	XP_003548149.1	40 kDa	0.51	INF	[]	0	1
1678.2	uncharacterized protein LOC100815729 [Glycine max]	XP_003523123.1	78 kDa	0.51	INF	[]	0	1
1766.2	uncharacterized protein LOC100500665 [Glycine max]	NP_001237609.1	17 kDa	0.51	INF	[]	0	1
1772	glutamyl-tRNA(Gln) amidotransferase subunit A, chloroplastic/mitochondrial [Glycine max]	XP_003532109.1	58 kDa	0.51	INF	[]	0	1
1793.3	serine/threonine protein kinase [Glycine max]	NP_001237620.1 (+1)	39 kDa	0.51	INF	[]	0	1
1839.2	pectinesterase [Glycine max]	XP_003519757.1	62 kDa	0.51	INF	[]	0	1
1841.2	magnesium-chelatase subunit ChlH, chloroplastic [Glycine max]	XP_003554173.1	153 kDa	0.51	INF	[]	0	1
1918.2	dolichyl-diphosphooligosaccharide--protein glycosyltransferase subunit 1A [Glycine max]	XP_003523003.1	69 kDa	0.51	INF	[]	0	1
2000.2	homeobox protein knotted-1-like 3 isoform X2 [Glycine max]	XP_003522507.1 (+7)	46 kDa	0.51	INF	[]	0	1
2068	uncharacterized protein LOC100795572 [Glycine max]	NP_001242607.1	?	0.51	INF	[]	0	1
2105.1	geranylgeranyl pyrophosphate synthase, chloroplastic [Glycine max]	XP_003547995.1	40 kDa	0.51	INF	[]	0	1
2119	CBS domain-containing protein CBSCBSPB3 isoform X1 [Glycine max]	XP_006578763.1 (+1)	57 kDa	0.51	INF	[]	0	1
2126	uncharacterized protein LOC100306371 [Glycine max]	NP_001237776.1	16 kDa	0.51	INF	[]	0	1
2132	putative ion channel POLLUX-like 2 isoform X2 [Glycine max]	XP_014628318.1 (+1)	94 kDa	0.51	INF	[]	0	1
2138	uncharacterized protein LOC100778459 isoform X2 [Glycine max]	XP_003536782.1 (+2)	77 kDa	0.51	INF	[]	0	1
2148	Cluster of inositol hexakisphosphate and diphosphoinositol-pentakisphosphate kinase VIP1 isoform X1 [Glycine max] (XP_006587768.1)	XP_006587768.1 [5]	121 kDa	0.51	INF	[]	0	1
2148.1	inositol hexakisphosphate and diphosphoinositol-pentakisphosphate kinase VIP1 isoform X1 [Glycine max]	XP_006587768.1 (+2)	121 kDa	0.51	INF	[]	0	1
2171	nicotinate N-methyltransferase-like protein isoform X1 [Glycine max]	XP_006594705.1 (+2)	33 kDa	0.51	INF	[]	0	1
2174	ultraviolet-B receptor UVR8 [Glycine max]	XP_003555124.1	43 kDa	0.51	INF	[]	0	1
2178.2	ubiquitin carboxyl-terminal hydrolase MINDY-3 isoform X2 [Glycine max]	XP_003556149.1 (+1)	67 kDa	0.51	INF	[]	0	1
2180	Cluster of dnaJ protein ERDJ3B [Glycine max] (XP_003521587.1)	XP_003521587.1 [3]	39 kDa	0.51	INF	[]	0	1
2180.1	dnaJ protein ERDJ3B [Glycine max]	XP_003521587.1 (+1)	39 kDa	0.51	INF	[]	0	1
2182	probable carotenoid cleavage dioxygenase 4, chloroplastic [Glycine max]	XP_003516508.1	65 kDa	0.51	INF	[]	0	1
2189	Ycf2 (chloroplast) [Glycine max]	YP_538825.1	269 kDa	0.51	INF	[]	0	1
2198	protein RETICULATA-RELATED 1, chloroplastic [Glycine max]	XP_003547548.1	58 kDa	0.51	INF	[]	0	1
2210	65-kDa microtubule-associated protein 1 isoform X2 [Glycine max]	XP_003519598.1 (+2)	65 kDa	0.51	INF	[]	0	1
2211	protein TIC 56, chloroplastic [Glycine max]	XP_014629003.1	62 kDa	0.51	INF	[]	0	1
2228	splicing factor 3B subunit 4 [Glycine max]	XP_003534692.1 (+1)	40 kDa	0.51	INF	[]	0	1
2233	UDP-glycosyltransferase 89B2 [Glycine max]	XP_003527292.1	52 kDa	0.51	INF	[]	0	1
2239	external alternative NAD(P)H-ubiquinone oxidoreductase B2, mitochondrial [Glycine max]	XP_003529293.1 (+1)	65 kDa	0.51	INF	[]	0	1
2244	uncharacterized protein LOC100305838 [Glycine max]	NP_001237429.1	18 kDa	0.51	INF	[]	0	1
2249	uncharacterized protein LOC100811827 [Glycine max]	XP_003539843.1	20 kDa	0.51	INF	[]	0	1
2254	uncharacterized protein LOC100807191 [Glycine max]	XP_003555560.1	101 kDa	0.51	INF	[]	0	1
2264	oligouridylate-binding protein 1 isoform X1 [Glycine max]	XP_003542369.1 (+2)	45 kDa	0.51	INF	[]	0	1
2265	DEAD-box ATP-dependent RNA helicase 20 isoform X1 [Glycine max]	XP_003529884.1 (+2)	56 kDa	0.51	INF	[]	0	1
2268	diacylglycerol kinase 5 [Glycine max]	XP_006592834.1	54 kDa	0.51	INF	[]	0	1
2269	COMPASS-like H3K4 histone methylase component WDR5A [Glycine max]	XP_003529576.1	36 kDa	0.51	INF	[]	0	1
2284	urease [Glycine max]	NP_001236214.1 (+2)	91 kDa	0.51	INF	[]	0	1
2293	universal stress protein PHOS34 [Glycine max]	XP_003543370.1	26 kDa	0.51	INF	[]	0	1

## Sheet: Fisher_T1S_T3S
#	Identified Proteins (3076/3093)	Accession Number	Molecular Weight	Fisher's Exact Test (p-value): *(p < 0.00006)	Fold Change by Category	Quantitative Profile	T1S	T3S
1	ribulose-1,5-bisphosphate carboxylase/oxygenase large subunit (chloroplast) [Glycine max]	YP_538747.1	53 kDa	< 0.00010	0.8	T1S high, T3S low	5949	4957
5	ribulose bisphosphate carboxylase small chain 1, chloroplastic [Glycine max]	NP_001235314.1 (+2)	20 kDa	< 0.00010	0.7	T1S high, T3S low	961	690
9	Cluster of glyceraldehyde-3-phosphate dehydrogenase A subunit [Glycine max] (NP_001238484.1)	NP_001238484.1 [3]	?	< 0.00010	1.3	T1S low, T3S high	540	716
9.1	glyceraldehyde-3-phosphate dehydrogenase A subunit [Glycine max]	NP_001238484.1 (+1)	?	< 0.00010	1.3	T1S low, T3S high	508	670
9.2	PREDICTED: glyceraldehyde-3-phosphate dehydrogenase A, chloroplastic [Glycine max]	XP_003548805.1	?	< 0.00010	1.4	T1S low, T3S high	482	660
209	Cluster of uncharacterized LOC100500326 precursor [Glycine max] (NP_001236394.1)	NP_001236394.1 [2]	?	< 0.00010	2.5	T1S low, T3S high	57	143
209.1	uncharacterized LOC100500326 precursor [Glycine max]	NP_001236394.1	?	< 0.00010	2.4	T1S low, T3S high	57	137
209.2	PREDICTED: auxin-binding protein ABP19a-like [Glycine max]	XP_003547722.1	?	< 0.00010	2.3	T1S low, T3S high	57	132
225	Cluster of uncharacterized LOC100306061 [Glycine max] (NP_001236937.1)	NP_001236937.1 [2]	?	< 0.00010	0.5	T1S high, T3S low	131	70
225.1	uncharacterized LOC100306061 [Glycine max]	NP_001236937.1	?	< 0.00010	0.5	T1S high, T3S low	122	65
310.3	serine carboxypeptidase-like 51 [Glycine max]	XP_003539799.1	51 kDa	< 0.00010	0	T1S high, T3S low	22	0
831	ferredoxin-A [Glycine max]	XP_003540156.3	15 kDa	< 0.00010	0.1	T1S high, T3S low	37	5
1057	Cluster of proline-rich protein precursor [Glycine max] (NP_001235098.1)	NP_001235098.1 [2]	13 kDa	< 0.00010	10	T1S low, T3S high	3	31
1057.1	proline-rich protein precursor [Glycine max]	NP_001235098.1	13 kDa	< 0.00010	10	T1S low, T3S high	3	30
166.2	glutathione S-transferase 3 [Glycine max]	NP_001236181.1	26 kDa	0.00014	0.3	T1S high, T3S low	39	13
396	isoflavone reductase homolog 2 [Glycine max]	NP_001237637.1	34 kDa	0.00015	0.5	T1S high, T3S low	85	45
847	Cluster of uncharacterized protein LOC100790249 [Glycine max] (XP_006592808.1)	XP_006592808.1 [2]	26 kDa	0.00017	0.3	T1S high, T3S low	30	8
2078	glycinin G1 precursor [Glycine max]	NP_001235827.1	?	0.0002	0	[]	12	0
2155	cinnamoyl-CoA reductase 1 isoform X1 [Glycine max]	XP_003519267.1 (+1)	35 kDa	0.0002	0	[]	12	0
2075	Cluster of probable inactive purple acid phosphatase 1 isoform X1 [Glycine max] (XP_014626556.1)	XP_014626556.1 [3]	69 kDa	0.00029	INF	[]	0	12
2075.1	probable inactive purple acid phosphatase 1 isoform X1 [Glycine max]	XP_014626556.1	69 kDa	0.00029	INF	[]	0	12
417.1	PREDICTED: multicystatin [Glycine max]	XP_014622135.1	?	0.00037	0.5	[]	56	26
847.1	uncharacterized protein LOC100790249 [Glycine max]	XP_006592808.1	26 kDa	0.00043	0.3	[]	28	8
417	Cluster of PREDICTED: multicystatin [Glycine max] (XP_014622135.1)	XP_014622135.1 [2]	?	0.00044	0.5	[]	72	38
320	Cluster of histone H1 [Glycine max] (XP_003536128.1)	XP_003536128.1 [2]	20 kDa	0.00051	1.8	[]	50	92
743	PREDICTED: uncharacterized protein LOC100791176 [Glycine max]	XP_006597500.2	?	0.00068	0.3	[]	32	11
513	kunitz family trypsin and protease inhibitor protein precursor [Glycine max]	NP_001237751.1	24 kDa	0.0011	0.5	[]	65	35
1057.2	uncharacterized protein LOC100306307 precursor [Glycine max]	NP_001236792.1	?	0.0016	5.7	[]	3	17
2219	glycinin G2 precursor [Glycine max]	NP_001235810.1	54 kDa	0.0017	0	[]	9	0
1798	aspartyl protease AED3 [Glycine max]	XP_003519197.1	49 kDa	0.0018	0.2	[]	16	3
431	Cluster of magnesium-protoporphyrin IX monomethyl ester [oxidative] cyclase, chloroplastic [Glycine max] (XP_003521093.1)	XP_003521093.1 [2]	49 kDa	0.0019	0.4	[]	37	16
294.3	PREDICTED: uncharacterized protein LOC100500011 isoform X1 [Glycine max]	XP_006596959.1	?	0.002	12	[]	1	12
1522	eukaryotic translation initiation factor 3 subunit G [Glycine max]	XP_003532029.1	32 kDa	0.002	12	[]	1	12
249.3	uncharacterized protein LOC100804350 precursor [Glycine max]	NP_001241630.1	36 kDa	0.0022	INF	[]	0	9
596.2	GTP-binding protein SAR1A [Glycine max]	XP_003536048.1 (+1)	22 kDa	0.0022	INF	[]	0	9
867	Cluster of coatomer subunit delta [Glycine max] (XP_003537859.1)	XP_003537859.1 [3]	58 kDa	0.0023	2.9	[]	10	29
567	photosystem I reaction center subunit psaK, chloroplastic [Glycine max]	XP_003533844.1 (+1)	13 kDa	0.0027	2.3	[]	18	41
13.1	glutamine synthetase precursor isoform X1 [Glycine max]	XP_014620707.1	48 kDa	0.0029	0.9	[]	619	542
152	Cluster of HSP90 superfamily protein isoform X1 [Glycine max] (XP_006601356.1)	XP_006601356.1 [4]	93 kDa	0.0029	1.4	[]	127	181
1262	omega-amidase, chloroplastic [Glycine max]	XP_003526043.1	39 kDa	0.0031	0.2	[]	15	3
152.2	endoplasmin homolog isoform X1 [Glycine max]	XP_003545030.1 (+1)	94 kDa	0.0034	1.4	[]	118	169
320.1	histone H1 [Glycine max]	XP_003536128.1	20 kDa	0.0034	1.9	[]	29	56
431.1	magnesium-protoporphyrin IX monomethyl ester [oxidative] cyclase, chloroplastic [Glycine max]	XP_003521093.1	49 kDa	0.0034	0.4	[]	34	15
2258	uncharacterized protein LOC100778096 [Glycine max]	NP_001240231.1	29 kDa	0.0035	0	[]	8	0
248	Cluster of 40S ribosomal protein S8 isoform X1 [Glycine max] (XP_003551567.1)	XP_003551567.1 [5]	25 kDa	0.0041	1.5	[]	74	114
324.2	12-oxophytodienoate reductase 2 [Glycine max]	XP_003553521.1	41 kDa	0.0044	INF	[]	0	8
624.2	PREDICTED: peroxisomal citrate synthase isoform X1 [Glycine max]	XP_006595483.1	?	0.0044	4.2	[]	4	17
1193.3	uncharacterized protein LOC100305556 [Glycine max]	NP_001237039.1	14 kDa	0.0044	INF	[]	0	8
1298	Cluster of calreticulin-3 [Glycine max] (XP_003534500.1)	XP_003534500.1 [2]	50 kDa	0.0044	6.5	[]	2	13
1298.1	calreticulin-3 [Glycine max]	XP_003534500.1	50 kDa	0.0044	6.5	[]	2	13
1859	beta-ketoacyl-acyl carrier protein synthase III [Glycine max]	NP_001237735.1 (+1)	42 kDa	0.0044	INF	[]	0	8
286	PREDICTED: thioredoxin H1 [Glycine max]	XP_003550402.1	?	0.0047	0.7	[]	120	85
867.2	coatomer subunit delta [Glycine max]	XP_003555881.1	58 kDa	0.005	2.7	[]	10	27
13	Cluster of glutamine synthetase precursor isoform X1 [Glycine max] (XP_014620707.1)	XP_014620707.1 [2]	48 kDa	0.0056	0.9	[]	649	578
172	uncharacterized protein LOC100499745 [Glycine max]	NP_001235442.1	14 kDa	0.0059	0.7	[]	144	107
152.1	HSP90 superfamily protein isoform X1 [Glycine max]	XP_006601356.1 (+1)	93 kDa	0.0062	1.4	[]	127	176
287.2	superoxide dismutase [Fe], chloroplastic precursor [Glycine max]	NP_001238486.1 (+1)	28 kDa	0.0067	0.5	[]	39	20
1949	uncharacterized protein LOC100781182 precursor [Glycine max]	NP_001242376.1	?	0.0067	10	[]	1	10
39.4	PREDICTED: chaperone protein ClpB1-like [Glycine max]	XP_014625138.1	?	0.007	0	[]	7	0
574	Cluster of D-glycerate 3-kinase, chloroplastic isoform X1 [Glycine max] (XP_003543660.1)	XP_003543660.1 [2]	49 kDa	0.0071	0.6	[]	48	27
867.3	coatomer subunit delta [Glycine max]	XP_003536700.1	58 kDa	0.0073	2.6	[]	10	26
171	ruBisCO-associated protein [Glycine max]	NP_001236757.1	31 kDa	0.0081	0.8	[]	150	114
225.2	PREDICTED: uncharacterized protein LOC100819803 isoform X1 [Glycine max]	XP_006588499.1	?	0.0085	0.7	[]	77	51
232.1	PREDICTED: ras-related protein RABA5d-like [Glycine max]	XP_003552753.1	?	0.0087	INF	[]	0	7
932.2	PREDICTED: uncharacterized protein LOC100500275 isoform X1 [Glycine max]	XP_006584512.1	?	0.0087	INF	[]	0	7
1338	PREDICTED: cystathionine gamma-synthase 1, chloroplastic [Glycine max]	XP_003552541.1	?	0.0087	INF	[]	0	7
1402	uncharacterized protein LOC100500182 precursor [Glycine max]	NP_001238094.1 (+1)	17 kDa	0.0087	INF	[]	0	7
2197	PREDICTED: probable S-sulfocysteine synthase, chloroplastic [Glycine max]	XP_003554061.1	?	0.0087	INF	[]	0	7
1160	PREDICTED: uncharacterized protein LOC100306445 isoform X1 [Glycine max]	XP_006600127.1	?	0.009	3.2	[]	6	19
915	calvin cycle protein CP12-2, chloroplastic [Glycine max]	XP_003521594.1	14 kDa	0.0099	0.6	[]	63	40
55.2	beta-amylase [Glycine max]	XP_003539882.1	56 kDa	0.01	0.8	[]	254	210
253	Cluster of 60S ribosomal protein L8-3 [Glycine max] (XP_003547944.1)	XP_003547944.1 [3]	28 kDa	0.01	1.5	[]	69	103
2.2	lipoxygenase L-5 [Glycine max]	NP_001238203.1	?	0.011	0.9	[]	797	730
7	stem 28 kDa glycoprotein precursor [Glycine max]	NP_001238459.1	29 kDa	0.011	0.9	[]	677	614
574.1	D-glycerate 3-kinase, chloroplastic isoform X1 [Glycine max]	XP_003543660.1	49 kDa	0.011	0.5	[]	36	19
44	Cluster of leghemoglobin reductase-like [Glycine max] (XP_003550821.1)	XP_003550821.1 [2]	53 kDa	0.012	1.2	[]	280	347
177	Cluster of uncharacterized protein LOC100305993 precursor [Glycine max] (NP_001236014.1)	NP_001236014.1 [2]	?	0.012	0.8	[]	125	94
243	Cluster of chaperonin CPN60-2, mitochondrial [Glycine max] (XP_003556325.1)	XP_003556325.1 [6]	61 kDa	0.012	1.5	[]	74	108
253.2	60S ribosomal protein L8-1 [Glycine max]	XP_003517183.1 (+1)	28 kDa	0.012	1.6	[]	49	77
417.2	uncharacterized protein LOC100810979 [Glycine max]	NP_001242786.1	21 kDa	0.012	0.6	[]	50	30
472	osmotin-like protein [Glycine max]	XP_003539684.1	26 kDa	0.012	1.7	[]	38	63
825.2	importin subunit beta-1 [Glycine max]	XP_003525330.1	96 kDa	0.012	0.4	[]	22	9
867.1	coatomer subunit delta [Glycine max]	XP_003537859.1	58 kDa	0.012	2.9	[]	7	20
1545	probable glucan 1,3-alpha-glucosidase [Glycine max]	XP_003523210.1	104 kDa	0.013	5.5	[]	2	11
1613	titin isoform X3 [Glycine max]	XP_006589100.1 (+2)	101 kDa	0.013	5.5	[]	2	11
247	Cluster of CBBY-like protein [Glycine max] (XP_003523124.1)	XP_003523124.1 [2]	35 kDa	0.014	0.7	[]	98	71
589.2	ras-related protein RABB1b [Glycine max]	XP_003553299.1	23 kDa	0.014	0	[]	6	0
596.3	uncharacterized protein LOC100305632 [Glycine max]	NP_001238260.1	22 kDa	0.014	0	[]	6	0
794	uncharacterized protein LOC100820540 [Glycine max]	XP_003555823.1	87 kDa	0.014	0.4	[]	23	10
243.3	chaperonin CPN60-2, mitochondrial [Glycine max]	XP_003536270.1	61 kDa	0.015	1.5	[]	65	96
177.1	uncharacterized protein LOC100305993 precursor [Glycine max]	NP_001236014.1	?	0.016	0.7	[]	111	83
198	Cluster of 60S ribosomal protein L7a-1 [Glycine max] (XP_003540735.1)	XP_003540735.1 [3]	29 kDa	0.017	1.4	[]	89	124
314	Cluster of peroxisomal fatty acid beta-oxidation multifunctional protein AIM1 [Glycine max] (XP_003534202.1)	XP_003534202.1 [2]	78 kDa	0.017	1.5	[]	60	89
1208.2	NADPH--cytochrome P450 reductase [Glycine max]	XP_003522768.1	77 kDa	0.017	INF	[]	0	6
1682	Cluster of proteasome activator subunit 4 [Glycine max] (XP_006586180.1)	XP_006586180.1 [2]	204 kDa	0.017	INF	[]	0	6
1682.1	proteasome activator subunit 4 [Glycine max]	XP_006586180.1	204 kDa	0.017	INF	[]	0	6
2087	protein HLB1 [Glycine max]	XP_003556428.1	59 kDa	0.017	INF	[]	0	6
2273	7-deoxyloganetin glucosyltransferase [Glycine max]	XP_003545681.1	54 kDa	0.017	INF	[]	0	6
87	Cluster of cell division cycle protein 48 homolog [Glycine max] (XP_003521403.1)	XP_003521403.1 [3]	90 kDa	0.018	1.3	[]	162	209
287	Cluster of iron-superoxide dismutase [Glycine max] (NP_001237901.1)	NP_001237901.1 [7]	?	0.018	0.7	[]	64	43
339	Cluster of V-type proton ATPase subunit C [Glycine max] (XP_003553974.1)	XP_003553974.1 [3]	43 kDa	0.018	1.6	[]	41	65
2	Cluster of linoleate 9S-lipoxygenase-4 [Glycine max] (NP_001238692.1)	NP_001238692.1 [8]	?	0.019	0.9	[]	1261	1195
198.2	uncharacterized protein LOC100797399 [Glycine max]	NP_001241416.1 (+1)	30 kDa	0.019	1.4	[]	72	103
314.2	peroxisomal fatty acid beta-oxidation multifunctional protein AIM1 [Glycine max]	XP_003528905.1	78 kDa	0.019	1.6	[]	34	56
772	Cluster of IAA-amino acid hydrolase ILR1-like 4 [Glycine max] (XP_003531633.1)	XP_003531633.1 [4]	49 kDa	0.019	2	[]	16	32
44.1	leghemoglobin reductase-like [Glycine max]	XP_003550821.1	53 kDa	0.02	1.2	[]	275	336
282	Cluster of 4-hydroxy-3-methylbut-2-en-1-yl diphosphate synthase (ferredoxin), chloroplastic [Glycine max] (XP_006592699.1)	XP_006592699.1 [2]	82 kDa	0.02	0.7	[]	81	58
683.2	uncharacterized protein LOC100798104 [Glycine max]	NP_001241052.1	18 kDa	0.02	4	[]	3	12
282.2	4-hydroxy-3-methylbut-2-en-1-yl diphosphate synthase (ferredoxin), chloroplastic [Glycine max]	XP_014621545.1	82 kDa	0.021	0.7	[]	75	53
725	Cluster of 26S proteasome non-ATPase regulatory subunit 13-like [Glycine max] (NP_001240184.1)	NP_001240184.1 [2]	44 kDa	0.021	1.9	[]	17	33
725.1	26S proteasome non-ATPase regulatory subunit 13-like [Glycine max]	NP_001240184.1	44 kDa	0.021	1.9	[]	17	33
725.2	uncharacterized protein LOC100793480 [Glycine max]	NP_001240961.1	44 kDa	0.021	1.9	[]	17	33
1199	GDP-mannose 4,6 dehydratase 1 [Glycine max]	XP_003517184.1	41 kDa	0.021	2.8	[]	6	17
954.2	universal stress protein A-like protein [Glycine max]	XP_003553816.1	20 kDa	0.022	0.4	[]	19	8
983	uncharacterized protein LOC100797411 [Glycine max]	NP_001241480.1 (+1)	26 kDa	0.022	2.5	[]	8	20
1945	linamarin synthase 1 [Glycine max]	XP_003519003.1	55 kDa	0.022	8	[]	1	8
2238	uncharacterized protein LOC100306506 [Glycine max]	NP_001236031.1	13 kDa	0.022	0.4	[]	19	8
55	Cluster of beta-amylase precursor [Glycine max] (NP_001236247.1)	NP_001236247.1 [2]	?	0.023	0.9	[]	324	283
177.2	heme-binding protein 2 [Glycine max]	XP_003517945.1	26 kDa	0.023	0.8	[]	111	85
954	Cluster of uncharacterized protein LOC100305494 [Glycine max] (NP_001236197.1)	NP_001236197.1 [2]	20 kDa	0.023	0.5	[]	23	11
1089	calvin cycle protein CP12-2, chloroplastic [Glycine max]	XP_003554549.2	18 kDa	0.023	0.7	[]	57	38
87.1	cell division cycle protein 48 homolog [Glycine max]	XP_003521403.1	90 kDa	0.024	1.3	[]	146	188
718	aspartyl protease family protein At5g10770 [Glycine max]	XP_003532146.1	52 kDa	0.024	1.5	[]	59	86
38	Cluster of PREDICTED: gamma-glutamyl hydrolase isoform X1 [Glycine max] (XP_006593481.1)	XP_006593481.1 [2]	?	0.025	0.9	[]	369	327
38.1	PREDICTED: gamma-glutamyl hydrolase isoform X1 [Glycine max]	XP_006593481.1	?	0.025	0.9	[]	369	327
339.1	V-type proton ATPase subunit C [Glycine max]	XP_003553974.1	43 kDa	0.025	1.6	[]	39	61
485	PREDICTED: ferredoxin-A-like [Glycine max]	XP_014620462.1	?	0.025	1.5	[]	51	76
1037.2	uncharacterized protein LOC100799071 [Glycine max]	NP_001242255.1	22 kDa	0.025	0.3	[]	11	3
31.3	PREDICTED: elongation factor Tu, chloroplastic [Glycine max]	XP_003526993.1	?	0.026	1.2	[]	311	373
44.2	ferric leghemoglobin reductase-2 precursor [Glycine max]	NP_001237764.1	53 kDa	0.026	1.2	[]	218	269
96	Cluster of clathrin heavy chain [Glycine max] (NP_001236999.1)	NP_001236999.1 [5]	193 kDa	0.026	1.3	[]	130	169
335	Cluster of patellin-3 isoform X1 [Glycine max] (XP_003540055.1)	XP_003540055.1 [6]	70 kDa	0.026	1.4	[]	93	126
478	patellin-3 isoform X1 [Glycine max]	XP_003531832.1	65 kDa	0.026	1.4	[]	76	106
1511	uncharacterized protein LOC100500637 precursor [Glycine max]	NP_001237172.1	?	0.026	2.3	[]	9	21
965	uncharacterized protein LOC100305981 [Glycine max]	NP_001235835.1 (+1)	?	0.027	0.5	[]	24	12
1098	probable 2-carboxy-D-arabinitol-1-phosphatase [Glycine max]	XP_003539810.1	55 kDa	0.027	0.4	[]	17	7
1155	matrix metalloproteinase precursor [Glycine max]	NP_001236529.1	?	0.027	0.4	[]	14	5
1240	uncharacterized protein LOC100814402 [Glycine max]	XP_003546183.1	18 kDa	0.027	0.4	[]	14	5
36.5	actin [Glycine max]	NP_001241178.1	42 kDa	0.028	1.2	[]	206	255
147.3	PREDICTED: phosphoglucomutase, cytoplasmic-like [Glycine max]	XP_014629583.1	?	0.028	0.7	[]	49	32
1219.1	uncharacterized protein LOC100527195 [Glycine max]	NP_001236257.1	25 kDa	0.028	3.2	[]	4	13
12.2	phosphoglycerate kinase, cytosolic [Glycine max]	XP_003531482.1	50 kDa	0.029	0.9	[]	704	654
293.2	importin subunit alpha-2 [Glycine max]	XP_006606551.1	59 kDa	0.029	1.6	[]	30	49
334	Cluster of alpha-glucan water dikinase, chloroplastic isoform X1 [Glycine max] (XP_003531993.1)	XP_003531993.1 [2]	164 kDa	0.029	1.5	[]	50	74
847.2	uncharacterized protein LOC100799250 [Glycine max]	XP_003527504.1	29 kDa	0.029	0	[]	5	0
1037	Cluster of peptide methionine sulfoxide reductase B5 [Glycine max] (XP_003545754.1)	XP_003545754.1 [2]	22 kDa	0.029	0.5	[]	21	10
1871	uncharacterized protein At5g03900, chloroplastic [Glycine max]	XP_003516809.1	57 kDa	0.029	0	[]	5	0
2242	Cluster of protein translation factor SUI1 homolog 1 [Glycine max] (NP_001236633.1)	NP_001236633.1 [6]	13 kDa	0.029	0	[]	5	0
569	uncharacterized protein LOC100811719 precursor [Glycine max]	NP_001241331.1	40 kDa	0.03	0.7	[]	51	34
896	uncharacterized protein LOC100784252 [Glycine max]	NP_001240889.1	36 kDa	0.03	0.6	[]	34	20
96.3	clathrin heavy chain 2 [Glycine max]	XP_003519402.1	193 kDa	0.031	1.3	[]	112	147
198.1	60S ribosomal protein L7a-1 [Glycine max]	XP_003540735.1	29 kDa	0.031	1.4	[]	77	106
94.2	NADPH-dependent alkenal/one oxidoreductase, chloroplastic [Glycine max]	XP_003532009.1	42 kDa	0.032	0.8	[]	144	117
247.1	CBBY-like protein [Glycine max]	XP_003523124.1	35 kDa	0.032	0.7	[]	83	62
1814	Cluster of divinyl chlorophyllide a 8-vinyl-reductase, chloroplastic [Glycine max] (XP_003542917.1)	XP_003542917.1 [2]	45 kDa	0.032	0.1	[]	7	1
1814.1	divinyl chlorophyllide a 8-vinyl-reductase, chloroplastic [Glycine max]	XP_003542917.1	45 kDa	0.032	0.1	[]	7	1
53.1	cinnamoyl-CoA reductase 1 isoform X1 [Glycine max]	XP_003538316.1	35 kDa	0.033	0.9	[]	275	240
91	stem 31 kDa glycoprotein precursor [Glycine max]	NP_001241536.1	29 kDa	0.033	0.9	[]	220	188
293.1	importin subunit alpha-2 [Glycine max]	XP_006597715.1	59 kDa	0.034	1.5	[]	45	67
446.2	phosphoglucan phosphatase DSP4, amyloplastic isoform X1 [Glycine max]	XP_003556295.1	42 kDa	0.034	0.6	[]	36	22
483.2	beta-hexosaminidase 1 [Glycine max]	XP_003518662.1	63 kDa	0.034	1.6	[]	29	47
487.2	coatomer subunit gamma-2 [Glycine max]	XP_003541056.1	99 kDa	0.034	1.8	[]	19	34
737.1	uncharacterized protein LOC100500087 [Glycine max]	NP_001236608.1	18 kDa	0.034	1.8	[]	19	34
1361.2	ubiquitin fusion degradation protein 1 homolog [Glycine max]	XP_003525232.1	35 kDa	0.034	INF	[]	0	5
1754	myosin-5 [Glycine max]	XP_003518878.1	17 kDa	0.034	0.3	[]	12	4
2088	GDSL esterase/lipase EXL3 [Glycine max]	XP_006601360.1	41 kDa	0.034	INF	[]	0	5
2122	uncharacterized protein LOC100527135 [Glycine max]	NP_001235422.1	23 kDa	0.034	INF	[]	0	5
2156	uncharacterized protein LOC100527928 precursor [Glycine max]	NP_001235764.1	?	0.034	INF	[]	0	5
2.1	linoleate 9S-lipoxygenase-4 [Glycine max]	NP_001238692.1	?	0.035	0.9	[]	845	796
87.2	cell division cycle protein 48 homolog [Glycine max]	XP_003540195.1	90 kDa	0.035	1.3	[]	125	161
282.1	4-hydroxy-3-methylbut-2-en-1-yl diphosphate synthase (ferredoxin), chloroplastic [Glycine max]	XP_006592699.1	82 kDa	0.035	0.7	[]	78	58
415.1	uncharacterized protein LOC100499978 [Glycine max]	NP_001235102.1	24 kDa	0.035	1.7	[]	26	43
219	Cluster of acid beta-fructofuranosidase [Glycine max] (XP_003549902.1)	XP_003549902.1 [2]	72 kDa	0.036	0.8	[]	107	84
624	Cluster of citrate synthase, glyoxysomal [Glycine max] (XP_003532107.1)	XP_003532107.1 [3]	56 kDa	0.036	1.6	[]	30	48
293	Cluster of importin subunit alpha-2 [Glycine max] (XP_006597715.1)	XP_006597715.1 [4]	59 kDa	0.037	1.4	[]	57	81
334.2	alpha-glucan water dikinase, chloroplastic [Glycine max]	XP_006602393.1	164 kDa	0.037	1.5	[]	43	64
737	Cluster of uncharacterized protein LOC100500087 [Glycine max] (NP_001236608.1)	NP_001236608.1 [2]	18 kDa	0.037	1.8	[]	20	35
1749	probable acyl-activating enzyme 16, chloroplastic isoform X1 [Glycine max]	XP_003537522.1	80 kDa	0.037	4.5	[]	2	9
1751	protein ROOT HAIR DEFECTIVE 3 homolog 2 [Glycine max]	XP_003546242.1	93 kDa	0.037	4.5	[]	2	9
1829	probable histone H2A.5 [Glycine max]	XP_003554652.1	15 kDa	0.037	4.5	[]	2	9
3	Cluster of ribulose bisphosphate carboxylase/oxygenase activase, chloroplastic-like [Glycine max] (NP_001240245.1)	NP_001240245.1 [5]	49 kDa	0.038	1	[]	1237	1186
162	PREDICTED: 1-deoxy-D-xylulose 5-phosphate reductoisomerase, chloroplastic [Glycine max]	XP_003547784.1	?	0.038	0.8	[]	175	147
275	Cluster of uncharacterized protein LOC100794855 [Glycine max] (NP_001241503.1)	NP_001241503.1 [2]	36 kDa	0.038	0.8	[]	91	70
345	uncharacterized protein LOC100306554 [Glycine max]	NP_001236653.1	?	0.038	0.8	[]	134	109
1279	Cluster of ABC transporter C family member 4 [Glycine max] (XP_006588594.1)	XP_006588594.1 [2]	168 kDa	0.038	2.4	[]	7	17
94	Cluster of 2-methylene-furan-3-one reductase [Glycine max] (XP_003552020.1)	XP_003552020.1 [2]	42 kDa	0.039	0.9	[]	196	167
574.2	uncharacterized protein LOC100806896 [Glycine max]	NP_001242834.1	?	0.039	0.6	[]	33	20
1164.3	asparagine synthetase [Glycine max]	NP_001235492.1 (+1)	?	0.039	7	[]	1	7
1319.2	uncharacterized protein LOC100526941 precursor [Glycine max]	NP_001236284.1	?	0.039	7	[]	1	7
1734	protein BOBBER 1 [Glycine max]	XP_003526709.1	34 kDa	0.039	7	[]	1	7
144.4	NADP-dependent malic enzyme isoform X2 [Glycine max]	XP_003522719.1 (+3)	65 kDa	0.04	0.4	[]	16	7
247.2	CBBY-like protein [Glycine max]	XP_003526979.1	36 kDa	0.04	0.7	[]	75	56
334.1	alpha-glucan water dikinase, chloroplastic isoform X1 [Glycine max]	XP_003531993.1	164 kDa	0.04	1.4	[]	49	71
522.2	12-oxophytodienoate reductase 3 [Glycine max]	XP_003551128.1	44 kDa	0.04	1.6	[]	28	45
772.2	IAA-amino acid hydrolase ILR1-like 4 [Glycine max]	XP_003543612.1	48 kDa	0.041	1.9	[]	15	28
1467	Cluster of pyruvate decarboxylase 2 [Glycine max] (XP_003552267.1)	XP_003552267.1 [2]	65 kDa	0.041	0.3	[]	10	3
1467.1	pyruvate decarboxylase 2 [Glycine max]	XP_003552267.1	65 kDa	0.041	0.3	[]	10	3
36.1	actin-7 [Glycine max]	XP_006578804.1	42 kDa	0.042	1.2	[]	225	272
350	acyl carrier protein 1, chloroplastic [Glycine max]	XP_003532402.1	15 kDa	0.042	0.8	[]	77	58
522.1	PREDICTED: 12-oxophytodienoate reductase 3 [Glycine max]	XP_003542357.1	?	0.042	1.5	[]	37	56
94.1	2-methylene-furan-3-one reductase [Glycine max]	XP_003552020.1	42 kDa	0.043	0.8	[]	161	135
220.2	alpha-1,4 glucan phosphorylase L isozyme, chloroplastic/amyloplastic [Glycine max]	XP_003543938.1	110 kDa	0.043	0.8	[]	78	59
261	uncharacterized protein LOC100500325 [Glycine max]	NP_001236380.1	17 kDa	0.043	0.8	[]	120	97
373	Cluster of uncharacterized protein LOC100500043 [Glycine max] (NP_001236040.1)	NP_001236040.1 [5]	17 kDa	0.043	1.4	[]	51	73
31.2	elongation factor Tu, chloroplastic-like [Glycine max]	XP_003523105.1	52 kDa	0.044	1.2	[]	325	382
253.1	60S ribosomal protein L8-3 [Glycine max]	XP_003547944.1	28 kDa	0.044	1.4	[]	68	93
314.1	peroxisomal fatty acid beta-oxidation multifunctional protein AIM1 [Glycine max]	XP_003534202.1	78 kDa	0.044	1.4	[]	57	80
524	Cluster of calnexin homolog precursor [Glycine max] (NP_001235116.1)	NP_001235116.1 [2]	62 kDa	0.044	1.4	[]	47	68
339.3	V-type proton ATPase subunit C [Glycine max]	XP_003548919.2	44 kDa	0.045	1.5	[]	34	52
1880	chaperone protein dnaJ A6, chloroplastic isoform X1 [Glycine max]	XP_003531344.1 (+1)	47 kDa	0.045	1.9	[]	13	25
28	Cluster of ferredoxin--NADP reductase, leaf isozyme, chloroplastic [Glycine max] (XP_003537636.1)	XP_003537636.1 [3]	41 kDa	0.046	0.9	[]	400	364
36.4	actin [Glycine max]	XP_006590987.1	42 kDa	0.046	1.2	[]	217	262
55.1	beta-amylase precursor [Glycine max]	NP_001236247.1	?	0.046	0.9	[]	313	280
273	Cluster of ribosomal protein L2 (chloroplast) [Glycine max] (YP_538805.1)	YP_538805.1 [2]	30 kDa	0.046	1.3	[]	75	101
273.1	ribosomal protein L2 (chloroplast) [Glycine max]	YP_538805.1	30 kDa	0.046	1.3	[]	75	101
287.1	iron-superoxide dismutase [Glycine max]	NP_001237901.1	?	0.046	0.7	[]	56	40
335.1	patellin-3 isoform X1 [Glycine max]	XP_003540055.1	70 kDa	0.046	1.3	[]	75	101
11.5	uncharacterized protein LOC100799813 [Glycine max]	NP_001304425.1	?	0.047	1.2	[]	398	461
269	Cluster of uncharacterized protein LOC100500446 [Glycine max] (NP_001238225.1)	NP_001238225.1 [8]	?	0.047	1.4	[]	59	82
36.6	actin [Glycine max]	XP_006587211.1	42 kDa	0.048	1.2	[]	178	218
56	photosystem I subunit VII (chloroplast) [Glycine max]	YP_538817.1	9 kDa	0.048	0.9	[]	353	319
373.2	uncharacterized protein LOC100527754 [Glycine max]	NP_001236899.1 (+2)	18 kDa	0.048	1.5	[]	40	59
1061	argininosuccinate lyase, chloroplastic isoform X1 [Glycine max]	XP_003522764.1 (+1)	57 kDa	0.048	2	[]	11	22
38.2	gamma-glutamyl hydrolase precursor [Glycine max]	NP_001235549.1	?	0.049	0.9	[]	282	251
243.1	chaperonin CPN60-2, mitochondrial [Glycine max]	XP_003556325.1	61 kDa	0.049	1.4	[]	66	90
262.1	superoxide dismutase [Cu-Zn], chloroplastic [Glycine max]	XP_003538169.1	21 kDa	0.049	0.8	[]	85	66
1344.1	uncharacterized protein LOC100809066 [Glycine max]	NP_001240201.1	41 kDa	0.049	1.8	[]	17	30
981.1	uncharacterized protein LOC100306601 [Glycine max]	NP_001237351.1	?	0.05	0.2	[]	8	2
2176	alpha-galactosidase [Glycine max]	XP_003548276.1	47 kDa	0.05	0.2	[]	8	2

## Sheet: Fold_T1S_T4S
#	Identified Proteins (3518/3553)	Accession Number	Molecular Weight	Fisher's Exact Test (p-value): *(p < 0.00035)	Fold Change by Category	Quantitative Profile	T1S	T4S
8	Cluster of glycine dehydrogenase (decarboxylating), mitochondrial [Glycine max] (XP_003550270.1)	XP_003550270.1 [6]	115 kDa	0.00015	1.2	T1S low, T4S high	606	754
8.1	glycine dehydrogenase (decarboxylating), mitochondrial [Glycine max]	XP_003550270.1	115 kDa	0.00054	1.2	[]	526	651
11.5	uncharacterized protein LOC100799813 [Glycine max]	NP_001304425.1	?	0.021	1.2	[]	398	468
18.1	heat shock cognate 70 kDa protein 2 [Glycine max]	XP_003521330.1	71 kDa	0.07	1.2	[]	298	343
44	Cluster of leghemoglobin reductase-like [Glycine max] (XP_003550821.1)	XP_003550821.1 [2]	53 kDa	0.042	1.2	[]	280	330
44.1	leghemoglobin reductase-like [Glycine max]	XP_003550821.1	53 kDa	0.06	1.2	[]	275	320
44.2	ferric leghemoglobin reductase-2 precursor [Glycine max]	NP_001237764.1	53 kDa	0.049	1.2	[]	218	260
48.2	uncharacterized protein LOC100819568 [Glycine max]	NP_001240230.1	80 kDa	0.098	1.2	[]	220	254
54	Cluster of S-adenosylmethionine synthase [Glycine max] (XP_003546552.1)	XP_003546552.1 [5]	43 kDa	0.016	1.2	[]	241	297
73	ATP synthase CF0 C subunit (chloroplast) [Glycine max]	YP_538768.1	8 kDa	0.51	1.2	[]	4	5
79.5	plasma membrane ATPase 4 [Glycine max]	XP_003550136.1	105 kDa	0.2	1.2	[]	102	118
84.1	60S ribosomal protein L4 [Glycine max]	XP_003542496.1	45 kDa	0.15	1.2	[]	137	159
92.1	inositol-3-phosphate synthase [Glycine max]	XP_014626461.1	56 kDa	0.19	1.2	[]	100	116
93	Cluster of PREDICTED: ATP-dependent zinc metalloprotease FTSH, chloroplastic [Glycine max] (XP_003523186.1)	XP_003523186.1 [2]	?	0.079	1.2	[]	180	213
93.1	PREDICTED: ATP-dependent zinc metalloprotease FTSH, chloroplastic [Glycine max]	XP_003523186.1	?	0.13	1.2	[]	169	195
93.2	ATP-dependent zinc metalloprotease FTSH, chloroplastic [Glycine max]	XP_003527434.1	74 kDa	0.047	1.2	[]	157	193
96.1	clathrin heavy chain [Glycine max]	NP_001236999.1	193 kDa	0.14	1.2	[]	70	86
96.2	clathrin heavy chain 1 [Glycine max]	XP_003538472.1	193 kDa	0.12	1.2	[]	84	103
96.3	clathrin heavy chain 2 [Glycine max]	XP_003519402.1	193 kDa	0.15	1.2	[]	112	132
109.1	PREDICTED: elongation factor G-1, chloroplastic [Glycine max]	XP_006600825.1	?	0.16	1.2	[]	127	147
115	chlorophyll a-b binding protein 6A, chloroplastic [Glycine max]	XP_006599410.2	27 kDa	0.13	1.2	[]	145	169
118.2	phosphoglucomutase, chloroplastic [Glycine max]	XP_003556081.1	68 kDa	0.15	1.2	[]	85	102
119	Cluster of phosphoenolpyruvate carboxylase [Glycine max] (NP_001237394.1)	NP_001237394.1 [4]	111 kDa	0.16	1.2	[]	135	156
119.4	phosphoenolpyruvate carboxylase 2 [Glycine max]	XP_003527347.1	110 kDa	0.16	1.2	[]	53	66
130.2	guanine nucleotide-binding protein subunit beta-like protein [Glycine max]	NP_001235369.1	36 kDa	0.2	1.2	[]	94	109
137	Cluster of PREDICTED: LOW QUALITY PROTEIN: UDP-D-apiose/UDP-D-xylose synthase 2 [Glycine max] (XP_006592299.2)	XP_006592299.2 [3]	?	0.12	1.2	[]	109	131
137.2	UDP-D-apiose/UDP-D-xylose synthase 2 [Glycine max]	XP_003538161.1	43 kDa	0.25	1.2	[]	73	84
137.3	UDP-D-apiose/UDP-D-xylose synthase 2 [Glycine max]	XP_003540213.1	43 kDa	0.14	1.2	[]	69	85
138.4	elongation factor 1-gamma-like [Glycine max]	NP_001242737.1	?	0.37	1.2	[]	25	29
142.2	NADPH-dependent aldo-keto reductase, chloroplastic [Glycine max]	XP_003516896.1	35 kDa	0.17	1.2	[]	48	60
144	Cluster of NADP-dependent malic enzyme [Glycine max] (XP_003516804.1)	XP_003516804.1 [10]	65 kDa	0.14	1.2	[]	128	150
150	adenosylhomocysteinase-like [Glycine max]	NP_001304442.1 (+1)	53 kDa	0.063	1.2	[]	215	254
157.1	methylenetetrahydrofolate reductase 2 [Glycine max]	XP_003527588.1	67 kDa	0.092	1.2	[]	90	112
157.2	methylenetetrahydrofolate reductase 2 [Glycine max]	XP_003523478.1	67 kDa	0.21	1.2	[]	87	101
163.4	glutamine synthetase cytosolic isozyme 1 isoform X1 [Glycine max]	XP_006590378.1	30 kDa	0.21	1.2	[]	52	63
165	Cluster of rhodanese-like domain-containing protein 4, chloroplastic [Glycine max] (XP_003548475.1)	XP_003548475.1 [2]	48 kDa	0.14	1.2	[]	94	113
165.1	rhodanese-like domain-containing protein 4, chloroplastic [Glycine max]	XP_003548475.1	48 kDa	0.23	1.2	[]	72	84
166.2	glutathione S-transferase 3 [Glycine max]	NP_001236181.1	26 kDa	0.29	1.2	[]	39	46
180	Cluster of pyrophosphate-energized vacuolar membrane proton pump [Glycine max] (XP_003542656.1)	XP_003542656.1 [5]	80 kDa	0.14	1.2	[]	96	115
180.1	pyrophosphate-energized vacuolar membrane proton pump [Glycine max]	XP_003542656.1	80 kDa	0.21	1.2	[]	96	111
180.2	pyrophosphate-energized vacuolar membrane proton pump [Glycine max]	XP_003528302.1 (+1)	81 kDa	0.14	1.2	[]	89	107
182.1	fructose-bisphosphate aldolase, cytoplasmic isozyme 1 [Glycine max]	XP_003544567.1	38 kDa	0.15	1.2	[]	141	163
182.2	fructose-bisphosphate aldolase [Glycine max]	NP_001237315.1	38 kDa	0.18	1.2	[]	115	133
195.2	isocitrate dehydrogenase [NADP], chloroplastic isoform X1 [Glycine max]	XP_003546847.1 (+1)	47 kDa	0.32	1.2	[]	36	42
196.1	probable cytosolic oligopeptidase A [Glycine max]	XP_003517182.1	88 kDa	0.16	1.2	[]	79	95
198	Cluster of 60S ribosomal protein L7a-1 [Glycine max] (XP_003540735.1)	XP_003540735.1 [3]	29 kDa	0.18	1.2	[]	89	105
198.1	60S ribosomal protein L7a-1 [Glycine max]	XP_003540735.1	29 kDa	0.21	1.2	[]	77	90
198.2	uncharacterized protein LOC100797399 [Glycine max]	NP_001241416.1 (+1)	30 kDa	0.16	1.2	[]	72	87
199	Cluster of trifunctional UDP-glucose 4,6-dehydratase/UDP-4-keto-6-deoxy-D-glucose 3,5-epimerase/UDP-4-keto-L-rhamnose-reductase RHM1 [Glycine max] (XP_006592951.1)	XP_006592951.1 [5]	76 kDa	0.15	1.2	[]	74	90
199.1	trifunctional UDP-glucose 4,6-dehydratase/UDP-4-keto-6-deoxy-D-glucose 3,5-epimerase/UDP-4-keto-L-rhamnose-reductase RHM1 [Glycine max]	XP_006592951.1	76 kDa	0.16	1.2	[]	69	84
201	Cluster of PREDICTED: heat shock protein 90-5, chloroplastic [Glycine max] (XP_003518802.1)	XP_003518802.1 [2]	?	0.14	1.2	[]	118	139
202.2	PREDICTED: uncharacterized protein LOC100306275 isoform X1 [Glycine max]	XP_014626803.1	?	0.36	1.2	[]	21	25
205.1	uncharacterized protein LOC100500098 [Glycine max]	NP_001236772.1	14 kDa	0.23	1.2	[]	51	61
232.2	uncharacterized protein LOC100810759 [Glycine max]	NP_001239655.1	24 kDa	0.25	1.2	[]	38	46
232.3	ras-related protein Rab11C [Glycine max]	XP_003537971.1 (+1)	24 kDa	0.27	1.2	[]	43	51
232.4	uncharacterized protein LOC100797258 [Glycine max]	NP_001240030.1	24 kDa	0.34	1.2	[]	29	34
243	Cluster of chaperonin CPN60-2, mitochondrial [Glycine max] (XP_003556325.1)	XP_003556325.1 [6]	61 kDa	0.21	1.2	[]	74	87
243.3	chaperonin CPN60-2, mitochondrial [Glycine max]	XP_003536270.1	61 kDa	0.21	1.2	[]	65	77
243.4	chaperonin CPN60-2, mitochondrial isoform X1 [Glycine max]	XP_003555721.1 (+1)	61 kDa	0.25	1.2	[]	49	58
248	Cluster of 40S ribosomal protein S8 isoform X1 [Glycine max] (XP_003551567.1)	XP_003551567.1 [5]	25 kDa	0.12	1.2	[]	74	92
248.3	PREDICTED: uncharacterized protein LOC100500112 isoform X1 [Glycine max]	XP_006601753.1	?	0.25	1.2	[]	48	57
248.4	40S ribosomal protein S8 [Glycine max]	NP_001240243.1	25 kDa	0.24	1.2	[]	44	53
248.5	40S ribosomal protein S8 [Glycine max]	XP_003547779.1	25 kDa	0.24	1.2	[]	44	53
252	Cluster of alpha-glucan phosphorylase, H isozyme [Glycine max] (XP_003532216.1)	XP_003532216.1 [2]	96 kDa	0.23	1.2	[]	84	97
252.2	alpha-glucan phosphorylase, H isozyme isoform X1 [Glycine max]	XP_003551320.1	96 kDa	0.25	1.2	[]	58	68
254	harpin binding protein 1 [Glycine max]	NP_001238106.1	28 kDa	0.17	1.2	[]	84	100
255	Cluster of trigger factor-like protein TIG, Chloroplastic [Glycine max] (XP_003544759.1)	XP_003544759.1 [2]	61 kDa	0.15	1.2	[]	64	79
255.1	trigger factor-like protein TIG, Chloroplastic [Glycine max]	XP_003544759.1	61 kDa	0.14	1.2	[]	61	76
255.2	trigger factor-like protein TIG, Chloroplastic isoform X1 [Glycine max]	XP_003519597.1	61 kDa	0.25	1.2	[]	48	57
260	Cluster of PREDICTED: 30S ribosomal protein 2, chloroplastic [Glycine max] (XP_003546870.1)	XP_003546870.1 [3]	?	0.19	1.2	[]	56	68
260.1	PREDICTED: 30S ribosomal protein 2, chloroplastic [Glycine max]	XP_003546870.1	?	0.16	1.2	[]	53	66
263	betaine aldehyde dehydrogenase [Glycine max]	NP_001238427.1	55 kDa	0.23	1.2	[]	84	97
272.4	polyadenylate-binding protein RBP45 [Glycine max]	XP_003546146.1	45 kDa	0.35	1.2	[]	20	24
277.1	pyruvate, phosphate dikinase, chloroplastic [Glycine max]	XP_006600329.1	104 kDa	0.16	1.2	[]	53	66
281.1	6-phosphogluconate dehydrogenase, decarboxylating 3 [Glycine max]	XP_003531895.1	54 kDa	0.23	1.2	[]	84	97
290.2	leucine aminopeptidase 1 [Glycine max]	XP_006600543.1	60 kDa	0.23	1.2	[]	85	98
292	Cluster of uncharacterized protein LOC100306184 [Glycine max] (NP_001235072.1)	NP_001235072.1 [2]	20 kDa	0.23	1.2	[]	51	61
292.1	uncharacterized protein LOC100306184 [Glycine max]	NP_001235072.1	20 kDa	0.28	1.2	[]	37	44
292.2	uncharacterized protein LOC100500032 [Glycine max]	NP_001235873.1	20 kDa	0.22	1.2	[]	39	48
293.3	importin subunit alpha-2 [Glycine max]	XP_003554623.1	59 kDa	0.28	1.2	[]	25	31
294.1	PREDICTED: 60S ribosomal protein L7-4-like isoform X1 [Glycine max]	XP_006585662.1	?	0.29	1.2	[]	50	58
296	Cluster of pyridoxal 5'-phosphate synthase subunit PDX1 [Glycine max] (XP_003542985.1)	XP_003542985.1 [2]	33 kDa	0.28	1.2	[]	46	54
305	mitochondrial-processing peptidase subunit alpha [Glycine max]	XP_003530483.1	55 kDa	0.19	1.2	[]	73	87
309.1	pyruvate kinase [Glycine max]	NP_001236431.1	54 kDa	0.2	1.2	[]	71	84
309.2	pyruvate kinase, cytosolic isozyme [Glycine max]	XP_003529451.1	54 kDa	0.25	1.2	[]	71	82
312	magnesium-chelatase subunit ChlI, chloroplastic [Glycine max]	XP_003546019.1 (+1)	46 kDa	0.22	1.2	[]	70	82
320	Cluster of histone H1 [Glycine max] (XP_003536128.1)	XP_003536128.1 [2]	20 kDa	0.18	1.2	[]	50	62
324	Cluster of 12-oxophytodienoate reductase 2 [Glycine max] (XP_003517567.2)	XP_003517567.2 [2]	45 kDa	0.23	1.2	[]	72	84
324.1	12-oxophytodienoate reductase 2 [Glycine max]	XP_003517567.2	45 kDa	0.23	1.2	[]	72	84
335	Cluster of patellin-3 isoform X1 [Glycine max] (XP_003540055.1)	XP_003540055.1 [6]	70 kDa	0.2	1.2	[]	93	108
338	Cluster of uncharacterized protein LOC100306058 [Glycine max] (NP_001236893.1)	NP_001236893.1 [3]	?	0.18	1.2	[]	59	72
338.1	uncharacterized protein LOC100306058 [Glycine max]	NP_001236893.1	?	0.29	1.2	[]	38	45
338.3	uncharacterized protein LOC100500079 [Glycine max]	NP_001236502.1	22 kDa	0.32	1.2	[]	36	42
343	uncharacterized protein LOC100500317 [Glycine max]	NP_001236277.1 (+1)	23 kDa	0.17	1.2	[]	57	70
344	isoflavone reductase-like protein [Glycine max]	XP_006581203.1	34 kDa	0.2	1.2	[]	59	71
357	cytochrome b6/f complex subunit IV (chloroplast) [Glycine max]	YP_538796.1	18 kDa	0.27	1.2	[]	45	53
361.1	2-alkenal reductase (NADP(+)-dependent) [Glycine max]	XP_003521022.2	38 kDa	0.27	1.2	[]	56	65
363	uncharacterized protein LOC100798965 [Glycine max]	XP_014625503.1	31 kDa	0.19	1.2	[]	55	67
366	Cluster of glutathione reductase, cytosolic isoform X1 [Glycine max] (XP_006599444.1)	XP_006599444.1 [2]	55 kDa	0.28	1.2	[]	47	55
389.1	uncharacterized protein LOC100794766 isoform X1 [Glycine max]	XP_003520909.1	37 kDa	0.31	1.2	[]	46	53
398	Cluster of enoyl-[acyl-carrier-protein] reductase [NADH], chloroplastic [Glycine max] (XP_006590803.1)	XP_006590803.1 [4]	41 kDa	0.16	1.2	[]	53	66
398.3	uncharacterized protein LOC100777266 [Glycine max]	NP_001242074.1	50 kDa	0.26	1.2	[]	40	48
402	Cluster of uncharacterized protein LOC100500164 [Glycine max] (NP_001237789.1)	NP_001237789.1 [3]	21 kDa	0.23	1.2	[]	41	50
402.1	uncharacterized protein LOC100500164 [Glycine max]	NP_001237789.1	21 kDa	0.27	1.2	[]	32	39
402.2	uncharacterized protein LOC100306301 [Glycine max]	NP_001236701.1	?	0.31	1.2	[]	34	40
402.3	60S ribosomal protein L18 [Glycine max]	XP_003556523.1	21 kDa	0.34	1.2	[]	18	22
408.1	ribonuclease TUDOR 1 [Glycine max]	XP_003526911.1	109 kDa	0.2	1.2	[]	41	51
411	Cluster of fasciclin-like arabinogalactan protein 10 [Glycine max] (XP_003552347.1)	XP_003552347.1 [2]	42 kDa	0.23	1.2	[]	40	49
411.1	fasciclin-like arabinogalactan protein 10 [Glycine max]	XP_003552347.1	42 kDa	0.23	1.2	[]	40	49
411.2	fasciclin-like arabinogalactan protein 10 [Glycine max]	XP_003534603.1	43 kDa	0.31	1.2	[]	34	40
414	Cluster of 3-isopropylmalate dehydrogenase 2, chloroplastic [Glycine max] (XP_003547607.1)	XP_003547607.1 [4]	44 kDa	0.21	1.2	[]	45	55
414.1	3-isopropylmalate dehydrogenase 2, chloroplastic [Glycine max]	XP_003547607.1	44 kDa	0.27	1.2	[]	45	53
416.1	4-hydroxy-3-methylbut-2-enyl diphosphate reductase, chloroplastic [Glycine max]	XP_003537898.1	52 kDa	0.2	1.2	[]	41	51
416.2	4-hydroxy-3-methylbut-2-enyl diphosphate reductase, chloroplastic [Glycine max]	XP_003541082.2	52 kDa	0.29	1.2	[]	40	47
425.2	dihydrolipoyllysine-residue succinyltransferase component of 2-oxoglutarate dehydrogenase complex 2, mitochondrial isoform X2 [Glycine max]	XP_003544840.1 (+1)	50 kDa	0.31	1.2	[]	32	38
427	uncharacterized protein LOC100790578 [Glycine max]	NP_001239899.1	29 kDa	0.25	1.2	[]	49	58
430	Cluster of uncharacterized protein LOC100789900 [Glycine max] (XP_003525805.1)	XP_003525805.1 [2]	44 kDa	0.3	1.2	[]	42	49
430.1	uncharacterized protein LOC100789900 [Glycine max]	XP_003525805.1	44 kDa	0.3	1.2	[]	42	49
433	Cluster of uncharacterized protein LOC100786832 [Glycine max] (NP_001241015.1)	NP_001241015.1 [2]	54 kDa	0.24	1.2	[]	46	55
433.1	uncharacterized protein LOC100786832 [Glycine max]	NP_001241015.1	54 kDa	0.24	1.2	[]	46	55
434.2	26S proteasome non-ATPase regulatory subunit 1 homolog A-like [Glycine max]	XP_003525214.1	109 kDa	0.26	1.2	[]	31	38
435	Cluster of probable voltage-gated potassium channel subunit beta [Glycine max] (XP_003535957.1)	XP_003535957.1 [2]	37 kDa	0.21	1.2	[]	43	53
435.1	probable voltage-gated potassium channel subunit beta [Glycine max]	XP_003535957.1	37 kDa	0.2	1.2	[]	40	50
435.2	probable voltage-gated potassium channel subunit beta [Glycine max]	XP_003555713.1	37 kDa	0.3	1.2	[]	41	48
451	Cluster of uncharacterized protein LOC100817216 [Glycine max] (NP_001276170.1)	NP_001276170.1 [2]	31 kDa	0.26	1.2	[]	50	59
474	Cluster of magnesium protoporphyrin IX methyltransferase, chloroplastic-like [Glycine max] (XP_006580632.1)	XP_006580632.1 [2]	35 kDa	0.3	1.2	[]	43	50
474.1	magnesium protoporphyrin IX methyltransferase, chloroplastic-like [Glycine max]	XP_006580632.1	35 kDa	0.32	1.2	[]	36	42
478	patellin-3 isoform X1 [Glycine max]	XP_003531832.1	65 kDa	0.17	1.2	[]	76	91
481.1	adenylate kinase 4 [Glycine max]	XP_003525692.1	27 kDa	0.3	1.2	[]	31	37
482	Cluster of isopentenyl-diphosphate Delta-isomerase I [Glycine max] (XP_003534511.1)	XP_003534511.1 [2]	34 kDa	0.29	1.2	[]	38	45
482.1	isopentenyl-diphosphate Delta-isomerase I [Glycine max]	XP_003534511.1	34 kDa	0.21	1.2	[]	36	45
483	Cluster of beta-hexosaminidase 1 [Glycine max] (XP_003552672.1)	XP_003552672.1 [2]	64 kDa	0.29	1.2	[]	38	45
484.2	aspartyl protease AED3 [Glycine max]	XP_003538263.1	47 kDa	0.39	1.2	[]	16	19
490	Cluster of uncharacterized protein LOC100803975 [Glycine max] (NP_001242422.1)	NP_001242422.1 [4]	43 kDa	0.31	1.2	[]	34	40
490.4	26S proteasome non-ATPase regulatory subunit 4 homolog [Glycine max]	XP_003547924.1	42 kDa	0.34	1.2	[]	17	21
492	Cluster of ATP-dependent Clp protease proteolytic subunit 4, chloroplastic [Glycine max] (XP_003534318.1)	XP_003534318.1 [2]	33 kDa	0.22	1.2	[]	37	46
492.1	ATP-dependent Clp protease proteolytic subunit 4, chloroplastic [Glycine max]	XP_003534318.1	33 kDa	0.22	1.2	[]	37	46
493.2	uncharacterized protein LOC100812733 [Glycine max]	NP_001242644.1	?	0.27	1.2	[]	44	52
494.2	uncharacterized protein LOC100500081 [Glycine max]	NP_001236523.1	?	0.34	1.2	[]	30	35
502.2	uncharacterized protein LOC100499679 [Glycine max]	NP_001238239.1	?	0.35	1.2	[]	33	38
505	Cluster of protein disulfide isomerase-like protein precursor [Glycine max] (NP_001238028.1)	NP_001238028.1 [2]	62 kDa	0.23	1.2	[]	41	50
505.1	protein disulfide isomerase-like protein precursor [Glycine max]	NP_001238028.1	62 kDa	0.28	1.2	[]	37	44
505.2	protein disulfide isomerase-like 1-4 [Glycine max]	XP_003543464.1	62 kDa	0.32	1.2	[]	38	44
514	Cluster of NADPH-dependent thioredoxin reductase 3 isoform X2 [Glycine max] (XP_003519084.1)	XP_003519084.1 [2]	57 kDa	0.23	1.2	[]	40	49
514.1	NADPH-dependent thioredoxin reductase 3 isoform X2 [Glycine max]	XP_003519084.1	57 kDa	0.22	1.2	[]	39	48
514.2	NADPH-dependent thioredoxin reductase 3 isoform X2 [Glycine max]	XP_003535866.1	57 kDa	0.26	1.2	[]	39	47
522.2	12-oxophytodienoate reductase 3 [Glycine max]	XP_003551128.1	44 kDa	0.25	1.2	[]	28	35
528.2	putative ribosomal L27e protein family [Glycine max]	NP_001236951.1	16 kDa	0.4	1.2	[]	18	21
536.2	PREDICTED: fumarylacetoacetase-like [Glycine max]	XP_014623505.1	?	0.34	1.2	[]	29	34
540	uncharacterized protein LOC100798621 [Glycine max]	NP_001242516.1 (+2)	33 kDa	0.31	1.2	[]	33	39
541	NADH dehydrogenase [ubiquinone] 1 alpha subcomplex subunit 9, mitochondrial [Glycine max]	XP_003542442.1	44 kDa	0.23	1.2	[]	33	41
545	Cluster of coatomer subunit alpha-2 [Glycine max] (XP_003536291.1)	XP_003536291.1 [3]	137 kDa	0.28	1.2	[]	26	32
545.1	coatomer subunit alpha-2 [Glycine max]	XP_003536291.1	137 kDa	0.32	1.2	[]	25	30
548	probable carboxylesterase 2 [Glycine max]	XP_003518851.1	43 kDa	0.35	1.2	[]	32	37
557.2	flagellar radial spoke protein 5 isoform X2 [Glycine max]	XP_006592742.1	43 kDa	0.32	1.2	[]	24	29
557.3	flagellar radial spoke protein 5 isoform X1 [Glycine max]	XP_003540234.1	44 kDa	0.36	1.2	[]	23	27
566.2	alpha-glucosidase [Glycine max]	XP_003534790.1	100 kDa	0.39	1.2	[]	16	19
568	Cluster of uncharacterized protein LOC100499715 [Glycine max] (NP_001234991.1)	NP_001234991.1 [3]	25 kDa	0.29	1.2	[]	40	47
568.1	uncharacterized protein LOC100499715 [Glycine max]	NP_001234991.1 (+1)	25 kDa	0.34	1.2	[]	29	34
582.2	proteasome subunit alpha type-6 [Glycine max]	NP_001238251.1	?	0.33	1.2	[]	28	33
586	PREDICTED: aquaporin PIP2-7 [Glycine max]	XP_003540176.1	?	0.29	1.2	[]	51	59
588	Cluster of pathogen-related protein [Glycine max] (XP_003526679.1)	XP_003526679.1 [2]	27 kDa	0.3	1.2	[]	31	37
588.2	pathogen-related protein-like [Glycine max]	NP_001241631.1	27 kDa	0.31	1.2	[]	23	28
592.1	hsp70-Hsp90 organizing protein 3 [Glycine max]	XP_003517431.1	66 kDa	0.3	1.2	[]	21	26
597.2	acyl-CoA oxidase [Glycine max]	NP_001235548.1	?	0.28	1.2	[]	35	42
601.2	uncharacterized protein LOC100499662 [Glycine max]	NP_001237954.1	22 kDa	0.35	1.2	[]	33	38
602	Cluster of uncharacterized protein LOC100813771 [Glycine max] (NP_001242704.1)	NP_001242704.1 [2]	29 kDa	0.26	1.2	[]	31	38
602.1	uncharacterized protein LOC100813771 [Glycine max]	NP_001242704.1	29 kDa	0.3	1.2	[]	31	37
607	50S ribosomal protein L15, chloroplastic [Glycine max]	NP_001235059.1	28 kDa	0.31	1.2	[]	34	40
608.2	aspartate--tRNA ligase 2, cytoplasmic [Glycine max]	XP_003544559.1	60 kDa	0.33	1.2	[]	27	32
618.1	histone H1 [Glycine max]	XP_003536890.1	31 kDa	0.44	1.2	[]	12	14
623.2	PREDICTED: peptidyl-prolyl cis-trans isomerase CYP37, chloroplastic-like [Glycine max]	XP_003541117.1	?	0.35	1.2	[]	20	24
627.2	uncharacterized protein LOC100305798 [Glycine max]	NP_001236831.1	14 kDa	0.44	1.2	[]	11	13
629	arginase [Glycine max]	NP_001237121.1	?	0.3	1.2	[]	31	37
637	thiamine thiazole synthase 2, chloroplastic [Glycine max]	XP_003536550.1 (+1)	37 kDa	0.31	1.2	[]	33	39
639.1	proteasome subunit alpha type-7 [Glycine max]	XP_003547923.1	27 kDa	0.29	1.2	[]	29	35
639.2	proteasome subunit alpha type-7 [Glycine max]	XP_003520172.1	27 kDa	0.29	1.2	[]	28	34
640	nodulin-related protein 1 [Glycine max]	XP_003556680.1	13 kDa	0.23	1.2	[]	63	74
641.1	uroporphyrinogen decarboxylase [Glycine max]	XP_003538500.1	43 kDa	0.32	1.2	[]	24	29
647	Cluster of RidA-like protein [Glycine max] (NP_001237846.1)	NP_001237846.1 [2]	20 kDa	0.31	1.2	[]	33	39
647.2	uncharacterized protein LOC100500302 [Glycine max]	NP_001236088.1	?	0.3	1.2	[]	20	25
665	Cluster of uncharacterized protein LOC100527860 [Glycine max] (NP_001238575.1)	NP_001238575.1 [2]	?	0.29	1.2	[]	29	35
665.1	uncharacterized protein LOC100527860 [Glycine max]	NP_001238575.1	?	0.34	1.2	[]	29	34
665.2	60S ribosomal protein L12 [Glycine max]	XP_003537293.1	18 kDa	0.29	1.2	[]	27	33
671	Cluster of PGR5-like protein 1A, chloroplastic [Glycine max] (XP_003525746.1)	XP_003525746.1 [2]	36 kDa	0.31	1.2	[]	46	53
676	uncharacterized protein LOC100500567 [Glycine max]	NP_001236206.1 (+1)	15 kDa	0.31	1.2	[]	23	28
677	thylakoid lumenal protein TL20.3, chloroplastic isoform X1 [Glycine max]	XP_006590551.1	28 kDa	0.34	1.2	[]	31	36
679.1	GEM-like protein 1 [Glycine max]	XP_003526540.1	29 kDa	0.31	1.2	[]	22	27
685	Cluster of RGG repeats nuclear RNA binding protein A [Glycine max] (XP_003521066.1)	XP_003521066.1 [2]	39 kDa	0.32	1.2	[]	25	30
685.1	RGG repeats nuclear RNA binding protein A [Glycine max]	XP_003521066.1	39 kDa	0.31	1.2	[]	22	27
688	enolase-phosphatase E1 [Glycine max]	XP_003555170.2	86 kDa	0.31	1.2	[]	32	38
696	Cluster of phosphoserine aminotransferase 1, chloroplastic [Glycine max] (XP_003537679.1)	XP_003537679.1 [2]	45 kDa	0.29	1.2	[]	28	34
696.1	phosphoserine aminotransferase 1, chloroplastic [Glycine max]	XP_003537679.1	45 kDa	0.29	1.2	[]	28	34
696.2	phosphoserine aminotransferase 1, chloroplastic [Glycine max]	XP_003517140.1	46 kDa	0.33	1.2	[]	28	33
697	Cluster of uncharacterized protein LOC100797787 [Glycine max] (XP_014619022.1)	XP_014619022.1 [3]	60 kDa	0.34	1.2	[]	17	21
697.2	uncharacterized protein LOC100499910 [Glycine max]	NP_001237822.1	?	0.44	1.2	[]	12	14
699.1	calcium-transporting ATPase 4, endoplasmic reticulum-type [Glycine max]	XP_003554341.1	117 kDa	0.31	1.2	[]	23	28
702.2	uncharacterized protein LOC100500578 isoform X1 [Glycine max]	XP_003524972.1	66 kDa	0.38	1.2	[]	13	16
703	cytochrome c oxidase subunit 6b-1 [Glycine max]	XP_003544809.1	19 kDa	0.18	1.2	[]	44	55
707.1	peptidyl-prolyl cis-trans isomerase CYP26-2, chloroplastic [Glycine max]	XP_003525643.1	42 kDa	0.36	1.2	[]	21	25
714	Cluster of 60S ribosomal protein L36-3 [Glycine max] (XP_014628194.1)	XP_014628194.1 [2]	12 kDa	0.33	1.2	[]	26	31
714.1	60S ribosomal protein L36-3 [Glycine max]	XP_014628194.1	12 kDa	0.3	1.2	[]	21	26
714.2	60S ribosomal protein L36-3 isoform X1 [Glycine max]	XP_003536462.1	12 kDa	0.36	1.2	[]	23	27
726	Cluster of beta-ketoacyl-ACP synthetase I-2 [Glycine max] (NP_001237654.1)	NP_001237654.1 [2]	50 kDa	0.35	1.2	[]	20	24
752	Cluster of stromal processing peptidase, chloroplastic [Glycine max] (XP_006573851.1)	XP_006573851.1 [2]	140 kDa	0.31	1.2	[]	22	27
753	PREDICTED: uncharacterized protein LOC100818483 isoform X1 [Glycine max]	XP_006584625.1 (+1)	?	0.36	1.2	[]	23	27
761	uncharacterized protein LOC100305701 [Glycine max]	NP_001235498.1	?	0.33	1.2	[]	27	32
771	V-type proton ATPase subunit D [Glycine max]	XP_003530267.1 (+1)	29 kDa	0.31	1.2	[]	22	27
773.1	(+)-neomenthol dehydrogenase-like isoform X1 [Glycine max]	XP_014628862.1 (+1)	32 kDa	0.3	1.2	[]	20	25
779.2	uncharacterized protein LOC100785835 [Glycine max]	NP_001241171.1	31 kDa	0.4	1.2	[]	19	22
781	26S proteasome regulatory subunit 4 homolog A [Glycine max]	XP_003521331.1 (+1)	50 kDa	0.34	1.2	[]	18	22
790.2	eukaryotic translation initiation factor 3 subunit B [Glycine max]	XP_003522102.1	83 kDa	0.4	1.2	[]	17	20
791	26S proteasome non-ATPase regulatory subunit 7 homolog A [Glycine max]	XP_003538451.1	35 kDa	0.34	1.2	[]	17	21
799.3	short-chain dehydrogenase TIC 32, chloroplastic [Glycine max]	XP_003536459.1	34 kDa	0.38	1.2	[]	13	16
811	Cluster of polyphenol oxidase A1, chloroplastic [Glycine max] (XP_003529305.2)	XP_003529305.2 [2]	71 kDa	0.39	1.2	[]	16	19
811.2	polyphenol oxidase A1, chloroplastic [Glycine max]	XP_003541548.2	70 kDa	0.44	1.2	[]	12	14
812.1	bifunctional aspartokinase/homoserine dehydrogenase, chloroplastic [Glycine max]	XP_003524919.1	100 kDa	0.39	1.2	[]	15	18
814	monooxygenase 2 isoform X1 [Glycine max]	XP_003516652.1	47 kDa	0.37	1.2	[]	25	29
817.1	probable 3-hydroxyisobutyrate dehydrogenase-like 1, mitochondrial [Glycine max]	XP_003530536.2	35 kDa	0.39	1.2	[]	16	19
821	uncharacterized protein LOC100500058 precursor [Glycine max]	NP_001236238.1	17 kDa	0.31	1.2	[]	22	27
822	Cluster of uncharacterized protein LOC100819222 [Glycine max] (NP_001239743.1)	NP_001239743.1 [2]	35 kDa	0.36	1.2	[]	22	26
822.1	uncharacterized protein LOC100819222 [Glycine max]	NP_001239743.1	35 kDa	0.3	1.2	[]	21	26
824	Cluster of PREDICTED: uncharacterized protein LOC100527222 isoform X1 [Glycine max] (XP_014622813.1)	XP_014622813.1 [2]	?	0.37	1.2	[]	25	29
829.1	biotin carboxyl carrier protein of acetyl-CoA carboxylase, chloroplastic [Glycine max]	XP_003534503.1	28 kDa	0.4	1.2	[]	18	21
838.1	polyadenylate-binding protein 2 [Glycine max]	XP_006574897.1	71 kDa	0.32	1.2	[]	36	42
839	serine carboxypeptidase-like 20 [Glycine max]	XP_006599138.1	56 kDa	0.31	1.2	[]	23	28
842	Cluster of probable N-acetyl-gamma-glutamyl-phosphate reductase, chloroplastic [Glycine max] (XP_003529252.1)	XP_003529252.1 [2]	43 kDa	0.35	1.2	[]	19	23
854	Cluster of GDSL esterase/lipase At5g33370 [Glycine max] (XP_014627512.1)	XP_014627512.1 [2]	40 kDa	0.39	1.2	[]	16	19
854.1	GDSL esterase/lipase At5g33370 [Glycine max]	XP_014627512.1	40 kDa	0.38	1.2	[]	13	16
855	Cluster of uncharacterized protein LOC100819843 [Glycine max] (NP_001240928.1)	NP_001240928.1 [2]	39 kDa	0.32	1.2	[]	25	30
855.1	uncharacterized protein LOC100819843 [Glycine max]	NP_001240928.1	39 kDa	0.27	1.2	[]	24	30
860.3	uncharacterized protein LOC100499766 [Glycine max]	NP_001235723.1	26 kDa	0.25	1.2	[]	38	46
861	Cluster of uncharacterized protein LOC100788041 [Glycine max] (XP_003550523.1)	XP_003550523.1 [2]	97 kDa	0.36	1.2	[]	22	26
861.1	uncharacterized protein LOC100788041 [Glycine max]	XP_003550523.1	97 kDa	0.36	1.2	[]	22	26
868	PREDICTED: dirigent protein 22-like [Glycine max]	XP_003516990.1	?	0.35	1.2	[]	19	23
870.1	3-oxoacyl-[acyl-carrier-protein] reductase 4 [Glycine max]	XP_003538564.1	34 kDa	0.39	1.2	[]	15	18
876	Cluster of psbP domain-containing protein 3, chloroplastic [Glycine max] (XP_003522985.1)	XP_003522985.1 [2]	27 kDa	0.37	1.2	[]	24	28
876.1	psbP domain-containing protein 3, chloroplastic [Glycine max]	XP_003522985.1	27 kDa	0.37	1.2	[]	24	28
877	pyruvate dehydrogenase E1 component subunit beta-3, chloroplastic [Glycine max]	XP_003531155.1	44 kDa	0.34	1.2	[]	18	22
886	Cluster of uncharacterized protein LOC100305795 [Glycine max] (NP_001236790.1)	NP_001236790.1 [2]	21 kDa	0.37	1.2	[]	24	28
886.2	nucleoid-associated protein At4g30620, chloroplastic [Glycine max]	XP_003540114.1	21 kDa	0.4	1.2	[]	19	22
901.2	uncharacterized protein LOC100500340 [Glycine max]	NP_001236566.1	12 kDa	0.51	1.2	[]	5	6
905	rhodanese-like domain-containing protein 9, chloroplastic [Glycine max]	XP_003521204.1	26 kDa	0.35	1.2	[]	19	23
922	uncharacterized protein LOC100776131 isoform X1 [Glycine max]	XP_006574383.1	40 kDa	0.36	1.2	[]	21	25
929	Cluster of protein THYLAKOID FORMATION1, chloroplastic [Glycine max] (XP_003543363.1)	XP_003543363.1 [2]	34 kDa	0.25	1.2	[]	28	35
929.2	protein THYLAKOID FORMATION1, chloroplastic [Glycine max]	XP_003540338.1	34 kDa	0.32	1.2	[]	24	29
934.2	pyruvate dehydrogenase E1 component subunit alpha, mitochondrial [Glycine max]	XP_003551999.1	44 kDa	0.23	1.2	[]	32	40
943	fasciclin-like arabinogalactan protein 1 [Glycine max]	XP_003532178.1	44 kDa	0.4	1.2	[]	18	21
958	ribulose bisphosphate carboxylase/oxygenase activase, chloroplastic [Glycine max]	XP_003543716.1	49 kDa	0.3	1.2	[]	42	49
969	Cluster of 50S ribosomal protein L27, chloroplastic [Glycine max] (XP_003522956.1)	XP_003522956.1 [3]	21 kDa	0.4	1.2	[]	17	20
969.1	50S ribosomal protein L27, chloroplastic [Glycine max]	XP_003522956.1 (+1)	21 kDa	0.33	1.2	[]	16	20
969.2	50S ribosomal protein L27, chloroplastic [Glycine max]	XP_003538227.1	21 kDa	0.38	1.2	[]	13	16
985.1	tocopherol cyclase, chloroplastic [Glycine max]	XP_003526485.1	54 kDa	0.39	1.2	[]	15	18
1000.2	PREDICTED: 40S ribosomal protein S27-2 [Glycine max]	XP_003548832.1	?	0.44	1.2	[]	12	14
1003	probable phospholipid hydroperoxide glutathione peroxidase [Glycine max]	XP_003532707.1	25 kDa	0.34	1.2	[]	30	35
1021	Cluster of MFP1 attachment factor 1 [Glycine max] (XP_003523984.1)	XP_003523984.1 [2]	16 kDa	0.35	1.2	[]	19	23
1022.1	mitogen-activated protein kinase 2 [Glycine max]	NP_001235426.1 (+2)	45 kDa	0.38	1.2	[]	14	17
1046	uncharacterized protein LOC100790839 [Glycine max]	NP_001239930.1 (+1)	24 kDa	0.34	1.2	[]	18	22
1062	aquaporin PIP2-4 [Glycine max]	NP_001240223.1 (+1)	31 kDa	0.32	1.2	[]	24	29
1070	aminopeptidase M1 isoform X1 [Glycine max]	XP_006578084.1 (+1)	102 kDa	0.45	1.2	[]	13	15
1071	Cluster of ATP-dependent Clp protease ATP-binding subunit CLPT1, chloroplastic isoform X2 [Glycine max] (XP_003534040.1)	XP_003534040.1 [2]	27 kDa	0.33	1.2	[]	27	32
1084	uncharacterized protein LOC100785157 [Glycine max]	NP_001239644.1	15 kDa	0.4	1.2	[]	18	21
1091	Cluster of calcium-transporting ATPase 4, plasma membrane-type [Glycine max] (XP_014623709.1)	XP_014623709.1 [2]	114 kDa	0.44	1.2	[]	12	14
1091.1	calcium-transporting ATPase 4, plasma membrane-type [Glycine max]	XP_014623709.1	114 kDa	0.44	1.2	[]	10	12
1110	uclacyanin-3 [Glycine max]	XP_003521063.1	19 kDa	0.33	1.2	[]	16	20
1124	UDP-sulfoquinovose synthase, chloroplastic [Glycine max]	XP_003554142.1 (+1)	53 kDa	0.33	1.2	[]	16	20
1128	heme oxygenase 1, chloroplastic [Glycine max]	NP_001304379.1	?	0.51	1.2	[]	5	6
1133.3	isocitrate dehydrogenase [NAD] regulatory subunit 1, mitochondrial isoform X1 [Glycine max]	XP_003537678.1 (+1)	39 kDa	0.44	1.2	[]	10	12
1134.1	inosine-5'-monophosphate dehydrogenase [Glycine max]	XP_003532912.2	51 kDa	0.42	1.2	[]	8	10
1139	cytochrome b-c1 complex subunit 6 [Glycine max]	XP_003531564.1	8 kDa	0.4	1.2	[]	19	22
1150	ATPase ARSA1 [Glycine max]	XP_003556239.1 (+2)	44 kDa	0.37	1.2	[]	12	15
1158	fructose-bisphosphate aldolase 6, cytosolic [Glycine max]	XP_003521445.1	39 kDa	0.19	1.2	[]	45	56
1163	Cluster of dynamin-related protein 5A [Glycine max] (NP_001236182.1)	NP_001236182.1 [4]	68 kDa	0.44	1.2	[]	10	12
1165.1	uncharacterized protein LOC100305583 [Glycine max]	NP_001237446.1	14 kDa	0.44	1.2	[]	11	13
1202	uncharacterized protein LOC100806389 isoform X1 [Glycine max]	XP_003532329.1	50 kDa	0.4	1.2	[]	19	22
1208	Cluster of NADPH--cytochrome P450 reductase [Glycine max] (XP_003526551.1)	XP_003526551.1 [2]	77 kDa	0.44	1.2	[]	12	14
1214	uncharacterized protein LOC100305718 precursor [Glycine max]	NP_001235727.1	20 kDa	0.37	1.2	[]	26	30
1221	Cluster of CBS domain-containing protein isoform X1 [Glycine max] (XP_006574340.1)	XP_006574340.1 [3]	23 kDa	0.37	1.2	[]	12	15
1221.1	CBS domain-containing protein isoform X1 [Glycine max]	XP_006574340.1	23 kDa	0.44	1.2	[]	12	14
1227	1-aminocyclopropane-1-carboxylate oxidase homolog 4 [Glycine max]	XP_003529214.1	44 kDa	0.44	1.2	[]	12	14
1228.1	uncharacterized protein At4g13200, chloroplastic isoform X1 [Glycine max]	XP_003552081.1 (+1)	21 kDa	0.44	1.2	[]	10	12
1248	uncharacterized protein LOC100798328 [Glycine max]	NP_001242355.1	45 kDa	0.44	1.2	[]	12	14
1251	60S ribosomal protein L6-1 [Glycine max]	XP_003531382.1	26 kDa	0.23	1.2	[]	42	51
1260	uncharacterized protein LOC100783648 [Glycine max]	NP_001239801.1	22 kDa	0.42	1.2	[]	8	10
1270	sorbitol dehydrogenase [Glycine max]	XP_003548224.1	39 kDa	0.44	1.2	[]	11	13
1272	pyruvate kinase 1, cytosolic [Glycine max]	XP_014623184.1	58 kDa	0.44	1.2	[]	12	14
1274	dirigent protein 19 [Glycine max]	XP_003534238.1	20 kDa	0.44	1.2	[]	11	13
1281	THO complex subunit 4D isoform X1 [Glycine max]	XP_003537446.1 (+1)	32 kDa	0.44	1.2	[]	12	14
1302	succinate-semialdehyde dehydrogenase, mitochondrial isoform X1 [Glycine max]	XP_003545937.1 (+1)	58 kDa	0.44	1.2	[]	11	13
1307	Cluster of rhodanese-like/PpiC domain-containing protein 12-like [Glycine max] (NP_001276250.1)	NP_001276250.1 [2]	33 kDa	0.44	1.2	[]	12	14
1308	Cluster of aldehyde dehydrogenase family 2 member C4 isoform X1 [Glycine max] (XP_003528912.1)	XP_003528912.1 [2]	55 kDa	0.43	1.2	[]	9	11
1308.1	aldehyde dehydrogenase family 2 member C4 isoform X1 [Glycine max]	XP_003528912.1	55 kDa	0.43	1.2	[]	9	11
1317.2	mitochondrial-processing peptidase subunit alpha [Glycine max]	XP_003530042.1	54 kDa	0.44	1.2	[]	12	14
1318.1	uncharacterized protein LOC100816406 [Glycine max]	XP_003519125.1	49 kDa	0.42	1.2	[]	8	10
1336	4-coumarate--CoA ligase-like 5 isoform X1 [Glycine max]	XP_003545004.1	60 kDa	0.44	1.2	[]	10	12
1345.1	calcium-binding allergen Ole e 8 [Glycine max]	XP_014634193.1	20 kDa	0.44	1.2	[]	11	13
1347.2	beta-glucosidase 44 [Glycine max]	XP_003534146.1	58 kDa	0.51	1.2	[]	5	6
1352	PREDICTED: uncharacterized protein LOC100527924 isoform X1 [Glycine max]	XP_014618729.1	?	0.42	1.2	[]	8	10
1354	Cluster of pre-mRNA-processing factor 39 isoform X2 [Glycine max] (XP_003553509.1)	XP_003553509.1 [4]	91 kDa	0.52	1.2	[]	6	7
1354.1	pre-mRNA-processing factor 39 isoform X2 [Glycine max]	XP_003553509.1 (+1)	91 kDa	0.52	1.2	[]	6	7
1354.2	pre-mRNA-processing factor 39 isoform X2 [Glycine max]	XP_003521310.1 (+1)	91 kDa	0.52	1.2	[]	6	7
1356.2	uncharacterized protein LOC100500283 [Glycine max]	NP_001235799.1	12 kDa	0.52	1.2	[]	6	7
1367	K(+) efflux antiporter 2, chloroplastic [Glycine max]	XP_014633322.1	130 kDa	0.43	1.2	[]	9	11
1369	uncharacterized protein LOC100818459 [Glycine max]	XP_003528314.1	30 kDa	0.42	1.2	[]	8	10
1373	Cluster of diphosphomevalonate decarboxylase MVD2, peroxisomal [Glycine max] (XP_003555870.1)	XP_003555870.1 [2]	46 kDa	0.51	1.2	[]	5	6
1373.1	diphosphomevalonate decarboxylase MVD2, peroxisomal [Glycine max]	XP_003555870.1	46 kDa	0.51	1.2	[]	5	6
1374	uncharacterized protein LOC100306201 [Glycine max]	NP_001235333.1	18 kDa	0.28	1.2	[]	35	42
1395	uncharacterized protein LOC100810515 isoform X2 [Glycine max]	XP_003518617.2	20 kDa	0.44	1.2	[]	10	12
1396	lactoylglutathione lyase GLX1 isoform X1 [Glycine max]	XP_003522707.1	38 kDa	0.4	1.2	[]	19	22
1407	Cluster of uncharacterized protein LOC100802840 [Glycine max] (XP_003531328.1)	XP_003531328.1 [2]	71 kDa	0.52	1.2	[]	6	7
1411	uncharacterized protein LOC100812488 [Glycine max]	XP_003536094.1	26 kDa	0.43	1.2	[]	9	11
1428	uncharacterized protein LOC100306167 [Glycine max]	NP_001238619.1	12 kDa	0.42	1.2	[]	8	10
1435	uncharacterized protein LOC100499687 precursor [Glycine max]	NP_001238362.1	20 kDa	0.43	1.2	[]	9	11
1440	lachrymatory-factor synthase [Glycine max]	XP_003516820.1	19 kDa	0.44	1.2	[]	10	12
1441	uncharacterized protein LOC100805399 [Glycine max]	XP_003521770.1	31 kDa	0.44	1.2	[]	10	12
1449	uncharacterized protein LOC100499826 [Glycine max]	NP_001236536.1 (+2)	26 kDa	0.51	1.2	[]	5	6
1485	glutathione S-transferase L3-like [Glycine max]	NP_001304423.1	27 kDa	0.37	1.2	[]	25	29
1506	uncharacterized protein LOC100789683 [Glycine max]	XP_003538289.1	10 kDa	0.23	1.2	[]	73	85
1507	photosystem I assembly factor PSA3, chloroplastic [Glycine max]	XP_003553862.1	32 kDa	0.43	1.2	[]	9	11
1511	uncharacterized protein LOC100500637 precursor [Glycine max]	NP_001237172.1	?	0.43	1.2	[]	9	11
1539	Cluster of uncharacterized protein LOC100801216 [Glycine max] (XP_006583142.1)	XP_006583142.1 [3]	34 kDa	0.52	1.2	[]	6	7
1539.1	uncharacterized protein LOC100801216 [Glycine max]	XP_006583142.1	34 kDa	0.52	1.2	[]	6	7
1542	Cluster of uncharacterized protein LOC100776337 [Glycine max] (NP_001241020.1)	NP_001241020.1 [3]	28 kDa	0.52	1.2	[]	6	7
1542.1	uncharacterized protein LOC100776337 [Glycine max]	NP_001241020.1	28 kDa	0.52	1.2	[]	6	7
1546	PREDICTED: 60S ribosomal protein L27a-3-like [Glycine max]	XP_003527001.1	?	0.38	1.2	[]	14	17
1547	uncharacterized protein LOC100788441 [Glycine max]	XP_003537411.1	17 kDa	0.39	1.2	[]	16	19
1558	uncharacterized protein LOC100781301 [Glycine max]	NP_001241582.1	25 kDa	0.51	1.2	[]	4	5
1568	binding partner of ACD11 1 [Glycine max]	XP_003516994.1	30 kDa	0.44	1.2	[]	12	14
1575	Cluster of brefeldin A-inhibited guanine nucleotide-exchange protein 5 [Glycine max] (XP_006600423.1)	XP_006600423.1 [3]	198 kDa	0.51	1.2	[]	4	5
1575.1	brefeldin A-inhibited guanine nucleotide-exchange protein 5 [Glycine max]	XP_006600423.1	198 kDa	0.51	1.2	[]	4	5
1575.2	brefeldin A-inhibited guanine nucleotide-exchange protein 5 [Glycine max]	XP_006593978.1 (+1)	198 kDa	0.51	1.2	[]	4	5
1605	transmembrane 9 superfamily member 8 [Glycine max]	XP_003522366.1 (+1)	73 kDa	0.51	1.2	[]	4	5
1611	PTI1-like tyrosine-protein kinase 3-like [Glycine max]	NP_001239619.1 (+2)	40 kDa	0.52	1.2	[]	6	7
1618	uncharacterized protein LOC100809927 [Glycine max]	XP_003546591.1	60 kDa	0.52	1.2	[]	6	7
1621.1	protein ACTIVITY OF BC1 COMPLEX KINASE 8, chloroplastic [Glycine max]	XP_003526823.2	92 kDa	0.51	1.2	[]	4	5
1622	Cluster of uncharacterized protein LOC100500069 [Glycine max] (NP_001236379.1)	NP_001236379.1 [3]	16 kDa	0.52	1.2	[]	6	7
1622.1	uncharacterized protein LOC100500069 [Glycine max]	NP_001236379.1	16 kDa	0.52	1.2	[]	6	7
1637	beta-glucosidase-like SFR2, chloroplastic [Glycine max]	XP_003529504.1	73 kDa	0.52	1.2	[]	6	7
1639.1	SGT1-2 [Glycine max]	NP_001236585.1	41 kDa	0.52	1.2	[]	6	7
1642	trans-cinnamate 4-monooxygenase [Glycine max]	NP_001237317.1	58 kDa	0.51	1.2	[]	4	5
1646	spliceosome-associated protein 130 A [Glycine max]	XP_003556541.1	135 kDa	0.51	1.2	[]	4	5
1661	30S ribosomal protein S13 [Glycine max]	NP_001236787.1	18 kDa	0.51	1.2	[]	5	6
1667	tryptophan--tRNA ligase, cytoplasmic [Glycine max]	XP_003542182.1	46 kDa	0.51	1.2	[]	4	5
1672	serine/threonine protein phosphatase 2A 55 kDa regulatory subunit B beta isoform isoform X2 [Glycine max]	XP_003529950.1 (+1)	57 kDa	0.52	1.2	[]	6	7
1704	Cluster of ubiquitin domain-containing protein DSK2a [Glycine max] (XP_006590744.1)	XP_006590744.1 [4]	57 kDa	0.51	1.2	[]	5	6
1704.1	ubiquitin domain-containing protein DSK2a [Glycine max]	XP_006590744.1	57 kDa	0.51	1.2	[]	5	6
1707	PREDICTED: UDP-glycosyltransferase 88F4-like isoform X2 [Glycine max]	XP_003527568.1	?	0.51	1.2	[]	4	5
1711	PREDICTED: 28 kDa ribonucleoprotein, chloroplastic-like [Glycine max]	XP_003523114.1	?	0.3	1.2	[]	20	25
1727	stem-specific protein TSJT1 [Glycine max]	XP_003529615.1	25 kDa	0.52	1.2	[]	6	7
1733	1-deoxy-D-xylulose 5-phosphate reductoisomerase, chloroplastic-like [Glycine max]	NP_001240062.1	?	0.22	1.2	[]	39	48
1744	Cluster of nuclear factor Y transcription factor isoform X1 [Glycine max] (XP_014627411.1)	XP_014627411.1 [4]	29 kDa	0.52	1.2	[]	6	7
1744.1	nuclear factor Y transcription factor isoform X1 [Glycine max]	XP_014627411.1 (+1)	29 kDa	0.52	1.2	[]	6	7
1752	phenolic glucoside malonyltransferase 1 [Glycine max]	XP_003551761.1	50 kDa	0.51	1.2	[]	4	5
1760	NADH--cytochrome b5 reductase 1 [Glycine max]	XP_003520929.1 (+1)	31 kDa	0.51	1.2	[]	4	5
1791	translation machinery-associated protein 22 isoform X1 [Glycine max]	XP_003533754.1 (+1)	21 kDa	0.51	1.2	[]	5	6
1799	PREDICTED: persulfide dioxygenase ETHE1 homolog, mitochondrial [Glycine max]	XP_003543168.1	?	0.51	1.2	[]	4	5
1814.2	divinyl chlorophyllide a 8-vinyl-reductase, chloroplastic [Glycine max]	XP_003546097.1	45 kDa	0.51	1.2	[]	5	6
1828	acetyl-CoA carboxylase carboxyltransferase beta subunit (chloroplast) [Glycine max]	YP_538774.1	49 kDa	0.51	1.2	[]	4	5
1831	uncharacterized protein LOC100813266 [Glycine max]	NP_001241387.1 (+2)	39 kDa	0.52	1.2	[]	6	7
1846	uncharacterized protein LOC100780734 [Glycine max]	NP_001242651.1	31 kDa	0.51	1.2	[]	4	5
1853	uncharacterized protein LOC100798702 [Glycine max]	NP_001241546.1 (+1)	11 kDa	0.51	1.2	[]	4	5
1862	uncharacterized protein LOC100807997 [Glycine max]	NP_001242117.1	37 kDa	0.51	1.2	[]	4	5
1872	eukaryotic translation initiation factor 3 subunit J [Glycine max]	XP_003534091.1	26 kDa	0.51	1.2	[]	5	6
1873	phosphoinositide phospholipase C 6 isoform X2 [Glycine max]	XP_003552358.1 (+1)	63 kDa	0.51	1.2	[]	5	6
1874	uncharacterized protein LOC100820080 [Glycine max]	XP_006585864.1	48 kDa	0.51	1.2	[]	4	5
1938	uncharacterized protein LOC100526922 [Glycine max]	NP_001236033.1	17 kDa	0.51	1.2	[]	4	5
1962	membrane steroid-binding protein 1 [Glycine max]	XP_003536473.1	26 kDa	0.31	1.2	[]	23	28
1965	uncharacterized protein LOC100803112 [Glycine max]	NP_001239839.1	24 kDa	0.51	1.2	[]	5	6
1973	29 kDa ribonucleoprotein, chloroplastic [Glycine max]	XP_003534278.1 (+1)	31 kDa	0.51	1.2	[]	5	6
2001	Cluster of ABC transporter G family member 36 [Glycine max] (XP_014621614.1)	XP_014621614.1 [5]	168 kDa	0.51	1.2	[]	4	5
2001.1	ABC transporter G family member 36 [Glycine max]	XP_014621614.1	168 kDa	0.51	1.2	[]	4	5
2019	beta-glucosidase 46 isoform X1 [Glycine max]	XP_003529623.1	64 kDa	0.51	1.2	[]	4	5
2039	uncharacterized protein LOC100786274 [Glycine max]	XP_003519237.1	65 kDa	0.51	1.2	[]	4	5
2103	dehydrodolichyl diphosphate synthase 2 isoform X1 [Glycine max]	XP_003544289.1	35 kDa	0.51	1.2	[]	4	5
8.2	glycine dehydrogenase (decarboxylating), mitochondrial [Glycine max]	XP_003544533.1	115 kDa	0.00017	1.3	T1S low, T4S high	509	643
54.1	S-adenosylmethionine synthase [Glycine max]	XP_003546552.1	43 kDa	0.0092	1.3	[]	179	232
60.5	tubulin alpha-3 chain isoform X1 [Glycine max]	XP_003548067.1	50 kDa	0.085	1.3	[]	63	82
79.6	plasma membrane ATPase 4 [Glycine max]	XP_003526452.1	105 kDa	0.14	1.3	[]	59	74
118	Cluster of phosphoglucomutase, chloroplastic [Glycine max] (XP_003536492.1)	XP_003536492.1 [2]	68 kDa	0.028	1.3	[]	159	200
118.1	phosphoglucomutase, chloroplastic [Glycine max]	XP_003536492.1	68 kDa	0.022	1.3	[]	152	194
119.1	phosphoenolpyruvate carboxylase [Glycine max]	NP_001237394.1	111 kDa	0.065	1.3	[]	77	100
137.1	PREDICTED: LOW QUALITY PROTEIN: UDP-D-apiose/UDP-D-xylose synthase 2 [Glycine max]	XP_006592299.2	?	0.086	1.3	[]	86	108
152.1	HSP90 superfamily protein isoform X1 [Glycine max]	XP_006601356.1 (+1)	93 kDa	0.01	1.3	[]	127	171
157	Cluster of methylenetetrahydrofolate reductase 2 [Glycine max] (XP_003527588.1)	XP_003527588.1 [2]	67 kDa	0.027	1.3	[]	96	128
199.2	trifunctional UDP-glucose 4,6-dehydratase/UDP-4-keto-6-deoxy-D-glucose 3,5-epimerase/UDP-4-keto-L-rhamnose-reductase RHM1 [Glycine max]	XP_006594709.1	76 kDa	0.11	1.3	[]	62	79
217.1	heat shock 70 kDa protein 14 [Glycine max]	XP_003543647.1	95 kDa	0.056	1.3	[]	64	86
217.2	heat shock 70 kDa protein 14 [Glycine max]	XP_003546366.1	96 kDa	0.064	1.3	[]	63	84
226.2	2-oxoglutarate dehydrogenase, mitochondrial [Glycine max]	XP_003518655.1	116 kDa	0.061	1.3	[]	61	82
232.5	uncharacterized protein LOC100499980 [Glycine max]	NP_001235133.1	?	0.23	1.3	[]	24	31
256.2	aquaporin PIP2-7 [Glycine max]	XP_003521392.1	31 kDa	0.15	1.3	[]	33	44
260.2	PREDICTED: 30S ribosomal protein 2, chloroplastic isoform X2 [Glycine max]	XP_003531427.1 (+1)	?	0.2	1.3	[]	32	41
272	Cluster of polyadenylate-binding protein RBP45 isoform X1 [Glycine max] (XP_003542872.1)	XP_003542872.1 [5]	45 kDa	0.078	1.3	[]	59	78
272.1	polyadenylate-binding protein RBP45 isoform X1 [Glycine max]	XP_003542872.1	45 kDa	0.16	1.3	[]	51	64
272.2	polyadenylate-binding protein RBP45 [Glycine max]	XP_003549897.1	44 kDa	0.27	1.3	[]	23	29
274	26S proteasome non-ATPase regulatory subunit 2 homolog A [Glycine max]	XP_003539943.1	97 kDa	0.079	1.3	[]	53	71
277	Cluster of pyruvate, phosphate dikinase, chloroplastic [Glycine max] (XP_006600329.1)	XP_006600329.1 [2]	104 kDa	0.11	1.3	[]	53	69
277.2	LOW QUALITY PROTEIN: pyruvate, phosphate dikinase, chloroplastic-like [Glycine max]	XP_014633727.1	104 kDa	0.14	1.3	[]	45	58
293	Cluster of importin subunit alpha-2 [Glycine max] (XP_006597715.1)	XP_006597715.1 [4]	59 kDa	0.087	1.3	[]	57	75
293.1	importin subunit alpha-2 [Glycine max]	XP_006597715.1	59 kDa	0.1	1.3	[]	45	60
293.4	importin subunit alpha-2 [Glycine max]	XP_003521670.1	59 kDa	0.35	1.3	[]	9	12
335.2	patellin-3-like [Glycine max]	NP_001276245.1	49 kDa	0.26	1.3	[]	21	27
338.2	PREDICTED: 60S ribosomal protein L9-like [Glycine max]	XP_003526777.1	?	0.14	1.3	[]	43	56
339	Cluster of V-type proton ATPase subunit C [Glycine max] (XP_003553974.1)	XP_003553974.1 [3]	43 kDa	0.17	1.3	[]	41	52
339.1	V-type proton ATPase subunit C [Glycine max]	XP_003553974.1	43 kDa	0.19	1.3	[]	39	49
339.3	V-type proton ATPase subunit C [Glycine max]	XP_003548919.2	44 kDa	0.18	1.3	[]	34	44
356	glyoxylate/succinic semialdehyde reductase 2, chloroplastic [Glycine max]	XP_003543588.1	35 kDa	0.098	1.3	[]	56	73
360	uncharacterized protein LOC100795218 precursor [Glycine max]	NP_001242215.1	29 kDa	0.19	1.3	[]	39	49
387	Cluster of proteasome subunit alpha type-4 [Glycine max] (XP_003552274.1)	XP_003552274.1 [2]	27 kDa	0.17	1.3	[]	46	58
387.1	proteasome subunit alpha type-4 [Glycine max]	XP_003552274.1	27 kDa	0.15	1.3	[]	40	52
387.2	proteasome subunit alpha type-4 [Glycine max]	XP_006576505.1	27 kDa	0.15	1.3	[]	40	52
389	Cluster of uncharacterized protein LOC100794766 isoform X1 [Glycine max] (XP_003520909.1)	XP_003520909.1 [2]	37 kDa	0.14	1.3	[]	51	65
390	Cluster of PREDICTED: sulfite reductase [ferredoxin], chloroplastic [Glycine max] (XP_003537728.1)	XP_003537728.1 [2]	?	0.19	1.3	[]	31	40
390.1	PREDICTED: sulfite reductase [ferredoxin], chloroplastic [Glycine max]	XP_003537728.1	?	0.22	1.3	[]	30	38
394	Cluster of glutamate decarboxylase [Glycine max] (XP_003548319.1)	XP_003548319.1 [2]	56 kDa	0.11	1.3	[]	62	79
394.1	glutamate decarboxylase [Glycine max]	XP_003548319.1	56 kDa	0.11	1.3	[]	62	79
398.1	enoyl-[acyl-carrier-protein] reductase [NADH], chloroplastic [Glycine max]	XP_006590803.1	41 kDa	0.15	1.3	[]	47	60
403.2	proteasome subunit alpha type-5 [Glycine max]	NP_001235159.1	?	0.084	1.3	[]	49	66
408	Cluster of ribonuclease TUDOR 1 [Glycine max] (XP_003526911.1)	XP_003526911.1 [4]	109 kDa	0.13	1.3	[]	47	61
414.2	uncharacterized protein LOC100793433 [Glycine max]	NP_001242236.1 (+2)	44 kDa	0.19	1.3	[]	39	49
416	Cluster of 4-hydroxy-3-methylbut-2-enyl diphosphate reductase, chloroplastic [Glycine max] (XP_003537898.1)	XP_003537898.1 [2]	52 kDa	0.17	1.3	[]	41	52
434	Cluster of 26S proteasome non-ATPase regulatory subunit 1 homolog A [Glycine max] (XP_003530934.1)	XP_003530934.1 [2]	110 kDa	0.21	1.3	[]	35	44
434.1	26S proteasome non-ATPase regulatory subunit 1 homolog A [Glycine max]	XP_003530934.1	110 kDa	0.2	1.3	[]	32	41
451.2	glyoxylate/succinic semialdehyde reductase 1 [Glycine max]	XP_003548573.1	31 kDa	0.19	1.3	[]	30	39
453	Cluster of eukaryotic peptide chain release factor GTP-binding subunit ERF3A-like isoform X2 [Glycine max] (XP_003525203.1)	XP_003525203.1 [4]	56 kDa	0.22	1.3	[]	21	28
453.1	eukaryotic peptide chain release factor GTP-binding subunit ERF3A-like isoform X2 [Glycine max]	XP_003525203.1 (+1)	56 kDa	0.22	1.3	[]	21	28
453.2	eukaryotic peptide chain release factor GTP-binding subunit ERF3A isoform X2 [Glycine max]	XP_003532534.3 (+1)	64 kDa	0.25	1.3	[]	19	25
465	uncharacterized protein LOC100815639 [Glycine max]	NP_001239752.1	36 kDa	0.19	1.3	[]	37	47
472	osmotin-like protein [Glycine max]	XP_003539684.1	26 kDa	0.19	1.3	[]	38	48
483.2	beta-hexosaminidase 1 [Glycine max]	XP_003518662.1	63 kDa	0.22	1.3	[]	29	37
487.1	coatomer subunit gamma [Glycine max]	XP_003522954.1	99 kDa	0.25	1.3	[]	20	26
490.2	26S proteasome non-ATPase regulatory subunit 4 homolog isoform X1 [Glycine max]	XP_003517168.1	43 kDa	0.21	1.3	[]	26	34
492.2	ATP-dependent Clp protease proteolytic subunit 4, chloroplastic [Glycine max]	XP_003517082.1	33 kDa	0.18	1.3	[]	36	46
509	Cluster of uncharacterized protein LOC100783652 [Glycine max] (NP_001239823.1)	NP_001239823.1 [2]	31 kDa	0.19	1.3	[]	31	40
509.1	uncharacterized protein LOC100783652 [Glycine max]	NP_001239823.1	31 kDa	0.22	1.3	[]	30	38
509.2	bifunctional protein FolD 2 [Glycine max]	XP_003554514.1	32 kDa	0.22	1.3	[]	22	29
517	alanine aminotransferase 2 [Glycine max]	XP_003528736.1 (+1)	60 kDa	0.18	1.3	[]	34	44
520	uncharacterized protein LOC100780934 [Glycine max]	NP_001240950.1	37 kDa	0.16	1.3	[]	37	48
535	40S ribosomal protein S11 [Glycine max]	NP_001236968.1 (+1)	18 kDa	0.16	1.3	[]	37	48
543	Cluster of uncharacterized protein LOC100820062 [Glycine max] (NP_001240140.1)	NP_001240140.1 [2]	36 kDa	0.17	1.3	[]	26	35
543.1	uncharacterized protein LOC100820062 [Glycine max]	NP_001240140.1	36 kDa	0.17	1.3	[]	26	35
552	Cluster of serine--tRNA ligase [Glycine max] (XP_003536082.1)	XP_003536082.1 [2]	51 kDa	0.19	1.3	[]	31	40
552.1	serine--tRNA ligase [Glycine max]	XP_003536082.1	51 kDa	0.23	1.3	[]	31	39
556	protein transport protein SEC31 homolog B [Glycine max]	XP_003539884.2	121 kDa	0.17	1.3	[]	31	41
592	Cluster of hsp70-Hsp90 organizing protein 3 [Glycine max] (XP_003517431.1)	XP_003517431.1 [2]	66 kDa	0.26	1.3	[]	21	27
602.2	psbP domain-containing protein 6, chloroplastic [Glycine max]	XP_003554103.1	28 kDa	0.21	1.3	[]	27	35
609.1	uncharacterized protein LOC100805631 [Glycine max]	NP_001241639.1	17 kDa	0.23	1.3	[]	23	30
609.2	uncharacterized protein LOC100500231 [Glycine max]	NP_001235055.1 (+1)	17 kDa	0.25	1.3	[]	19	25
611	Cluster of 2-isopropylmalate synthase 2, chloroplastic [Glycine max] (XP_003556565.1)	XP_003556565.1 [2]	68 kDa	0.23	1.3	[]	23	30
611.2	2-isopropylmalate synthase 2, chloroplastic [Glycine max]	XP_003536802.1	67 kDa	0.29	1.3	[]	19	24
616	Cluster of probable aspartyl protease At4g16563 [Glycine max] (XP_003553619.1)	XP_003553619.1 [2]	51 kDa	0.17	1.3	[]	26	35
624	Cluster of citrate synthase, glyoxysomal [Glycine max] (XP_003532107.1)	XP_003532107.1 [3]	56 kDa	0.16	1.3	[]	30	40
624.1	citrate synthase, glyoxysomal [Glycine max]	XP_003532107.1	56 kDa	0.22	1.3	[]	29	37
631	Cluster of ATP synthase subunit delta', mitochondrial [Glycine max] (XP_006576693.1)	XP_006576693.1 [2]	21 kDa	0.21	1.3	[]	28	36
632	Cluster of pyruvate dehydrogenase E1 component subunit beta-1, mitochondrial isoform X2 [Glycine max] (XP_006595717.1)	XP_006595717.1 [3]	38 kDa	0.17	1.3	[]	33	43
632.1	pyruvate dehydrogenase E1 component subunit beta-1, mitochondrial isoform X2 [Glycine max]	XP_006595717.1 (+1)	38 kDa	0.23	1.3	[]	31	39
632.2	pyruvate dehydrogenase E1 component subunit beta-1-like [Glycine max]	NP_001241163.1	39 kDa	0.18	1.3	[]	27	36
636	Cluster of ran-binding protein 1 homolog b [Glycine max] (XP_003536403.1)	XP_003536403.1 [2]	24 kDa	0.17	1.3	[]	32	42
636.1	ran-binding protein 1 homolog b [Glycine max]	XP_003536403.1	24 kDa	0.21	1.3	[]	28	36
636.2	ran-binding protein 1 homolog b [Glycine max]	XP_003556169.1	25 kDa	0.21	1.3	[]	27	35
639	Cluster of proteasome subunit alpha type-7 [Glycine max] (XP_003547923.1)	XP_003547923.1 [2]	27 kDa	0.2	1.3	[]	32	41
641.2	uncharacterized protein LOC100800753 [Glycine max]	NP_001241559.1	43 kDa	0.27	1.3	[]	23	29
646	uroporphyrinogen decarboxylase 1, chloroplastic isoform X2 [Glycine max]	XP_003540489.1 (+2)	45 kDa	0.25	1.3	[]	19	25
662	Cluster of outer plastidial membrane protein porin [Glycine max] (XP_003543710.1)	XP_003543710.1 [2]	30 kDa	0.15	1.3	[]	40	52
662.1	outer plastidial membrane protein porin [Glycine max]	XP_003543710.1	30 kDa	0.16	1.3	[]	37	48
662.2	mitochondrial outer membrane protein porin of 34 kDa [Glycine max]	XP_003554316.1	30 kDa	0.22	1.3	[]	30	38
667	Cluster of phospho-2-dehydro-3-deoxyheptonate aldolase 2, chloroplastic [Glycine max] (XP_003545685.1)	XP_003545685.1 [3]	55 kDa	0.26	1.3	[]	21	27
678	Cluster of ubiquitin-activating enzyme E1 1 [Glycine max] (XP_006602078.1)	XP_006602078.1 [4]	124 kDa	0.25	1.3	[]	20	26
701	glutelin type-A 1-like [Glycine max]	NP_001241090.1	38 kDa	0.19	1.3	[]	23	31
707	Cluster of peptidyl-prolyl cis-trans isomerase CYP26-2, chloroplastic [Glycine max] (XP_003525643.1)	XP_003525643.1 [2]	42 kDa	0.23	1.3	[]	23	30
710	26S proteasome non-ATPase regulatory subunit 12 homolog A [Glycine max]	XP_003525095.1 (+1)	50 kDa	0.27	1.3	[]	15	20
721.2	probable aldo-keto reductase 1 isoform X3 [Glycine max]	XP_006577296.1 (+2)	45 kDa	0.27	1.3	[]	15	20
725	Cluster of 26S proteasome non-ATPase regulatory subunit 13-like [Glycine max] (NP_001240184.1)	NP_001240184.1 [2]	44 kDa	0.28	1.3	[]	17	22
725.1	26S proteasome non-ATPase regulatory subunit 13-like [Glycine max]	NP_001240184.1	44 kDa	0.28	1.3	[]	17	22
725.2	uncharacterized protein LOC100793480 [Glycine max]	NP_001240961.1	44 kDa	0.28	1.3	[]	17	22
737	Cluster of uncharacterized protein LOC100500087 [Glycine max] (NP_001236608.1)	NP_001236608.1 [2]	18 kDa	0.25	1.3	[]	20	26
745.1	protein TIC 55, chloroplastic [Glycine max]	XP_003526124.1	61 kDa	0.21	1.3	[]	28	36
745.2	protein TIC 55, chloroplastic [Glycine max]	XP_003522345.2	65 kDa	0.21	1.3	[]	26	34
756	isocitrate dehydrogenase [NAD] catalytic subunit 5, mitochondrial [Glycine max]	XP_003535178.1	39 kDa	0.29	1.3	[]	19	24
757	Cluster of RGG repeats nuclear RNA binding protein A [Glycine max] (XP_003552493.1)	XP_003552493.1 [2]	40 kDa	0.21	1.3	[]	27	35
762	Cluster of malonyltransferase [Glycine max] (NP_001238312.1)	NP_001238312.1 [2]	?	0.23	1.3	[]	24	31
762.1	malonyltransferase [Glycine max]	NP_001238312.1	?	0.23	1.3	[]	24	31
768	Cluster of polyphenol oxidase II, chloroplastic [Glycine max] (XP_006583808.1)	XP_006583808.1 [2]	69 kDa	0.29	1.3	[]	19	24
768.1	polyphenol oxidase II, chloroplastic [Glycine max]	XP_006583808.1	69 kDa	0.29	1.3	[]	19	24
773	Cluster of (+)-neomenthol dehydrogenase-like isoform X1 [Glycine max] (XP_014628862.1)	XP_014628862.1 [5]	32 kDa	0.27	1.3	[]	23	29
775	Cluster of long chain acyl-CoA synthetase 4 [Glycine max] (XP_003517503.1)	XP_003517503.1 [2]	74 kDa	0.3	1.3	[]	12	16
775.1	long chain acyl-CoA synthetase 4 [Glycine max]	XP_003517503.1	74 kDa	0.3	1.3	[]	12	16
782	Cluster of 2-hydroxyacyl-CoA lyase [Glycine max] (XP_003544949.1)	XP_003544949.1 [2]	61 kDa	0.22	1.3	[]	22	29
789.1	uncharacterized protein LOC100499915 [Glycine max]	NP_001237906.1 (+1)	?	0.27	1.3	[]	15	20
790	Cluster of eukaryotic translation initiation factor 3 subunit B [Glycine max] (XP_003529057.1)	XP_003529057.1 [2]	83 kDa	0.24	1.3	[]	18	24
792	T-complex protein 1 subunit epsilon [Glycine max]	XP_003538584.1 (+1)	59 kDa	0.28	1.3	[]	17	22
795	aminoacylase-1 isoform X1 [Glycine max]	XP_003556753.1 (+1)	50 kDa	0.28	1.3	[]	17	22
799.2	uncharacterized protein LOC100783465 [Glycine max]	NP_001240197.1	38 kDa	0.36	1.3	[]	11	14
800	PREDICTED: acid phosphatase 1 [Glycine max]	XP_003529064.1	?	0.28	1.3	[]	16	21
812	Cluster of bifunctional aspartokinase/homoserine dehydrogenase, chloroplastic [Glycine max] (XP_003524919.1)	XP_003524919.1 [2]	100 kDa	0.33	1.3	[]	15	19
812.2	aspartokinase-homoserine dehydrogenase [Glycine max]	NP_001237473.1	100 kDa	0.32	1.3	[]	14	18
842.1	probable N-acetyl-gamma-glutamyl-phosphate reductase, chloroplastic [Glycine max]	XP_003529252.1	43 kDa	0.29	1.3	[]	18	23
856	glutathione S-transferase L3 [Glycine max]	NP_001304567.1	27 kDa	0.22	1.3	[]	22	29
860.1	60S ribosomal protein L6 [Glycine max]	XP_003546871.1	26 kDa	0.099	1.3	[]	43	58
860.2	60S ribosomal protein L6 [Glycine max]	XP_003531428.1	26 kDa	0.17	1.3	[]	41	52
870	Cluster of 3-oxoacyl-[acyl-carrier-protein] reductase 4 [Glycine max] (XP_003538564.1)	XP_003538564.1 [2]	34 kDa	0.33	1.3	[]	15	19
872	Cluster of glycine-rich RNA-binding protein 4, mitochondrial isoform X1 [Glycine max] (XP_014634714.1)	XP_014634714.1 [3]	27 kDa	0.24	1.3	[]	18	24
876.2	psbP domain-containing protein 3, chloroplastic [Glycine max]	XP_003527262.1	27 kDa	0.31	1.3	[]	13	17
886.1	uncharacterized protein LOC100305795 [Glycine max]	NP_001236790.1	21 kDa	0.29	1.3	[]	19	24
903	MLP-like protein 28-like [Glycine max]	NP_001240867.1	18 kDa	0.29	1.3	[]	18	23
908.2	glycine-rich RNA-binding protein blt801 [Glycine max]	XP_003524623.1	28 kDa	0.27	1.3	[]	15	20
929.1	protein THYLAKOID FORMATION1, chloroplastic [Glycine max]	XP_003543363.1	34 kDa	0.25	1.3	[]	20	26
942	glutathione S-transferase GST 25 [Glycine max]	NP_001235036.1	25 kDa	0.27	1.3	[]	15	20
971	Cluster of uncharacterized protein LOC100305539 [Glycine max] (NP_001236789.1)	NP_001236789.1 [2]	16 kDa	0.3	1.3	[]	12	16
971.1	uncharacterized protein LOC100305539 [Glycine max]	NP_001236789.1	16 kDa	0.3	1.3	[]	12	16
971.2	uncharacterized protein LOC100527358 [Glycine max]	NP_001238733.1	15 kDa	0.3	1.3	[]	12	16
985	Cluster of tocopherol cyclase, chloroplastic [Glycine max] (XP_003526485.1)	XP_003526485.1 [3]	54 kDa	0.33	1.3	[]	15	19
989.1	uncharacterized protein LOC100811797 [Glycine max]	NP_001239738.1	32 kDa	0.35	1.3	[]	9	12
993.2	eukaryotic translation initiation factor 3 subunit A [Glycine max]	XP_003554329.1	112 kDa	0.32	1.3	[]	14	18
998	PREDICTED: 30S Ribosomal protein S1 isoform X1 [Glycine max]	XP_003553029.3	?	0.3	1.3	[]	12	16
999.2	uncharacterized protein LOC100500036 [Glycine max]	NP_001235934.1	?	0.26	1.3	[]	22	28
1000	Cluster of uncharacterized protein LOC100499804 [Glycine max] (NP_001236263.1)	NP_001236263.1 [3]	10 kDa	0.33	1.3	[]	15	19
1000.1	uncharacterized protein LOC100499804 [Glycine max]	NP_001236263.1 (+1)	10 kDa	0.32	1.3	[]	14	18
1004	riboflavin synthase [Glycine max]	XP_003539920.1	29 kDa	0.33	1.3	[]	15	19
1008	uncharacterized LOC100527742 precursor [Glycine max]	NP_001236724.1	?	0.31	1.3	[]	13	17
1035.1	PREDICTED: HMG-Y-related protein B [Glycine max]	XP_003544987.1	?	0.36	1.3	[]	11	14
1037.2	uncharacterized protein LOC100799071 [Glycine max]	NP_001242255.1	22 kDa	0.36	1.3	[]	11	14
1038.1	cullin-associated NEDD8-dissociated protein 1 [Glycine max]	XP_006584133.1	134 kDa	0.35	1.3	[]	9	12
1049	uncharacterized protein LOC100526953 [Glycine max]	NP_001236439.1 (+1)	22 kDa	0.42	1.3	[]	7	9
1058	uncharacterized protein LOC100306555 [Glycine max]	NP_001236670.1	20 kDa	0.28	1.3	[]	16	21
1071.2	ATP-dependent Clp protease ATP-binding subunit-like [Glycine max]	NP_001242487.1	28 kDa	0.26	1.3	[]	22	28
1073	Cluster of NADH dehydrogenase [ubiquinone] 1 alpha subcomplex subunit 6 [Glycine max] (XP_003542808.1)	XP_003542808.1 [2]	15 kDa	0.3	1.3	[]	12	16
1090.2	PREDICTED: protein argonaute 1-like [Glycine max]	XP_003548311.1	?	0.35	1.3	[]	9	12
1102	uncharacterized protein LOC100795224 [Glycine max]	XP_003532143.1 (+1)	11 kDa	0.32	1.3	[]	14	18
1109	uncharacterized protein LOC100810571 [Glycine max]	NP_001240037.1	30 kDa	0.32	1.3	[]	14	18
1117.2	eukaryotic translation initiation factor 3 subunit D [Glycine max]	XP_006594590.1	64 kDa	0.41	1.3	[]	6	8
1152.2	50S ribosomal protein L4, chloroplastic [Glycine max]	XP_014633424.1	33 kDa	0.36	1.3	[]	11	14
1167	soyasapogenol B glucuronide galactosyltransferase [Glycine max]	NP_001304384.1	?	0.22	1.3	[]	21	28
1192	Cluster of mediator of RNA polymerase II transcription subunit 36a [Glycine max] (XP_003552116.1)	XP_003552116.1 [3]	33 kDa	0.42	1.3	[]	7	9
1192.1	mediator of RNA polymerase II transcription subunit 36a [Glycine max]	XP_003552116.1 (+1)	33 kDa	0.42	1.3	[]	7	9
1209	Cluster of uncharacterized protein LOC100819858 [Glycine max] (NP_001241027.1)	NP_001241027.1 [2]	23 kDa	0.3	1.3	[]	12	16
1209.1	uncharacterized protein LOC100819858 [Glycine max]	NP_001241027.1	23 kDa	0.3	1.3	[]	12	16
1209.2	uncharacterized protein LOC100499753 [Glycine max]	NP_001235550.1	23 kDa	0.35	1.3	[]	9	12
1213	Cluster of uncharacterized protein LOC100779987 isoform X1 [Glycine max] (XP_006583460.1)	XP_006583460.1 [2]	148 kDa	0.41	1.3	[]	6	8
1213.1	uncharacterized protein LOC100779987 isoform X1 [Glycine max]	XP_006583460.1	148 kDa	0.41	1.3	[]	6	8
1221.2	uncharacterized protein LOC100527191 [Glycine max]	NP_001236211.1 (+1)	23 kDa	0.42	1.3	[]	7	9
1222.2	hexokinase-1 [Glycine max]	XP_003525287.1	54 kDa	0.36	1.3	[]	11	14
1223	uncharacterized protein LOC100815202 [Glycine max]	NP_001240161.1	38 kDa	0.36	1.3	[]	10	13
1239	peptidyl-prolyl cis-trans isomerase FKBP16-3, chloroplastic [Glycine max]	XP_003537922.1 (+1)	25 kDa	0.31	1.3	[]	13	17
1278.2	uncharacterized protein LOC100305974 [Glycine max]	NP_001235728.1	12 kDa	0.41	1.3	[]	6	8
1284	PGR5-like protein 1A, chloroplastic [Glycine max]	XP_003517448.1	35 kDa	0.26	1.3	[]	21	27
1289	membrane steroid-binding protein 1 [Glycine max]	XP_003556099.1	25 kDa	0.22	1.3	[]	30	38
1291	endo-1,3;1,4-beta-D-glucanase [Glycine max]	XP_003542895.1	26 kDa	0.36	1.3	[]	10	13
1307.1	rhodanese-like/PpiC domain-containing protein 12-like [Glycine max]	NP_001276250.1	33 kDa	0.36	1.3	[]	11	14
1318	Cluster of uncharacterized protein LOC100816406 [Glycine max] (XP_003519125.1)	XP_003519125.1 [2]	49 kDa	0.35	1.3	[]	9	12
1345	Cluster of calcium-binding allergen Ole e 8 [Glycine max] (XP_014634193.1)	XP_014634193.1 [2]	20 kDa	0.36	1.3	[]	11	14
1350	D-ribulose kinase isoform X1 [Glycine max]	XP_003537850.1	52 kDa	0.36	1.3	[]	11	14
1357	aromatic aminotransferase ISS1 [Glycine max]	XP_003543661.1	44 kDa	0.42	1.3	[]	7	9
1380	ni-binding urease accessory protein UreG isoform X1 [Glycine max]	XP_006584634.1	31 kDa	0.42	1.3	[]	7	9
1405.2	ubiquitin receptor RAD23c [Glycine max]	XP_003555895.1	42 kDa	0.25	1.3	[]	20	26
1409	glutathione S-transferase GST 23 [Glycine max]	NP_001236903.1	?	0.42	1.3	[]	7	9
1420	Cluster of probable inactive receptor kinase At2g26730 [Glycine max] (XP_006600766.1)	XP_006600766.1 [2]	71 kDa	0.36	1.3	[]	10	13
1420.1	probable inactive receptor kinase At2g26730 [Glycine max]	XP_006600766.1	71 kDa	0.36	1.3	[]	10	13
1420.2	LOW QUALITY PROTEIN: probable inactive receptor kinase At2g26730 [Glycine max]	XP_014630879.1	71 kDa	0.35	1.3	[]	9	12
1424.2	atherin-like [Glycine max]	XP_003524344.1	41 kDa	0.41	1.3	[]	6	8
1442	uncharacterized protein LOC100811673 [Glycine max]	XP_003525168.1	43 kDa	0.42	1.3	[]	7	9
1460	probable cadmium/zinc-transporting ATPase HMA1, chloroplastic [Glycine max]	XP_003550994.1	89 kDa	0.35	1.3	[]	9	12
1466	Cluster of photosystem I chlorophyll a/b-binding protein 6, chloroplastic isoform X1 [Glycine max] (XP_003546513.1)	XP_003546513.1 [3]	29 kDa	0.35	1.3	[]	9	12
1466.1	photosystem I chlorophyll a/b-binding protein 6, chloroplastic isoform X1 [Glycine max]	XP_003546513.1 (+1)	29 kDa	0.35	1.3	[]	9	12
1488	dipeptidyl-peptidase 5 [Glycine max]	XP_003532124.2	82 kDa	0.3	1.3	[]	12	16
1504	Cluster of heat shock protein 90-6, mitochondrial [Glycine max] (XP_003545075.3)	XP_003545075.3 [2]	91 kDa	0.16	1.3	[]	38	49
1504.1	heat shock protein 90-6, mitochondrial [Glycine max]	XP_003545075.3	91 kDa	0.16	1.3	[]	38	49
1504.2	heat shock protein 90-6, mitochondrial [Glycine max]	XP_003519663.1	90 kDa	0.13	1.3	[]	36	48
1514	Cluster of malonate--CoA ligase [Glycine max] (XP_003531671.1)	XP_003531671.1 [2]	66 kDa	0.35	1.3	[]	9	12
1514.1	malonate--CoA ligase [Glycine max]	XP_003531671.1	66 kDa	0.35	1.3	[]	9	12
1549	glutathione hydrolase 1 [Glycine max]	XP_003552129.1	67 kDa	0.51	1.3	[]	3	4
1552	uncharacterized protein LOC100800352 [Glycine max]	XP_014624279.1	55 kDa	0.41	1.3	[]	6	8
1571	nucleosome assembly protein 1;4 [Glycine max]	XP_003546698.1	42 kDa	0.42	1.3	[]	7	9
1574.1	UBP1-associated protein 2C [Glycine max]	XP_006582134.1	45 kDa	0.41	1.3	[]	6	8
1576.1	protein ACTIVITY OF BC1 COMPLEX KINASE 1, chloroplastic isoform X1 [Glycine max]	XP_006596147.1 (+3)	75 kDa	0.51	1.3	[]	3	4
1582	cytochrome P450 72A15 [Glycine max]	XP_003531823.1	61 kDa	0.41	1.3	[]	6	8
1600	UBP1-associated protein 2A [Glycine max]	XP_006576755.1	52 kDa	0.51	1.3	[]	3	4
1614	ATP-dependent Clp protease ATP-binding subunit CLPT1-like [Glycine max]	NP_001241043.1	27 kDa	0.28	1.3	[]	16	21
1625.1	vesicle-associated membrane protein 722 [Glycine max]	XP_003532299.1	25 kDa	0.51	1.3	[]	3	4
1626	probable starch synthase 4, chloroplastic/amyloplastic isoform X2 [Glycine max]	XP_003517680.2 (+1)	77 kDa	0.41	1.3	[]	6	8
1632	nuclear pore complex protein NUP50A [Glycine max]	XP_003546318.1	48 kDa	0.51	1.3	[]	3	4
1639	Cluster of SGT1-2 [Glycine max] (NP_001236585.1)	NP_001236585.1 [2]	41 kDa	0.41	1.3	[]	6	8
1644	uncharacterized protein LOC100787776 [Glycine max]	XP_003526058.1	25 kDa	0.51	1.3	[]	3	4
1655	uncharacterized protein LOC100527356 [Glycine max]	NP_001238705.1	24 kDa	0.41	1.3	[]	6	8
1699	uncharacterized protein LOC100306111 [Glycine max]	NP_001237706.1	11 kDa	0.41	1.3	[]	6	8
1700	histone-lysine N-methyltransferase setd3 [Glycine max]	XP_003530864.1	52 kDa	0.41	1.3	[]	6	8
1736	phenylalanine--tRNA ligase alpha subunit, cytoplasmic [Glycine max]	XP_003537873.1	56 kDa	0.51	1.3	[]	3	4
1763.2	PREDICTED: cinnamoyl-CoA reductase 2 [Glycine max]	XP_003543700.1	?	0.51	1.3	[]	3	4
1773	protein transport protein SEC23 [Glycine max]	XP_003538532.1	85 kDa	0.51	1.3	[]	3	4
1776	ammonium transporter 1 member 1 [Glycine max]	XP_003555734.1	53 kDa	0.51	1.3	[]	3	4
1786	uncharacterized protein LOC100777797 [Glycine max]	XP_003524856.1	66 kDa	0.51	1.3	[]	3	4
1794.2	uncharacterized protein LOC100306590 [Glycine max]	NP_001237193.1 (+1)	19 kDa	0.51	1.3	[]	3	4
1802	bifunctional phosphatase IMPL2, chloroplastic [Glycine max]	XP_003522884.1	33 kDa	0.51	1.3	[]	3	4
1844	prolyl endopeptidase [Glycine max]	XP_003523219.1	82 kDa	0.42	1.3	[]	7	9
1848	aspartic proteinase Asp1 [Glycine max]	XP_003532363.2	47 kDa	0.51	1.3	[]	3	4
1901	acyl-CoA oxidase [Glycine max]	NP_001235564.1	75 kDa	0.31	1.3	[]	13	17
1919	hexokinase-1 [Glycine max]	XP_003516735.1	54 kDa	0.51	1.3	[]	3	4
1922	aldehyde dehydrogenase family 3 member H1 isoform X1 [Glycine max]	XP_003544698.1	54 kDa	0.51	1.3	[]	3	4
1923	uncharacterized protein LOC100790275 [Glycine max]	NP_001239634.1	35 kDa	0.51	1.3	[]	3	4
1941	alpha-mannosidase [Glycine max]	XP_003520192.1	114 kDa	0.51	1.3	[]	3	4
1953	uncharacterized protein LOC100805899 [Glycine max]	XP_003518384.1 (+1)	60 kDa	0.51	1.3	[]	3	4
1972	FKBP-like peptidyl-prolyl cis-trans isomerase family protein isoform X1 [Glycine max]	XP_006576142.1 (+1)	24 kDa	0.51	1.3	[]	3	4
1976	Cluster of zeta-carotene desaturase, chloroplastic/chromoplastic [Glycine max] (XP_003556484.1)	XP_003556484.1 [2]	63 kDa	0.51	1.3	[]	3	4
1976.1	zeta-carotene desaturase, chloroplastic/chromoplastic [Glycine max]	XP_003556484.1	63 kDa	0.51	1.3	[]	3	4
1992	ABC transporter C family member 8 [Glycine max]	XP_003531625.1	164 kDa	0.51	1.3	[]	3	4
2004	phenylalanine--tRNA ligase beta subunit, cytoplasmic [Glycine max]	XP_003524503.2 (+1)	71 kDa	0.51	1.3	[]	3	4
2011	uncharacterized protein LOC100778295 [Glycine max]	NP_001239927.1	60 kDa	0.51	1.3	[]	3	4
2014	berberine bridge enzyme-like 21 [Glycine max]	XP_003546281.1	61 kDa	0.51	1.3	[]	3	4
2045	isocitrate dehydrogenase [NADP] [Glycine max]	XP_003525669.1	53 kDa	0.25	1.3	[]	19	25
2070	uncharacterized protein LOC100500413 [Glycine max]	NP_001237674.1 (+1)	19 kDa	0.51	1.3	[]	3	4
2073	glycogen phosphorylase 1 isoform X1 [Glycine max]	XP_006594571.1	114 kDa	0.51	1.3	[]	3	4
2085	UDP-glycosyltransferase 83A1 [Glycine max]	XP_003531850.1	50 kDa	0.51	1.3	[]	3	4
2121	uncharacterized protein LOC100499849 [Glycine max]	NP_001236874.1 (+1)	15 kDa	0.51	1.3	[]	3	4
2142	RNA-binding KH domain-containing protein PEPPER [Glycine max]	XP_003546434.1	47 kDa	0.51	1.3	[]	3	4
9	Cluster of glyceraldehyde-3-phosphate dehydrogenase A subunit [Glycine max] (NP_001238484.1)	NP_001238484.1 [3]	?	< 0.00010	1.4	T1S low, T4S high	540	773
9.1	glyceraldehyde-3-phosphate dehydrogenase A subunit [Glycine max]	NP_001238484.1 (+1)	?	< 0.00010	1.4	T1S low, T4S high	508	719
54.3	S-adenosylmethionine synthase [Glycine max]	XP_014633684.1	43 kDa	0.0036	1.4	[]	132	184
54.4	S-adenosylmethionine synthase [Glycine max]	XP_003550837.1	43 kDa	0.0058	1.4	[]	133	182
144.4	NADP-dependent malic enzyme isoform X2 [Glycine max]	XP_003522719.1 (+3)	65 kDa	0.19	1.4	[]	16	23
152	Cluster of HSP90 superfamily protein isoform X1 [Glycine max] (XP_006601356.1)	XP_006601356.1 [4]	93 kDa	0.0026	1.4	[]	127	180
152.2	endoplasmin homolog isoform X1 [Glycine max]	XP_003545030.1 (+1)	94 kDa	0.0032	1.4	[]	118	168
199.3	trifunctional UDP-glucose 4,6-dehydratase/UDP-4-keto-6-deoxy-D-glucose 3,5-epimerase/UDP-4-keto-L-rhamnose-reductase RHM1 [Glycine max]	XP_006597977.1	76 kDa	0.14	1.4	[]	31	42
217	Cluster of heat shock 70 kDa protein 14 [Glycine max] (XP_003543647.1)	XP_003543647.1 [5]	95 kDa	0.018	1.4	[]	74	105
226	Cluster of 2-oxoglutarate dehydrogenase, mitochondrial [Glycine max] (XP_006603028.1)	XP_006603028.1 [2]	116 kDa	0.019	1.4	[]	72	102
226.1	2-oxoglutarate dehydrogenase, mitochondrial [Glycine max]	XP_006603028.1	116 kDa	0.036	1.4	[]	71	97
299.1	guanosine nucleotide diphosphate dissociation inhibitor 2 [Glycine max]	XP_003531293.1	50 kDa	0.039	1.4	[]	47	68
299.2	rab GDP dissociation inhibitor alpha-like [Glycine max]	NP_001276273.1	50 kDa	0.039	1.4	[]	47	68
314	Cluster of peroxisomal fatty acid beta-oxidation multifunctional protein AIM1 [Glycine max] (XP_003534202.1)	XP_003534202.1 [2]	78 kDa	0.036	1.4	[]	60	84
314.1	peroxisomal fatty acid beta-oxidation multifunctional protein AIM1 [Glycine max]	XP_003534202.1	78 kDa	0.039	1.4	[]	57	80
314.2	peroxisomal fatty acid beta-oxidation multifunctional protein AIM1 [Glycine max]	XP_003528905.1	78 kDa	0.074	1.4	[]	34	49
334	Cluster of alpha-glucan water dikinase, chloroplastic isoform X1 [Glycine max] (XP_003531993.1)	XP_003531993.1 [2]	164 kDa	0.062	1.4	[]	50	69
334.1	alpha-glucan water dikinase, chloroplastic isoform X1 [Glycine max]	XP_003531993.1	164 kDa	0.051	1.4	[]	49	69
334.2	alpha-glucan water dikinase, chloroplastic [Glycine max]	XP_006602393.1	164 kDa	0.059	1.4	[]	43	61
336	Cluster of DEAD-box ATP-dependent RNA helicase 56 [Glycine max] (XP_003522620.1)	XP_003522620.1 [4]	48 kDa	0.03	1.4	[]	54	78
336.1	DEAD-box ATP-dependent RNA helicase 56 [Glycine max]	XP_003522620.1 (+1)	48 kDa	0.067	1.4	[]	53	72
336.2	DEAD-box ATP-dependent RNA helicase 56 [Glycine max]	XP_003528338.1 (+1)	48 kDa	0.051	1.4	[]	44	63
341.2	probable alpha-mannosidase At5g13980 [Glycine max]	XP_014624449.1	117 kDa	0.33	1.4	[]	7	10
369.2	clathrin light chain 1 [Glycine max]	XP_003545895.1	35 kDa	0.16	1.4	[]	24	33
370	Cluster of carbamoyl-phosphate synthase large chain, chloroplastic [Glycine max] (XP_003542003.2)	XP_003542003.2 [2]	127 kDa	0.16	1.4	[]	18	26
370.2	carbamoyl-phosphate synthase large chain, chloroplastic [Glycine max]	XP_006597315.1	127 kDa	0.19	1.4	[]	16	23
389.2	uncharacterized protein LOC100820521 isoform X1 [Glycine max]	XP_003554067.1	38 kDa	0.14	1.4	[]	31	42
395.1	acetyl-coenzyme A synthetase, chloroplastic/glyoxysomal [Glycine max]	XP_003553322.1	84 kDa	0.19	1.4	[]	17	24
403	Cluster of uncharacterized protein LOC100799919 [Glycine max] (NP_001241191.1)	NP_001241191.1 [2]	26 kDa	0.059	1.4	[]	54	74
403.1	uncharacterized protein LOC100799919 [Glycine max]	NP_001241191.1	26 kDa	0.059	1.4	[]	54	74
431	Cluster of magnesium-protoporphyrin IX monomethyl ester [oxidative] cyclase, chloroplastic [Glycine max] (XP_003521093.1)	XP_003521093.1 [2]	49 kDa	0.12	1.4	[]	37	50
431.1	magnesium-protoporphyrin IX monomethyl ester [oxidative] cyclase, chloroplastic [Glycine max]	XP_003521093.1	49 kDa	0.11	1.4	[]	34	47
456	Cluster of uncharacterized protein LOC100499842 [Glycine max] (NP_001236771.1)	NP_001236771.1 [3]	?	0.11	1.4	[]	28	40
456.1	uncharacterized protein LOC100499842 [Glycine max]	NP_001236771.1	?	0.12	1.4	[]	26	37
456.2	uncharacterized protein LOC100796372 [Glycine max]	NP_001241395.1 (+1)	22 kDa	0.16	1.4	[]	23	32
487	Cluster of coatomer subunit gamma [Glycine max] (XP_003522954.1)	XP_003522954.1 [3]	99 kDa	0.14	1.4	[]	26	36
488	probable aspartyl aminopeptidase [Glycine max]	XP_003526970.1	53 kDa	0.14	1.4	[]	31	42
490.1	uncharacterized protein LOC100803975 [Glycine max]	NP_001242422.1	43 kDa	0.15	1.4	[]	21	30
521	Cluster of 1-aminocyclopropane-1-carboxylate oxidase [Glycine max] (XP_003519448.1)	XP_003519448.1 [3]	36 kDa	0.069	1.4	[]	37	53
521.1	1-aminocyclopropane-1-carboxylate oxidase [Glycine max]	XP_003519448.1	36 kDa	0.069	1.4	[]	37	53
528	Cluster of 60S ribosomal protein L27 [Glycine max] (XP_003531105.1)	XP_003531105.1 [2]	16 kDa	0.2	1.4	[]	18	25
528.1	60S ribosomal protein L27 [Glycine max]	XP_003531105.1	16 kDa	0.2	1.4	[]	18	25
538	26S proteasome regulatory subunit 7 [Glycine max]	XP_003547975.1 (+2)	48 kDa	0.11	1.4	[]	29	41
539	NADH dehydrogenase subunit 7 (chloroplast) [Glycine max]	YP_538812.1	46 kDa	0.1	1.4	[]	27	39
545.3	coatomer subunit alpha-1 [Glycine max]	XP_003523472.1	135 kDa	0.34	1.4	[]	8	11
547	peroxisomal 3-ketoacyl-CoA thiolase [Glycine max]	NP_001238475.1	49 kDa	0.093	1.4	[]	35	49
568.2	uncharacterized protein LOC100305550 [Glycine max]	NP_001236946.1	25 kDa	0.13	1.4	[]	28	39
571.1	NADH dehydrogenase [ubiquinone] iron-sulfur protein 1, mitochondrial [Glycine max]	XP_003538388.1	81 kDa	0.21	1.4	[]	20	27
575	uncharacterized protein LOC100500046 [Glycine max]	NP_001236087.1	19 kDa	0.13	1.4	[]	28	39
576	40S ribosomal protein S9-2-like [Glycine max]	NP_001276185.1	23 kDa	0.13	1.4	[]	23	33
605	BAHD acyltransferase DCR [Glycine max]	XP_003533987.1	50 kDa	0.16	1.4	[]	24	33
609	Cluster of uncharacterized protein LOC100805631 [Glycine max] (NP_001241639.1)	NP_001241639.1 [3]	17 kDa	0.13	1.4	[]	23	33
611.1	2-isopropylmalate synthase 2, chloroplastic [Glycine max]	XP_003556565.1	68 kDa	0.18	1.4	[]	21	29
616.1	probable aspartyl protease At4g16563 [Glycine max]	XP_003553619.1	51 kDa	0.19	1.4	[]	22	30
616.2	probable aspartyl protease At4g16563 [Glycine max]	XP_003520712.1	52 kDa	0.18	1.4	[]	21	29
633.2	T-complex protein 1 subunit delta [Glycine max]	XP_003525207.1	58 kDa	0.15	1.4	[]	21	30
667.1	phospho-2-dehydro-3-deoxyheptonate aldolase 2, chloroplastic [Glycine max]	XP_003545685.1	55 kDa	0.23	1.4	[]	17	23
671.2	PGR5-like protein 1B, chloroplastic [Glycine max]	XP_003549873.1	37 kDa	0.18	1.4	[]	21	29
678.1	ubiquitin-activating enzyme E1 1 [Glycine max]	XP_006602078.1	124 kDa	0.2	1.4	[]	19	26
678.2	ubiquitin-activating enzyme E1 1 [Glycine max]	XP_003518319.2	121 kDa	0.16	1.4	[]	18	26
679	Cluster of GEM-like protein 1 [Glycine max] (XP_003526540.1)	XP_003526540.1 [2]	29 kDa	0.17	1.4	[]	25	34
679.2	uncharacterized protein LOC100794961 [Glycine max]	NP_001242211.1	31 kDa	0.18	1.4	[]	21	29
721.3	probable aldo-keto reductase 1 [Glycine max]	XP_006577284.1	37 kDa	0.34	1.4	[]	8	11
737.1	uncharacterized protein LOC100500087 [Glycine max]	NP_001236608.1	18 kDa	0.2	1.4	[]	19	26
737.2	uncharacterized protein LOC100306646 [Glycine max]	NP_001238100.1	18 kDa	0.19	1.4	[]	17	24
742	Cluster of FAM10 family protein At4g22670 [Glycine max] (XP_003549876.1)	XP_003549876.1 [2]	44 kDa	0.18	1.4	[]	21	29
742.1	FAM10 family protein At4g22670 [Glycine max]	XP_003549876.1	44 kDa	0.17	1.4	[]	20	28
742.2	FAM10 family protein At4g22670 [Glycine max]	XP_003525751.1	43 kDa	0.21	1.4	[]	20	27
745	Cluster of protein TIC 55, chloroplastic [Glycine max] (XP_003526124.1)	XP_003526124.1 [2]	61 kDa	0.15	1.4	[]	28	38
752.1	stromal processing peptidase, chloroplastic [Glycine max]	XP_006573851.1	140 kDa	0.2	1.4	[]	19	26
757.2	uncharacterized protein LOC100807657 [Glycine max]	NP_001241515.1	39 kDa	0.29	1.4	[]	10	14
772.1	IAA-amino acid hydrolase ILR1-like 4 [Glycine max]	XP_003531633.1	49 kDa	0.34	1.4	[]	8	11
782.1	2-hydroxyacyl-CoA lyase [Glycine max]	XP_003544949.1	61 kDa	0.2	1.4	[]	19	26
782.2	2-hydroxyacyl-CoA lyase [Glycine max]	XP_003519304.1	61 kDa	0.19	1.4	[]	17	24
789	Cluster of uncharacterized protein LOC100499915 [Glycine max] (NP_001237906.1)	NP_001237906.1 [3]	?	0.16	1.4	[]	18	26
817.2	probable 3-hydroxyisobutyrate dehydrogenase-like 1, mitochondrial [Glycine max]	XP_003525289.2	35 kDa	0.33	1.4	[]	7	10
826.2	glucose-6-phosphate isomerase, cytosolic [Glycine max]	XP_003554193.1	63 kDa	0.4	1.4	[]	5	7
842.2	probable N-acetyl-gamma-glutamyl-phosphate reductase, chloroplastic [Glycine max]	XP_003555702.1	43 kDa	0.26	1.4	[]	14	19
850	putative elongation factor TypA-like SVR3, chloroplastic [Glycine max]	XP_003535904.1	75 kDa	0.17	1.4	[]	20	28
855.2	PREDICTED: UDP-glucuronic acid decarboxylase 6 [Glycine max]	XP_006590989.1	?	0.21	1.4	[]	20	27
860	Cluster of 60S ribosomal protein L6 [Glycine max] (XP_003546871.1)	XP_003546871.1 [3]	26 kDa	0.065	1.4	[]	46	64
870.2	3-oxoacyl-[acyl-carrier-protein] reductase 4 [Glycine max]	XP_003551837.1	34 kDa	0.26	1.4	[]	14	19
899	uncharacterized protein LOC100785706 isoform X2 [Glycine max]	XP_003547914.1 (+1)	23 kDa	0.23	1.4	[]	16	22
906	Cluster of cell division protein FtsZ homolog 2-1, chloroplastic [Glycine max] (XP_003541462.2)	XP_003541462.2 [3]	51 kDa	0.23	1.4	[]	17	23
906.1	cell division protein FtsZ homolog 2-1, chloroplastic [Glycine max]	XP_003541462.2	51 kDa	0.23	1.4	[]	16	22
908	Cluster of uncharacterized protein LOC100799124 [Glycine max] (NP_001241034.1)	NP_001241034.1 [2]	28 kDa	0.21	1.4	[]	20	27
913	Cluster of PREDICTED: 1,2-dihydroxy-3-keto-5-methylthiopentene dioxygenase 2 [Glycine max] (XP_003536510.1)	XP_003536510.1 [2]	?	0.22	1.4	[]	15	21
913.2	uncharacterized protein LOC100306042 [Glycine max]	NP_001236651.1	?	0.3	1.4	[]	11	15
914.1	ubiquitin carboxyl-terminal hydrolase 12 [Glycine max]	XP_003545531.2	131 kDa	0.25	1.4	[]	13	18
923.1	PREDICTED: uncharacterized protein LOC100527254 isoform X1 [Glycine max]	XP_006576195.1	?	0.17	1.4	[]	19	27
926	Cluster of plastidial pyruvate kinase 2 [Glycine max] (XP_003536439.1)	XP_003536439.1 [3]	64 kDa	0.26	1.4	[]	14	19
926.1	plastidial pyruvate kinase 2 [Glycine max]	XP_003536439.1	64 kDa	0.26	1.4	[]	14	19
928.2	acyl-coenzyme A oxidase 3, peroxisomal [Glycine max]	XP_003539950.1	76 kDa	0.28	1.4	[]	9	13
931	Cluster of uncharacterized protein LOC100792107 [Glycine max] (NP_001239861.1)	NP_001239861.1 [4]	37 kDa	0.33	1.4	[]	7	10
934	Cluster of pyruvate dehydrogenase E1 component subunit alpha, mitochondrial [Glycine max] (XP_003532038.1)	XP_003532038.1 [2]	44 kDa	0.1	1.4	[]	33	46
934.1	pyruvate dehydrogenase E1 component subunit alpha, mitochondrial [Glycine max]	XP_003532038.1	44 kDa	0.11	1.4	[]	28	40
941	26S proteasome non-ATPase regulatory subunit 14 homolog [Glycine max]	XP_003542979.1 (+3)	35 kDa	0.25	1.4	[]	13	18
979	Cluster of UDP-glucuronic acid decarboxylase 2 [Glycine max] (XP_003536125.1)	XP_003536125.1 [3]	48 kDa	0.23	1.4	[]	17	23
979.1	UDP-glucuronic acid decarboxylase 2 [Glycine max]	XP_003536125.1	48 kDa	0.23	1.4	[]	17	23
981	Cluster of uncharacterized protein LOC100306601 [Glycine max] (NP_001237351.1)	NP_001237351.1 [2]	?	0.25	1.4	[]	13	18
981.2	uncharacterized protein LOC100500584 [Glycine max]	NP_001236422.1	20 kDa	0.3	1.4	[]	11	15
989	Cluster of uncharacterized protein LOC100811797 [Glycine max] (NP_001239738.1)	NP_001239738.1 [2]	32 kDa	0.29	1.4	[]	10	14
993	Cluster of eukaryotic translation initiation factor 3 subunit A [Glycine max] (XP_014629335.1)	XP_014629335.1 [2]	112 kDa	0.26	1.4	[]	14	19
993.1	eukaryotic translation initiation factor 3 subunit A [Glycine max]	XP_014629335.1	112 kDa	0.26	1.4	[]	14	19
1022	Cluster of mitogen-activated protein kinase 2 [Glycine max] (NP_001235426.1)	NP_001235426.1 [19]	45 kDa	0.22	1.4	[]	15	21
1038	Cluster of cullin-associated NEDD8-dissociated protein 1 [Glycine max] (XP_006584133.1)	XP_006584133.1 [2]	134 kDa	0.28	1.4	[]	9	13
1052	ribosomal protein L16 (chloroplast) [Glycine max]	YP_538802.1	15 kDa	0.25	1.4	[]	13	18
1063	Cluster of PREDICTED: zinc finger BED domain-containing protein DAYSLEEPER-like [Glycine max] (XP_014621068.1)	XP_014621068.1 [4]	?	0.28	1.4	[]	9	13
1064	uncharacterized protein LOC100781477 [Glycine max]	NP_001242544.1	36 kDa	0.28	1.4	[]	9	13
1112	proline iminopeptidase [Glycine max]	XP_003545761.1	44 kDa	0.25	1.4	[]	13	18
1117	Cluster of eukaryotic translation initiation factor 3 subunit D [Glycine max] (XP_003545990.1)	XP_003545990.1 [2]	64 kDa	0.3	1.4	[]	11	15
1117.1	eukaryotic translation initiation factor 3 subunit D [Glycine max]	XP_003545990.1	64 kDa	0.3	1.4	[]	11	15
1130	betaine aldehyde dehydrogenase 1 [Glycine max]	NP_001234990.1	55 kDa	0.23	1.4	[]	16	22
1137	Cluster of universal stress protein PHOS32 [Glycine max] (XP_003527284.1)	XP_003527284.1 [2]	27 kDa	0.29	1.4	[]	10	14
1137.1	universal stress protein PHOS32 [Glycine max]	XP_003527284.1	27 kDa	0.29	1.4	[]	10	14
1145	Cluster of stearoyl-[acyl-carrier-protein] 9-desaturase, chloroplastic [Glycine max] (NP_001238253.1)	NP_001238253.1 [2]	?	0.3	1.4	[]	11	15
1145.1	stearoyl-[acyl-carrier-protein] 9-desaturase, chloroplastic [Glycine max]	NP_001238253.1	?	0.3	1.4	[]	11	15
1145.2	stearoyl-ACP desaturase 2 [Glycine max]	NP_001238544.1	46 kDa	0.3	1.4	[]	11	15
1154	uncharacterized protein LOC100499808 [Glycine max]	NP_001236314.1 (+1)	12 kDa	0.26	1.4	[]	14	19
1175.1	S-formylglutathione hydrolase [Glycine max]	XP_014618589.1	32 kDa	0.34	1.4	[]	8	11
1175.2	S-formylglutathione hydrolase [Glycine max]	XP_003519088.1	32 kDa	0.4	1.4	[]	5	7
1183	titin homolog isoform X1 [Glycine max]	XP_006599095.2 (+2)	487 kDa	0.33	1.4	[]	7	10
1189	Cluster of imidazole glycerol phosphate synthase hisHF, chloroplastic [Glycine max] (XP_003551874.1)	XP_003551874.1 [2]	63 kDa	0.33	1.4	[]	7	10
1189.1	imidazole glycerol phosphate synthase hisHF, chloroplastic [Glycine max]	XP_003551874.1	63 kDa	0.33	1.4	[]	7	10
1189.2	imidazole glycerol phosphate synthase hisHF, chloroplastic [Glycine max]	XP_003551923.1	63 kDa	0.33	1.4	[]	7	10
1218	Cluster of uncharacterized protein LOC100788645 [Glycine max] (NP_001242547.1)	NP_001242547.1 [2]	46 kDa	0.25	1.4	[]	12	17
1218.1	uncharacterized protein LOC100788645 [Glycine max]	NP_001242547.1	46 kDa	0.25	1.4	[]	12	17
1265	Cluster of malate synthase, glyoxysomal [Glycine max] (XP_003525685.1)	XP_003525685.1 [2]	63 kDa	0.34	1.4	[]	8	11
1265.1	malate synthase, glyoxysomal [Glycine max]	XP_003525685.1	63 kDa	0.34	1.4	[]	8	11
1280	UDP-glycosyltransferase 84B2 [Glycine max]	XP_003536615.2	59 kDa	0.33	1.4	[]	7	10
1282	tripeptidyl-peptidase 2 [Glycine max]	XP_006589538.1	152 kDa	0.33	1.4	[]	7	10
1296	Cluster of phosphoinositide-specific phospholipase C P13 [Glycine max] (NP_001235310.1)	NP_001235310.1 [2]	69 kDa	0.34	1.4	[]	8	11
1296.1	phosphoinositide-specific phospholipase C P13 [Glycine max]	NP_001235310.1	69 kDa	0.34	1.4	[]	8	11
1316	Cluster of uncharacterized protein LOC100305817 [Glycine max] (NP_001237109.1)	NP_001237109.1 [2]	14 kDa	0.33	1.4	[]	7	10
1316.1	uncharacterized protein LOC100305817 [Glycine max]	NP_001237109.1	14 kDa	0.4	1.4	[]	5	7
1321	multiple organellar RNA editing factor 8, chloroplastic/mitochondrial [Glycine max]	XP_003540481.1 (+1)	40 kDa	0.33	1.4	[]	7	10
1340	PREDICTED: probable cinnamyl alcohol dehydrogenase 1 isoform X1 [Glycine max]	XP_014621335.1	?	0.34	1.4	[]	8	11
1386	2Fe-2S ferredoxin-like superfamily protein [Glycine max]	NP_001237037.1	16 kDa	0.29	1.4	[]	10	14
1405	Cluster of ubiquitin receptor RAD23c [Glycine max] (XP_003536688.1)	XP_003536688.1 [2]	43 kDa	0.18	1.4	[]	21	29
1422.1	uncharacterized protein LOC100812989 [Glycine max]	NP_001242645.1	48 kDa	0.4	1.4	[]	5	7
1436	uncharacterized protein LOC100526985 [Glycine max]	NP_001236884.1 (+1)	15 kDa	0.4	1.4	[]	5	7
1452	uncharacterized protein LOC100527010 [Glycine max]	XP_003521680.1 (+2)	27 kDa	0.28	1.4	[]	9	13
1456.1	uncharacterized protein LOC100789825 isoform X1 [Glycine max]	XP_006589063.1 (+1)	97 kDa	0.34	1.4	[]	8	11
1458	acylamino-acid-releasing enzyme isoform X2 [Glycine max]	XP_003536827.2 (+1)	90 kDa	0.4	1.4	[]	5	7
1469	2-C-methyl-D-erythritol 2,4-cyclodiphosphate synthase, chloroplastic-like [Glycine max]	NP_001237894.1	24 kDa	0.33	1.4	[]	7	10
1486	PREDICTED: aldehyde dehydrogenase family 2 member B7, mitochondrial-like [Glycine max]	XP_003517756.1	?	0.12	1.4	[]	25	36
1529	ectonucleotide pyrophosphatase/phosphodiesterase family member 3 [Glycine max]	XP_003517374.1	51 kDa	0.25	1.4	[]	13	18
1538	PREDICTED: histidinol dehydrogenase, chloroplastic-like [Glycine max]	XP_014634231.1	?	0.34	1.4	[]	8	11
1559	Cluster of histidinol dehydrogenase, chloroplastic [Glycine max] (XP_003546272.1)	XP_003546272.1 [2]	51 kDa	0.4	1.4	[]	5	7
1559.1	histidinol dehydrogenase, chloroplastic [Glycine max]	XP_003546272.1	51 kDa	0.4	1.4	[]	5	7
1583	ATP-dependent 6-phosphofructokinase 4, chloroplastic isoform X1 [Glycine max]	XP_003536274.3 (+1)	58 kDa	0.25	1.4	[]	13	18
1597	serine protease SPPA, chloroplastic isoform X1 [Glycine max]	XP_003522978.1	76 kDa	0.4	1.4	[]	5	7
1604	uncharacterized protein LOC100786089 isoform X1 [Glycine max]	XP_003549236.1	35 kDa	0.29	1.4	[]	10	14
1607	thioredoxin H2 [Glycine max]	XP_003552507.1	15 kDa	0.4	1.4	[]	5	7
1693	uncharacterized protein LOC100785537 [Glycine max]	XP_003531543.1	35 kDa	0.4	1.4	[]	5	7
1712	nudix hydrolase 3 [Glycine max]	XP_003543339.1	87 kDa	0.4	1.4	[]	5	7
1780	methylmalonate-semialdehyde dehydrogenase [acylating], mitochondrial isoform X1 [Glycine max]	XP_003531010.1 (+2)	58 kDa	0.4	1.4	[]	5	7
1818	uncharacterized protein LOC100797094 [Glycine max]	NP_001241140.1	33 kDa	0.4	1.4	[]	5	7
1894	Cluster of cysteine proteinase 15A [Glycine max] (XP_003523684.1)	XP_003523684.1 [2]	40 kDa	0.34	1.4	[]	8	11
9.2	PREDICTED: glyceraldehyde-3-phosphate dehydrogenase A, chloroplastic [Glycine max]	XP_003548805.1	?	< 0.00010	1.5	T1S low, T4S high	482	719
54.2	S-adenosylmethionine synthase 1 [Glycine max]	XP_003554569.1	43 kDa	0.0016	1.5	[]	109	161
175.2	phosphoenolpyruvate carboxylase 4 [Glycine max]	XP_006573282.1	118 kDa	0.14	1.5	[]	19	28
217.3	heat shock 70 kDa protein 15 [Glycine max]	XP_014633098.1	95 kDa	0.08	1.5	[]	31	45
232.9	PREDICTED: uncharacterized protein LOC100527366 isoform X1 [Glycine max]	XP_006582876.1	?	0.098	1.5	[]	26	38
293.2	importin subunit alpha-2 [Glycine max]	XP_006606551.1	59 kDa	0.077	1.5	[]	30	44
299	Cluster of guanosine nucleotide diphosphate dissociation inhibitor 2 [Glycine max] (XP_003531293.1)	XP_003531293.1 [2]	50 kDa	0.029	1.5	[]	49	72
320.1	histone H1 [Glycine max]	XP_003536128.1	20 kDa	0.06	1.5	[]	29	44
366.2	glutathione reductase, cytosolic [Glycine max]	XP_006574764.1	54 kDa	0.074	1.5	[]	29	43
370.1	carbamoyl-phosphate synthase large chain, chloroplastic [Glycine max]	XP_003542003.2	127 kDa	0.12	1.5	[]	17	26
395	Cluster of acetyl-coenzyme A synthetase, chloroplastic/glyoxysomal [Glycine max] (XP_003553322.1)	XP_003553322.1 [5]	84 kDa	0.16	1.5	[]	17	25
395.2	acetyl-coenzyme A synthetase, chloroplastic/glyoxysomal isoform X1 [Glycine max]	XP_014624570.1 (+3)	84 kDa	0.16	1.5	[]	17	25
408.3	ribonuclease TUDOR 1-like [Glycine max]	XP_003525164.1	109 kDa	0.19	1.5	[]	11	17
408.4	ribonuclease TUDOR 1 [Glycine max]	XP_003532288.1	109 kDa	0.2	1.5	[]	12	18
431.2	uncharacterized protein LOC100527926 [Glycine max]	NP_001235736.1	?	0.23	1.5	[]	10	15
437	Cluster of 60S ribosomal protein L18a [Glycine max] (NP_001236918.1)	NP_001236918.1 [3]	21 kDa	0.13	1.5	[]	22	32
437.1	60S ribosomal protein L18a [Glycine max]	NP_001236918.1	21 kDa	0.13	1.5	[]	22	32
595	Cluster of protein transport protein SEC13 homolog B [Glycine max] (XP_006586096.1)	XP_006586096.1 [3]	33 kDa	0.068	1.5	[]	27	41
595.1	protein transport protein SEC13 homolog B [Glycine max]	XP_006586096.1 (+1)	33 kDa	0.068	1.5	[]	27	41
631.1	ATP synthase subunit delta', mitochondrial [Glycine max]	XP_006576693.1	21 kDa	0.14	1.5	[]	20	29
652	Cluster of starch synthase 3, chloroplastic/amyloplastic [Glycine max] (XP_014621196.1)	XP_014621196.1 [2]	130 kDa	0.082	1.5	[]	22	34
652.2	starch synthase 3, chloroplastic/amyloplastic isoform X3 [Glycine max]	XP_003546152.1	132 kDa	0.082	1.5	[]	22	34
656	fatty acid hydroperoxide lyase, chloroplastic [Glycine max]	XP_003540282.1	53 kDa	0.13	1.5	[]	22	32
706	threonine--tRNA ligase, mitochondrial 1 [Glycine max]	XP_003517788.1	82 kDa	0.097	1.5	[]	21	32
724.1	translation initiation factor IF-2, chloroplastic [Glycine max]	XP_014634543.1	108 kDa	0.097	1.5	[]	21	32
724.2	translation initiation factor IF-2, chloroplastic [Glycine max]	XP_014623390.1	108 kDa	0.12	1.5	[]	21	31
748.1	uncharacterized protein LOC100813590 [Glycine max]	NP_001241963.1 (+1)	38 kDa	0.24	1.5	[]	11	16
757.1	RGG repeats nuclear RNA binding protein A [Glycine max]	XP_003552493.1	40 kDa	0.12	1.5	[]	17	26
768.2	polyphenol oxidase I, chloroplastic [Glycine max]	XP_006583805.1	69 kDa	0.14	1.5	[]	15	23
777	abscisate beta-glucosyltransferase [Glycine max]	XP_003518708.1	53 kDa	0.18	1.5	[]	15	22
790.1	eukaryotic translation initiation factor 3 subunit B [Glycine max]	XP_003529057.1	83 kDa	0.18	1.5	[]	15	22
794	uncharacterized protein LOC100820540 [Glycine max]	XP_003555823.1	87 kDa	0.11	1.5	[]	23	34
802.1	PREDICTED: LOW QUALITY PROTEIN: probable phosphoribosylformylglycinamidine synthase, chloroplastic/mitochondrial [Glycine max]	XP_014626403.1	?	0.39	1.5	[]	4	6
832	uncharacterized protein LOC100305708 [Glycine max]	NP_001235592.1 (+1)	12 kDa	0.12	1.5	[]	21	31
872.1	glycine-rich RNA-binding protein 4, mitochondrial isoform X1 [Glycine max]	XP_014634714.1 (+1)	27 kDa	0.24	1.5	[]	11	16
872.2	glycine-rich RNA-binding protein 4, mitochondrial [Glycine max]	XP_003552565.1	25 kDa	0.19	1.5	[]	11	17
893	60S ribosomal protein L28-2 [Glycine max]	XP_003543611.1	17 kDa	0.16	1.5	[]	17	25
906.2	cell division protein FtsZ homolog 2-1, chloroplastic [Glycine max]	XP_003521462.1 (+1)	50 kDa	0.19	1.5	[]	11	17
913.1	PREDICTED: 1,2-dihydroxy-3-keto-5-methylthiopentene dioxygenase 2 [Glycine max]	XP_003536510.1	?	0.2	1.5	[]	13	19
914	Cluster of ubiquitin carboxyl-terminal hydrolase 12 [Glycine max] (XP_003545531.2)	XP_003545531.2 [7]	131 kDa	0.2	1.5	[]	13	19
914.2	ubiquitin carboxyl-terminal hydrolase 13 isoform X1 [Glycine max]	XP_003542329.1 (+1)	131 kDa	0.2	1.5	[]	13	19
917	glutaminyl-peptide cyclotransferase [Glycine max]	XP_003533979.2	36 kDa	0.14	1.5	[]	20	29
923	Cluster of PREDICTED: uncharacterized protein LOC100527254 isoform X1 [Glycine max] (XP_006576195.1)	XP_006576195.1 [2]	?	0.14	1.5	[]	19	28
940	uncharacterized protein LOC100793768 [Glycine max]	XP_003540546.1	40 kDa	0.14	1.5	[]	19	28
996	bifunctional 3-dehydroquinate dehydratase/shikimate dehydrogenase, chloroplastic isoform X2 [Glycine max]	XP_003516831.1 (+1)	57 kDa	0.24	1.5	[]	11	16
1027	aldehyde dehydrogenase family 7 member A1 [Glycine max]	XP_003546512.1	54 kDa	0.19	1.5	[]	11	17
1028	Cluster of fumarate hydratase 1, mitochondrial [Glycine max] (XP_003518952.1)	XP_003518952.1 [3]	53 kDa	0.17	1.5	[]	14	21
1028.1	fumarate hydratase 1, mitochondrial [Glycine max]	XP_003518952.1	53 kDa	0.2	1.5	[]	13	19
1028.2	fumarate hydratase 1, mitochondrial [Glycine max]	XP_003536023.1	53 kDa	0.23	1.5	[]	10	15
1035.2	PREDICTED: uncharacterized protein LOC100305747 [Glycine max]	XP_006596504.1	?	0.32	1.5	[]	6	9
1040	PREDICTED: uncharacterized protein LOC100797953 isoform X1 [Glycine max]	XP_006576236.1	?	0.27	1.5	[]	8	12
1059	eukaryotic translation initiation factor 3 subunit H-like [Glycine max]	NP_001240962.1 (+1)	39 kDa	0.19	1.5	[]	11	17
1073.1	NADH dehydrogenase [ubiquinone] 1 alpha subcomplex subunit 6 [Glycine max]	XP_003542808.1	15 kDa	0.24	1.5	[]	11	16
1115.2	glutamate--tRNA ligase, cytoplasmic [Glycine max]	XP_003555767.1	83 kDa	0.27	1.5	[]	8	12
1151	Cluster of uncharacterized protein LOC100781302 [Glycine max] (NP_001241588.1)	NP_001241588.1 [6]	43 kDa	0.27	1.5	[]	8	12
1151.1	uncharacterized protein LOC100781302 [Glycine max]	NP_001241588.1 (+1)	43 kDa	0.27	1.5	[]	8	12
1164.1	asparagine synthetase 2 [Glycine max]	NP_001235721.1	?	0.23	1.5	[]	10	15
1175	Cluster of S-formylglutathione hydrolase [Glycine max] (XP_014618589.1)	XP_014618589.1 [2]	32 kDa	0.27	1.5	[]	8	12
1178	monodehydroascorbate reductase, chloroplastic-like [Glycine max]	NP_001241372.1 (+1)	52 kDa	0.27	1.5	[]	8	12
1194.2	pyruvate dehydrogenase E1 component subunit alpha-3, chloroplastic [Glycine max]	XP_014624295.1	48 kDa	0.27	1.5	[]	8	12
1219.2	NAD(P)H-quinone oxidoreductase subunit M, chloroplastic [Glycine max]	XP_003523420.1	25 kDa	0.23	1.5	[]	10	15
1258.2	putative receptor-like protein kinase At4g00960 [Glycine max]	XP_003517662.1 (+1)	76 kDa	0.51	1.5	[]	2	3
1314	probable nucleoredoxin 1 [Glycine max]	XP_003532006.1	64 kDa	0.39	1.5	[]	4	6
1344.2	uncharacterized protein LOC100813881 isoform X1 [Glycine max]	XP_006584605.1	49 kDa	0.16	1.5	[]	17	25
1364	24-methylenesterol C-methyltransferase 2 [Glycine max]	NP_001304482.1	?	0.32	1.5	[]	6	9
1377	methyl-CpG-binding domain-containing protein 10-like [Glycine max]	NP_001304479.1	?	0.15	1.5	[]	16	24
1392	uncharacterized protein LOC100798372 [Glycine max]	NP_001241126.1 (+2)	52 kDa	0.32	1.5	[]	6	9
1407.1	uncharacterized protein LOC100802840 [Glycine max]	XP_003531328.1	71 kDa	0.39	1.5	[]	4	6
1424	Cluster of HMG I/Y like protein [Glycine max] (NP_001236260.1)	NP_001236260.1 [2]	44 kDa	0.32	1.5	[]	6	9
1431	protein STRICTOSIDINE SYNTHASE-LIKE 4 [Glycine max]	XP_003533788.1	40 kDa	0.32	1.5	[]	6	9
1468	uncharacterized protein LOC100500547 [Glycine max]	NP_001235919.1 (+1)	?	0.27	1.5	[]	8	12
1492	reticulon-like protein B8 [Glycine max]	XP_014634857.1	27 kDa	0.24	1.5	[]	11	16
1496	protein CHAPERONE-LIKE PROTEIN OF POR1, chloroplastic [Glycine max]	XP_006574687.1	31 kDa	0.32	1.5	[]	6	9
1512	AT-hook motif nuclear-localized protein 9 [Glycine max]	XP_014626488.1 (+1)	35 kDa	0.32	1.5	[]	6	9
1525	probable glutathione peroxidase 8 isoform X1 [Glycine max]	XP_003532714.1 (+1)	19 kDa	0.39	1.5	[]	4	6
1539.2	uncharacterized protein LOC100806043 isoform X1 [Glycine max]	XP_003548797.1 (+1)	34 kDa	0.51	1.5	[]	2	3
1542.2	probable pyridoxal 5'-phosphate synthase subunit PDX2 isoform X1 [Glycine max]	XP_014630136.1 (+1)	28 kDa	0.51	1.5	[]	2	3
1550	vacuolar protein sorting-associated protein 32 homolog 2 [Glycine max]	XP_006583569.1	24 kDa	0.32	1.5	[]	6	9
1564	subtilisin-like protease SBT1.7 [Glycine max]	XP_003544482.1	82 kDa	0.32	1.5	[]	6	9
1587	binding partner of ACD11 1 [Glycine max]	XP_003534286.1	30 kDa	0.24	1.5	[]	11	16
1621	Cluster of protein ACTIVITY OF BC1 COMPLEX KINASE 8, chloroplastic [Glycine max] (XP_003526823.2)	XP_003526823.2 [3]	92 kDa	0.39	1.5	[]	4	6
1625	Cluster of vesicle-associated membrane protein 722 [Glycine max] (XP_003532299.1)	XP_003532299.1 [3]	25 kDa	0.39	1.5	[]	4	6
1627	nicotinate phosphoribosyltransferase 2 [Glycine max]	XP_003524648.1 (+1)	62 kDa	0.39	1.5	[]	4	6
1630	uncharacterized LOC100526921 [Glycine max]	NP_001236017.1	27 kDa	0.32	1.5	[]	6	9
1633	PREDICTED: uncharacterized protein LOC100306136 isoform X1 [Glycine max]	XP_014626801.1	?	0.51	1.5	[]	2	3
1634	phosphatase IMPL1, chloroplastic isoform X1 [Glycine max]	XP_003527163.1	39 kDa	0.39	1.5	[]	4	6
1647	1-aminocyclopropane-1-carboxylate oxidase homolog 1 [Glycine max]	XP_006598206.1	42 kDa	0.32	1.5	[]	6	9
1670	5'-methylthioadenosine/S-adenosylhomocysteine nucleosidase 2 isoform X1 [Glycine max]	XP_003522770.1 (+1)	28 kDa	0.39	1.5	[]	4	6
1674	cell division protein FtsZ homolog 1, chloroplastic [Glycine max]	XP_003551732.1 (+1)	44 kDa	0.32	1.5	[]	6	9
1702	Cluster of protein DEK [Glycine max] (XP_003526944.1)	XP_003526944.1 [2]	61 kDa	0.51	1.5	[]	2	3
1702.1	protein DEK [Glycine max]	XP_003526944.1	61 kDa	0.51	1.5	[]	2	3
1732	uncharacterized protein LOC100804209 [Glycine max]	XP_003543293.1	24 kDa	0.51	1.5	[]	2	3
1778	glutamyl-tRNA(Gln) amidotransferase subunit B, chloroplastic/mitochondrial-like [Glycine max]	XP_003525222.1 (+1)	61 kDa	0.39	1.5	[]	4	6
1787	alanine--tRNA ligase, chloroplastic/mitochondrial [Glycine max]	XP_003526788.1	108 kDa	0.51	1.5	[]	2	3
1793.2	pto-interacting protein 1-like [Glycine max]	NP_001241285.1	39 kDa	0.39	1.5	[]	4	6
1804	crocetin glucosyltransferase, chloroplastic [Glycine max]	XP_003552552.1	52 kDa	0.39	1.5	[]	4	6
1808	protein transport protein SEC23 [Glycine max]	XP_003521007.1 (+1)	85 kDa	0.39	1.5	[]	4	6
1817	30S ribosomal protein S20, chloroplastic [Glycine max]	NP_001237852.1	20 kDa	0.39	1.5	[]	4	6
1826	uncharacterized protein LOC100500495 [Glycine max]	NP_001235179.1	21 kDa	0.39	1.5	[]	4	6
1867	Cluster of zeaxanthin epoxidase [Glycine max] (NP_001276261.1)	NP_001276261.1 [2]	74 kDa	0.51	1.5	[]	2	3
1867.1	zeaxanthin epoxidase [Glycine max]	NP_001276261.1	74 kDa	0.51	1.5	[]	2	3
1888	novel plant SNARE 13 [Glycine max]	XP_003550963.1	30 kDa	0.39	1.5	[]	4	6
1889	clathrin interactor EPSIN 1 [Glycine max]	XP_003544513.1 (+1)	61 kDa	0.51	1.5	[]	2	3
1912	Cluster of uncharacterized protein LOC100787459 [Glycine max] (NP_001239633.1)	NP_001239633.1 [2]	41 kDa	0.39	1.5	[]	4	6
1912.1	uncharacterized protein LOC100787459 [Glycine max]	NP_001239633.1	41 kDa	0.39	1.5	[]	4	6
1917.1	phosphatidylinositol 3,4,5-trisphosphate 3-phosphatase and protein-tyrosine-phosphatase PTEN2A [Glycine max]	XP_006605967.1	69 kDa	0.51	1.5	[]	2	3
1921	uncharacterized protein LOC100781602 [Glycine max]	NP_001242012.1	32 kDa	0.39	1.5	[]	4	6
1931	uncharacterized protein LOC100306258 [Glycine max]	NP_001236147.1	24 kDa	0.39	1.5	[]	4	6
1948	DNA gyrase subunit A, chloroplastic/mitochondrial [Glycine max]	XP_006587249.1	103 kDa	0.51	1.5	[]	2	3
1984	uncharacterized protein LOC100810326 isoform X2 [Glycine max]	XP_003519114.1 (+1)	65 kDa	0.51	1.5	[]	2	3
2006	serine--tRNA ligase, chloroplastic/mitochondrial isoform X1 [Glycine max]	XP_003522784.1	56 kDa	0.51	1.5	[]	2	3
2012	peptidyl-prolyl cis-trans isomerase E [Glycine max]	XP_003518783.1	19 kDa	0.51	1.5	[]	2	3
2020	uncharacterized protein LOC100818487 [Glycine max]	NP_001239924.1	33 kDa	0.51	1.5	[]	2	3
2021	uncharacterized protein LOC100305985 [Glycine max]	NP_001235892.1	21 kDa	0.51	1.5	[]	2	3
2022	uncharacterized protein LOC100526964 [Glycine max]	NP_001236573.1 (+1)	11 kDa	0.51	1.5	[]	2	3
2040	uncharacterized protein LOC100781532 [Glycine max]	XP_003540361.1	46 kDa	0.51	1.5	[]	2	3
2065	uncharacterized protein LOC100777958 [Glycine max]	NP_001241501.1	44 kDa	0.51	1.5	[]	2	3
2067	uncharacterized protein At4g14342 isoform X1 [Glycine max]	XP_006585971.1 (+1)	11 kDa	0.51	1.5	[]	2	3
2082	peroxisomal 3-hydroxyisobutyryl-coenzyme A hydrolase [Glycine max]	NP_001238393.1 (+1)	43 kDa	0.51	1.5	[]	2	3
2084	uncharacterized protein LOC100527187 [Glycine max]	NP_001236162.1	23 kDa	0.51	1.5	[]	2	3
2090	aquaporin SIP1-1 [Glycine max]	XP_003527500.1	26 kDa	0.51	1.5	[]	2	3
2094	transmembrane 9 superfamily member 1 [Glycine max]	XP_003540158.1	67 kDa	0.51	1.5	[]	2	3
2098	uridine 5'-monophosphate synthase-like [Glycine max]	NP_001276198.1 (+1)	?	0.51	1.5	[]	2	3
2114	protein YIPF1 homolog [Glycine max]	XP_003521710.1 (+1)	31 kDa	0.51	1.5	[]	2	3
2179	Cluster of serine carboxypeptidase 24 [Glycine max] (XP_003519151.1)	XP_003519151.1 [2]	52 kDa	0.51	1.5	[]	2	3
2179.1	serine carboxypeptidase 24 [Glycine max]	XP_003519151.1	52 kDa	0.51	1.5	[]	2	3
2185	uncharacterized oxidoreductase At4g09670 [Glycine max]	XP_003518411.1	40 kDa	0.51	1.5	[]	2	3
2238	uncharacterized protein LOC100306506 [Glycine max]	NP_001236031.1	13 kDa	0.11	1.5	[]	19	29
2255	ferredoxin C 2, chloroplastic [Glycine max]	XP_003550948.1	20 kDa	0.51	1.5	[]	2	3
2292	GDSL esterase/lipase At1g09390 [Glycine max]	XP_003554606.1	40 kDa	0.51	1.5	[]	2	3
229.2	uncharacterized protein LOC100797023 [Glycine max]	NP_001240145.1	41 kDa	0.12	1.6	[]	16	25
229.4	probable fructokinase-5 [Glycine max]	XP_003535409.1 (+1)	35 kDa	0.21	1.6	[]	8	13
415	Cluster of uncharacterized protein LOC100499978 [Glycine max] (NP_001235102.1)	NP_001235102.1 [2]	24 kDa	0.031	1.6	[]	29	47
415.1	uncharacterized protein LOC100499978 [Glycine max]	NP_001235102.1	24 kDa	0.041	1.6	[]	26	42
415.2	60S ribosomal protein L13a-4 [Glycine max]	XP_006586250.1	24 kDa	0.049	1.6	[]	25	40
437.2	uncharacterized protein LOC100306174 [Glycine max]	NP_001238728.1	21 kDa	0.11	1.6	[]	15	24
503	succinate dehydrogenase [ubiquinone] flavoprotein subunit 1, mitochondrial [Glycine max]	XP_003537582.1	69 kDa	0.039	1.6	[]	29	46
533	Cluster of T-complex protein 1 subunit alpha [Glycine max] (XP_003531270.1)	XP_003531270.1 [2]	59 kDa	0.029	1.6	[]	28	46
533.1	T-complex protein 1 subunit alpha [Glycine max]	XP_003531270.1	59 kDa	0.029	1.6	[]	28	46
571	Cluster of NADH dehydrogenase [ubiquinone] iron-sulfur protein 1, mitochondrial [Glycine max] (XP_003538388.1)	XP_003538388.1 [2]	81 kDa	0.046	1.6	[]	24	39
592.2	hsp70-Hsp90 organizing protein 3 [Glycine max]	XP_003538668.1	66 kDa	0.13	1.6	[]	14	22
595.2	protein transport protein SEC13 homolog B [Glycine max]	XP_014626600.1	33 kDa	0.061	1.6	[]	21	34
652.1	starch synthase 3, chloroplastic/amyloplastic [Glycine max]	XP_014621196.1	130 kDa	0.077	1.6	[]	21	33
653.2	DEAD-box ATP-dependent RNA helicase 3, chloroplastic [Glycine max]	XP_003554590.1	84 kDa	0.057	1.6	[]	20	33
683.3	uncharacterized protein LOC100306458 [Glycine max]	NP_001235349.1	17 kDa	0.13	1.6	[]	13	21
690.2	topless-related protein 3 [Glycine max]	XP_006604796.1	124 kDa	0.3	1.6	[]	5	8
690.4	PREDICTED: topless-related protein 3-like isoform X1 [Glycine max]	XP_014618667.1 (+1)	?	0.22	1.6	[]	9	14
690.5	topless-related protein 3 [Glycine max]	XP_006606545.1	125 kDa	0.22	1.6	[]	9	14
724	Cluster of translation initiation factor IF-2, chloroplastic [Glycine max] (XP_014634543.1)	XP_014634543.1 [2]	108 kDa	0.077	1.6	[]	21	33
744	Cluster of lysine--tRNA ligase, cytoplasmic [Glycine max] (XP_014619685.1)	XP_014619685.1 [3]	69 kDa	0.093	1.6	[]	16	26
744.1	lysine--tRNA ligase, cytoplasmic [Glycine max]	XP_014619685.1	69 kDa	0.093	1.6	[]	16	26
748	Cluster of uncharacterized protein LOC100813590 [Glycine max] (NP_001241963.1)	NP_001241963.1 [5]	38 kDa	0.14	1.6	[]	11	18
760	Cluster of PREDICTED: 26S proteasome non-ATPase regulatory subunit 11 homolog [Glycine max] (XP_014630019.1)	XP_014630019.1 [3]	?	0.058	1.6	[]	24	38
760.1	PREDICTED: 26S proteasome non-ATPase regulatory subunit 11 homolog [Glycine max]	XP_014630019.1	?	0.058	1.6	[]	24	38
772	Cluster of IAA-amino acid hydrolase ILR1-like 4 [Glycine max] (XP_003531633.1)	XP_003531633.1 [4]	49 kDa	0.093	1.6	[]	16	26
772.2	IAA-amino acid hydrolase ILR1-like 4 [Glycine max]	XP_003543612.1	48 kDa	0.11	1.6	[]	15	24
772.4	IAA-amino acid hydrolase ILR1-like 4 [Glycine max]	XP_003546640.1	48 kDa	0.15	1.6	[]	12	19
773.2	(+)-neomenthol dehydrogenase [Glycine max]	XP_014633323.1	32 kDa	0.15	1.6	[]	12	19
789.2	uncharacterized protein LOC100775624 [Glycine max]	NP_001241339.1	21 kDa	0.15	1.6	[]	12	19
799	Cluster of uncharacterized protein LOC100796920 [Glycine max] (NP_001242868.1)	NP_001242868.1 [3]	?	0.069	1.6	[]	23	36
799.1	uncharacterized protein LOC100796920 [Glycine max]	NP_001242868.1	?	0.1	1.6	[]	18	28
813.2	glutathione synthetase, chloroplastic [Glycine max]	XP_003521719.2	61 kDa	0.13	1.6	[]	14	22
818	uncharacterized protein LOC100527145 [Glycine max]	NP_001235560.1	?	0.069	1.6	[]	19	31
854.2	GDSL esterase/lipase At5g33370 [Glycine max]	XP_003521784.1	40 kDa	0.3	1.6	[]	5	8
859	15-cis-phytoene desaturase, chloroplastic/chromoplastic [Glycine max]	XP_003538537.1	63 kDa	0.093	1.6	[]	16	26
889	uncharacterized protein LOC100499975 [Glycine max]	NP_001235054.1 (+1)	16 kDa	0.1	1.6	[]	14	23
923.2	nascent polypeptide-associated complex subunit alpha-like protein 1 [Glycine max]	XP_006604308.1	22 kDa	0.1	1.6	[]	18	28
970	Cluster of subtilisin-like protease SBT1.6 [Glycine max] (XP_003540860.1)	XP_003540860.1 [2]	82 kDa	0.22	1.6	[]	9	14
989.2	eukaryotic translation initiation factor 3 subunit F [Glycine max]	XP_003538452.1	32 kDa	0.3	1.6	[]	5	8
1009	ribonuclease 2 [Glycine max]	XP_003528806.1	30 kDa	0.22	1.6	[]	9	14
1021.2	MFP1 attachment factor 1 [Glycine max]	XP_003525916.1	16 kDa	0.21	1.6	[]	8	13
1042	acetylornithine aminotransferase, mitochondrial [Glycine max]	XP_006583516.1	50 kDa	0.14	1.6	[]	11	18
1051	beta-amylase isoform X2 [Glycine max]	XP_003540325.2	69 kDa	0.13	1.6	[]	14	22
1063.1	PREDICTED: zinc finger BED domain-containing protein DAYSLEEPER-like [Glycine max]	XP_014621068.1	?	0.21	1.6	[]	8	13
1063.2	zinc finger BED domain-containing protein DAYSLEEPER [Glycine max]	XP_014625131.1	129 kDa	0.3	1.6	[]	5	8
1073.2	uncharacterized protein LOC100499925 [Glycine max]	NP_001238080.1	15 kDa	0.22	1.6	[]	9	14
1090	Cluster of protein argonaute 1 [Glycine max] (XP_003534084.1)	XP_003534084.1 [3]	117 kDa	0.18	1.6	[]	10	16
1115	Cluster of glutamate--tRNA ligase, cytoplasmic [Glycine max] (XP_003536004.1)	XP_003536004.1 [2]	83 kDa	0.21	1.6	[]	8	13
1115.1	glutamate--tRNA ligase, cytoplasmic [Glycine max]	XP_003536004.1	83 kDa	0.21	1.6	[]	8	13
1123	plastidal glycolate/glycerate translocator 1, chloroplastic [Glycine max]	XP_003547813.2	54 kDa	0.14	1.6	[]	11	18
1155	matrix metalloproteinase precursor [Glycine max]	NP_001236529.1	?	0.1	1.6	[]	14	23
1166	Cluster of glucan endo-1,3-beta-glucosidase precursor [Glycine max] (NP_001238474.1)	NP_001238474.1 [3]	38 kDa	0.18	1.6	[]	10	16
1166.1	glucan endo-1,3-beta-glucosidase precursor [Glycine max]	NP_001238474.1	38 kDa	0.18	1.6	[]	10	16
1171	PREDICTED: uncharacterized protein LOC100789496 isoform X1 [Glycine max]	XP_014618989.1	?	0.22	1.6	[]	9	14
1180	lysM domain-containing GPI-anchored protein 2 [Glycine max]	XP_003524821.1	40 kDa	0.3	1.6	[]	5	8
1192.2	mediator of RNA polymerase II transcription subunit 36a [Glycine max]	XP_003537503.1	33 kDa	0.3	1.6	[]	5	8
1235	uncharacterized protein LOC100802918 [Glycine max]	NP_001240176.1	16 kDa	0.18	1.6	[]	10	16
1250	fe-S cluster assembly factor HCF101, chloroplastic isoform X1 [Glycine max]	XP_003528907.1	58 kDa	0.25	1.6	[]	7	11
1254	uncharacterized protein LOC100500557 [Glycine max]	NP_001236074.1	?	0.18	1.6	[]	10	16
1263	uncharacterized protein LOC100786059 [Glycine max]	XP_003530960.1	64 kDa	0.22	1.6	[]	9	14
1276	Cluster of uncharacterized protein LOC100499841 [Glycine max] (NP_001236758.1)	NP_001236758.1 [2]	15 kDa	0.22	1.6	[]	9	14
1295	Cluster of uncharacterized protein LOC100820203 [Glycine max] (NP_001241528.1)	NP_001241528.1 [2]	31 kDa	0.22	1.6	[]	9	14
1295.1	uncharacterized protein LOC100820203 [Glycine max]	NP_001241528.1	31 kDa	0.22	1.6	[]	9	14
1311	uncharacterized protein LOC100499948 [Glycine max]	NP_001238446.1	11 kDa	0.3	1.6	[]	5	8
1343	uncharacterized protein LOC100803623 [Glycine max]	NP_001242027.1	14 kDa	0.25	1.6	[]	7	11
1344	Cluster of uncharacterized protein LOC100809066 [Glycine max] (NP_001240201.1)	NP_001240201.1 [2]	41 kDa	0.1	1.6	[]	18	28
1344.1	uncharacterized protein LOC100809066 [Glycine max]	NP_001240201.1	41 kDa	0.077	1.6	[]	17	28
1405.1	ubiquitin receptor RAD23c [Glycine max]	XP_003536688.1	43 kDa	0.099	1.6	[]	17	27
1493	RNA polymerase alpha subunit (chloroplast) [Glycine max]	YP_538797.1	39 kDa	0.25	1.6	[]	7	11
1518	uncharacterized protein LOC100305568 [Glycine max]	NP_001237216.1	16 kDa	0.25	1.6	[]	7	11
1553	uncharacterized protein LOC100790426 [Glycine max]	NP_001241071.1 (+1)	34 kDa	0.3	1.6	[]	5	8
1585	uncharacterized protein LOC100306106 [Glycine max]	NP_001237627.1 (+1)	28 kDa	0.3	1.6	[]	5	8
1588	uncharacterized protein LOC100499940 [Glycine max]	NP_001238318.1	19 kDa	0.3	1.6	[]	5	8
1689	uncharacterized protein LOC100527183 [Glycine max]	NP_001236108.1	24 kDa	0.3	1.6	[]	5	8
1731	probable serine protease EDA2 [Glycine max]	XP_014624399.1	55 kDa	0.14	1.6	[]	11	18
1987	aminopeptidase P1 [Glycine max]	XP_003537557.1	73 kDa	0.25	1.6	[]	7	11
2081	methyl-CpG-binding domain-containing protein 11 [Glycine max]	XP_014632153.1	34 kDa	0.18	1.6	[]	10	16
2275	uncharacterized protein LOC100527417 [Glycine max]	NP_001235777.1	25 kDa	0.25	1.6	[]	7	11
284	50S ribosomal protein L1, chloroplastic [Glycine max]	XP_003534390.1 (+1)	38 kDa	0.0069	1.7	[]	35	61
442.1	linoleate 13S-lipoxygenase 2-1, chloroplastic [Glycine max]	XP_003537948.1	104 kDa	0.018	1.7	[]	28	48
487.2	coatomer subunit gamma-2 [Glycine max]	XP_003541056.1	99 kDa	0.041	1.7	[]	19	33
533.2	T-complex protein 1 subunit alpha [Glycine max]	XP_003524991.1	59 kDa	0.024	1.7	[]	25	43
552.2	serine--tRNA ligase [Glycine max]	XP_003556504.1	51 kDa	0.054	1.7	[]	19	32
653.1	DEAD-box ATP-dependent RNA helicase 3, chloroplastic [Glycine max]	XP_003521635.1	84 kDa	0.037	1.7	[]	21	36
744.2	lysine--tRNA ligase, cytoplasmic isoform X1 [Glycine max]	XP_006600364.1 (+1)	69 kDa	0.19	1.7	[]	7	12
770.2	uncharacterized protein LOC100805278 [Glycine max]	NP_001241093.1	30 kDa	0.081	1.7	[]	14	24
774	Cluster of protein PLASTID MOVEMENT IMPAIRED 1 [Glycine max] (XP_003525205.1)	XP_003525205.1 [2]	94 kDa	0.054	1.7	[]	19	32
774.1	protein PLASTID MOVEMENT IMPAIRED 1 [Glycine max]	XP_003525205.1	94 kDa	0.054	1.7	[]	19	32
796.2	leucine--tRNA ligase, cytoplasmic [Glycine max]	XP_006590571.1	127 kDa	0.098	1.7	[]	13	22
816	protein disulfide isomerase-like 1-4 [Glycine max]	XP_003538207.1	65 kDa	0.037	1.7	[]	21	36
881.1	uncharacterized protein LOC100782001 [Glycine max]	NP_001241205.1	34 kDa	0.041	1.7	[]	19	33
884	Cluster of eukaryotic translation initiation factor [Glycine max] (XP_006575314.1)	XP_006575314.1 [4]	86 kDa	0.098	1.7	[]	13	22
1005	PREDICTED: uncharacterized protein LOC100306381 isoform X1 [Glycine max]	XP_006586622.1	?	0.24	1.7	[]	6	10
1018	D-3-phosphoglycerate dehydrogenase 2, chloroplastic [Glycine max]	XP_003529507.1	66 kDa	0.064	1.7	[]	18	30
1047	NAD-dependent malic enzyme 59 kDa isoform, mitochondrial [Glycine max]	XP_003528871.1	67 kDa	0.19	1.7	[]	7	12
1061	argininosuccinate lyase, chloroplastic isoform X1 [Glycine max]	XP_003522764.1 (+1)	57 kDa	0.11	1.7	[]	11	19
1090.1	protein argonaute 1 [Glycine max]	XP_003534084.1	117 kDa	0.17	1.7	[]	9	15
1233.2	lethal leaf spot 1-like protein [Glycine max]	NP_001236883.1	64 kDa	0.37	1.7	[]	3	5
1279	Cluster of ABC transporter C family member 4 [Glycine max] (XP_006588594.1)	XP_006588594.1 [2]	168 kDa	0.19	1.7	[]	7	12
1279.1	ABC transporter C family member 4 [Glycine max]	XP_006588594.1	168 kDa	0.19	1.7	[]	7	12
1309	Cluster of protein TRIGALACTOSYLDIACYLGLYCEROL 2, chloroplastic [Glycine max] (XP_014620819.1)	XP_014620819.1 [2]	42 kDa	0.37	1.7	[]	3	5
1309.1	protein TRIGALACTOSYLDIACYLGLYCEROL 2, chloroplastic [Glycine max]	XP_014620819.1	42 kDa	0.37	1.7	[]	3	5
1503.1	gamma carbonic anhydrase 1, mitochondrial [Glycine max]	XP_003537599.1	29 kDa	0.24	1.7	[]	6	10
1589	putative photosystem II 5 KD protein [Glycine max]	NP_001237828.1	11 kDa	0.19	1.7	[]	7	12
1651	uncharacterized protein LOC100789495 [Glycine max]	NP_001241596.1 (+1)	17 kDa	0.19	1.7	[]	7	12
1658	probable plastid-lipid-associated protein 11, chloroplastic isoform X2 [Glycine max]	XP_006573219.1 (+1)	27 kDa	0.37	1.7	[]	3	5
1741	anthocyanidin 3-O-glucosyltransferase 7 [Glycine max]	XP_003543134.1	50 kDa	0.37	1.7	[]	3	5
1745	Cluster of uncharacterized protein At4g15545 [Glycine max] (XP_014625415.1)	XP_014625415.1 [2]	37 kDa	0.37	1.7	[]	3	5
1745.1	uncharacterized protein At4g15545 [Glycine max]	XP_014625415.1	37 kDa	0.37	1.7	[]	3	5
1762	uncharacterized protein LOC100775395 isoform X1 [Glycine max]	XP_006575298.1 (+2)	101 kDa	0.37	1.7	[]	3	5
1765.2	uncharacterized protein LOC100500421 [Glycine max]	NP_001237806.1	?	0.37	1.7	[]	3	5
1820	valine--tRNA ligase, mitochondrial 1 isoform X2 [Glycine max]	XP_003536485.1 (+1)	120 kDa	0.37	1.7	[]	3	5
1823	beta-xylosidase/alpha-L-arabinofuranosidase 1 [Glycine max]	XP_003531557.1	84 kDa	0.37	1.7	[]	3	5
1825	2-methylene-furan-3-one reductase [Glycine max]	XP_003553850.1	34 kDa	0.37	1.7	[]	3	5
1843	glycine--tRNA ligase, chloroplastic/mitochondrial 2 isoform X1 [Glycine max]	XP_003520424.2 (+1)	124 kDa	0.37	1.7	[]	3	5
1897	Cluster of cinnamyl-alcohol dehydrogenase [Glycine max] (NP_001241491.1)	NP_001241491.1 [2]	39 kDa	0.37	1.7	[]	3	5
1897.1	cinnamyl-alcohol dehydrogenase [Glycine max]	NP_001241491.1	39 kDa	0.37	1.7	[]	3	5
1899	Cluster of tetraspanin domain-containing protein [Glycine max] (NP_001240069.1)	NP_001240069.1 [2]	32 kDa	0.37	1.7	[]	3	5
1952	uncharacterized protein LOC100803098 [Glycine max]	NP_001241976.1 (+1)	21 kDa	0.37	1.7	[]	3	5
2009	calcium-dependent protein kinase 33 [Glycine max]	XP_003519577.1 (+1)	59 kDa	0.37	1.7	[]	3	5
2013	beta-ureidopropionase [Glycine max]	XP_003529260.1	46 kDa	0.37	1.7	[]	3	5
2035	oleoyl-acyl carrier protein thioesterase 1, chloroplastic [Glycine max]	XP_006602508.1	42 kDa	0.37	1.7	[]	3	5
2047	Cluster of uncharacterized protein LOC100811254 [Glycine max] (XP_003551324.1)	XP_003551324.1 [2]	19 kDa	0.37	1.7	[]	3	5
2047.1	uncharacterized protein LOC100811254 [Glycine max]	XP_003551324.1	19 kDa	0.37	1.7	[]	3	5
2089	NADH dehydrogenase subunit 2 (mitochondrion) [Glycine max]	YP_007516850.1	53 kDa	0.37	1.7	[]	3	5
2236	dynamin-related protein 1C [Glycine max]	XP_003525224.1	69 kDa	0.37	1.7	[]	3	5
54.5	S-adenosylmethionine synthase 1 [Glycine max]	XP_003536032.1	43 kDa	< 0.00010	1.8	T1S low, T4S high	71	130
428	PREDICTED: alcohol dehydrogenase class-3 [Glycine max]	XP_003521319.1	?	0.0025	1.8	[]	38	69
442	Cluster of linoleate 13S-lipoxygenase 2-1, chloroplastic [Glycine max] (XP_003537948.1)	XP_003537948.1 [2]	104 kDa	0.0049	1.8	[]	31	57
529	Cluster of peroxisomal fatty acid beta-oxidation multifunctional protein MFP2 [Glycine max] (XP_003529561.1)	XP_003529561.1 [3]	79 kDa	0.0054	1.8	[]	32	58
529.1	peroxisomal fatty acid beta-oxidation multifunctional protein MFP2 [Glycine max]	XP_003529561.1	79 kDa	0.0069	1.8	[]	32	57
529.2	peroxisomal fatty acid beta-oxidation multifunctional protein [Glycine max]	NP_001234975.1	?	0.0083	1.8	[]	28	51
570	Cluster of PREDICTED: aspartate-semialdehyde dehydrogenase [Glycine max] (XP_003525219.1)	XP_003525219.1 [2]	?	0.035	1.8	[]	17	31
570.1	PREDICTED: aspartate-semialdehyde dehydrogenase [Glycine max]	XP_003525219.1	?	0.035	1.8	[]	17	31
571.2	NADH dehydrogenase [ubiquinone] iron-sulfur protein 1, mitochondrial [Glycine max]	XP_003553011.1	81 kDa	0.055	1.8	[]	16	28
633	Cluster of cytosolic chaperonin [Glycine max] (NP_001237404.1)	NP_001237404.1 [2]	?	0.024	1.8	[]	22	39
633.1	cytosolic chaperonin [Glycine max]	NP_001237404.1	?	0.026	1.8	[]	20	36
638	3-isopropylmalate dehydratase large subunit, chloroplastic [Glycine max]	XP_003545044.1 (+1)	55 kDa	0.015	1.8	[]	23	42
653	Cluster of DEAD-box ATP-dependent RNA helicase 3, chloroplastic [Glycine max] (XP_003521635.1)	XP_003521635.1 [3]	84 kDa	0.024	1.8	[]	22	39
690	Cluster of topless-related protein 1 isoform X1 [Glycine max] (XP_014634634.1)	XP_014634634.1 [10]	125 kDa	0.055	1.8	[]	16	28
690.3	topless-related protein 4 isoform X2 [Glycine max]	XP_003549747.1 (+3)	125 kDa	0.18	1.8	[]	6	11
721	Cluster of probable aldo-keto reductase 1 [Glycine max] (NP_001236007.1)	NP_001236007.1 [6]	?	0.015	1.8	[]	23	42
759.3	carbonic anhydrase 2 [Glycine max]	XP_006585949.1	28 kDa	0.035	1.8	[]	20	35
770	Cluster of gamma carbonic anhydrase 1, mitochondrial [Glycine max] (XP_003523810.1)	XP_003523810.1 [2]	30 kDa	0.032	1.8	[]	19	34
770.1	gamma carbonic anhydrase 1, mitochondrial [Glycine max]	XP_003523810.1	30 kDa	0.046	1.8	[]	17	30
796	Cluster of leucine--tRNA ligase, cytoplasmic [Glycine max] (XP_006573714.1)	XP_006573714.1 [2]	126 kDa	0.056	1.8	[]	13	24
881	Cluster of uncharacterized protein LOC100782001 [Glycine max] (NP_001241205.1)	NP_001241205.1 [2]	34 kDa	0.032	1.8	[]	19	34
884.1	eukaryotic translation initiation factor [Glycine max]	XP_006575314.1	86 kDa	0.083	1.8	[]	11	20
884.2	eukaryotic translation initiation factor [Glycine max]	XP_003549535.1	87 kDa	0.1	1.8	[]	10	18
970.1	subtilisin-like protease SBT1.6 [Glycine max]	XP_003540860.1	82 kDa	0.15	1.8	[]	8	14
985.2	tocopherol cyclase, chloroplastic isoform X1 [Glycine max]	XP_003522704.1 (+1)	55 kDa	0.18	1.8	[]	6	11
1082	uncharacterized protein LOC100500331 [Glycine max]	NP_001236459.1	11 kDa	0.051	1.8	[]	15	27
1100	probable acyl-CoA dehydrogenase IBR3 isoform X1 [Glycine max]	XP_014623451.1	92 kDa	0.29	1.8	[]	4	7
1129	outer envelope membrane protein 7 [Glycine max]	XP_003521243.1	8 kDa	0.18	1.8	[]	6	11
1134	Cluster of inosine-5'-monophosphate dehydrogenase [Glycine max] (XP_003532912.2)	XP_003532912.2 [2]	51 kDa	0.15	1.8	[]	8	14
1184	uncharacterized protein LOC100797254 [Glycine max]	XP_014620094.1	32 kDa	0.1	1.8	[]	10	18
1194	Cluster of pyruvate dehydrogenase E1 component subunit alpha-3, chloroplastic [Glycine max] (XP_014633217.1)	XP_014633217.1 [2]	48 kDa	0.15	1.8	[]	8	14
1200	uncharacterized protein LOC100805096 [Glycine max]	XP_003527014.1	36 kDa	0.15	1.8	[]	8	14
1219	Cluster of uncharacterized protein LOC100527195 [Glycine max] (NP_001236257.1)	NP_001236257.1 [2]	25 kDa	0.1	1.8	[]	10	18
1230	PREDICTED: LOW QUALITY PROTEIN: uncharacterized protein LOC100797435 [Glycine max]	XP_014630020.1	?	0.15	1.8	[]	8	14
1264	phosphomethylpyrimidine synthase, chloroplastic [Glycine max]	XP_003551304.1	72 kDa	0.13	1.8	[]	9	16
1268	beta-adaptin-like protein C [Glycine max]	XP_003538073.1	100 kDa	0.29	1.8	[]	4	7
1276.1	uncharacterized protein LOC100499841 [Glycine max]	NP_001236758.1	15 kDa	0.15	1.8	[]	8	14
1358	uncharacterized protein LOC100819290 [Glycine max]	XP_003554398.1	14 kDa	0.18	1.8	[]	6	11
1378	alternative NAD(P)H-ubiquinone oxidoreductase C1, chloroplastic/mitochondrial [Glycine max]	XP_003525138.1	60 kDa	0.18	1.8	[]	6	11
1412	vacuolar-sorting receptor 1 [Glycine max]	XP_003555992.1	70 kDa	0.22	1.8	[]	5	9
1422	Cluster of uncharacterized protein LOC100812989 [Glycine max] (NP_001242645.1)	NP_001242645.1 [3]	48 kDa	0.22	1.8	[]	5	9
1422.2	3-dehydroquinate synthase isoform X1 [Glycine max]	XP_014619379.1 (+1)	46 kDa	0.22	1.8	[]	5	9
1450	ruvB-like 2 [Glycine max]	XP_014634945.1	51 kDa	0.29	1.8	[]	4	7
1457	putative glutathione S-transferase [Glycine max]	NP_001240954.1 (+1)	37 kDa	0.18	1.8	[]	6	11
1464	uncharacterized protein LOC100500288 [Glycine max]	NP_001235874.1	15 kDa	0.18	1.8	[]	6	11
1482	Cluster of DEAD-box ATP-dependent RNA helicase 37 [Glycine max] (XP_003531232.1)	XP_003531232.1 [3]	67 kDa	0.29	1.8	[]	4	7
1482.1	DEAD-box ATP-dependent RNA helicase 37 [Glycine max]	XP_003531232.1 (+1)	67 kDa	0.29	1.8	[]	4	7
1494	multicopper oxidase LPR2 [Glycine max]	XP_003555951.1 (+1)	65 kDa	0.18	1.8	[]	6	11
1570	uncharacterized protein LOC100305574 [Glycine max]	XP_003538137.1 (+1)	8 kDa	0.29	1.8	[]	4	7
1574	Cluster of UBP1-associated protein 2C [Glycine max] (XP_006582134.1)	XP_006582134.1 [2]	45 kDa	0.18	1.8	[]	6	11
1593	Cluster of DEAD-box ATP-dependent RNA helicase 8 [Glycine max] (XP_003521117.1)	XP_003521117.1 [2]	57 kDa	0.22	1.8	[]	5	9
1593.1	DEAD-box ATP-dependent RNA helicase 8 [Glycine max]	XP_003521117.1	57 kDa	0.22	1.8	[]	5	9
1656	uncharacterized protein LOC100798000 [Glycine max]	NP_001242068.1	38 kDa	0.29	1.8	[]	4	7
1782	metalloendoproteinase 5-MMP [Glycine max]	XP_014626918.1	33 kDa	0.29	1.8	[]	4	7
1835	Cluster of bifunctional riboflavin biosynthesis protein RIBA 1, chloroplastic [Glycine max] (XP_003532604.1)	XP_003532604.1 [5]	59 kDa	0.29	1.8	[]	4	7
1835.1	bifunctional riboflavin biosynthesis protein RIBA 1, chloroplastic [Glycine max]	XP_003532604.1 (+2)	59 kDa	0.29	1.8	[]	4	7
1850	uncharacterized protein LOC100306718 [Glycine max]	NP_001235407.1	24 kDa	0.29	1.8	[]	4	7
1877	pyruvate dehydrogenase E1 component subunit alpha-1, mitochondrial [Glycine max]	XP_003519292.1	43 kDa	0.055	1.8	[]	16	28
1894.2	uncharacterized protein LOC100778716 precursor [Glycine max]	NP_001241450.1	40 kDa	0.22	1.8	[]	5	9
1896	Cluster of LOW QUALITY PROTEIN: glutamine--tRNA ligase [Glycine max] (XP_014628294.1)	XP_014628294.1 [2]	90 kDa	0.29	1.8	[]	4	7
1934	pyruvate kinase 1, cytosolic isoform X1 [Glycine max]	XP_003556287.1	58 kDa	0.056	1.8	[]	13	24
1937.1	uncharacterized protein LOC100305496 [Glycine max]	NP_001236218.1 (+1)	?	0.29	1.8	[]	4	7
217.4	heat shock 70 kDa protein 14 isoform X1 [Glycine max]	XP_003531683.1 (+1)	94 kDa	0.0088	1.9	[]	23	44
353.2	UDP-glucose 6-dehydrogenase 4-like [Glycine max]	NP_001304614.1 (+1)	?	0.051	1.9	[]	12	23
558	Cluster of eukaryotic translation initiation factor 3 subunit E [Glycine max] (XP_014618587.1)	XP_014618587.1 [2]	51 kDa	0.0073	1.9	[]	24	46
558.1	eukaryotic translation initiation factor 3 subunit E [Glycine max]	XP_014618587.1	51 kDa	0.0097	1.9	[]	24	45
558.2	eukaryotic translation initiation factor 3 subunit E [Glycine max]	XP_003519090.1	51 kDa	0.013	1.9	[]	21	40
796.1	leucine--tRNA ligase, cytoplasmic [Glycine max]	XP_006573714.1	126 kDa	0.051	1.9	[]	12	23
809	proliferating cell nuclear antigen [Glycine max]	XP_003551328.1	30 kDa	0.051	1.9	[]	12	23
853	Cluster of translocase of chloroplast 159, chloroplastic-like [Glycine max] (XP_003524230.1)	XP_003524230.1 [2]	133 kDa	0.029	1.9	[]	15	29
853.1	translocase of chloroplast 159, chloroplastic-like [Glycine max]	XP_003524230.1	133 kDa	0.029	1.9	[]	15	29
864	probable bifunctional methylthioribulose-1-phosphate dehydratase/enolase-phosphatase E1 [Glycine max]	XP_003540469.1	57 kDa	0.051	1.9	[]	12	23
881.2	succinate--CoA ligase [ADP-forming] subunit alpha, mitochondrial [Glycine max]	XP_003548295.1	34 kDa	0.026	1.9	[]	17	32
983	uncharacterized protein LOC100797411 [Glycine max]	NP_001241480.1 (+1)	26 kDa	0.11	1.9	[]	8	15
1164	Cluster of asparagine synthetase 2 [Glycine max] (NP_001235721.1)	NP_001235721.1 [4]	?	0.076	1.9	[]	10	19
1194.1	pyruvate dehydrogenase E1 component subunit alpha-3, chloroplastic [Glycine max]	XP_014633217.1	48 kDa	0.14	1.9	[]	7	13
1266.1	uncharacterized protein LOC100306064 [Glycine max]	NP_001236975.1	?	0.14	1.9	[]	7	13
1339	probable cinnamyl alcohol dehydrogenase [Glycine max]	XP_003555961.1	39 kDa	0.14	1.9	[]	7	13
1595.1	ras-related protein RABH1b [Glycine max]	XP_003517383.1 (+1)	23 kDa	0.076	1.9	[]	10	19
1629	alpha-galactosidase 3 [Glycine max]	XP_006581728.1	48 kDa	0.14	1.9	[]	7	13
335.4	patellin-3 [Glycine max]	XP_003522462.1	62 kDa	0.1	2	[]	7	14
369.3	clathrin light chain 1 [Glycine max]	XP_003542762.1	34 kDa	0.2	2	[]	4	8
437.3	uncharacterized protein LOC100306365 [Glycine max]	NP_001237679.1	21 kDa	0.1	2	[]	7	14
442.2	linoleate 13S-lipoxygenase 2-1, chloroplastic [Glycine max]	XP_003539375.1	104 kDa	0.0066	2	[]	23	45
1038.2	cullin-associated NEDD8-dissociated protein 1 [Glycine max]	XP_003550095.1	134 kDa	0.16	2	[]	5	10
1091.2	calcium-transporting ATPase 4, plasma membrane-type [Glycine max]	XP_003535887.1	114 kDa	0.2	2	[]	4	8
1151.2	ERBB-3 BINDING PROTEIN 1 [Glycine max]	XP_003516956.1 (+1)	43 kDa	0.35	2	[]	2	4
1226	photosystem I chlorophyll a/b-binding protein 5, chloroplastic [Glycine max]	XP_003528272.2	31 kDa	0.13	2	[]	6	12
1236	cytochrome c oxidase subunit 2, mitochondrial [Glycine max]	NP_001276209.1	?	0.26	2	[]	3	6
1265.2	malate synthase, glyoxysomal [Glycine max]	XP_003549843.1	63 kDa	0.16	2	[]	5	10
1298	Cluster of calreticulin-3 [Glycine max] (XP_003534500.1)	XP_003534500.1 [2]	50 kDa	0.35	2	[]	2	4
1298.1	calreticulin-3 [Glycine max]	XP_003534500.1	50 kDa	0.35	2	[]	2	4
1299	metalloendoproteinase 1 precursor [Glycine max]	NP_001235535.1	?	0.1	2	[]	7	14
1318.2	uncharacterized protein LOC100819759 [Glycine max]	XP_003517917.1	49 kDa	0.51	2	[]	1	2
1331	Cluster of uncharacterized protein LOC100798615 [Glycine max] (NP_001241047.1)	NP_001241047.1 [2]	29 kDa	0.1	2	[]	7	14
1331.2	uncharacterized protein LOC100806917 [Glycine max]	NP_001239641.1	29 kDa	0.35	2	[]	2	4
1447	methionine S-methyltransferase isoform X2 [Glycine max]	XP_006598777.1 (+1)	121 kDa	0.2	2	[]	4	8
1472	PREDICTED: aspartate aminotransferase, mitochondrial [Glycine max]	XP_003527337.1	?	0.2	2	[]	4	8
1477	dihydrolipoyllysine-residue acetyltransferase component 1 of pyruvate dehydrogenase complex, mitochondrial [Glycine max]	XP_003556288.1	68 kDa	0.16	2	[]	5	10
1503	Cluster of gamma carbonic anhydrase 1, mitochondrial [Glycine max] (XP_003537599.1)	XP_003537599.1 [2]	29 kDa	0.13	2	[]	6	12
1515	Cluster of pyrophosphate--fructose 6-phosphate 1-phosphotransferase subunit beta [Glycine max] (XP_003529650.1)	XP_003529650.1 [3]	62 kDa	0.2	2	[]	4	8
1515.1	pyrophosphate--fructose 6-phosphate 1-phosphotransferase subunit beta [Glycine max]	XP_003529650.1	62 kDa	0.35	2	[]	2	4
1516	Cluster of dolichyl-diphosphooligosaccharide--protein glycosyltransferase subunit 2 [Glycine max] (XP_003537048.1)	XP_003537048.1 [3]	75 kDa	0.35	2	[]	2	4
1516.2	dolichyl-diphosphooligosaccharide--protein glycosyltransferase subunit 2 [Glycine max]	XP_003554291.1	75 kDa	0.35	2	[]	2	4
1524	threonine--tRNA ligase, chloroplastic/mitochondrial 2 [Glycine max]	XP_006604617.1	75 kDa	0.13	2	[]	6	12
1595	Cluster of ras-related protein RABH1b [Glycine max] (XP_003517383.1)	XP_003517383.1 [6]	23 kDa	0.055	2	[]	10	20
1595.2	PREDICTED: uncharacterized protein LOC100527651 isoform X1 [Glycine max]	XP_014630796.1	?	0.055	2	[]	10	20
1615	protein LOW PSII ACCUMULATION 3, chloroplastic [Glycine max]	XP_006573466.1	36 kDa	0.16	2	[]	5	10
1625.2	vesicle-associated membrane protein 722 [Glycine max]	XP_006583934.1	25 kDa	0.51	2	[]	1	2
1671	protein TIC 22, chloroplastic [Glycine max]	XP_003523922.1	29 kDa	0.35	2	[]	2	4
1690	uncharacterized protein LOC100305490 [Glycine max]	NP_001236145.1 (+1)	24 kDa	0.51	2	[]	1	2
1696	methionine--tRNA ligase, chloroplastic/mitochondrial [Glycine max]	XP_003536765.1	68 kDa	0.26	2	[]	3	6
1705	Cluster of insulin-degrading enzyme-like 1, peroxisomal [Glycine max] (XP_003521175.1)	XP_003521175.1 [2]	112 kDa	0.2	2	[]	4	8
1705.1	insulin-degrading enzyme-like 1, peroxisomal [Glycine max]	XP_003521175.1	112 kDa	0.2	2	[]	4	8
1720.2	dihydrolipoyllysine-residue acetyltransferase component 5 of pyruvate dehydrogenase complex, chloroplastic [Glycine max]	XP_003536381.1	49 kDa	0.13	2	[]	6	12
1758	polypyrimidine tract-binding protein homolog 3-like isoform X1 [Glycine max]	XP_006605402.1 (+1)	49 kDa	0.26	2	[]	3	6
1763	Cluster of uncharacterized protein LOC100789070 [Glycine max] (NP_001240058.1)	NP_001240058.1 [2]	37 kDa	0.2	2	[]	4	8
1763.1	uncharacterized protein LOC100789070 [Glycine max]	NP_001240058.1	37 kDa	0.2	2	[]	4	8
1765	Cluster of uncharacterized protein LOC100527411 [Glycine max] (NP_001235689.1)	NP_001235689.1 [2]	11 kDa	0.2	2	[]	4	8
1765.1	uncharacterized protein LOC100527411 [Glycine max]	NP_001235689.1	11 kDa	0.2	2	[]	4	8
1767.2	4-coumarate--CoA ligase-like 9 [Glycine max]	XP_003523137.1	63 kDa	0.51	2	[]	1	2
1785	alcohol dehydrogenase-like 7 isoform X1 [Glycine max]	XP_003519482.1 (+1)	42 kDa	0.2	2	[]	4	8
1793.1	pto-interacting protein 1-like isoform X1 [Glycine max]	XP_006574465.1	39 kDa	0.26	2	[]	3	6
1801	protein NRT1/ PTR FAMILY 6.4 [Glycine max]	XP_003519455.1 (+1)	65 kDa	0.35	2	[]	2	4
1806	uncharacterized protein LOC100500489 [Glycine max]	NP_001235085.1	18 kDa	0.35	2	[]	2	4
1836.1	PREDICTED: uncharacterized protein LOC100306375 isoform X1 [Glycine max]	XP_006588384.1	?	0.2	2	[]	4	8
1836.2	early light-induced protein [Glycine max]	NP_001235754.1	?	0.2	2	[]	4	8
1856	uncharacterized protein LOC100803217 [Glycine max]	XP_003549575.1	14 kDa	0.35	2	[]	2	4
1884	glucosyltransferase [Glycine max]	NP_001237242.1	?	0.26	2	[]	3	6
1886	TOM1-like protein 4 [Glycine max]	XP_003523415.1	56 kDa	0.26	2	[]	3	6
1925	fasciclin-like arabinogalactan protein 1, partial [Glycine max]	XP_006603146.1	33 kDa	0.26	2	[]	3	6
1928	ethanolamine-phosphate cytidylyltransferase [Glycine max]	XP_003552337.1	47 kDa	0.26	2	[]	3	6
1933	uncharacterized protein LOC100306217 [Glycine max]	NP_001235557.1	?	0.26	2	[]	3	6
1937	Cluster of uncharacterized protein LOC100305496 [Glycine max] (NP_001236218.1)	NP_001236218.1 [3]	?	0.2	2	[]	4	8
1939	NPL4-like protein 1 [Glycine max]	XP_003521523.1	47 kDa	0.26	2	[]	3	6
1942	ABC transporter B family member 28 isoform X1 [Glycine max]	XP_003534020.1	78 kDa	0.35	2	[]	2	4
1950	protein RCC2 [Glycine max]	XP_006581182.1	58 kDa	0.26	2	[]	3	6
1971	uncharacterized protein LOC100305623 [Glycine max]	NP_001238113.1 (+1)	20 kDa	0.26	2	[]	3	6
1980	Cluster of eukaryotic translation initiation factor 5B [Glycine max] (XP_003556148.1)	XP_003556148.1 [2]	148 kDa	0.35	2	[]	2	4
1980.1	eukaryotic translation initiation factor 5B [Glycine max]	XP_003556148.1	148 kDa	0.35	2	[]	2	4
1982.1	protein TSS isoform X1 [Glycine max]	XP_003525941.1 (+1)	204 kDa	0.51	2	[]	1	2
1982.2	protein TSS [Glycine max]	XP_014630182.1	204 kDa	0.51	2	[]	1	2
1986	uncharacterized protein LOC100805603 isoform X1 [Glycine max]	XP_003555709.1	87 kDa	0.51	2	[]	1	2
1988	protein TRIGALACTOSYLDIACYLGLYCEROL 4, chloroplastic [Glycine max]	XP_003529011.1	52 kDa	0.51	2	[]	1	2
1989	uncharacterized protein LOC100306233 precursor [Glycine max]	NP_001235773.1	?	0.26	2	[]	3	6
1990	phospholipase D delta isoform X1 [Glycine max]	XP_003516537.1	98 kDa	0.26	2	[]	3	6
1999	uncharacterized protein LOC100500540 [Glycine max]	NP_001235815.1	15 kDa	0.35	2	[]	2	4
2000	Cluster of homeobox protein knotted-1-like LET12 isoform X1 [Glycine max] (XP_003533879.2)	XP_003533879.2 [18]	42 kDa	0.35	2	[]	2	4
2000.1	homeobox protein knotted-1-like LET12 isoform X1 [Glycine max]	XP_003533879.2 (+9)	42 kDa	0.35	2	[]	2	4
2016	50S ribosomal protein L6, chloroplastic [Glycine max]	XP_003548187.1	25 kDa	0.51	2	[]	1	2
2029	uncharacterized protein LOC100785008 [Glycine max]	XP_003532125.1	28 kDa	0.26	2	[]	3	6
2030	uncharacterized protein LOC100792301 [Glycine max]	XP_003536474.1	22 kDa	0.35	2	[]	2	4
2058	eukaryotic translation initiation factor 4E-1 [Glycine max]	XP_003546060.1	26 kDa	0.51	2	[]	1	2
2105.2	geranylgeranyl pyrophosphate synthase, chloroplastic [Glycine max]	XP_003518048.1	38 kDa	0.51	2	[]	1	2
2106	probable caffeoyl-CoA O-methyltransferase At4g26220 [Glycine max]	XP_003517938.1	27 kDa	0.35	2	[]	2	4
2107	methylcrotonoyl-CoA carboxylase subunit alpha, mitochondrial [Glycine max]	XP_003536663.1	80 kDa	0.51	2	[]	1	2
2141	flowering locus K homology domain [Glycine max]	XP_003521747.1 (+1)	47 kDa	0.51	2	[]	1	2
2147	Cluster of berberine bridge enzyme-like 13 [Glycine max] (XP_003524780.1)	XP_003524780.1 [2]	60 kDa	0.51	2	[]	1	2
2147.1	berberine bridge enzyme-like 13 [Glycine max]	XP_003524780.1	60 kDa	0.51	2	[]	1	2
2147.2	berberine bridge enzyme-like 13 [Glycine max]	XP_014634230.1	59 kDa	0.51	2	[]	1	2
2153	uncharacterized aarF domain-containing protein kinase At5g05200, chloroplastic isoform X1 [Glycine max]	XP_003544846.1 (+1)	60 kDa	0.51	2	[]	1	2
2188	uncharacterized protein LOC100527895 [Glycine max]	NP_001235309.1	?	0.51	2	[]	1	2
2222	transmembrane 9 superfamily member 7 [Glycine max]	XP_003531617.1	74 kDa	0.51	2	[]	1	2
2227	uncharacterized protein LOC100794993 [Glycine max]	XP_003525394.1	59 kDa	0.51	2	[]	1	2
2253	uncharacterized protein LOC100790462 [Glycine max]	XP_003529421.1 (+1)	43 kDa	0.51	2	[]	1	2
2262	rho-N domain-containing protein 1, chloroplastic [Glycine max]	XP_003537022.1	42 kDa	0.51	2	[]	1	2
2285	dehydrodolichyl diphosphate synthase 2 [Glycine max]	XP_003544879.1	37 kDa	0.35	2	[]	2	4
2291	GDSL esterase/lipase At1g09390 isoform X2 [Glycine max]	XP_003521655.1 (+1)	40 kDa	0.35	2	[]	2	4
209.1	uncharacterized LOC100500326 precursor [Glycine max]	NP_001236394.1	?	< 0.00010	2.1	T1S low, T4S high	57	121
209.2	PREDICTED: auxin-binding protein ABP19a-like [Glycine max]	XP_003547722.1	?	< 0.00010	2.1	T1S low, T4S high	57	119
335.3	patellin-3 [Glycine max]	XP_003526897.3	63 kDa	0.06	2.1	[]	8	17
487.3	coatomer subunit gamma-2 [Glycine max]	XP_003537872.1	99 kDa	0.015	2.1	[]	15	31
683.1	SKP1-like protein 1A isoform X1 [Glycine max]	XP_003517160.1	17 kDa	0.0045	2.1	[]	20	42
802	Cluster of PREDICTED: LOW QUALITY PROTEIN: probable phosphoribosylformylglycinamidine synthase, chloroplastic/mitochondrial [Glycine max] (XP_014626403.1)	XP_014626403.1 [2]	?	0.06	2.1	[]	8	17
802.2	probable phosphoribosylformylglycinamidine synthase, chloroplastic/mitochondrial [Glycine max]	XP_006591348.1	154 kDa	0.06	2.1	[]	8	17
848	uncharacterized protein LOC100809492 [Glycine max]	NP_001241957.1 (+1)	?	0.019	2.1	[]	14	29
1176.1	THO complex subunit 4A [Glycine max]	XP_014620021.1	26 kDa	0.073	2.1	[]	7	15
1244	hypothetical chloroplast RF1 (chloroplast) [Glycine max]	YP_538810.1	216 kDa	0.06	2.1	[]	8	17
209	Cluster of uncharacterized LOC100500326 precursor [Glycine max] (NP_001236394.1)	NP_001236394.1 [2]	?	< 0.00010	2.2	T1S low, T4S high	57	124
355.3	far upstream element-binding protein 1 [Glycine max]	XP_003525983.1	58 kDa	0.14	2.2	[]	4	9
683	Cluster of SKP1-like protein 1A isoform X1 [Glycine max] (XP_003517160.1)	XP_003517160.1 [3]	17 kDa	0.0033	2.2	[]	20	43
690.1	topless-related protein 1 isoform X1 [Glycine max]	XP_014634634.1 (+1)	125 kDa	0.035	2.2	[]	9	20
948	tripeptidyl-peptidase 2 isoform X1 [Glycine max]	XP_006599577.1 (+1)	146 kDa	0.029	2.2	[]	10	22
970.2	subtilisin-like protease SBT1.6 [Glycine max]	XP_003538985.1	82 kDa	0.11	2.2	[]	5	11
1134.2	inosine monophosphate dehydrogenase [Glycine max]	NP_001236127.1	53 kDa	0.091	2.2	[]	6	13
1375	uncharacterized protein LOC100306108 [Glycine max]	NP_001237661.1	28 kDa	0.091	2.2	[]	6	13
1445	protease Do-like 8, chloroplastic isoform X2 [Glycine max]	XP_003543778.1 (+1)	49 kDa	0.11	2.2	[]	5	11
1474	heterogeneous nuclear ribonucleoprotein 1 [Glycine max]	XP_003536257.1 (+1)	48 kDa	0.11	2.2	[]	5	11
1495	photosystem I assembly protein Ycf3 (chloroplast) [Glycine max]	YP_538754.1	20 kDa	0.11	2.2	[]	5	11
1540	Cluster of apoptotic chromatin condensation inducer in the nucleus isoform X1 [Glycine max] (XP_006591404.1)	XP_006591404.1 [3]	78 kDa	0.11	2.2	[]	5	11
1594	Cluster of uncharacterized protein LOC100788470 [Glycine max] (NP_001241589.1)	NP_001241589.1 [2]	48 kDa	0.14	2.2	[]	4	9
1594.1	uncharacterized protein LOC100788470 [Glycine max]	NP_001241589.1	48 kDa	0.14	2.2	[]	4	9
1610	Cluster of dirigent family protein precursor [Glycine max] (NP_001240070.1)	NP_001240070.1 [3]	22 kDa	0.14	2.2	[]	4	9
1610.1	dirigent family protein precursor [Glycine max]	NP_001240070.1 (+1)	22 kDa	0.14	2.2	[]	4	9
1628	7-hydroxymethyl chlorophyll a reductase, chloroplastic [Glycine max]	XP_003535971.1	50 kDa	0.14	2.2	[]	4	9
1720	Cluster of dihydrolipoyllysine-residue acetyltransferase component 5 of pyruvate dehydrogenase complex, chloroplastic [Glycine max] (XP_003556204.1)	XP_003556204.1 [2]	48 kDa	0.091	2.2	[]	6	13
1720.1	dihydrolipoyllysine-residue acetyltransferase component 5 of pyruvate dehydrogenase complex, chloroplastic [Glycine max]	XP_003556204.1	48 kDa	0.091	2.2	[]	6	13
1726	probable Xaa-Pro aminopeptidase P-like [Glycine max]	NP_001276265.1	73 kDa	0.091	2.2	[]	6	13
1743	Cluster of ATP-dependent Clp protease proteolytic subunit-related protein 2, chloroplastic [Glycine max] (XP_003525778.1)	XP_003525778.1 [3]	35 kDa	0.14	2.2	[]	4	9
1743.1	ATP-dependent Clp protease proteolytic subunit-related protein 2, chloroplastic [Glycine max]	XP_003525778.1	35 kDa	0.14	2.2	[]	4	9
1764	Cluster of phosphoglycerate mutase-like protein isoform X1 [Glycine max] (XP_006577877.1)	XP_006577877.1 [2]	36 kDa	0.14	2.2	[]	4	9
1764.1	phosphoglycerate mutase-like protein isoform X1 [Glycine max]	XP_006577877.1	36 kDa	0.14	2.2	[]	4	9
1836	Cluster of PREDICTED: uncharacterized protein LOC100306375 isoform X1 [Glycine max] (XP_006588384.1)	XP_006588384.1 [2]	?	0.14	2.2	[]	4	9
1963	reticulon-like protein B8 isoform X1 [Glycine max]	XP_006602274.1 (+3)	29 kDa	0.14	2.2	[]	4	9
867.1	coatomer subunit delta [Glycine max]	XP_003537859.1	58 kDa	0.052	2.3	[]	7	16
931.2	spermidine synthase [Glycine max]	XP_003532012.1 (+2)	37 kDa	0.18	2.3	[]	3	7
937.2	40S ribosomal protein S17 [Glycine max]	XP_003519130.1 (+1)	16 kDa	0.063	2.3	[]	6	14
1029	Cluster of protein translocase subunit SecA, chloroplastic isoform X1 [Glycine max] (XP_006589079.1)	XP_006589079.1 [4]	115 kDa	0.02	2.3	[]	10	23
1029.1	protein translocase subunit SecA, chloroplastic isoform X1 [Glycine max]	XP_006589079.1 (+1)	115 kDa	0.02	2.3	[]	10	23
1029.2	protein translocase subunit SecA, chloroplastic [Glycine max]	XP_006574521.1	114 kDa	0.02	2.3	[]	10	23
1105	Cluster of dihydrolipoyllysine-residue acetyltransferase component 4 of pyruvate dehydrogenase complex, chloroplastic isoform X2 [Glycine max] (XP_003555893.1)	XP_003555893.1 [3]	49 kDa	0.0099	2.3	[]	12	28
1105.1	dihydrolipoyllysine-residue acetyltransferase component 4 of pyruvate dehydrogenase complex, chloroplastic isoform X2 [Glycine max]	XP_003555893.1 (+1)	49 kDa	0.0099	2.3	[]	12	28
1176	Cluster of THO complex subunit 4A [Glycine max] (XP_014620021.1)	XP_014620021.1 [2]	26 kDa	0.024	2.3	[]	9	21
1316.2	uncharacterized protein LOC100527424 [Glycine max]	NP_001235882.1	14 kDa	0.18	2.3	[]	3	7
1540.2	apoptotic chromatin condensation inducer in the nucleus [Glycine max]	XP_003552110.1	78 kDa	0.18	2.3	[]	3	7
1783	uncharacterized protein LOC100806152 [Glycine max]	NP_001239662.1	49 kDa	0.18	2.3	[]	3	7
1819	probable pterin-4-alpha-carbinolamine dehydratase, chloroplastic [Glycine max]	XP_003518625.1	24 kDa	0.18	2.3	[]	3	7
1896.1	LOW QUALITY PROTEIN: glutamine--tRNA ligase [Glycine max]	XP_014628294.1	90 kDa	0.18	2.3	[]	3	7
2079	60S acidic ribosomal protein P2-2 [Glycine max]	XP_003554422.1	11 kDa	0.18	2.3	[]	3	7
721.1	probable aldo-keto reductase 1 [Glycine max]	NP_001236007.1	?	0.0049	2.4	[]	14	33
867.2	coatomer subunit delta [Glycine max]	XP_003555881.1	58 kDa	0.014	2.4	[]	10	24
867.3	coatomer subunit delta [Glycine max]	XP_003536700.1	58 kDa	0.014	2.4	[]	10	24
1292	Cluster of uncharacterized protein LOC100790270 isoform X1 [Glycine max] (XP_014620673.1)	XP_014620673.1 [2]	30 kDa	0.014	2.4	[]	10	24
1292.1	uncharacterized protein LOC100790270 isoform X1 [Glycine max]	XP_014620673.1	30 kDa	0.014	2.4	[]	10	24
1292.2	uncharacterized protein LOC100797369 isoform X1 [Glycine max]	XP_006600196.1	30 kDa	0.03	2.4	[]	8	19
867	Cluster of coatomer subunit delta [Glycine max] (XP_003537859.1)	XP_003537859.1 [3]	58 kDa	0.0098	2.5	[]	10	25
955.2	60S ribosomal protein L26-1 [Glycine max]	XP_003543069.1 (+1)	17 kDa	0.24	2.5	[]	2	5
1176.2	THO complex subunit 4A [Glycine max]	XP_003543506.1	26 kDa	0.043	2.5	[]	6	15
1295.2	PREDICTED: 28 kDa ribonucleoprotein, chloroplastic [Glycine max]	XP_003535991.1	?	0.096	2.5	[]	4	10
1515.2	pyrophosphate--fructose 6-phosphate 1-phosphotransferase subunit beta isoform X2 [Glycine max]	XP_003534704.1 (+1)	61 kDa	0.24	2.5	[]	2	5
1599	REF/SRPP-like protein At1g67360 isoform X2 [Glycine max]	XP_003551288.1 (+1)	26 kDa	0.24	2.5	[]	2	5
1694	4-coumarate--CoA ligase-like 7-like [Glycine max]	NP_001243292.1	59 kDa	0.24	2.5	[]	2	5
1753	uncharacterized protein LOC100789119 isoform X1 [Glycine max]	XP_003518995.1 (+1)	26 kDa	0.24	2.5	[]	2	5
1813	Cluster of protein TPLATE [Glycine max] (XP_003553913.1)	XP_003553913.1 [2]	129 kDa	0.24	2.5	[]	2	5
1842	homoserine kinase-like [Glycine max]	NP_001241610.1	38 kDa	0.24	2.5	[]	2	5
1866	Cluster of AP-1 complex subunit gamma-2 [Glycine max] (XP_006573049.1)	XP_006573049.1 [4]	95 kDa	0.24	2.5	[]	2	5
1866.1	AP-1 complex subunit gamma-2 [Glycine max]	XP_006573049.1 (+2)	95 kDa	0.24	2.5	[]	2	5
1895	Cluster of uncharacterized protein LOC100788535 [Glycine max] (NP_001239929.1)	NP_001239929.1 [4]	16 kDa	0.24	2.5	[]	2	5
1895.1	uncharacterized protein LOC100788535 [Glycine max]	NP_001239929.1	16 kDa	0.24	2.5	[]	2	5
1902	plastid 3-keto-acyl-ACP synthase II-B precursor [Glycine max]	NP_001236069.1	52 kDa	0.24	2.5	[]	2	5
1956	chloroplast processing peptidase [Glycine max]	XP_006584831.1	32 kDa	0.24	2.5	[]	2	5
1967	splicing factor 3B subunit 1 [Glycine max]	XP_003541702.1	131 kDa	0.24	2.5	[]	2	5
1996	C-terminal binding protein AN [Glycine max]	XP_003534541.1 (+1)	68 kDa	0.24	2.5	[]	2	5
2124	PREDICTED: mitochondrial import receptor subunit TOM5 homolog [Glycine max]	XP_003549571.1	?	0.24	2.5	[]	2	5
266.6	14-3-3 protein SGF14n [Glycine max]	NP_001238592.1	30 kDa	0.012	2.6	[]	9	23
1331.1	uncharacterized protein LOC100798615 [Glycine max]	NP_001241047.1	29 kDa	0.053	2.6	[]	5	13
567	photosystem I reaction center subunit psaK, chloroplastic [Glycine max]	XP_003533844.1 (+1)	13 kDa	0.00013	2.7	T1S low, T4S high	18	49
803	Cluster of 60S ribosomal protein L37-3 [Glycine max] (XP_003543640.1)	XP_003543640.1 [3]	11 kDa	0.0027	2.7	[]	11	30
1160	PREDICTED: uncharacterized protein LOC100306445 isoform X1 [Glycine max]	XP_006600127.1	?	0.029	2.7	[]	6	16
1238	eukaryotic translation initiation factor 3 subunit L [Glycine max]	XP_003526476.1	61 kDa	0.12	2.7	[]	3	8
1267	cysteine desulfurase, mitochondrial [Glycine max]	XP_003517367.1	50 kDa	0.029	2.7	[]	6	16
1306	uncharacterized protein LOC100817183 [Glycine max]	XP_003556573.1	67 kDa	0.029	2.7	[]	6	16
1335	mitochondrial import receptor subunit TOM40-1 [Glycine max]	XP_003530931.1	35 kDa	0.12	2.7	[]	3	8
1430	protein KINESIN LIGHT CHAIN-RELATED 1 [Glycine max]	XP_003530449.1	63 kDa	0.12	2.7	[]	3	8
1660	glutathione S-transferase 24 [Glycine max]	NP_001236500.1	25 kDa	0.12	2.7	[]	3	8
1164.2	PREDICTED: asparagine synthetase, root [glutamine-hydrolyzing] [Glycine max]	XP_003519256.1	?	0.02	2.8	[]	6	17
1286	probable endo-1,3(4)-beta-glucanase ARB_01444 [Glycine max]	XP_003531857.1	73 kDa	0.035	2.8	[]	5	14
1305	uncharacterized protein LOC100810397 [Glycine max]	XP_003556140.1	68 kDa	0.064	2.8	[]	4	11
1361.1	ubiquitin fusion degradation protein 1 homolog isoform X1 [Glycine max]	XP_014633832.1	35 kDa	0.064	2.8	[]	4	11
1387	omega-3 fatty acid desaturase [Glycine max]	NP_001238609.1 (+1)	51 kDa	0.064	2.8	[]	4	11
1616	KH domain-containing protein HEN4 [Glycine max]	XP_014627270.1	58 kDa	0.064	2.8	[]	4	11
266.5	14-3-3 protein SGF14p [Glycine max]	NP_001304370.1	30 kDa	0.0042	3	[]	8	24
748.2	epimerase family protein SDR39U1 homolog, chloroplastic isoform X1 [Glycine max]	XP_003540960.1 (+2)	38 kDa	0.023	3	[]	5	15
866.2	phenylalanine ammonia-lyase 2 [Glycine max]	XP_003556238.1	78 kDa	0.15	3	[]	2	6
926.2	plastidial pyruvate kinase 2 [Glycine max]	XP_003533962.1	63 kDa	0.15	3	[]	2	6
1035.3	HMG-Y-related protein A [Glycine max]	XP_003519330.1 (+1)	19 kDa	0.32	3	[]	1	3
1035.4	HMG-Y-related protein A [Glycine max]	NP_001238502.1	19 kDa	0.32	3	[]	1	3
1179	histidine--tRNA ligase, chloroplastic/mitochondrial isoform X1 [Glycine max]	XP_003521406.1 (+1)	56 kDa	0.013	3	[]	6	18
1212.2	uncharacterized protein LOC100800885 [Glycine max]	NP_001240261.1	32 kDa	0.042	3	[]	4	12
1425.1	glutamate--tRNA ligase, chloroplastic/mitochondrial [Glycine max]	XP_003521020.1	63 kDa	0.32	3	[]	1	3
1527	Cluster of protein transport protein Sec24-like At4g32640 [Glycine max] (XP_003555218.1)	XP_003555218.1 [2]	118 kDa	0.078	3	[]	3	9
1527.1	protein transport protein Sec24-like At4g32640 [Glycine max]	XP_003555218.1	118 kDa	0.078	3	[]	3	9
1536	NADH dehydrogenase [ubiquinone] iron-sulfur protein 7, mitochondrial [Glycine max]	XP_003525988.1	23 kDa	0.15	3	[]	2	6
1540.1	apoptotic chromatin condensation inducer in the nucleus isoform X1 [Glycine max]	XP_006591404.1 (+1)	78 kDa	0.078	3	[]	3	9
1541.2	starch synthase IIa-1 [Glycine max]	NP_001235796.1	85 kDa	0.32	3	[]	1	3
1563	protein BTR1 isoform X1 [Glycine max]	XP_003536289.1 (+1)	36 kDa	0.078	3	[]	3	9
1591	uncharacterized protein At1g32220, chloroplastic [Glycine max]	XP_003522333.1	31 kDa	0.15	3	[]	2	6
1640	Cluster of aminoacyl tRNA synthase complex-interacting multifunctional protein 1 [Glycine max] (XP_003526802.1)	XP_003526802.1 [2]	42 kDa	0.32	3	[]	1	3
1640.1	aminoacyl tRNA synthase complex-interacting multifunctional protein 1 [Glycine max]	XP_003526802.1	42 kDa	0.32	3	[]	1	3
1648	cytochrome P450 97B2, chloroplastic [Glycine max]	NP_001235534.1	?	0.078	3	[]	3	9
1702.2	protein DEK [Glycine max]	XP_003523158.1	60 kDa	0.32	3	[]	1	3
1719	uncharacterized protein LOC100804320 [Glycine max]	NP_001241464.1	15 kDa	0.15	3	[]	2	6
1728	enhancer of mRNA-decapping protein 4 isoform X1 [Glycine max]	XP_003530822.2 (+1)	146 kDa	0.078	3	[]	3	9
1729	PREDICTED: asparagine synthetase [glutamine-hydrolyzing] 3 [Glycine max]	XP_003552061.1	?	0.078	3	[]	3	9
1743.2	ATP-dependent Clp protease proteolytic subunit-related protein 2, chloroplastic isoform X1 [Glycine max]	XP_003549891.2 (+1)	35 kDa	0.32	3	[]	1	3
1746	Cluster of PREDICTED: histidine--tRNA ligase, cytoplasmic-like [Glycine max] (XP_006586334.1)	XP_006586334.1 [2]	?	0.15	3	[]	2	6
1746.1	PREDICTED: histidine--tRNA ligase, cytoplasmic-like [Glycine max]	XP_006586334.1	?	0.15	3	[]	2	6
1746.2	histidine--tRNA ligase, cytoplasmic [Glycine max]	XP_003525251.1	95 kDa	0.15	3	[]	2	6
1813.2	protein TPLATE isoform X1 [Glycine max]	XP_003547667.1	129 kDa	0.32	3	[]	1	3
1899.2	LOW QUALITY PROTEIN: tobamovirus multiplication protein 2A [Glycine max]	XP_014631007.1	30 kDa	0.32	3	[]	1	3
1904	leucine--tRNA ligase, chloroplastic/mitochondrial [Glycine max]	XP_003529648.1	110 kDa	0.15	3	[]	2	6
1913.2	ALBINO3-like protein 1, chloroplastic [Glycine max]	XP_003552798.1	58 kDa	0.32	3	[]	1	3
1917	Cluster of phosphatidylinositol 3,4,5-trisphosphate 3-phosphatase and protein-tyrosine-phosphatase PTEN2A [Glycine max] (XP_006605967.1)	XP_006605967.1 [2]	69 kDa	0.15	3	[]	2	6
1944	LOW QUALITY PROTEIN: DNA damage-repair/toleration protein DRT100-like [Glycine max]	XP_014634465.1	39 kDa	0.15	3	[]	2	6
1945	linamarin synthase 1 [Glycine max]	XP_003519003.1	55 kDa	0.32	3	[]	1	3
1968	ribulose-1,5 bisphosphate carboxylase/oxygenase large subunit N-methyltransferase, chloroplastic [Glycine max]	XP_003556768.1	55 kDa	0.15	3	[]	2	6
1977	Cluster of poly(U)-specific endoribonuclease-B isoform X1 [Glycine max] (XP_014625463.1)	XP_014625463.1 [3]	47 kDa	0.32	3	[]	1	3
1977.1	poly(U)-specific endoribonuclease-B isoform X1 [Glycine max]	XP_014625463.1 (+1)	47 kDa	0.32	3	[]	1	3
1981	Cluster of uncharacterized protein LOC100820516 [Glycine max] (XP_003537757.1)	XP_003537757.1 [2]	41 kDa	0.32	3	[]	1	3
1981.1	uncharacterized protein LOC100820516 [Glycine max]	XP_003537757.1	41 kDa	0.32	3	[]	1	3
1982	Cluster of protein TSS isoform X1 [Glycine max] (XP_003525941.1)	XP_003525941.1 [3]	204 kDa	0.32	3	[]	1	3
2023	Cluster of soluble starch synthase 1, chloroplastic/amyloplastic [Glycine max] (XP_003527986.1)	XP_003527986.1 [2]	71 kDa	0.32	3	[]	1	3
2023.1	soluble starch synthase 1, chloroplastic/amyloplastic [Glycine max]	XP_003527986.1	71 kDa	0.32	3	[]	1	3
2034	protein fluG [Glycine max]	XP_006588802.1	93 kDa	0.32	3	[]	1	3
2050	uncharacterized protein LOC100782864 isoform X2 [Glycine max]	XP_003546124.1 (+1)	29 kDa	0.32	3	[]	1	3
2069	7-deoxyloganetin glucosyltransferase [Glycine max]	XP_003555000.1 (+1)	55 kDa	0.078	3	[]	3	9
2096	tropinone reductase [Glycine max]	XP_003539545.1	28 kDa	0.32	3	[]	1	3
2113	ABC transporter B family member 26, chloroplastic isoform X1 [Glycine max]	XP_003517500.1 (+1)	78 kDa	0.32	3	[]	1	3
2125	uncharacterized protein LOC100802258 [Glycine max]	XP_003541227.1	55 kDa	0.32	3	[]	1	3
2143	FGGY carbohydrate kinase domain-containing protein isoform X1 [Glycine max]	XP_006593548.1 (+3)	62 kDa	0.32	3	[]	1	3
2162	glycerol-3-phosphate dehydrogenase SDP6, mitochondrial isoform X1 [Glycine max]	XP_006575191.1	69 kDa	0.32	3	[]	1	3
2178	Cluster of ubiquitin carboxyl-terminal hydrolase MINDY-3 [Glycine max] (XP_003536430.1)	XP_003536430.1 [3]	67 kDa	0.32	3	[]	1	3
2178.1	ubiquitin carboxyl-terminal hydrolase MINDY-3 [Glycine max]	XP_003536430.1	67 kDa	0.32	3	[]	1	3
2186	1-aminocyclopropane-1-carboxylate oxidase homolog 1 [Glycine max]	XP_003532286.1	42 kDa	0.32	3	[]	1	3
2199	arginine--tRNA ligase, cytoplasmic [Glycine max]	XP_003535906.1 (+2)	74 kDa	0.32	3	[]	1	3
2224	probable inactive shikimate kinase like 2, chloroplastic [Glycine max]	XP_003517670.1	40 kDa	0.32	3	[]	1	3
2257	60S acidic ribosomal protein P2-4 [Glycine max]	XP_003521450.1	11 kDa	0.32	3	[]	1	3
1170	probable methionine--tRNA ligase isoform X2 [Glycine max]	XP_006592017.1 (+2)	90 kDa	0.0084	3.2	[]	6	19
1247	uncharacterized protein LOC100306682 [Glycine max]	NP_001238669.1	?	0.015	3.2	[]	5	16
1057.2	uncharacterized protein LOC100306307 precursor [Glycine max]	NP_001236792.1	?	0.05	3.3	[]	3	10
1365	uncharacterized protein LOC100801962 [Glycine max]	XP_003532239.1	18 kDa	0.0096	3.4	[]	5	17
1199	GDP-mannose 4,6 dehydratase 1 [Glycine max]	XP_003517184.1	41 kDa	0.0035	3.5	[]	6	21
1212.1	uncharacterized protein LOC100793630 [Glycine max]	NP_001239792.1	32 kDa	0.017	3.5	[]	4	14
1361	Cluster of ubiquitin fusion degradation protein 1 homolog isoform X1 [Glycine max] (XP_014633832.1)	XP_014633832.1 [3]	35 kDa	0.017	3.5	[]	4	14
1751	protein ROOT HAIR DEFECTIVE 3 homolog 2 [Glycine max]	XP_003546242.1	93 kDa	0.095	3.5	[]	2	7
1767	Cluster of 4-coumarate--CoA ligase-like 9 [Glycine max] (XP_003528115.1)	XP_003528115.1 [2]	65 kDa	0.095	3.5	[]	2	7
1767.1	4-coumarate--CoA ligase-like 9 [Glycine max]	XP_003528115.1	65 kDa	0.095	3.5	[]	2	7
1768	glucosyltransferase [Glycine max]	NP_001235053.1	52 kDa	0.095	3.5	[]	2	7
1809	probable carboxylesterase 2 [Glycine max]	XP_003518850.1	34 kDa	0.095	3.5	[]	2	7
1816	Cluster of eukaryotic translation initiation factor 4B2 [Glycine max] (XP_003531329.1)	XP_003531329.1 [2]	59 kDa	0.095	3.5	[]	2	7
1816.1	eukaryotic translation initiation factor 4B2 [Glycine max]	XP_003531329.1	59 kDa	0.095	3.5	[]	2	7
1869	Cluster of putative cytochrome c oxidase subunit 5b [Glycine max] (NP_001237225.1)	NP_001237225.1 [2]	17 kDa	0.095	3.5	[]	2	7
1869.1	putative cytochrome c oxidase subunit 5b [Glycine max]	NP_001237225.1	17 kDa	0.095	3.5	[]	2	7
1943	KH domain-containing protein At4g18375 [Glycine max]	XP_006587747.1	58 kDa	0.095	3.5	[]	2	7
1947	UDP-glycosyltransferase 83A1 [Glycine max]	XP_003551755.1	50 kDa	0.095	3.5	[]	2	7
1508	pullulanase 1, chloroplastic [Glycine max]	XP_003536283.1 (+1)	106 kDa	0.031	3.7	[]	3	11
1561	Cluster of serine/threonine-protein phosphatase PP2A catalytic subunit isoform X2 [Glycine max] (XP_003531237.1)	XP_003531237.1 [4]	36 kDa	0.031	3.7	[]	3	11
1602	xanthoxin dehydrogenase [Glycine max]	XP_006591160.1	29 kDa	0.031	3.7	[]	3	11
1212	Cluster of uncharacterized protein LOC100793630 [Glycine max] (NP_001239792.1)	NP_001239792.1 [2]	32 kDa	0.011	3.8	[]	4	15
1333	Cluster of vesicle-fusing ATPase [Glycine max] (XP_003529321.1)	XP_003529321.1 [2]	82 kDa	0.011	3.8	[]	4	15
1333.1	vesicle-fusing ATPase [Glycine max]	XP_003529321.1	82 kDa	0.011	3.8	[]	4	15
1234	Cluster of uncharacterized protein LOC100789604 [Glycine max] (XP_006598434.2)	XP_006598434.2 [3]	102 kDa	0.019	4	[]	3	12
1574.2	UBP1-associated protein 2C [Glycine max]	XP_006592545.1	44 kDa	0.19	4	[]	1	4
1749	probable acyl-activating enzyme 16, chloroplastic isoform X1 [Glycine max]	XP_003537522.1	80 kDa	0.058	4	[]	2	8
1777	mitochondrial Rho GTPase 1 [Glycine max]	XP_003556505.1	72 kDa	0.19	4	[]	1	4
1870	Cluster of spermidine hydroxycinnamoyl transferase [Glycine max] (XP_003535207.1)	XP_003535207.1 [2]	50 kDa	0.19	4	[]	1	4
1870.1	spermidine hydroxycinnamoyl transferase [Glycine max]	XP_003535207.1	50 kDa	0.19	4	[]	1	4
1905	dolichyl-diphosphooligosaccharide--protein glycosyltransferase subunit 1B [Glycine max]	XP_003536348.1 (+1)	53 kDa	0.19	4	[]	1	4
1910	ruvB-like protein 1 [Glycine max]	XP_003531670.1 (+1)	50 kDa	0.19	4	[]	1	4
2027	importin beta-like SAD2 [Glycine max]	XP_003552648.1	119 kDa	0.19	4	[]	1	4
2037	ABC transporter E family member 2 [Glycine max]	XP_003537713.1	68 kDa	0.19	4	[]	1	4
2093	activator of 90 kDa heat shock protein ATPase homolog [Glycine max]	XP_003554220.1	40 kDa	0.19	4	[]	1	4
2130	uncharacterized protein LOC100792471 [Glycine max]	NP_001241051.1	32 kDa	0.19	4	[]	1	4
2172	PREDICTED: uridine kinase-like protein 3 [Glycine max]	XP_006586195.1 (+1)	?	0.19	4	[]	1	4
803.2	60S ribosomal protein L37-3 [Glycine max]	XP_003531677.1	11 kDa	0.00054	4.2	[]	6	25
1219.1	uncharacterized protein LOC100527195 [Glycine max]	NP_001236257.1	25 kDa	0.0041	4.2	[]	4	17
1141	PREDICTED: UBP1-associated protein 2B [Glycine max]	XP_006595802.1	?	0.012	4.3	[]	3	13
624.2	PREDICTED: peroxisomal citrate synthase isoform X1 [Glycine max]	XP_006595483.1	?	0.0025	4.5	[]	4	18
1603	nifU-like protein 4, mitochondrial [Glycine max]	XP_003556549.1	29 kDa	0.035	4.5	[]	2	9
1748	actin-related protein 4 [Glycine max]	XP_003529017.1	49 kDa	0.035	4.5	[]	2	9
1319.1	alpha-amylase inhibitor/lipid transfer/seed storage family protein precursor [Glycine max]	NP_001235244.1	13 kDa	0.0072	4.7	[]	3	14
1425	Cluster of glutamate--tRNA ligase, chloroplastic/mitochondrial [Glycine max] (XP_003521020.1)	XP_003521020.1 [2]	63 kDa	0.11	5	[]	1	5
1425.2	glutamate--tRNA ligase, chloroplastic/mitochondrial [Glycine max]	XP_003529003.1	63 kDa	0.11	5	[]	1	5
1708	PREDICTED: uncharacterized protein LOC100526948 isoform X1 [Glycine max]	XP_006574356.1	?	0.11	5	[]	1	5
1771	UDP-glycosyltransferase 79A6 [Glycine max]	NP_001275524.1	52 kDa	0.11	5	[]	1	5
1841	Cluster of magnesium chelatase subunit [Glycine max] (NP_001237903.1)	NP_001237903.1 [2]	?	0.11	5	[]	1	5
1841.1	magnesium chelatase subunit [Glycine max]	NP_001237903.1	?	0.11	5	[]	1	5
1898	Cluster of phospholipase A-2-activating protein [Glycine max] (XP_003541081.1)	XP_003541081.1 [2]	84 kDa	0.021	5	[]	2	10
1898.1	phospholipase A-2-activating protein [Glycine max]	XP_003541081.1	84 kDa	0.021	5	[]	2	10
1949	uncharacterized protein LOC100781182 precursor [Glycine max]	NP_001242376.1	?	0.11	5	[]	1	5
1954	uncharacterized protein LOC100499751 [Glycine max]	NP_001235523.1	11 kDa	0.11	5	[]	1	5
1978	Cluster of acyl-CoA-binding domain-containing protein 6 [Glycine max] (XP_006606307.1)	XP_006606307.1 [2]	56 kDa	0.11	5	[]	1	5
1978.1	acyl-CoA-binding domain-containing protein 6 [Glycine max]	XP_006606307.1	56 kDa	0.11	5	[]	1	5
1991	chloroplastic import inner membrane translocase subunit TIM22-2 [Glycine max]	XP_003519612.1 (+1)	25 kDa	0.11	5	[]	1	5
2003.1	uncharacterized protein LOC100500592 [Glycine max]	NP_001236515.1	?	0.11	5	[]	1	5
2036	uncharacterized protein LOC100789468 isoform X1 [Glycine max]	XP_003519567.1	59 kDa	0.11	5	[]	1	5
2232	methionine aminopeptidase 1B, chloroplastic isoform X1 [Glycine max]	XP_003518681.1 (+1)	40 kDa	0.11	5	[]	1	5
1319	Cluster of alpha-amylase inhibitor/lipid transfer/seed storage family protein precursor [Glycine max] (NP_001235244.1)	NP_001235244.1 [2]	13 kDa	0.0025	5.3	[]	3	16
803.1	60S ribosomal protein L37-3 [Glycine max]	XP_003543640.1 (+1)	11 kDa	< 0.00010	5.4	T1S low, T4S high	5	27
1234.2	ubiquitin-conjugating enzyme E2 variant 1D [Glycine max]	XP_006575294.2	17 kDa	0.012	5.5	[]	2	11
1561.1	serine/threonine-protein phosphatase PP2A catalytic subunit isoform X2 [Glycine max]	XP_003531237.1 (+1)	36 kDa	0.012	5.5	[]	2	11
1613	titin isoform X3 [Glycine max]	XP_006589100.1 (+2)	101 kDa	0.012	5.5	[]	2	11
1164.3	asparagine synthetase [Glycine max]	NP_001235492.1 (+1)	?	0.066	6	[]	1	6
1503.2	gamma carbonic anhydrase 1, mitochondrial [Glycine max]	XP_003517218.1	29 kDa	0.0072	6	[]	2	12
1740	arginine--tRNA ligase, cytoplasmic [Glycine max]	XP_003529061.1	68 kDa	0.066	6	[]	1	6
1761	costars family protein [Glycine max]	XP_003529267.1 (+1)	10 kDa	0.066	6	[]	1	6
1909	uncharacterized protein LOC100799393 isoform X1 [Glycine max]	XP_006592920.1	30 kDa	0.066	6	[]	1	6
1960	alpha-mannosidase At3g26720 [Glycine max]	XP_003553307.2 (+1)	116 kDa	0.066	6	[]	1	6
1995	carotene epsilon-monooxygenase, chloroplastic [Glycine max]	XP_003542540.1	60 kDa	0.066	6	[]	1	6
2003	Cluster of uncharacterized protein LOC100500592 [Glycine max] (NP_001236515.1)	NP_001236515.1 [2]	?	0.066	6	[]	1	6
2008	DEAD-box ATP-dependent RNA helicase 38 [Glycine max]	XP_006602457.1	54 kDa	0.066	6	[]	1	6
2105	Cluster of geranylgeranyl pyrophosphate synthase, chloroplastic [Glycine max] (XP_003547995.1)	XP_003547995.1 [2]	40 kDa	0.066	6	[]	1	6
2161	PTI1-like tyrosine-protein kinase At3g15890 [Glycine max]	XP_003543684.1 (+1)	41 kDa	0.066	6	[]	1	6
683.2	uncharacterized protein LOC100798104 [Glycine max]	NP_001241052.1	18 kDa	0.00029	6.7	T1S low, T4S high	3	20
1057.1	proline-rich protein precursor [Glycine max]	NP_001235098.1	13 kDa	0.00029	6.7	T1S low, T4S high	3	20
1057	Cluster of proline-rich protein precursor [Glycine max] (NP_001235098.1)	NP_001235098.1 [2]	13 kDa	0.00017	7	T1S low, T4S high	3	21
1522	eukaryotic translation initiation factor 3 subunit G [Glycine max]	XP_003532029.1	32 kDa	0.037	7	[]	1	7
1561.2	serine/threonine-protein phosphatase PP2A catalytic subunit [Glycine max]	XP_003521515.1	36 kDa	0.037	7	[]	1	7
1562	Cluster of uncharacterized protein LOC100527321 [Glycine max] (NP_001238148.1)	NP_001238148.1 [2]	23 kDa	0.037	7	[]	1	7
1562.1	uncharacterized protein LOC100527321 [Glycine max]	NP_001238148.1	23 kDa	0.037	7	[]	1	7
1824	4-diphosphocytidyl-2-C-methyl-D-erythritol kinase, chloroplastic/chromoplastic [Glycine max]	XP_003543330.1	44 kDa	0.037	7	[]	1	7
1940	geraniol 8-hydroxylase [Glycine max]	XP_003550885.1	58 kDa	0.037	7	[]	1	7
2055	calcium-dependent protein kinase 2 [Glycine max]	XP_006600312.1	60 kDa	0.037	7	[]	1	7
1695	ribosomal protein S12 (chloroplast) [Glycine max]	YP_538788.1	14 kDa	0.021	8	[]	1	8
294.3	PREDICTED: uncharacterized protein LOC100500011 isoform X1 [Glycine max]	XP_006596959.1	?	0.0064	10	[]	1	10
1234.3	ubiquitin-conjugating enzyme E2 variant 1D [Glycine max]	XP_006588855.1	17 kDa	0.0035	11	[]	1	11
1319.2	uncharacterized protein LOC100526941 precursor [Glycine max]	NP_001236284.1	?	0.0019	12	[]	1	12
96.5	clathrin heavy chain 1 isoform X1 [Glycine max]	XP_003538833.1	193 kDa	< 0.00010	INF	T1S low, T4S high	0	20
2075	Cluster of probable inactive purple acid phosphatase 1 isoform X1 [Glycine max] (XP_014626556.1)	XP_014626556.1 [3]	69 kDa	< 0.00010	INF	T1S low, T4S high	0	16
2075.1	probable inactive purple acid phosphatase 1 isoform X1 [Glycine max]	XP_014626556.1	69 kDa	< 0.00010	INF	T1S low, T4S high	0	16
1402	uncharacterized protein LOC100500182 precursor [Glycine max]	NP_001238094.1 (+1)	17 kDa	0.00014	INF	T1S low, T4S high	0	13
1338	PREDICTED: cystathionine gamma-synthase 1, chloroplastic [Glycine max]	XP_003552541.1	?	0.00055	INF	[]	0	11
1514.2	malonate--CoA ligase [Glycine max]	XP_006583070.2	66 kDa	0.00055	INF	[]	0	11
144.3	NADP-dependent malic enzyme [Glycine max]	XP_003546557.1	71 kDa	0.0011	INF	[]	0	10
2129	lysM domain-containing GPI-anchored protein 1 [Glycine max]	XP_003523446.1	43 kDa	0.0011	INF	[]	0	10
853.2	translocase of chloroplast 159, chloroplastic [Glycine max]	XP_003532787.2	128 kDa	0.0021	INF	[]	0	9
1013.2	cyclase-like protein 2 [Glycine max]	XP_003555952.1	31 kDa	0.0021	INF	[]	0	9
1361.2	ubiquitin fusion degradation protein 1 homolog [Glycine max]	XP_003525232.1	35 kDa	0.0021	INF	[]	0	9
1578.2	uncharacterized protein LOC100305815 [Glycine max]	NP_001237081.1	?	0.0021	INF	[]	0	9
2197	PREDICTED: probable S-sulfocysteine synthase, chloroplastic [Glycine max]	XP_003554061.1	?	0.0042	INF	[]	0	8
596.2	GTP-binding protein SAR1A [Glycine max]	XP_003536048.1 (+1)	22 kDa	0.0084	INF	[]	0	7
1772	glutamyl-tRNA(Gln) amidotransferase subunit A, chloroplastic/mitochondrial [Glycine max]	XP_003532109.1	58 kDa	0.0084	INF	[]	0	7
220.3	alpha-1,4 glucan phosphorylase L-2 isozyme, chloroplastic/amyloplastic isoform X1 [Glycine max]	XP_006605544.1	112 kDa	0.017	INF	[]	0	6
798.3	protein EXPORTIN 1A isoform X2 [Glycine max]	XP_006573826.1	123 kDa	0.017	INF	[]	0	6
1682	Cluster of proteasome activator subunit 4 [Glycine max] (XP_006586180.1)	XP_006586180.1 [2]	204 kDa	0.017	INF	[]	0	6
1682.1	proteasome activator subunit 4 [Glycine max]	XP_006586180.1	204 kDa	0.017	INF	[]	0	6
1832	uncharacterized protein LOC100807396 isoform X1 [Glycine max]	XP_006581035.1	34 kDa	0.017	INF	[]	0	6
2134	protein TSS [Glycine max]	XP_006583230.1	203 kDa	0.017	INF	[]	0	6
75.4	enolase 1, chloroplastic [Glycine max]	XP_003551250.1	52 kDa	0.033	INF	[]	0	5
1208.2	NADPH--cytochrome P450 reductase [Glycine max]	XP_003522768.1	77 kDa	0.033	INF	[]	0	5
1562.2	putative 50S ribosomal protein L21, chloroplastic [Glycine max]	NP_001239706.1	23 kDa	0.033	INF	[]	0	5
1639.2	protein SGT1 homolog [Glycine max]	XP_003548149.1	40 kDa	0.033	INF	[]	0	5
1812	Cluster of PREDICTED: probable pectate lyase 8 [Glycine max] (XP_003555714.3)	XP_003555714.3 [2]	?	0.033	INF	[]	0	5
1812.1	PREDICTED: probable pectate lyase 8 [Glycine max]	XP_003555714.3	?	0.033	INF	[]	0	5
1890	probable linoleate 9S-lipoxygenase 5 [Glycine max]	XP_003536076.1	98 kDa	0.033	INF	[]	0	5
1985	integrin-linked protein kinase 1 [Glycine max]	XP_003529466.1	48 kDa	0.033	INF	[]	0	5
2105.1	geranylgeranyl pyrophosphate synthase, chloroplastic [Glycine max]	XP_003547995.1	40 kDa	0.033	INF	[]	0	5
2123	RNA recognition motif-containing protein [Glycine max]	NP_001237108.1	20 kDa	0.033	INF	[]	0	5
2182	probable carotenoid cleavage dioxygenase 4, chloroplastic [Glycine max]	XP_003516508.1	65 kDa	0.033	INF	[]	0	5
2214	scopoletin glucosyltransferase [Glycine max]	XP_003518713.1	54 kDa	0.033	INF	[]	0	5
272.3	polyadenylate-binding protein RBP47 [Glycine max]	XP_003518846.1 (+1)	47 kDa	0.065	INF	[]	0	4
1032.2	anthranilate synthase alpha subunit 1, chloroplastic [Glycine max]	XP_006601954.1	65 kDa	0.065	INF	[]	0	4
1418.2	NAD(P)H-quinone oxidoreductase subunit U, chloroplastic [Glycine max]	XP_003522295.1	24 kDa	0.065	INF	[]	0	4
1705.2	insulin-degrading enzyme-like 1, peroxisomal isoform X1 [Glycine max]	XP_003554175.1	112 kDa	0.065	INF	[]	0	4
1841.2	magnesium-chelatase subunit ChlH, chloroplastic [Glycine max]	XP_003554173.1	153 kDa	0.065	INF	[]	0	4
1859	beta-ketoacyl-acyl carrier protein synthase III [Glycine max]	NP_001237735.1 (+1)	42 kDa	0.065	INF	[]	0	4
1897.2	uncharacterized protein LOC100795575 [Glycine max]	NP_001241232.1	39 kDa	0.065	INF	[]	0	4
2052	ribonuclease J isoform X1 [Glycine max]	XP_003522430.1 (+1)	98 kDa	0.065	INF	[]	0	4
2068	uncharacterized protein LOC100795572 [Glycine max]	NP_001242607.1	?	0.065	INF	[]	0	4
2116	syntaxin-71 [Glycine max]	XP_003537282.1 (+1)	30 kDa	0.065	INF	[]	0	4
2139	PREDICTED: uncharacterized protein LOC100786431 isoform X1 [Glycine max]	XP_006586677.1	?	0.065	INF	[]	0	4
2171	nicotinate N-methyltransferase-like protein isoform X1 [Glycine max]	XP_006594705.1 (+2)	33 kDa	0.065	INF	[]	0	4
2203	endo-1,3;1,4-beta-D-glucanase [Glycine max]	XP_003529606.1	26 kDa	0.065	INF	[]	0	4
952.2	L-ascorbate oxidase homolog [Glycine max]	XP_003540295.1	60 kDa	0.13	INF	[]	0	3
955.3	60S ribosomal protein L26-1 [Glycine max]	XP_003543083.1	17 kDa	0.13	INF	[]	0	3
1116.2	uncharacterized protein LOC100779162 [Glycine max]	NP_001242503.1	?	0.13	INF	[]	0	3
1577	Cluster of ATP-dependent Clp protease proteolytic subunit 3, chloroplastic [Glycine max] (XP_003518640.1)	XP_003518640.1 [2]	35 kDa	0.13	INF	[]	0	3
1610.2	uncharacterized protein LOC100305740 precursor [Glycine max]	NP_001236063.1	22 kDa	0.13	INF	[]	0	3
1795.2	putative uncharacterized protein DDB_G0288537 isoform X1 [Glycine max]	XP_003534759.1 (+4)	90 kDa	0.13	INF	[]	0	3
1816.2	eukaryotic translation initiation factor 4B2-like [Glycine max]	XP_003525036.1	58 kDa	0.13	INF	[]	0	3
1917.2	phosphatidylinositol 3,4,5-trisphosphate 3-phosphatase and protein-tyrosine-phosphatase PTEN2A [Glycine max]	XP_006589637.1	69 kDa	0.13	INF	[]	0	3
1979	Cluster of protein ACTIVITY OF BC1 COMPLEX KINASE 7, chloroplastic [Glycine max] (XP_003542175.1)	XP_003542175.1 [3]	81 kDa	0.13	INF	[]	0	3
1979.1	protein ACTIVITY OF BC1 COMPLEX KINASE 7, chloroplastic [Glycine max]	XP_003542175.1	81 kDa	0.13	INF	[]	0	3
2018	AP-2 complex subunit alpha-1 isoform X1 [Glycine max]	XP_003551082.1	114 kDa	0.13	INF	[]	0	3
2108	probable splicing factor 3A subunit 1 [Glycine max]	XP_014617307.1 (+1)	89 kDa	0.13	INF	[]	0	3
2138	uncharacterized protein LOC100778459 isoform X2 [Glycine max]	XP_003536782.1 (+2)	77 kDa	0.13	INF	[]	0	3
2154	peroxidase N isoform X1 [Glycine max]	XP_003549220.1 (+1)	36 kDa	0.13	INF	[]	0	3
2156	uncharacterized protein LOC100527928 precursor [Glycine max]	NP_001235764.1	?	0.13	INF	[]	0	3
2174	ultraviolet-B receptor UVR8 [Glycine max]	XP_003555124.1	43 kDa	0.13	INF	[]	0	3
2180	Cluster of dnaJ protein ERDJ3B [Glycine max] (XP_003521587.1)	XP_003521587.1 [3]	39 kDa	0.13	INF	[]	0	3
2180.1	dnaJ protein ERDJ3B [Glycine max]	XP_003521587.1 (+1)	39 kDa	0.13	INF	[]	0	3
2198	protein RETICULATA-RELATED 1, chloroplastic [Glycine max]	XP_003547548.1	58 kDa	0.13	INF	[]	0	3
2211	protein TIC 56, chloroplastic [Glycine max]	XP_014629003.1	62 kDa	0.13	INF	[]	0	3
2225	ATPase ARSA2 [Glycine max]	XP_003521398.1 (+1)	40 kDa	0.13	INF	[]	0	3
2244	uncharacterized protein LOC100305838 [Glycine max]	NP_001237429.1	18 kDa	0.13	INF	[]	0	3
244.3	adenosine kinase 2 [Glycine max]	XP_003521399.1 (+1)	38 kDa	0.26	INF	[]	0	2
932.2	PREDICTED: uncharacterized protein LOC100500275 isoform X1 [Glycine max]	XP_006584512.1	?	0.26	INF	[]	0	2
1036.2	uncharacterized protein At5g48480 [Glycine max]	XP_003552070.1	17 kDa	0.26	INF	[]	0	2
1193.3	uncharacterized protein LOC100305556 [Glycine max]	NP_001237039.1	14 kDa	0.26	INF	[]	0	2
1234.1	uncharacterized protein LOC100789604 [Glycine max]	XP_006598434.2	102 kDa	0.26	INF	[]	0	2
1309.2	protein TRIGALACTOSYLDIACYLGLYCEROL 2, chloroplastic [Glycine max]	XP_003555442.1	42 kDa	0.26	INF	[]	0	2
1455.2	glycerophosphodiester phosphodiesterase GDPD6 [Glycine max]	XP_003549570.1	45 kDa	0.26	INF	[]	0	2
1516.1	dolichyl-diphosphooligosaccharide--protein glycosyltransferase subunit 2 [Glycine max]	XP_003537048.1	75 kDa	0.26	INF	[]	0	2
1577.1	ATP-dependent Clp protease proteolytic subunit 3, chloroplastic [Glycine max]	XP_003518640.1	35 kDa	0.26	INF	[]	0	2
1918	Cluster of dolichyl-diphosphooligosaccharide--protein glycosyltransferase subunit 1A [Glycine max] (XP_003527283.1)	XP_003527283.1 [3]	68 kDa	0.26	INF	[]	0	2
1918.1	dolichyl-diphosphooligosaccharide--protein glycosyltransferase subunit 1A [Glycine max]	XP_003527283.1 (+1)	68 kDa	0.26	INF	[]	0	2
1937.2	uncharacterized protein LOC100814496 [Glycine max]	XP_003554223.1	29 kDa	0.26	INF	[]	0	2
1979.2	protein ACTIVITY OF BC1 COMPLEX KINASE 7, chloroplastic isoform X1 [Glycine max]	XP_014622792.1	80 kDa	0.26	INF	[]	0	2
2003.2	1,2-dihydroxy-3-keto-5-methylthiopentene dioxygenase 4 [Glycine max]	XP_006589581.1	24 kDa	0.26	INF	[]	0	2
2033	UDP-glucose:glycoprotein glucosyltransferase [Glycine max]	XP_006585488.1	184 kDa	0.26	INF	[]	0	2
2087	protein HLB1 [Glycine max]	XP_003556428.1	59 kDa	0.26	INF	[]	0	2
2088	GDSL esterase/lipase EXL3 [Glycine max]	XP_006601360.1	41 kDa	0.26	INF	[]	0	2
2111	PHD5 [Glycine max]	NP_001237885.1	?	0.26	INF	[]	0	2
2119	CBS domain-containing protein CBSCBSPB3 isoform X1 [Glycine max]	XP_006578763.1 (+1)	57 kDa	0.26	INF	[]	0	2
2122	uncharacterized protein LOC100527135 [Glycine max]	NP_001235422.1	23 kDa	0.26	INF	[]	0	2
2126	uncharacterized protein LOC100306371 [Glycine max]	NP_001237776.1	16 kDa	0.26	INF	[]	0	2
2132	putative ion channel POLLUX-like 2 isoform X2 [Glycine max]	XP_014628318.1 (+1)	94 kDa	0.26	INF	[]	0	2
2148	Cluster of inositol hexakisphosphate and diphosphoinositol-pentakisphosphate kinase VIP1 isoform X1 [Glycine max] (XP_006587768.1)	XP_006587768.1 [5]	121 kDa	0.26	INF	[]	0	2
2148.1	inositol hexakisphosphate and diphosphoinositol-pentakisphosphate kinase VIP1 isoform X1 [Glycine max]	XP_006587768.1 (+2)	121 kDa	0.26	INF	[]	0	2
2158	uncharacterized protein LOC100527484 precursor [Glycine max]	NP_001236688.1	?	0.26	INF	[]	0	2
2163	uncharacterized protein LOC100807555 precursor [Glycine max]	NP_001240926.1	53 kDa	0.26	INF	[]	0	2
2210	65-kDa microtubule-associated protein 1 isoform X2 [Glycine max]	XP_003519598.1 (+2)	65 kDa	0.26	INF	[]	0	2
2217	protein NRT1/ PTR FAMILY 8.3 [Glycine max]	XP_003524837.1	64 kDa	0.26	INF	[]	0	2
2228	splicing factor 3B subunit 4 [Glycine max]	XP_003534692.1 (+1)	40 kDa	0.26	INF	[]	0	2
2229	beta-catenin-like protein 1 [Glycine max]	XP_003553114.1	60 kDa	0.26	INF	[]	0	2
2239	external alternative NAD(P)H-ubiquinone oxidoreductase B2, mitochondrial [Glycine max]	XP_003529293.1 (+1)	65 kDa	0.26	INF	[]	0	2
2241	Cluster of serine/threonine-protein phosphatase 6 regulatory subunit 3 isoform X1 [Glycine max] (XP_006586832.1)	XP_006586832.1 [6]	97 kDa	0.26	INF	[]	0	2
2241.1	serine/threonine-protein phosphatase 6 regulatory subunit 3 isoform X1 [Glycine max]	XP_006586832.1 (+2)	97 kDa	0.26	INF	[]	0	2
2245	quinolinate synthase, chloroplastic [Glycine max]	XP_003525521.1	77 kDa	0.26	INF	[]	0	2
2248	uncharacterized protein LOC100800250 [Glycine max]	XP_003554698.1	41 kDa	0.26	INF	[]	0	2
2249	uncharacterized protein LOC100811827 [Glycine max]	XP_003539843.1	20 kDa	0.26	INF	[]	0	2
2250	probable steroid-binding protein 3 [Glycine max]	XP_003522349.1	11 kDa	0.26	INF	[]	0	2
2256	chaperone protein dnaJ A6, chloroplastic [Glycine max]	XP_014621799.1	41 kDa	0.26	INF	[]	0	2
2260	ADP-ribosylation factor 1 [Glycine max]	NP_001239997.1	20 kDa	0.26	INF	[]	0	2
2264	oligouridylate-binding protein 1 isoform X1 [Glycine max]	XP_003542369.1 (+2)	45 kDa	0.26	INF	[]	0	2
2265	DEAD-box ATP-dependent RNA helicase 20 isoform X1 [Glycine max]	XP_003529884.1 (+2)	56 kDa	0.26	INF	[]	0	2
2269	COMPASS-like H3K4 histone methylase component WDR5A [Glycine max]	XP_003529576.1	36 kDa	0.26	INF	[]	0	2
2279	epidermis-specific secreted glycoprotein EP1 [Glycine max]	XP_003543212.1	49 kDa	0.26	INF	[]	0	2
2293	universal stress protein PHOS34 [Glycine max]	XP_003543370.1	26 kDa	0.26	INF	[]	0	2
921.2	PREDICTED: ultraviolet-B receptor UVR8-like isoform X1 [Glycine max]	XP_014631277.1 (+1)	?	0.51	INF	[]	0	1
1137.2	universal stress protein PHOS32 [Glycine max]	XP_003540075.1	28 kDa	0.51	INF	[]	0	1
1166.2	glucan endo-1,3-beta-glucosidase [Glycine max]	XP_003521159.1 (+1)	39 kDa	0.51	INF	[]	0	1
1298.2	calreticulin-3 [Glycine max]	XP_003537928.1	49 kDa	0.51	INF	[]	0	1
1577.2	ATP-dependent Clp protease proteolytic subunit 3, chloroplastic [Glycine max]	XP_003552706.1	35 kDa	0.51	INF	[]	0	1
1590	cell division cycle and apoptosis regulator protein 1 [Glycine max]	XP_003520085.1	161 kDa	0.51	INF	[]	0	1
1621.2	protein ACTIVITY OF BC1 COMPLEX KINASE 8, chloroplastic-like [Glycine max]	XP_003525072.1 (+1)	85 kDa	0.51	INF	[]	0	1
1795.3	uncharacterized protein LOC100776017 isoform X2 [Glycine max]	XP_006580202.1 (+1)	90 kDa	0.51	INF	[]	0	1
1916.1	peroxidase 3 [Glycine max]	XP_003540316.1 (+3)	36 kDa	0.51	INF	[]	0	1
1918.2	dolichyl-diphosphooligosaccharide--protein glycosyltransferase subunit 1A [Glycine max]	XP_003523003.1	69 kDa	0.51	INF	[]	0	1
1976.2	zeta-carotene desaturase, chloroplastic/chromoplastic [Glycine max]	XP_003536112.1	63 kDa	0.51	INF	[]	0	1
1978.2	acyl-CoA-binding domain-containing protein 6 [Glycine max]	XP_014618775.1	56 kDa	0.51	INF	[]	0	1
2077	Cluster of folylpolyglutamate synthase isoform X1 [Glycine max] (XP_006595892.1)	XP_006595892.1 [8]	61 kDa	0.51	INF	[]	0	1
2077.1	folylpolyglutamate synthase isoform X1 [Glycine max]	XP_006595892.1 (+2)	61 kDa	0.51	INF	[]	0	1
2077.2	folylpolyglutamate synthase isoform X3 [Glycine max]	XP_003552733.1 (+2)	60 kDa	0.51	INF	[]	0	1
2120	multiprotein-bridging factor 1a [Glycine max]	XP_003527342.1	16 kDa	0.51	INF	[]	0	1
2149	transmembrane 9 superfamily member 3 [Glycine max]	XP_003531127.1	69 kDa	0.51	INF	[]	0	1
2166	synaptotagmin-5 isoform X1 [Glycine max]	XP_003521498.1 (+3)	57 kDa	0.51	INF	[]	0	1
2178.2	ubiquitin carboxyl-terminal hydrolase MINDY-3 isoform X2 [Glycine max]	XP_003556149.1 (+1)	67 kDa	0.51	INF	[]	0	1
2181.1	cytochrome P450 72A68 [Glycine max]	XP_006594768.1	60 kDa	0.51	INF	[]	0	1
2189	Ycf2 (chloroplast) [Glycine max]	YP_538825.1	269 kDa	0.51	INF	[]	0	1
2192	uncharacterized protein LOC100803562 [Glycine max]	XP_003517781.1	21 kDa	0.51	INF	[]	0	1
2193	uncharacterized protein LOC100815210 isoform X1 [Glycine max]	XP_006591911.1 (+1)	42 kDa	0.51	INF	[]	0	1
2202	UDP-sugar pyrophosphorylase 1 [Glycine max]	XP_003526657.1 (+1)	66 kDa	0.51	INF	[]	0	1
2220	protein ILITYHIA [Glycine max]	XP_006577327.1	288 kDa	0.51	INF	[]	0	1
2247	RNA-binding protein mde7 [Glycine max]	XP_003529515.1	35 kDa	0.51	INF	[]	0	1
2254	uncharacterized protein LOC100807191 [Glycine max]	XP_003555560.1	101 kDa	0.51	INF	[]	0	1
2261	probable carboxylesterase 8 [Glycine max]	XP_003529985.1	36 kDa	0.51	INF	[]	0	1
2266	uncharacterized protein LOC100306492 [Glycine max]	NP_001235819.1	?	0.51	INF	[]	0	1
2267	molybdopterin biosynthesis protein CNX1-like [Glycine max]	NP_001242529.1	69 kDa	0.51	INF	[]	0	1
2276	Cluster of ubiquitin carboxyl-terminal hydrolase MINDY-2 [Glycine max] (XP_003516684.1)	XP_003516684.1 [2]	80 kDa	0.51	INF	[]	0	1
2276.1	ubiquitin carboxyl-terminal hydrolase MINDY-2 [Glycine max]	XP_003516684.1	80 kDa	0.51	INF	[]	0	1
2278	protein GPR107 [Glycine max]	XP_003518627.1	51 kDa	0.51	INF	[]	0	1
2281	RNA polymerase beta' subunit (chloroplast) [Glycine max]	YP_538764.1	80 kDa	0.51	INF	[]	0	1
2282	preprotein translocase subunit SECY, chloroplastic isoform X1 [Glycine max]	XP_003527188.1 (+1)	59 kDa	0.51	INF	[]	0	1

## Sheet: Fisher_T1S_T4S
#	Identified Proteins (3518/3553)	Accession Number	Molecular Weight	Fisher's Exact Test (p-value): *(p < 0.00035)	Fold Change by Category	Quantitative Profile	T1S	T4S
5	ribulose bisphosphate carboxylase small chain 1, chloroplastic [Glycine max]	NP_001235314.1 (+2)	20 kDa	< 0.00010	0.8	T1S high, T4S low	961	812
9	Cluster of glyceraldehyde-3-phosphate dehydrogenase A subunit [Glycine max] (NP_001238484.1)	NP_001238484.1 [3]	?	< 0.00010	1.4	T1S low, T4S high	540	773
9.1	glyceraldehyde-3-phosphate dehydrogenase A subunit [Glycine max]	NP_001238484.1 (+1)	?	< 0.00010	1.4	T1S low, T4S high	508	719
9.2	PREDICTED: glyceraldehyde-3-phosphate dehydrogenase A, chloroplastic [Glycine max]	XP_003548805.1	?	< 0.00010	1.5	T1S low, T4S high	482	719
13	Cluster of glutamine synthetase precursor isoform X1 [Glycine max] (XP_014620707.1)	XP_014620707.1 [2]	48 kDa	< 0.00010	0.8	T1S high, T4S low	649	532
54.5	S-adenosylmethionine synthase 1 [Glycine max]	XP_003536032.1	43 kDa	< 0.00010	1.8	T1S low, T4S high	71	130
56	photosystem I subunit VII (chloroplast) [Glycine max]	YP_538817.1	9 kDa	< 0.00010	0.7	T1S high, T4S low	353	242
96.5	clathrin heavy chain 1 isoform X1 [Glycine max]	XP_003538833.1	193 kDa	< 0.00010	INF	T1S low, T4S high	0	20
177	Cluster of uncharacterized protein LOC100305993 precursor [Glycine max] (NP_001236014.1)	NP_001236014.1 [2]	?	< 0.00010	0.5	T1S high, T4S low	125	61
177.1	uncharacterized protein LOC100305993 precursor [Glycine max]	NP_001236014.1	?	< 0.00010	0.4	T1S high, T4S low	111	49
177.2	heme-binding protein 2 [Glycine max]	XP_003517945.1	26 kDa	< 0.00010	0.5	T1S high, T4S low	111	51
209	Cluster of uncharacterized LOC100500326 precursor [Glycine max] (NP_001236394.1)	NP_001236394.1 [2]	?	< 0.00010	2.2	T1S low, T4S high	57	124
209.1	uncharacterized LOC100500326 precursor [Glycine max]	NP_001236394.1	?	< 0.00010	2.1	T1S low, T4S high	57	121
209.2	PREDICTED: auxin-binding protein ABP19a-like [Glycine max]	XP_003547722.1	?	< 0.00010	2.1	T1S low, T4S high	57	119
286	PREDICTED: thioredoxin H1 [Glycine max]	XP_003550402.1	?	< 0.00010	0.5	T1S high, T4S low	120	65
803.1	60S ribosomal protein L37-3 [Glycine max]	XP_003543640.1 (+1)	11 kDa	< 0.00010	5.4	T1S low, T4S high	5	27
1798	aspartyl protease AED3 [Glycine max]	XP_003519197.1	49 kDa	< 0.00010	0	T1S high, T4S low	16	0
2075	Cluster of probable inactive purple acid phosphatase 1 isoform X1 [Glycine max] (XP_014626556.1)	XP_014626556.1 [3]	69 kDa	< 0.00010	INF	T1S low, T4S high	0	16
2075.1	probable inactive purple acid phosphatase 1 isoform X1 [Glycine max]	XP_014626556.1	69 kDa	< 0.00010	INF	T1S low, T4S high	0	16
350	acyl carrier protein 1, chloroplastic [Glycine max]	XP_003532402.1	15 kDa	0.00011	0.5	T1S high, T4S low	77	38
567	photosystem I reaction center subunit psaK, chloroplastic [Glycine max]	XP_003533844.1 (+1)	13 kDa	0.00013	2.7	T1S low, T4S high	18	49
1402	uncharacterized protein LOC100500182 precursor [Glycine max]	NP_001238094.1 (+1)	17 kDa	0.00014	INF	T1S low, T4S high	0	13
8	Cluster of glycine dehydrogenase (decarboxylating), mitochondrial [Glycine max] (XP_003550270.1)	XP_003550270.1 [6]	115 kDa	0.00015	1.2	T1S low, T4S high	606	754
13.1	glutamine synthetase precursor isoform X1 [Glycine max]	XP_014620707.1	48 kDa	0.00015	0.8	T1S high, T4S low	619	509
8.2	glycine dehydrogenase (decarboxylating), mitochondrial [Glycine max]	XP_003544533.1	115 kDa	0.00017	1.3	T1S low, T4S high	509	643
1057	Cluster of proline-rich protein precursor [Glycine max] (NP_001235098.1)	NP_001235098.1 [2]	13 kDa	0.00017	7	T1S low, T4S high	3	21
412	gibberellin-regulated protein 6 precursor [Glycine max]	NP_001236470.1 (+4)	13 kDa	0.00022	0.5	T1S high, T4S low	68	33
2078	glycinin G1 precursor [Glycine max]	NP_001235827.1	?	0.00022	0	T1S high, T4S low	12	0
190	photosystem II protein H (chloroplast) [Glycine max]	YP_538794.1	8 kDa	0.00024	0.7	T1S high, T4S low	155	101
683.2	uncharacterized protein LOC100798104 [Glycine max]	NP_001241052.1	18 kDa	0.00029	6.7	T1S low, T4S high	3	20
1057.1	proline-rich protein precursor [Glycine max]	NP_001235098.1	13 kDa	0.00029	6.7	T1S low, T4S high	3	20
8.1	glycine dehydrogenase (decarboxylating), mitochondrial [Glycine max]	XP_003550270.1	115 kDa	0.00054	1.2	[]	526	651
803.2	60S ribosomal protein L37-3 [Glycine max]	XP_003531677.1	11 kDa	0.00054	4.2	[]	6	25
1338	PREDICTED: cystathionine gamma-synthase 1, chloroplastic [Glycine max]	XP_003552541.1	?	0.00055	INF	[]	0	11
1514.2	malonate--CoA ligase [Glycine max]	XP_006583070.2	66 kDa	0.00055	INF	[]	0	11
126.2	50S ribosomal protein L12, chloroplastic [Glycine max]	XP_003540558.1	20 kDa	0.00056	0.7	[]	176	122
698	purple acid phosphatase-like protein [Glycine max]	NP_001236677.1	60 kDa	0.00057	0.5	[]	69	36
126.1	50S ribosomal protein L12, chloroplastic [Glycine max]	XP_003537765.3	20 kDa	0.00091	0.7	[]	199	144
126	Cluster of 50S ribosomal protein L12, chloroplastic [Glycine max] (XP_003537765.3)	XP_003537765.3 [2]	20 kDa	0.00094	0.7	[]	215	158
144.3	NADP-dependent malic enzyme [Glycine max]	XP_003546557.1	71 kDa	0.0011	INF	[]	0	10
2129	lysM domain-containing GPI-anchored protein 1 [Glycine max]	XP_003523446.1	43 kDa	0.0011	INF	[]	0	10
12.2	phosphoglycerate kinase, cytosolic [Glycine max]	XP_003531482.1	50 kDa	0.0012	0.9	[]	704	607
54.2	S-adenosylmethionine synthase 1 [Glycine max]	XP_003554569.1	43 kDa	0.0016	1.5	[]	109	161
12	Cluster of PREDICTED: phosphoglycerate kinase, cytosolic [Glycine max] (XP_003546820.1)	XP_003546820.1 [2]	?	0.0018	0.9	[]	811	713
513	kunitz family trypsin and protease inhibitor protein precursor [Glycine max]	NP_001237751.1	24 kDa	0.0018	0.6	[]	65	36
2219	glycinin G2 precursor [Glycine max]	NP_001235810.1	54 kDa	0.0018	0	[]	9	0
1319.2	uncharacterized protein LOC100526941 precursor [Glycine max]	NP_001236284.1	?	0.0019	12	[]	1	12
853.2	translocase of chloroplast 159, chloroplastic [Glycine max]	XP_003532787.2	128 kDa	0.0021	INF	[]	0	9
1013.2	cyclase-like protein 2 [Glycine max]	XP_003555952.1	31 kDa	0.0021	INF	[]	0	9
1361.2	ubiquitin fusion degradation protein 1 homolog [Glycine max]	XP_003525232.1	35 kDa	0.0021	INF	[]	0	9
1578.2	uncharacterized protein LOC100305815 [Glycine max]	NP_001237081.1	?	0.0021	INF	[]	0	9
163.5	PREDICTED: glutamine synthetase cytosolic isozyme 2 [Glycine max]	XP_003519325.1	?	0.0025	0.3	[]	26	9
428	PREDICTED: alcohol dehydrogenase class-3 [Glycine max]	XP_003521319.1	?	0.0025	1.8	[]	38	69
624.2	PREDICTED: peroxisomal citrate synthase isoform X1 [Glycine max]	XP_006595483.1	?	0.0025	4.5	[]	4	18
1319	Cluster of alpha-amylase inhibitor/lipid transfer/seed storage family protein precursor [Glycine max] (NP_001235244.1)	NP_001235244.1 [2]	13 kDa	0.0025	5.3	[]	3	16
152	Cluster of HSP90 superfamily protein isoform X1 [Glycine max] (XP_006601356.1)	XP_006601356.1 [4]	93 kDa	0.0026	1.4	[]	127	180
803	Cluster of 60S ribosomal protein L37-3 [Glycine max] (XP_003543640.1)	XP_003543640.1 [3]	11 kDa	0.0027	2.7	[]	11	30
12.1	PREDICTED: phosphoglycerate kinase, cytosolic [Glycine max]	XP_003546820.1	?	0.0029	0.9	[]	742	653
91	stem 31 kDa glycoprotein precursor [Glycine max]	NP_001241536.1	29 kDa	0.003	0.8	[]	220	169
7	stem 28 kDa glycoprotein precursor [Glycine max]	NP_001238459.1	29 kDa	0.0031	0.9	[]	677	592
152.2	endoplasmin homolog isoform X1 [Glycine max]	XP_003545030.1 (+1)	94 kDa	0.0032	1.4	[]	118	168
683	Cluster of SKP1-like protein 1A isoform X1 [Glycine max] (XP_003517160.1)	XP_003517160.1 [3]	17 kDa	0.0033	2.2	[]	20	43
1520	allene oxide synthase, chloroplastic-like [Glycine max]	NP_001276295.1	55 kDa	0.0033	0.2	[]	13	2
614	uncharacterized protein LOC100818438 isoform 2 precursor [Glycine max]	NP_001239650.1 (+1)	52 kDa	0.0034	0.6	[]	78	48
1199	GDP-mannose 4,6 dehydratase 1 [Glycine max]	XP_003517184.1	41 kDa	0.0035	3.5	[]	6	21
1234.3	ubiquitin-conjugating enzyme E2 variant 1D [Glycine max]	XP_006588855.1	17 kDa	0.0035	11	[]	1	11
54.3	S-adenosylmethionine synthase [Glycine max]	XP_014633684.1	43 kDa	0.0036	1.4	[]	132	184
2258	uncharacterized protein LOC100778096 [Glycine max]	NP_001240231.1	29 kDa	0.0036	0	[]	8	0
1	ribulose-1,5-bisphosphate carboxylase/oxygenase large subunit (chloroplast) [Glycine max]	YP_538747.1	53 kDa	0.0037	1	[]	5949	5789
1219.1	uncharacterized protein LOC100527195 [Glycine max]	NP_001236257.1	25 kDa	0.0041	4.2	[]	4	17
266.5	14-3-3 protein SGF14p [Glycine max]	NP_001304370.1	30 kDa	0.0042	3	[]	8	24
2197	PREDICTED: probable S-sulfocysteine synthase, chloroplastic [Glycine max]	XP_003554061.1	?	0.0042	INF	[]	0	8
417	Cluster of PREDICTED: multicystatin [Glycine max] (XP_014622135.1)	XP_014622135.1 [2]	?	0.0043	0.6	[]	72	44
683.1	SKP1-like protein 1A isoform X1 [Glycine max]	XP_003517160.1	17 kDa	0.0045	2.1	[]	20	42
442	Cluster of linoleate 13S-lipoxygenase 2-1, chloroplastic [Glycine max] (XP_003537948.1)	XP_003537948.1 [2]	104 kDa	0.0049	1.8	[]	31	57
721.1	probable aldo-keto reductase 1 [Glycine max]	NP_001236007.1	?	0.0049	2.4	[]	14	33

## Sheet: Fold_T1S_T7S
#	Identified Proteins (3518/3553)	Accession Number	Molecular Weight	Fisher's Exact Test (p-value): *(p < 0.00048)	Fold Change by Category	Quantitative Profile	T1S	T7S
11	Cluster of chlorophyll a/b-binding protein [Glycine max] (NP_001235283.1)	NP_001235283.1 [5]	?	0.0063	1.2	[]	650	773
11.1	chlorophyll a/b-binding protein [Glycine max]	NP_001235283.1	?	0.0037	1.2	[]	444	549
11.3	chlorophyll a-b binding protein 3, chloroplastic [Glycine max]	NP_001241277.1	28 kDa	0.0053	1.2	[]	477	582
15	Cluster of transketolase, chloroplastic [Glycine max] (XP_003536788.1)	XP_003536788.1 [2]	80 kDa	0.0096	1.2	[]	549	655
15.2	transketolase, chloroplastic [Glycine max]	XP_003556551.1	80 kDa	0.058	1.2	[]	406	471
31.3	PREDICTED: elongation factor Tu, chloroplastic [Glycine max]	XP_003526993.1	?	0.047	1.2	[]	311	369
37	Cluster of tubulin beta chain [Glycine max] (XP_014631119.1)	XP_014631119.1 [12]	50 kDa	0.076	1.2	[]	377	435
48.2	uncharacterized protein LOC100819568 [Glycine max]	NP_001240230.1	80 kDa	0.12	1.2	[]	220	256
52.1	chlorophyll a-b binding protein P4, chloroplastic [Glycine max]	XP_003523016.3	28 kDa	0.08	1.2	[]	274	321
60	Cluster of tubulin alpha-3 chain [Glycine max] (XP_003524707.1)	XP_003524707.1 [9]	50 kDa	0.026	1.2	[]	234	290
60.1	tubulin alpha-3 chain [Glycine max]	XP_003524707.1 (+1)	50 kDa	0.18	1.2	[]	141	164
60.2	tubulin alpha-6 chain [Glycine max]	XP_003554022.1	50 kDa	0.069	1.2	[]	136	169
60.4	tubulin alpha chain [Glycine max]	XP_003536570.1 (+1)	49 kDa	0.14	1.2	[]	152	179
63	chlorophyll a-b binding protein CP29.2, chloroplastic [Glycine max]	XP_003516950.1	31 kDa	0.11	1.2	[]	267	309
79.6	plasma membrane ATPase 4 [Glycine max]	XP_003526452.1	105 kDa	0.18	1.2	[]	59	73
89	lipoxygenase-9 [Glycine max]	NP_001237323.1	?	0.1	1.2	[]	266	309
90	Cluster of 1,4-alpha-glucan-branching enzyme 1, chloroplastic/amyloplastic isoform X1 [Glycine max] (XP_003521449.1)	XP_003521449.1 [2]	99 kDa	0.13	1.2	[]	164	193
90.1	1,4-alpha-glucan-branching enzyme 1, chloroplastic/amyloplastic isoform X1 [Glycine max]	XP_003521449.1	99 kDa	0.1	1.2	[]	137	166
92.1	inositol-3-phosphate synthase [Glycine max]	XP_014626461.1	56 kDa	0.2	1.2	[]	100	118
93.2	ATP-dependent zinc metalloprotease FTSH, chloroplastic [Glycine max]	XP_003527434.1	74 kDa	0.19	1.2	[]	157	181
96.4	clathrin heavy chain 2 [Glycine max]	XP_003544075.1	193 kDa	0.14	1.2	[]	119	143
109.2	PREDICTED: elongation factor G-2, chloroplastic [Glycine max]	XP_006579622.1	?	0.19	1.2	[]	125	146
110.3	26S proteasome regulatory subunit 6B homolog [Glycine max]	XP_003538340.1	47 kDa	0.2	1.2	[]	64	78
110.7	26S proteasome regulatory subunit 6B homolog [Glycine max]	XP_003553190.1	47 kDa	0.19	1.2	[]	63	77
130	Cluster of uncharacterized protein LOC100778205 [Glycine max] (NP_001241455.1)	NP_001241455.1 [2]	36 kDa	0.23	1.2	[]	118	136
130.2	guanine nucleotide-binding protein subunit beta-like protein [Glycine max]	NP_001235369.1	36 kDa	0.17	1.2	[]	94	113
131.2	puromycin-sensitive aminopeptidase isoform X1 [Glycine max]	XP_006580570.1 (+2)	111 kDa	0.27	1.2	[]	84	97
132.2	uncharacterized protein LOC100780764 [Glycine max]	NP_001242764.1 (+1)	43 kDa	0.2	1.2	[]	100	118
132.3	GDP-mannose 3,5-epimerase 2 isoform X2 [Glycine max]	XP_003556467.1 (+1)	42 kDa	0.19	1.2	[]	99	117
142.2	NADPH-dependent aldo-keto reductase, chloroplastic [Glycine max]	XP_003516896.1	35 kDa	0.22	1.2	[]	48	59
144	Cluster of NADP-dependent malic enzyme [Glycine max] (XP_003516804.1)	XP_003516804.1 [10]	65 kDa	0.093	1.2	[]	128	157
150	adenosylhomocysteinase-like [Glycine max]	NP_001304442.1 (+1)	53 kDa	0.039	1.2	[]	215	264
157	Cluster of methylenetetrahydrofolate reductase 2 [Glycine max] (XP_003527588.1)	XP_003527588.1 [2]	67 kDa	0.13	1.2	[]	96	118
157.2	methylenetetrahydrofolate reductase 2 [Glycine max]	XP_003523478.1	67 kDa	0.25	1.2	[]	87	101
159	Cluster of glutamate-1-semialdehyde 2,1-aminomutase, chloroplastic [Glycine max] (XP_003522589.1)	XP_003522589.1 [2]	50 kDa	0.19	1.2	[]	135	157
159.1	glutamate-1-semialdehyde 2,1-aminomutase, chloroplastic [Glycine max]	XP_003522589.1	50 kDa	0.17	1.2	[]	122	144
165.1	rhodanese-like domain-containing protein 4, chloroplastic [Glycine max]	XP_003548475.1	48 kDa	0.29	1.2	[]	72	83
169.1	chlorophyll a-b binding protein, chloroplastic [Glycine max]	XP_003528751.1 (+1)	29 kDa	0.17	1.2	[]	121	143
180	Cluster of pyrophosphate-energized vacuolar membrane proton pump [Glycine max] (XP_003542656.1)	XP_003542656.1 [5]	80 kDa	0.21	1.2	[]	96	113
180.2	pyrophosphate-energized vacuolar membrane proton pump [Glycine max]	XP_003528302.1 (+1)	81 kDa	0.21	1.2	[]	89	105
191	Cluster of protein TIC110, chloroplastic [Glycine max] (XP_003519280.1)	XP_003519280.1 [2]	110 kDa	0.12	1.2	[]	98	121
191.1	protein TIC110, chloroplastic [Glycine max]	XP_003519280.1	110 kDa	0.13	1.2	[]	90	111
191.2	protein TIC110, chloroplastic [Glycine max]	XP_003544919.1	110 kDa	0.18	1.2	[]	74	90
196	Cluster of probable cytosolic oligopeptidase A [Glycine max] (XP_003517182.1)	XP_003517182.1 [2]	88 kDa	0.16	1.2	[]	100	120
196.1	probable cytosolic oligopeptidase A [Glycine max]	XP_003517182.1	88 kDa	0.17	1.2	[]	79	96
196.2	probable cytosolic oligopeptidase A [Glycine max]	XP_003534255.2	88 kDa	0.13	1.2	[]	81	101
200.2	2,3-bisphosphoglycerate-independent phosphoglycerate mutase [Glycine max]	XP_003534616.1	61 kDa	0.13	1.2	[]	77	96
201	Cluster of PREDICTED: heat shock protein 90-5, chloroplastic [Glycine max] (XP_003518802.1)	XP_003518802.1 [2]	?	0.21	1.2	[]	118	137
204	Cluster of GAD protein [Glycine max] (NP_001240981.1)	NP_001240981.1 [2]	57 kDa	0.12	1.2	[]	92	114
204.1	GAD protein [Glycine max]	NP_001240981.1	57 kDa	0.12	1.2	[]	92	114
204.2	glutamate decarboxylase [Glycine max]	NP_001276214.1	57 kDa	0.14	1.2	[]	79	98
210.1	mitochondrial dicarboxylate/tricarboxylate transporter DTC [Glycine max]	XP_003531254.1	32 kDa	0.23	1.2	[]	90	105
232.5	uncharacterized protein LOC100499980 [Glycine max]	NP_001235133.1	?	0.34	1.2	[]	24	29
232.9	PREDICTED: uncharacterized protein LOC100527366 isoform X1 [Glycine max]	XP_006582876.1	?	0.31	1.2	[]	26	32
234.1	2,4-D inducible glutathione S-transferase [Glycine max]	NP_001237713.1	?	0.31	1.2	[]	45	53
235.3	aconitate hydratase, cytoplasmic [Glycine max]	XP_003540302.1	107 kDa	0.1	1.2	[]	103	128
243	Cluster of chaperonin CPN60-2, mitochondrial [Glycine max] (XP_003556325.1)	XP_003556325.1 [6]	61 kDa	0.24	1.2	[]	74	87
243.2	chaperonin CPN60-2, mitochondrial isoform X1 [Glycine max]	XP_003535967.1 (+1)	61 kDa	0.27	1.2	[]	55	65
243.3	chaperonin CPN60-2, mitochondrial [Glycine max]	XP_003536270.1	61 kDa	0.27	1.2	[]	65	76
244.2	uncharacterized protein LOC100780391 [Glycine max]	NP_001240189.1	38 kDa	0.28	1.2	[]	57	67
248.3	PREDICTED: uncharacterized protein LOC100500112 isoform X1 [Glycine max]	XP_006601753.1	?	0.31	1.2	[]	48	56
248.4	40S ribosomal protein S8 [Glycine max]	NP_001240243.1	25 kDa	0.34	1.2	[]	44	51
252.2	alpha-glucan phosphorylase, H isozyme isoform X1 [Glycine max]	XP_003551320.1	96 kDa	0.31	1.2	[]	58	67
262	Cluster of superoxide dismutase [Cu-Zn], chloroplastic [Glycine max] (XP_003538169.1)	XP_003538169.1 [2]	21 kDa	0.16	1.2	[]	92	111
262.1	superoxide dismutase [Cu-Zn], chloroplastic [Glycine max]	XP_003538169.1	21 kDa	0.13	1.2	[]	85	105
263	betaine aldehyde dehydrogenase [Glycine max]	NP_001238427.1	55 kDa	0.24	1.2	[]	84	98
264	Cluster of 40S ribosomal protein S3 [Glycine max] (NP_001239621.1)	NP_001239621.1 [4]	26 kDa	0.23	1.2	[]	78	92
264.1	40S ribosomal protein S3 [Glycine max]	NP_001239621.1 (+2)	26 kDa	0.23	1.2	[]	78	92
265	carotenoid 9,10(9',10')-cleavage dioxygenase 1 [Glycine max]	XP_003542847.1	61 kDa	0.27	1.2	[]	76	88
269	Cluster of uncharacterized protein LOC100500446 [Glycine max] (NP_001238225.1)	NP_001238225.1 [8]	?	0.28	1.2	[]	59	69
277	Cluster of pyruvate, phosphate dikinase, chloroplastic [Glycine max] (XP_006600329.1)	XP_006600329.1 [2]	104 kDa	0.24	1.2	[]	53	64
277.1	pyruvate, phosphate dikinase, chloroplastic [Glycine max]	XP_006600329.1	104 kDa	0.27	1.2	[]	53	63
277.2	LOW QUALITY PROTEIN: pyruvate, phosphate dikinase, chloroplastic-like [Glycine max]	XP_014633727.1	104 kDa	0.24	1.2	[]	45	55
280.2	uncharacterized protein LOC100784424 [Glycine max]	NP_001242031.1	36 kDa	0.21	1.2	[]	53	65
281	Cluster of 6-phosphogluconate dehydrogenase, decarboxylating 3 [Glycine max] (XP_003531895.1)	XP_003531895.1 [3]	54 kDa	0.19	1.2	[]	88	105
281.1	6-phosphogluconate dehydrogenase, decarboxylating 3 [Glycine max]	XP_003531895.1	54 kDa	0.22	1.2	[]	84	99
292.2	uncharacterized protein LOC100500032 [Glycine max]	NP_001235873.1	20 kDa	0.36	1.2	[]	39	45
296	Cluster of pyridoxal 5'-phosphate synthase subunit PDX1 [Glycine max] (XP_003542985.1)	XP_003542985.1 [2]	33 kDa	0.34	1.2	[]	46	53
297.1	uncharacterized protein LOC100804748 [Glycine max]	NP_001242448.1 (+3)	30 kDa	0.17	1.2	[]	62	77
297.3	uncharacterized protein LOC100792638 [Glycine max]	NP_001239979.1 (+2)	30 kDa	0.2	1.2	[]	57	70
301	Cluster of mitochondrial phosphate transporter [Glycine max] (NP_001237304.1)	NP_001237304.1 [2]	40 kDa	0.3	1.2	[]	66	76
301.2	phosphate transporter [Glycine max]	NP_001235652.1	?	0.23	1.2	[]	60	72
305	mitochondrial-processing peptidase subunit alpha [Glycine max]	XP_003530483.1	55 kDa	0.2	1.2	[]	73	88
309	Cluster of pyruvate kinase [Glycine max] (NP_001236431.1)	NP_001236431.1 [3]	54 kDa	0.27	1.2	[]	76	88
309.1	pyruvate kinase [Glycine max]	NP_001236431.1	54 kDa	0.29	1.2	[]	71	82
309.2	pyruvate kinase, cytosolic isozyme [Glycine max]	XP_003529451.1	54 kDa	0.29	1.2	[]	71	82
314.1	peroxisomal fatty acid beta-oxidation multifunctional protein AIM1 [Glycine max]	XP_003534202.1	78 kDa	0.25	1.2	[]	57	68
326.2	MAR-binding filament-like protein 1 isoform X1 [Glycine max]	XP_003539176.1 (+1)	82 kDa	0.37	1.2	[]	29	34
332	Cluster of caffeic acid 3-O-methyltransferase-like [Glycine max] (NP_001240003.1)	NP_001240003.1 [2]	40 kDa	0.29	1.2	[]	61	71
332.1	caffeic acid 3-O-methyltransferase-like [Glycine max]	NP_001240003.1	40 kDa	0.25	1.2	[]	55	66
332.2	uncharacterized protein LOC100805999 [Glycine max]	NP_001242325.1	?	0.29	1.2	[]	49	58
353	Cluster of UDP-glucose 6-dehydrogenase 1 [Glycine max] (XP_003552559.1)	XP_003552559.1 [4]	53 kDa	0.19	1.2	[]	61	75
372	ribosomal protein S3 (chloroplast) [Glycine max]	YP_538803.1	25 kDa	0.28	1.2	[]	48	57
380.2	aminoacyl peptidase [Glycine max]	NP_001237817.1	?	0.44	1.2	[]	8	10
384.1	peptidyl-prolyl cis-trans isomerase FKBP62 [Glycine max]	XP_003520990.2	65 kDa	0.33	1.2	[]	22	27
387	Cluster of proteasome subunit alpha type-4 [Glycine max] (XP_003552274.1)	XP_003552274.1 [2]	27 kDa	0.25	1.2	[]	46	56
387.1	proteasome subunit alpha type-4 [Glycine max]	XP_003552274.1	27 kDa	0.25	1.2	[]	40	49
389.2	uncharacterized protein LOC100820521 isoform X1 [Glycine max]	XP_003554067.1	38 kDa	0.37	1.2	[]	31	36
390	Cluster of PREDICTED: sulfite reductase [ferredoxin], chloroplastic [Glycine max] (XP_003537728.1)	XP_003537728.1 [2]	?	0.37	1.2	[]	31	36
395	Cluster of acetyl-coenzyme A synthetase, chloroplastic/glyoxysomal [Glycine max] (XP_003553322.1)	XP_003553322.1 [5]	84 kDa	0.42	1.2	[]	17	20
402.1	uncharacterized protein LOC100500164 [Glycine max]	NP_001237789.1	21 kDa	0.38	1.2	[]	32	37
405.2	60S ribosomal protein L13-1-like [Glycine max]	NP_001276322.1 (+1)	?	0.4	1.2	[]	26	30
406.2	uncharacterized protein LOC100306624 [Glycine max]	NP_001237725.1 (+1)	14 kDa	0.41	1.2	[]	16	19
407	uncharacterized protein LOC100806500 [Glycine max]	NP_001240166.1	35 kDa	0.26	1.2	[]	42	51
414.1	3-isopropylmalate dehydrogenase 2, chloroplastic [Glycine max]	XP_003547607.1	44 kDa	0.21	1.2	[]	45	56
416	Cluster of 4-hydroxy-3-methylbut-2-enyl diphosphate reductase, chloroplastic [Glycine max] (XP_003537898.1)	XP_003537898.1 [2]	52 kDa	0.29	1.2	[]	41	49
416.1	4-hydroxy-3-methylbut-2-enyl diphosphate reductase, chloroplastic [Glycine max]	XP_003537898.1	52 kDa	0.29	1.2	[]	41	49
419	stress responsive alpha-beta barrel domain-containing protein [Glycine max]	NP_001237134.1	28 kDa	0.31	1.2	[]	45	53
429	Cluster of aconitate hydratase 1 [Glycine max] (XP_003517155.1)	XP_003517155.1 [2]	99 kDa	0.16	1.2	[]	91	110
429.1	aconitate hydratase 1 [Glycine max]	XP_003517155.1	99 kDa	0.22	1.2	[]	91	107
429.2	aconitate hydratase 1 [Glycine max]	XP_003537655.1	98 kDa	0.17	1.2	[]	79	96
430	Cluster of uncharacterized protein LOC100789900 [Glycine max] (XP_003525805.1)	XP_003525805.1 [2]	44 kDa	0.3	1.2	[]	42	50
430.1	uncharacterized protein LOC100789900 [Glycine max]	XP_003525805.1	44 kDa	0.3	1.2	[]	42	50
450.2	glucose-6-phosphate isomerase 1, chloroplastic [Glycine max]	XP_003522754.1	67 kDa	0.38	1.2	[]	33	38
451.2	glyoxylate/succinic semialdehyde reductase 1 [Glycine max]	XP_003548573.1	31 kDa	0.37	1.2	[]	30	35
455.1	V-type proton ATPase subunit H [Glycine max]	XP_003548002.1	52 kDa	0.27	1.2	[]	36	44
456.1	uncharacterized protein LOC100499842 [Glycine max]	NP_001236771.1	?	0.31	1.2	[]	26	32
457.1	argininosuccinate synthase, chloroplastic-like [Glycine max]	NP_001276304.1	52 kDa	0.35	1.2	[]	35	41
457.3	argininosuccinate synthase, chloroplastic [Glycine max]	XP_006600802.1	52 kDa	0.34	1.2	[]	34	40
474	Cluster of magnesium protoporphyrin IX methyltransferase, chloroplastic-like [Glycine max] (XP_006580632.1)	XP_006580632.1 [2]	35 kDa	0.3	1.2	[]	43	51
474.1	magnesium protoporphyrin IX methyltransferase, chloroplastic-like [Glycine max]	XP_006580632.1	35 kDa	0.35	1.2	[]	36	42
474.2	magnesium protoporphyrin IX methyltransferase, chloroplastic [Glycine max]	XP_006584686.2	35 kDa	0.29	1.2	[]	31	38
477.1	bifunctional monothiol glutaredoxin-S16, chloroplastic [Glycine max]	XP_003520429.1	32 kDa	0.37	1.2	[]	31	36
481	Cluster of adenylate kinase 4 [Glycine max] (XP_003525692.1)	XP_003525692.1 [2]	27 kDa	0.27	1.2	[]	35	43
481.1	adenylate kinase 4 [Glycine max]	XP_003525692.1	27 kDa	0.33	1.2	[]	31	37
481.2	adenylate kinase 4 [Glycine max]	XP_003549845.1	27 kDa	0.3	1.2	[]	33	40
488	probable aspartyl aminopeptidase [Glycine max]	XP_003526970.1	53 kDa	0.33	1.2	[]	31	37
490.1	uncharacterized protein LOC100803975 [Glycine max]	NP_001242422.1	43 kDa	0.38	1.2	[]	21	25
490.2	26S proteasome non-ATPase regulatory subunit 4 homolog isoform X1 [Glycine max]	XP_003517168.1	43 kDa	0.4	1.2	[]	26	30
490.3	26S proteasome non-ATPase regulatory subunit 4 homolog [Glycine max]	XP_003520200.1	43 kDa	0.39	1.2	[]	23	27
492	Cluster of ATP-dependent Clp protease proteolytic subunit 4, chloroplastic [Glycine max] (XP_003534318.1)	XP_003534318.1 [2]	33 kDa	0.31	1.2	[]	37	44
492.1	ATP-dependent Clp protease proteolytic subunit 4, chloroplastic [Glycine max]	XP_003534318.1	33 kDa	0.31	1.2	[]	37	44
492.2	ATP-dependent Clp protease proteolytic subunit 4, chloroplastic [Glycine max]	XP_003517082.1	33 kDa	0.31	1.2	[]	36	43
501	ribosomal protein S4 (chloroplast) [Glycine max]	YP_538753.1	24 kDa	0.38	1.2	[]	33	38
509	Cluster of uncharacterized protein LOC100783652 [Glycine max] (NP_001239823.1)	NP_001239823.1 [2]	31 kDa	0.33	1.2	[]	31	37
509.1	uncharacterized protein LOC100783652 [Glycine max]	NP_001239823.1	31 kDa	0.28	1.2	[]	30	37
512	putative plastocyanin [Glycine max]	NP_001238695.1	17 kDa	0.26	1.2	[]	93	107
517	alanine aminotransferase 2 [Glycine max]	XP_003528736.1 (+1)	60 kDa	0.34	1.2	[]	34	40
520	uncharacterized protein LOC100780934 [Glycine max]	NP_001240950.1	37 kDa	0.31	1.2	[]	37	44
521	Cluster of 1-aminocyclopropane-1-carboxylate oxidase [Glycine max] (XP_003519448.1)	XP_003519448.1 [3]	36 kDa	0.35	1.2	[]	37	43
521.1	1-aminocyclopropane-1-carboxylate oxidase [Glycine max]	XP_003519448.1	36 kDa	0.35	1.2	[]	37	43
524.1	calnexin homolog precursor [Glycine max]	NP_001235116.1	62 kDa	0.26	1.2	[]	34	42
528	Cluster of 60S ribosomal protein L27 [Glycine max] (XP_003531105.1)	XP_003531105.1 [2]	16 kDa	0.42	1.2	[]	18	21
528.1	60S ribosomal protein L27 [Glycine max]	XP_003531105.1	16 kDa	0.42	1.2	[]	18	21
537	uncharacterized protein LOC100797579 precursor [Glycine max]	NP_001242443.1	?	0.25	1.2	[]	40	49
547	peroxisomal 3-ketoacyl-CoA thiolase [Glycine max]	NP_001238475.1	49 kDa	0.31	1.2	[]	35	42
549	T-complex protein 1 subunit beta [Glycine max]	XP_003539816.1	57 kDa	0.27	1.2	[]	35	43
550.2	cyclase-associated protein 1 [Glycine max]	XP_003537875.1	51 kDa	0.39	1.2	[]	23	27
557	Cluster of flagellar radial spoke protein 5 isoform X1 [Glycine max] (XP_003543437.1)	XP_003543437.1 [3]	43 kDa	0.31	1.2	[]	35	42
557.1	flagellar radial spoke protein 5 isoform X1 [Glycine max]	XP_003543437.1	43 kDa	0.26	1.2	[]	33	41
557.2	flagellar radial spoke protein 5 isoform X2 [Glycine max]	XP_006592742.1	43 kDa	0.3	1.2	[]	24	30
564	PREDICTED: putative glucose-6-phosphate 1-epimerase [Glycine max]	XP_003517225.1	?	0.31	1.2	[]	45	53
578.2	coatomer subunit beta'-2 [Glycine max]	XP_014634628.1	102 kDa	0.43	1.2	[]	19	22
588.1	pathogen-related protein [Glycine max]	XP_003526679.1	27 kDa	0.28	1.2	[]	29	36
588.2	pathogen-related protein-like [Glycine max]	NP_001241631.1	27 kDa	0.34	1.2	[]	23	28
593	rubisco accumulation factor 1.1, chloroplastic [Glycine max]	XP_003536143.1	48 kDa	0.28	1.2	[]	30	37
597	Cluster of peroxisomal acyl-coenzyme A oxidase 1 [Glycine max] (XP_003517411.2)	XP_003517411.2 [2]	82 kDa	0.3	1.2	[]	44	52
608.2	aspartate--tRNA ligase 2, cytoplasmic [Glycine max]	XP_003544559.1	60 kDa	0.36	1.2	[]	27	32
609.2	uncharacterized protein LOC100500231 [Glycine max]	NP_001235055.1 (+1)	17 kDa	0.37	1.2	[]	19	23
611.2	2-isopropylmalate synthase 2, chloroplastic [Glycine max]	XP_003536802.1	67 kDa	0.43	1.2	[]	19	22
612.2	protein disulfide isomerase pTAC5, chloroplastic isoform X3 [Glycine max]	XP_003535464.2 (+1)	46 kDa	0.41	1.2	[]	16	19
629	arginase [Glycine max]	NP_001237121.1	?	0.29	1.2	[]	31	38
643	uncharacterized protein LOC100809006 [Glycine max]	NP_001239876.1	44 kDa	0.35	1.2	[]	26	31
647.2	uncharacterized protein LOC100500302 [Glycine max]	NP_001236088.1	?	0.32	1.2	[]	20	25
652.2	starch synthase 3, chloroplastic/amyloplastic isoform X3 [Glycine max]	XP_003546152.1	132 kDa	0.33	1.2	[]	22	27
658.2	uncharacterized protein LOC100793242 [Glycine max]	NP_001242504.1	?	0.37	1.2	[]	19	23
660	Cluster of abscisic stress ripening-like protein [Glycine max] (NP_001237487.1)	NP_001237487.1 [3]	25 kDa	0.31	1.2	[]	36	43
660.1	abscisic stress ripening-like protein [Glycine max]	NP_001237487.1 (+1)	25 kDa	0.31	1.2	[]	35	42
668	ATP-dependent Clp protease proteolytic subunit (chloroplast) [Glycine max]	YP_538790.1	22 kDa	0.26	1.2	[]	32	40
671.2	PGR5-like protein 1B, chloroplastic [Glycine max]	XP_003549873.1	37 kDa	0.33	1.2	[]	21	26
679	Cluster of GEM-like protein 1 [Glycine max] (XP_003526540.1)	XP_003526540.1 [2]	29 kDa	0.3	1.2	[]	25	31
679.2	uncharacterized protein LOC100794961 [Glycine max]	NP_001242211.1	31 kDa	0.38	1.2	[]	21	25
681	gamma-interferon-responsive lysosomal thiol protein [Glycine max]	XP_014619574.1	28 kDa	0.26	1.2	[]	33	41
690.2	topless-related protein 3 [Glycine max]	XP_006604796.1	124 kDa	0.53	1.2	[]	5	6
702.2	uncharacterized protein LOC100500578 isoform X1 [Glycine max]	XP_003524972.1	66 kDa	0.4	1.2	[]	13	16
705	uncharacterized protein LOC100306662 precursor [Glycine max]	NP_001238352.1 (+1)	23 kDa	0.3	1.2	[]	25	31
714.2	60S ribosomal protein L36-3 isoform X1 [Glycine max]	XP_003536462.1	12 kDa	0.39	1.2	[]	23	27
721	Cluster of probable aldo-keto reductase 1 [Glycine max] (NP_001236007.1)	NP_001236007.1 [6]	?	0.34	1.2	[]	23	28
741	alanine--tRNA ligase [Glycine max]	XP_003537781.2	110 kDa	0.38	1.2	[]	22	26
745	Cluster of protein TIC 55, chloroplastic [Glycine max] (XP_003526124.1)	XP_003526124.1 [2]	61 kDa	0.36	1.2	[]	28	33
745.2	protein TIC 55, chloroplastic [Glycine max]	XP_003522345.2	65 kDa	0.35	1.2	[]	26	31
752	Cluster of stromal processing peptidase, chloroplastic [Glycine max] (XP_006573851.1)	XP_006573851.1 [2]	140 kDa	0.33	1.2	[]	22	27
752.2	stromal processing peptidase, chloroplastic [Glycine max]	XP_003537738.1	140 kDa	0.38	1.2	[]	20	24
753	PREDICTED: uncharacterized protein LOC100818483 isoform X1 [Glycine max]	XP_006584625.1 (+1)	?	0.39	1.2	[]	23	27
760	Cluster of PREDICTED: 26S proteasome non-ATPase regulatory subunit 11 homolog [Glycine max] (XP_014630019.1)	XP_014630019.1 [3]	?	0.34	1.2	[]	24	29
760.1	PREDICTED: 26S proteasome non-ATPase regulatory subunit 11 homolog [Glycine max]	XP_014630019.1	?	0.34	1.2	[]	24	29
784	60S ribosomal protein L11 isoform X1 [Glycine max]	XP_014620368.1	21 kDa	0.34	1.2	[]	24	29
785	allene oxide cyclase 4, chloroplastic-like [Glycine max]	NP_001240033.1	28 kDa	0.31	1.2	[]	37	44
786	Cluster of uncharacterized protein LOC100817591 [Glycine max] (NP_001242624.1)	NP_001242624.1 [2]	?	0.33	1.2	[]	31	37
786.1	uncharacterized protein LOC100817591 [Glycine max]	NP_001242624.1	?	0.4	1.2	[]	25	29
789	Cluster of uncharacterized protein LOC100499915 [Glycine max] (NP_001237906.1)	NP_001237906.1 [3]	?	0.36	1.2	[]	18	22
794	uncharacterized protein LOC100820540 [Glycine max]	XP_003555823.1	87 kDa	0.39	1.2	[]	23	27
799	Cluster of uncharacterized protein LOC100796920 [Glycine max] (NP_001242868.1)	NP_001242868.1 [3]	?	0.39	1.2	[]	23	27
799.2	uncharacterized protein LOC100783465 [Glycine max]	NP_001240197.1	38 kDa	0.46	1.2	[]	11	13
800	PREDICTED: acid phosphatase 1 [Glycine max]	XP_003529064.1	?	0.35	1.2	[]	16	20
813	Cluster of homoglutathione synthetase [Glycine max] (NP_001237050.1)	NP_001237050.1 [2]	56 kDa	0.38	1.2	[]	22	26
813.1	homoglutathione synthetase [Glycine max]	NP_001237050.1	56 kDa	0.38	1.2	[]	22	26
814	monooxygenase 2 isoform X1 [Glycine max]	XP_003516652.1	47 kDa	0.3	1.2	[]	25	31
815	Cluster of PREDICTED: 30S ribosomal protein S5, chloroplastic-like [Glycine max] (XP_003529335.1)	XP_003529335.1 [2]	?	0.39	1.2	[]	23	27
815.2	PREDICTED: 30S ribosomal protein S5, chloroplastic-like [Glycine max]	XP_003542738.1	?	0.32	1.2	[]	20	25
822	Cluster of uncharacterized protein LOC100819222 [Glycine max] (NP_001239743.1)	NP_001239743.1 [2]	35 kDa	0.33	1.2	[]	22	27
822.1	uncharacterized protein LOC100819222 [Glycine max]	NP_001239743.1	35 kDa	0.38	1.2	[]	21	25
823	Cluster of selenium-binding protein 1 [Glycine max] (XP_003538530.1)	XP_003538530.1 [3]	53 kDa	0.39	1.2	[]	24	28
823.1	selenium-binding protein 1 [Glycine max]	XP_003538530.1	53 kDa	0.39	1.2	[]	24	28
823.2	selenium-binding protein 1 [Glycine max]	XP_003552370.1	53 kDa	0.36	1.2	[]	18	22
830	Cluster of proteasome beta subunit C1 [Glycine max] (NP_001237990.1)	NP_001237990.1 [2]	23 kDa	0.34	1.2	[]	24	29
832	uncharacterized protein LOC100305708 [Glycine max]	NP_001235592.1 (+1)	12 kDa	0.33	1.2	[]	21	26
835.2	ATP-citrate synthase alpha chain protein 1 [Glycine max]	XP_003546848.1	47 kDa	0.39	1.2	[]	12	15
[truncated: 1,361 more rows]

## Sheet: Fisher_T1S_T7S
#	Identified Proteins (3518/3553)	Accession Number	Molecular Weight	Fisher's Exact Test (p-value): *(p < 0.00048)	Fold Change by Category	Quantitative Profile	T1S	T7S
[truncated: 342 more rows]

[truncated: 6 more sheets: Fold_T3S_T4S, Fisher_T3S_T4S, Fold_T3S_T7S, Fisher_T3S_T7S, Fold_T4S_T7S, Fisher_T4S_T7S]
