# Supplementary material for: Soybean Leaf Proteomic Profile Influenced by Rhizobacteria Under Optimal and Salt Stress Conditions
Source: Front Plant Sci. 2022 Mar 24;13:809906. doi: 10.3389/fpls.2022.809906 (PMC8987779; doi:10.3389/fpls.2022.809906)
Supplement: Supplementary file 5 [file Data_Sheet_4.XLSX]

## Sheet: Read_me
	Soybean leaf proteomics
	Scaffold analysis
	Treatment legend is provided below.
	Treatment	Legend
	T2S	Bradyrhizobium japonicum (Bj) with NaCl
	T5S	Bj+SL42 with NaCl
	T6S	Bj+SL48 with NaCl
	T8S	Bj+SL42+SL48 with NaCl
	T2 is Bradyrhizobium japonicum inoculated plants (control)
	T5 and T6 are co-inoculated with B. japonicum + Rhizobium sp. SL42 and B. japonicum + Hydrogenophaga sp. SL48.
	T8 is the co-inoculation treatment with all three the strains

## Sheet: Fold_T2S_T5S
#	Identified Proteins (3583/3610)	Accession Number	Molecular Weight	Fisher's Exact Test (p-value): *(p < 0.00030)	Fold Change by Category	Quantitative Profile	T2S	T5S
1	ribulose-1,5-bisphosphate carboxylase/oxygenase large subunit (chloroplast) [Glycine max]	YP_538747.1	53 kDa	< 0.00010	1.2	T2S low, T5S high	6327	7552
5.5	ribulose bisphosphate carboxylase/oxygenase activase 1, chloroplastic-like [Glycine max]	NP_001276241.1	52 kDa	0.083	1.2	[]	179	212
8	Cluster of glycine dehydrogenase (decarboxylating), mitochondrial [Glycine max] (XP_003550270.1)	XP_003550270.1 [4]	115 kDa	0.00013	1.2	T2S low, T5S high	653	810
17.2	catalase-1/2 [Glycine max]	NP_001237556.1	57 kDa	0.11	1.2	[]	213	246
17.3	catalase-4 [Glycine max]	NP_001237571.1	57 kDa	0.0062	1.2	[]	335	413
17.4	catalase-3 [Glycine max]	NP_001235974.1	57 kDa	0.094	1.2	[]	195	228
36.1	3'-hydroxy-N-methyl-(S)-coclaurine 4'-O-methyltransferase-like [Glycine max]	NP_001243073.1	42 kDa	0.053	1.2	[]	292	341
54	Cluster of PREDICTED: triosephosphate isomerase, cytosolic [Glycine max] (XP_003547334.1)	XP_003547334.1 [2]	?	0.055	1.2	[]	353	407
54.1	PREDICTED: triosephosphate isomerase, cytosolic [Glycine max]	XP_003547334.1	?	0.043	1.2	[]	306	359
54.2	triosephosphate isomerase isoform X1 [Glycine max]	XP_006593480.2	27 kDa	0.08	1.2	[]	274	316
57	Cluster of tubulin alpha-3 chain [Glycine max] (XP_003524707.1)	XP_003524707.1 [8]	50 kDa	0.02	1.2	[]	243	298
57.1	tubulin alpha-3 chain [Glycine max]	XP_003524707.1 (+1)	50 kDa	0.089	1.2	[]	138	166
57.2	uncharacterized protein LOC100806907 [Glycine max]	NP_001242878.1 (+2)	50 kDa	0.076	1.2	[]	170	203
57.3	tubulin alpha-6 chain [Glycine max]	XP_003554022.1	50 kDa	0.11	1.2	[]	151	178
57.4	tubulin alpha chain [Glycine max]	XP_003536570.1 (+1)	49 kDa	0.06	1.2	[]	148	181
59.2	beta-amylase [Glycine max]	XP_003539882.1	56 kDa	0.074	1.2	[]	217	255
68	Cluster of NADP-dependent glyceraldehyde-3-phosphate dehydrogenase [Glycine max] (XP_003519141.1)	XP_003519141.1 [2]	53 kDa	0.076	1.2	[]	210	247
68.1	NADP-dependent glyceraldehyde-3-phosphate dehydrogenase [Glycine max]	XP_003519141.1	53 kDa	0.08	1.2	[]	196	231
68.2	NADP-dependent glyceraldehyde-3-phosphate dehydrogenase [Glycine max]	XP_003549550.1	53 kDa	0.062	1.2	[]	188	225
86.1	glutamate decarboxylase [Glycine max]	XP_003548319.1	56 kDa	0.22	1.2	[]	91	105
88	cucumisin [Glycine max]	XP_006595881.1	79 kDa	0.066	1.2	[]	214	253
89.2	inositol-3-phosphate synthase [Glycine max]	XP_003531361.1	56 kDa	0.13	1.2	[]	149	174
110	chlorophyll a-b binding protein 6A, chloroplastic [Glycine max]	XP_006599410.2	27 kDa	0.076	1.2	[]	160	192
123.2	phosphoenolpyruvate carboxylase 4 [Glycine max]	XP_006573282.1	118 kDa	0.28	1.2	[]	24	30
126	Cluster of chlorophyll a-b binding protein, chloroplastic [Glycine max] (XP_003528751.1)	XP_003528751.1 [3]	29 kDa	0.12	1.2	[]	150	176
126.1	chlorophyll a-b binding protein, chloroplastic [Glycine max]	XP_003528751.1 (+1)	29 kDa	0.079	1.2	[]	136	165
126.2	uncharacterized protein LOC100794944 [Glycine max]	NP_001239987.1	29 kDa	0.087	1.2	[]	117	143
129	Cluster of probable L-ascorbate peroxidase 6, chloroplastic/mitochondrial isoform X1 [Glycine max] (XP_003526640.1)	XP_003526640.1 [2]	47 kDa	0.13	1.2	[]	135	159
129.2	probable L-ascorbate peroxidase 6, chloroplastic/mitochondrial isoform X1 [Glycine max]	XP_003523435.2	47 kDa	0.14	1.2	[]	113	134
143	Cluster of alpha-xylosidase 1 [Glycine max] (XP_003516826.1)	XP_003516826.1 [3]	103 kDa	0.082	1.2	[]	113	139
143.1	alpha-xylosidase 1 [Glycine max]	XP_003516826.1	103 kDa	0.1	1.2	[]	111	135
143.3	alpha-xylosidase 1 [Glycine max]	XP_003531929.1	103 kDa	0.26	1.2	[]	73	84
145	Cluster of protein disulfide isomerase-like protein precursor [Glycine max] (NP_001238009.1)	NP_001238009.1 [2]	59 kDa	0.16	1.2	[]	133	154
145.1	protein disulfide isomerase-like protein precursor [Glycine max]	NP_001238009.1	59 kDa	0.16	1.2	[]	109	128
145.2	protein disulfide-isomerase [Glycine max]	XP_006581588.1	56 kDa	0.13	1.2	[]	96	116
150.3	isocitrate dehydrogenase [NADP], chloroplastic isoform X1 [Glycine max]	XP_003546847.1 (+1)	47 kDa	0.33	1.2	[]	39	45
151	PREDICTED: cytochrome b6-f complex iron-sulfur subunit, chloroplastic-like isoform X1 [Glycine max]	XP_003543368.1	?	0.11	1.2	[]	121	145
156	Cluster of methylenetetrahydrofolate reductase 2 [Glycine max] (XP_003523478.1)	XP_003523478.1 [2]	67 kDa	0.069	1.2	[]	108	135
156.1	methylenetetrahydrofolate reductase 2 [Glycine max]	XP_003523478.1	67 kDa	0.1	1.2	[]	87	108
156.2	methylenetetrahydrofolate reductase 2 [Glycine max]	XP_003527588.1	67 kDa	0.19	1.2	[]	93	109
161	PREDICTED: aldehyde dehydrogenase family 2 member B4, mitochondrial [Glycine max]	XP_003527026.1	?	0.076	1.2	[]	115	142
171.2	PREDICTED: auxin-binding protein ABP19a-like [Glycine max]	XP_003547722.1	?	0.069	1.2	[]	108	135
179	Cluster of 2,3-bisphosphoglycerate-independent phosphoglycerate mutase [Glycine max] (XP_003552336.1)	XP_003552336.1 [2]	61 kDa	0.2	1.2	[]	103	119
179.1	2,3-bisphosphoglycerate-independent phosphoglycerate mutase [Glycine max]	XP_003552336.1	61 kDa	0.18	1.2	[]	100	117
184.1	aconitate hydratase, cytoplasmic [Glycine max]	XP_003543388.1	107 kDa	0.049	1.2	[]	140	174
184.3	aconitate hydratase, cytoplasmic [Glycine max]	XP_003540302.1	107 kDa	0.063	1.2	[]	126	156
192.1	glutamine synthetase cytosolic isozyme 1 [Glycine max]	NP_001238531.1	?	0.21	1.2	[]	86	100
192.3	cytosolic glutamine synthetase beta2 [Glycine max]	NP_001242332.1	?	0.22	1.2	[]	54	65
192.4	glutamine synthetase PR-2 [Glycine max]	XP_003528974.1	39 kDa	0.36	1.2	[]	22	26
215	Cluster of alpha-1,4 glucan phosphorylase L isozyme, chloroplastic/amyloplastic [Glycine max] (XP_006603904.1)	XP_006603904.1 [2]	110 kDa	0.18	1.2	[]	99	116
215.1	alpha-1,4 glucan phosphorylase L isozyme, chloroplastic/amyloplastic [Glycine max]	XP_006603904.1	110 kDa	0.14	1.2	[]	94	113
216.1	PREDICTED: peptidyl-prolyl cis-trans isomerase 1-like [Glycine max]	XP_003537761.1	?	0.22	1.2	[]	79	92
220	Cluster of acid beta-fructofuranosidase [Glycine max] (XP_003549902.1)	XP_003549902.1 [2]	72 kDa	0.088	1.2	[]	101	125
220.1	acid beta-fructofuranosidase [Glycine max]	XP_003549902.1	72 kDa	0.21	1.2	[]	95	110
224	Cluster of malate dehydrogenase, chloroplastic-like [Glycine max] (NP_001241632.1)	NP_001241632.1 [2]	43 kDa	0.13	1.2	[]	91	110
224.1	malate dehydrogenase, chloroplastic-like [Glycine max]	NP_001241632.1	43 kDa	0.2	1.2	[]	78	92
227	Cluster of uncharacterized protein LOC100811845 [Glycine max] (XP_006594773.1)	XP_006594773.1 [3]	20 kDa	0.19	1.2	[]	93	109
227.3	uncharacterized protein LOC100802971 [Glycine max]	XP_003527258.1	18 kDa	0.15	1.2	[]	64	79
233	Cluster of uncharacterized protein LOC100777482 [Glycine max] (NP_001239676.1)	NP_001239676.1 [2]	34 kDa	0.11	1.2	[]	89	110
233.1	uncharacterized protein LOC100777482 [Glycine max]	NP_001239676.1	34 kDa	0.16	1.2	[]	76	92
233.2	60S acidic ribosomal protein P0 [Glycine max]	NP_001238374.1	34 kDa	0.12	1.2	[]	74	92
234	NADPH-dependent aldo-keto reductase, chloroplastic [Glycine max]	XP_003520905.2	35 kDa	0.19	1.2	[]	118	136
235.2	probable ribose-5-phosphate isomerase 3, chloroplastic [Glycine max]	XP_003553757.1	30 kDa	0.24	1.2	[]	55	65
243.1	4-alpha-glucanotransferase DPE2 [Glycine max]	XP_003554099.1	111 kDa	0.2	1.2	[]	69	82
243.2	4-alpha-glucanotransferase DPE2 isoform X1 [Glycine max]	XP_006576763.1	112 kDa	0.27	1.2	[]	54	63
246.2	6-phosphogluconate dehydrogenase, decarboxylating 3 isoform X2 [Glycine max]	XP_003555038.1 (+1)	59 kDa	0.19	1.2	[]	65	78
249.1	subtilisin-like protease SBT1.4 isoform X1 [Glycine max]	XP_014624438.1 (+1)	82 kDa	0.26	1.2	[]	62	72
249.2	PREDICTED: subtilisin-like protease SBT1.7 [Glycine max]	XP_014633188.1	?	0.26	1.2	[]	62	72
259.2	protein THYLAKOID FORMATION1, chloroplastic [Glycine max]	XP_003543363.1	34 kDa	0.31	1.2	[]	22	27
263.4	fructokinase-2 [Glycine max]	XP_003537935.1	35 kDa	0.35	1.2	[]	33	38
269	delta-aminolevulinic acid dehydratase, chloroplastic [Glycine max]	NP_001238737.1	?	0.21	1.2	[]	75	88
270	Cluster of pyruvate kinase [Glycine max] (NP_001236431.1)	NP_001236431.1 [2]	54 kDa	0.16	1.2	[]	76	92
270.1	pyruvate kinase [Glycine max]	NP_001236431.1	54 kDa	0.16	1.2	[]	70	85
270.2	pyruvate kinase, cytosolic isozyme [Glycine max]	XP_003529451.1	54 kDa	0.2	1.2	[]	69	82
273	Cluster of cathepsin B-like protease 2 [Glycine max] (XP_003554589.1)	XP_003554589.1 [2]	39 kDa	0.19	1.2	[]	82	97
273.1	cathepsin B-like protease 2 [Glycine max]	XP_003554589.1	39 kDa	0.14	1.2	[]	66	82
275.1	V-type proton ATPase subunit E [Glycine max]	XP_003533059.1	27 kDa	0.29	1.2	[]	49	57
278.2	chaperonin CPN60-2, mitochondrial isoform X1 [Glycine max]	XP_003535967.1	61 kDa	0.28	1.2	[]	59	68
278.4	chaperonin CPN60-2, mitochondrial isoform X1 [Glycine max]	XP_003555721.1 (+1)	61 kDa	0.24	1.2	[]	53	63
290	Cluster of leucine aminopeptidase 1 [Glycine max] (XP_003518220.1)	XP_003518220.1 [2]	60 kDa	0.2	1.2	[]	99	115
290.1	leucine aminopeptidase 1 [Glycine max]	XP_003518220.1	60 kDa	0.19	1.2	[]	96	112
290.2	leucine aminopeptidase 1 [Glycine max]	XP_006600543.1	60 kDa	0.16	1.2	[]	86	103
291	glucose-6-phosphate 1-dehydrogenase, chloroplastic [Glycine max]	XP_014633122.1	67 kDa	0.21	1.2	[]	52	63
296	Cluster of 40S ribosomal protein SA [Glycine max] (NP_001237424.1)	NP_001237424.1 [3]	34 kDa	0.27	1.2	[]	64	74
296.1	40S ribosomal protein SA [Glycine max]	NP_001237424.1 (+1)	34 kDa	0.28	1.2	[]	58	67
301	Cluster of uncharacterized protein LOC100805016 [Glycine max] (NP_001241054.1)	NP_001241054.1 [2]	30 kDa	0.21	1.2	[]	82	96
301.1	uncharacterized protein LOC100805016 [Glycine max]	NP_001241054.1	30 kDa	0.21	1.2	[]	73	86
301.2	mitochondrial outer membrane protein porin of 36 kDa [Glycine max]	XP_003532049.1	30 kDa	0.21	1.2	[]	74	87
303.1	ribulose-phosphate 3-epimerase, chloroplastic [Glycine max]	XP_006579530.1	30 kDa	0.26	1.2	[]	60	70
316.6	14-3-3 protein SGF14p [Glycine max]	NP_001304370.1	30 kDa	0.45	1.2	[]	13	15
321	Cluster of 2-alkenal reductase (NADP(+)-dependent) [Glycine max] (XP_003521022.2)	XP_003521022.2 [3]	38 kDa	0.12	1.2	[]	83	102
325.2	protochlorophyllide reductase, chloroplastic [Glycine max]	XP_003527261.1	43 kDa	0.35	1.2	[]	18	22
334.1	citrate synthase, mitochondrial [Glycine max]	XP_003531455.1	53 kDa	0.26	1.2	[]	60	70
334.2	PREDICTED: citrate synthase, mitochondrial isoform X1 [Glycine max]	XP_006598243.1	?	0.24	1.2	[]	54	64
365	4-hydroxy-3-methylbut-2-enyl diphosphate reductase, chloroplastic [Glycine max]	XP_003537898.1	52 kDa	0.23	1.2	[]	49	59
369	Cluster of aconitate hydratase 1 [Glycine max] (XP_003517155.1)	XP_003517155.1 [2]	99 kDa	0.15	1.2	[]	110	130
369.1	aconitate hydratase 1 [Glycine max]	XP_003517155.1	99 kDa	0.16	1.2	[]	108	127
369.2	aconitate hydratase 1 [Glycine max]	XP_003537655.1	98 kDa	0.098	1.2	[]	92	114
371.2	uncharacterized protein LOC100500032 [Glycine max]	NP_001235873.1	20 kDa	0.33	1.2	[]	37	43
379	Cluster of bifunctional monothiol glutaredoxin-S16, chloroplastic [Glycine max] (XP_003520429.1)	XP_003520429.1 [2]	32 kDa	0.27	1.2	[]	43	51
379.1	bifunctional monothiol glutaredoxin-S16, chloroplastic [Glycine max]	XP_003520429.1	32 kDa	0.22	1.2	[]	36	45
385.3	far upstream element-binding protein 1 [Glycine max]	XP_003525983.1	58 kDa	0.52	1.2	[]	6	7
387	Cluster of nucleoside diphosphate kinase 2, chloroplastic [Glycine max] (XP_003525659.1)	XP_003525659.1 [2]	25 kDa	0.2	1.2	[]	47	58
387.1	nucleoside diphosphate kinase 2, chloroplastic [Glycine max]	XP_003525659.1	25 kDa	0.19	1.2	[]	44	55
394.4	clathrin light chain 1 [Glycine max]	XP_003529312.1	34 kDa	0.52	1.2	[]	5	6
399	Cluster of uncharacterized protein LOC100500096 [Glycine max] (NP_001236745.1)	NP_001236745.1 [2]	21 kDa	0.3	1.2	[]	53	61
402	Cluster of uncharacterized protein LOC100786832 [Glycine max] (NP_001241015.1)	NP_001241015.1 [5]	54 kDa	0.25	1.2	[]	56	66
402.1	uncharacterized protein LOC100786832 [Glycine max]	NP_001241015.1	54 kDa	0.25	1.2	[]	56	66
404	Cluster of phospho-2-dehydro-3-deoxyheptonate aldolase 2, chloroplastic [Glycine max] (XP_003545685.1)	XP_003545685.1 [2]	55 kDa	0.23	1.2	[]	39	48
404.1	phospho-2-dehydro-3-deoxyheptonate aldolase 2, chloroplastic [Glycine max]	XP_003545685.1	55 kDa	0.24	1.2	[]	34	42
409.1	formate--tetrahydrofolate ligase [Glycine max]	XP_006589776.1 (+1)	70 kDa	0.32	1.2	[]	34	40
410.1	ribonuclease TUDOR 1-like [Glycine max]	XP_003525164.1	109 kDa	0.35	1.2	[]	18	22
413	Cluster of proteasome subunit alpha type-4 [Glycine max] (XP_003529176.1)	XP_003529176.1 [3]	27 kDa	0.25	1.2	[]	47	56
413.1	proteasome subunit alpha type-4 [Glycine max]	XP_003529176.1 (+1)	27 kDa	0.27	1.2	[]	41	49
413.2	proteasome subunit alpha type-4 [Glycine max]	XP_006576505.1	27 kDa	0.3	1.2	[]	40	47
415	GTP-binding nuclear protein Ran-3 [Glycine max]	XP_003522627.1 (+3)	25 kDa	0.26	1.2	[]	50	59
433.1	isopentenyl-diphosphate Delta-isomerase I [Glycine max]	XP_003534511.1	34 kDa	0.28	1.2	[]	47	55
433.2	uncharacterized protein LOC100789313 [Glycine max]	NP_001242135.1	?	0.25	1.2	[]	45	54
434.1	uroporphyrinogen decarboxylase [Glycine max]	XP_003538500.1	43 kDa	0.29	1.2	[]	27	33
434.2	uncharacterized protein LOC100800753 [Glycine max]	NP_001241559.1	43 kDa	0.29	1.2	[]	26	32
435.1	probable glutathione S-transferase [Glycine max]	NP_001304556.1	26 kDa	0.17	1.2	[]	48	60
435.2	probable glutathione S-transferase [Glycine max]	NP_001304408.1	26 kDa	0.29	1.2	[]	27	33
436	PREDICTED: putative glucose-6-phosphate 1-epimerase [Glycine max]	XP_003517225.1	?	0.23	1.2	[]	51	61
439	Cluster of glutathione reductase, cytosolic isoform X1 [Glycine max] (XP_006599444.1)	XP_006599444.1 [3]	55 kDa	0.25	1.2	[]	35	43
439.1	glutathione reductase, cytosolic isoform X1 [Glycine max]	XP_006599444.1 (+1)	55 kDa	0.24	1.2	[]	34	42
440.2	photosystem II repair protein PSB27-H1, chloroplastic [Glycine max]	XP_003543345.1	19 kDa	0.29	1.2	[]	39	46
447	Cluster of ATP sulfurylase [Glycine max] (NP_001235668.1)	NP_001235668.1 [2]	?	0.19	1.2	[]	53	65
447.1	ATP sulfurylase [Glycine max]	NP_001235668.1	?	0.2	1.2	[]	49	60
447.2	ATP sulfurylase 1, chloroplastic [Glycine max]	XP_003556071.1	52 kDa	0.24	1.2	[]	44	53
453	Cluster of argininosuccinate synthase, chloroplastic-like [Glycine max] (NP_001276304.1)	NP_001276304.1 [4]	52 kDa	0.25	1.2	[]	37	45
453.2	argininosuccinate synthase, chloroplastic [Glycine max]	XP_006600802.1	52 kDa	0.35	1.2	[]	33	38
453.3	argininosuccinate synthase, chloroplastic isoform X2 [Glycine max]	XP_003525243.1 (+1)	53 kDa	0.3	1.2	[]	30	36
455.2	D-glycerate 3-kinase, chloroplastic isoform X1 [Glycine max]	XP_003543660.1	49 kDa	0.25	1.2	[]	28	35
458	thiamine thiazole synthase 2, chloroplastic [Glycine max]	XP_003536550.1 (+1)	37 kDa	0.27	1.2	[]	41	49
460.2	pathogen-related protein-like [Glycine max]	NP_001241631.1	27 kDa	0.29	1.2	[]	37	44
464.2	50S ribosomal protein L5, chloroplastic [Glycine max]	XP_003534543.1	29 kDa	0.26	1.2	[]	38	46
465	Cluster of NADH dehydrogenase [ubiquinone] iron-sulfur protein 1, mitochondrial [Glycine max] (XP_003538388.1)	XP_003538388.1 [2]	81 kDa	0.33	1.2	[]	37	43
465.1	NADH dehydrogenase [ubiquinone] iron-sulfur protein 1, mitochondrial [Glycine max]	XP_003538388.1	81 kDa	0.34	1.2	[]	29	34
467	3-isopropylmalate dehydratase large subunit, chloroplastic [Glycine max]	XP_003545044.1	55 kDa	0.25	1.2	[]	36	44
475.1	cytochrome c oxidase subunit 6b-1 [Glycine max]	XP_003544809.1	19 kDa	0.28	1.2	[]	34	41
483.2	flagellar radial spoke protein 5 isoform X1 [Glycine max]	XP_003540234.1	44 kDa	0.34	1.2	[]	29	34
490	MnSOD [Glycine max]	NP_001235066.1	?	0.25	1.2	[]	47	56
496	26S proteasome regulatory subunit 7 [Glycine max]	XP_003547975.1 (+1)	48 kDa	0.24	1.2	[]	34	42
508.2	uncharacterized protein LOC100499679 [Glycine max]	NP_001238239.1	?	0.34	1.2	[]	29	34
513.2	PREDICTED: fumarylacetoacetase-like [Glycine max]	XP_014623505.1	?	0.29	1.2	[]	26	32
518	Cluster of 26S proteasome non-ATPase regulatory subunit 4 homolog isoform X1 [Glycine max] (XP_003517168.1)	XP_003517168.1 [4]	43 kDa	0.25	1.2	[]	35	43
518.1	26S proteasome non-ATPase regulatory subunit 4 homolog isoform X1 [Glycine max]	XP_003517168.1	43 kDa	0.34	1.2	[]	30	35
518.2	uncharacterized protein LOC100803975 [Glycine max]	NP_001242422.1	43 kDa	0.37	1.2	[]	24	28
518.4	26S proteasome non-ATPase regulatory subunit 4 homolog [Glycine max]	XP_003547924.1	42 kDa	0.41	1.2	[]	19	22
528	uncharacterized protein LOC100305724 [Glycine max]	NP_001235817.1 (+1)	20 kDa	0.27	1.2	[]	33	40
530	Cluster of uncharacterized protein LOC100499951 [Glycine max] (NP_001238489.1)	NP_001238489.1 [2]	18 kDa	0.22	1.2	[]	37	46
538	uncharacterized protein LOC100811719 precursor [Glycine max]	NP_001241331.1	40 kDa	0.29	1.2	[]	39	46
540	Cluster of T-complex protein 1 subunit alpha [Glycine max] (XP_003531270.1)	XP_003531270.1 [2]	59 kDa	0.31	1.2	[]	33	39
540.1	T-complex protein 1 subunit alpha [Glycine max]	XP_003531270.1	59 kDa	0.31	1.2	[]	33	39
541	Cluster of serine carboxypeptidase-like 27 [Glycine max] (XP_003548016.1)	XP_003548016.1 [3]	56 kDa	0.29	1.2	[]	28	34
541.1	serine carboxypeptidase-like 27 [Glycine max]	XP_003548016.1	56 kDa	0.29	1.2	[]	28	34
542.1	glutathione transferase [Glycine max]	NP_001236312.1	?	0.22	1.2	[]	37	46
549	stem 28 kDa glycoprotein [Glycine max]	XP_003530059.2	31 kDa	0.31	1.2	[]	33	39
565	Cluster of D-3-phosphoglycerate dehydrogenase 2, chloroplastic [Glycine max] (XP_003529507.1)	XP_003529507.1 [2]	66 kDa	0.22	1.2	[]	47	57
565.1	D-3-phosphoglycerate dehydrogenase 2, chloroplastic [Glycine max]	XP_003529507.1	66 kDa	0.19	1.2	[]	45	56
565.2	D-3-phosphoglycerate dehydrogenase 2, chloroplastic [Glycine max]	XP_003531770.1	66 kDa	0.25	1.2	[]	45	54
567.2	uncharacterized protein LOC100799849 [Glycine max]	NP_001242302.1	?	0.37	1.2	[]	25	29
573	purple acid phosphatase-like protein [Glycine max]	NP_001236677.1	60 kDa	0.26	1.2	[]	50	59
576	PREDICTED: 2,3-dimethylmalate lyase [Glycine max]	XP_014626465.1	?	0.24	1.2	[]	44	53
580	T-complex protein 1 subunit beta [Glycine max]	XP_003539816.1	57 kDa	0.25	1.2	[]	36	44
590.2	beta-hexosaminidase 1 [Glycine max]	XP_003518662.1	63 kDa	0.37	1.2	[]	24	28
600.1	ubiquitin-activating enzyme E1 1 [Glycine max]	XP_006602078.1	124 kDa	0.33	1.2	[]	16	20
607	uncharacterized protein LOC100817823 isoform X1 [Glycine max]	XP_003520281.1 (+1)	47 kDa	0.37	1.2	[]	25	29
608	nucleoside-triphosphatase [Glycine max]	XP_003548774.1	50 kDa	0.3	1.2	[]	42	49
612	Cluster of BAHD acyltransferase DCR [Glycine max] (XP_003533987.1)	XP_003533987.1 [2]	50 kDa	0.27	1.2	[]	31	38
612.1	BAHD acyltransferase DCR [Glycine max]	XP_003533987.1	50 kDa	0.27	1.2	[]	31	38
617	PREDICTED: uncharacterized protein LOC100499823 isoform X1 [Glycine max]	XP_006577772.1	?	0.33	1.2	[]	37	43
620	red chlorophyll catabolite reductase, chloroplastic-like [Glycine max]	NP_001304534.1	36 kDa	0.28	1.2	[]	36	43
626.1	uncharacterized protein LOC100527568 [Glycine max]	NP_001238002.1	?	0.3	1.2	[]	30	36
628.2	eukaryotic peptide chain release factor GTP-binding subunit ERF3A isoform X2 [Glycine max]	XP_003532534.3 (+1)	64 kDa	0.38	1.2	[]	13	16
631	Cluster of serine/threonine-protein phosphatase 2A 65 kDa regulatory subunit A beta isoform [Glycine max] (XP_003555890.1)	XP_003555890.1 [2]	66 kDa	0.18	1.2	[]	51	63
631.1	serine/threonine-protein phosphatase 2A 65 kDa regulatory subunit A beta isoform [Glycine max]	XP_003555890.1	66 kDa	0.29	1.2	[]	51	59
643	Cluster of eukaryotic translation initiation factor 3 subunit B [Glycine max] (XP_003529057.1)	XP_003529057.1 [2]	83 kDa	0.27	1.2	[]	33	40
643.1	eukaryotic translation initiation factor 3 subunit B [Glycine max]	XP_003529057.1	83 kDa	0.3	1.2	[]	30	36
644	uncharacterized protein LOC100793646 [Glycine max]	XP_003531724.1	42 kDa	0.33	1.2	[]	26	31
646.3	uncharacterized protein LOC100811958 [Glycine max]	NP_001241227.1	32 kDa	0.37	1.2	[]	24	28
652	Cluster of pyruvate dehydrogenase E1 component subunit beta-1, mitochondrial isoform X2 [Glycine max] (XP_006595717.1)	XP_006595717.1 [4]	38 kDa	0.35	1.2	[]	32	37
657	Cluster of uncharacterized protein LOC100817490 [Glycine max] (NP_001242216.1)	NP_001242216.1 [3]	?	0.32	1.2	[]	35	41
662	alanine--tRNA ligase [Glycine max]	XP_003537781.2	110 kDa	0.34	1.2	[]	29	34
667	adenine phosphoribosyltransferase 1 [Glycine max]	XP_003525929.1	25 kDa	0.3	1.2	[]	30	36
669.2	uncharacterized protein LOC100793242 [Glycine max]	NP_001242504.1	?	0.35	1.2	[]	19	23
671.2	uncharacterized protein LOC100796372 [Glycine max]	NP_001241395.1 (+1)	22 kDa	0.4	1.2	[]	18	21
673	Cluster of beta-ketoacyl-ACP synthetase I-2 [Glycine max] (NP_001237654.1)	NP_001237654.1 [2]	50 kDa	0.38	1.2	[]	26	30
673.1	beta-ketoacyl-ACP synthetase I-2 [Glycine max]	NP_001237654.1	50 kDa	0.36	1.2	[]	22	26
696	Cluster of uncharacterized protein LOC100527902 precursor [Glycine max] (NP_001235412.1)	NP_001235412.1 [2]	?	0.29	1.2	[]	39	46
696.1	uncharacterized protein LOC100527902 precursor [Glycine max]	NP_001235412.1	?	0.26	1.2	[]	38	46
702.1	probable N-acetyl-gamma-glutamyl-phosphate reductase, chloroplastic [Glycine max]	XP_003555702.1	43 kDa	0.35	1.2	[]	20	24
702.2	probable N-acetyl-gamma-glutamyl-phosphate reductase, chloroplastic [Glycine max]	XP_003529252.1	43 kDa	0.36	1.2	[]	22	26
708	Cluster of 50S ribosomal protein L18, chloroplastic [Glycine max] (XP_003546534.1)	XP_003546534.1 [2]	18 kDa	0.28	1.2	[]	24	30
708.1	50S ribosomal protein L18, chloroplastic [Glycine max]	XP_003546534.1	18 kDa	0.33	1.2	[]	16	20
708.2	uncharacterized protein LOC100306308 [Glycine max]	NP_001236805.1	?	0.38	1.2	[]	13	16
725	uncharacterized protein LOC100780826 [Glycine max]	NP_001239766.1 (+2)	44 kDa	0.3	1.2	[]	30	36
730	uncharacterized protein LOC100785827 [Glycine max]	NP_001241125.1 (+1)	33 kDa	0.33	1.2	[]	27	32
738.1	40S ribosomal protein S17 [Glycine max]	NP_001237664.1 (+1)	16 kDa	0.29	1.2	[]	26	32
748.2	uncharacterized protein LOC100785835 [Glycine max]	NP_001241171.1	31 kDa	0.39	1.2	[]	15	18
753	Cluster of uncharacterized protein LOC100790249 [Glycine max] (XP_006592808.1)	XP_006592808.1 [2]	26 kDa	0.37	1.2	[]	24	28
753.1	uncharacterized protein LOC100790249 [Glycine max]	XP_006592808.1	26 kDa	0.36	1.2	[]	22	26
753.2	uncharacterized protein LOC100799250 [Glycine max]	XP_003527504.1	29 kDa	0.43	1.2	[]	8	10
771	probable 6-phosphogluconolactonase 4, chloroplastic [Glycine max]	XP_003523335.1	34 kDa	0.31	1.2	[]	21	26
781.1	outer plastidial membrane protein porin [Glycine max]	XP_003543710.1	30 kDa	0.35	1.2	[]	32	37
787	uncharacterized protein LOC100793501 [Glycine max]	NP_001242520.1 (+1)	44 kDa	0.35	1.2	[]	20	24
793	Cluster of PREDICTED: uncharacterized protein LOC100527222 isoform X1 [Glycine max] (XP_014622813.1)	XP_014622813.1 [2]	?	0.34	1.2	[]	28	33
793.1	PREDICTED: uncharacterized protein LOC100527222 isoform X1 [Glycine max]	XP_014622813.1	?	0.33	1.2	[]	25	30
796	chorismate synthase, chloroplastic isoform X2 [Glycine max]	XP_003556230.1	47 kDa	0.31	1.2	[]	21	26
797.1	2-isopropylmalate synthase 2, chloroplastic [Glycine max]	XP_003556565.1	68 kDa	0.35	1.2	[]	18	22
798.2	probable aspartyl protease At4g16563 [Glycine max]	XP_003520712.1	52 kDa	0.4	1.2	[]	18	21
807	Cluster of 3-oxoacyl-[acyl-carrier-protein] reductase 4 [Glycine max] (XP_003551837.1)	XP_003551837.1 [2]	34 kDa	0.41	1.2	[]	19	22
808	Cluster of ATP-dependent 6-phosphofructokinase 3 isoform X1 [Glycine max] (XP_003529065.1)	XP_003529065.1 [3]	59 kDa	0.35	1.2	[]	32	37
808.1	ATP-dependent 6-phosphofructokinase 3 isoform X1 [Glycine max]	XP_003529065.1	59 kDa	0.34	1.2	[]	30	35
812.1	uncharacterized protein LOC100794961 [Glycine max]	NP_001242211.1	31 kDa	0.31	1.2	[]	22	27
815	PREDICTED: uncharacterized protein LOC100818483 isoform X1 [Glycine max]	XP_006584625.1 (+1)	?	0.36	1.2	[]	21	25
825	ribonuclease 2 [Glycine max]	XP_003528806.1	30 kDa	0.34	1.2	[]	17	21
832	probable bifunctional methylthioribulose-1-phosphate dehydratase/enolase-phosphatase E1 [Glycine max]	XP_003540469.1	57 kDa	0.35	1.2	[]	19	23
843	Cluster of uncharacterized LOC100306196 [Glycine max] (NP_001235260.1)	NP_001235260.1 [2]	?	0.41	1.2	[]	19	22
844	uncharacterized LOC100527742 precursor [Glycine max]	NP_001236724.1	?	0.35	1.2	[]	18	22
856	glutathione S-transferase GST 25 [Glycine max]	NP_001235036.1	25 kDa	0.41	1.2	[]	19	22
861	20 kDa chaperonin, chloroplastic [Glycine max]	XP_006593958.1	26 kDa	0.27	1.2	[]	32	39
876	Cluster of thioredoxin reductase NTRB [Glycine max] (XP_003537700.1)	XP_003537700.1 [2]	40 kDa	0.36	1.2	[]	22	26
876.1	thioredoxin reductase NTRB [Glycine max]	XP_003537700.1	40 kDa	0.36	1.2	[]	22	26
881	Cluster of cell division protein FtsZ homolog 2-1, chloroplastic [Glycine max] (XP_003541462.2)	XP_003541462.2 [2]	51 kDa	0.3	1.2	[]	20	25
881.1	cell division protein FtsZ homolog 2-1, chloroplastic [Glycine max]	XP_003541462.2	51 kDa	0.35	1.2	[]	20	24
889.1	alpha-soluble NSF attachment protein-like [Glycine max]	NP_001242059.1	?	0.34	1.2	[]	17	21
889.2	PREDICTED: alpha-soluble NSF attachment protein 2-like [Glycine max]	XP_003538491.1	?	0.4	1.2	[]	18	21
893	PREDICTED: 60S acidic ribosomal protein P2B [Glycine max]	XP_003543439.2	?	0.3	1.2	[]	30	36
894.1	ATP-citrate synthase alpha chain protein 1-like [Glycine max]	NP_001276126.1	?	0.36	1.2	[]	21	25
897	uncharacterized protein LOC100783843 [Glycine max]	NP_001276293.1	35 kDa	0.31	1.2	[]	22	27
903	Cluster of pyruvate kinase, cytosolic isozyme [Glycine max] (NP_001237968.1)	NP_001237968.1 [3]	55 kDa	0.3	1.2	[]	29	35
903.1	pyruvate kinase, cytosolic isozyme [Glycine max]	NP_001237968.1	55 kDa	0.3	1.2	[]	29	35
903.2	pyruvate kinase [Glycine max]	NP_001236056.1 (+1)	55 kDa	0.33	1.2	[]	26	31
905	Cluster of tocopherol cyclase, chloroplastic [Glycine max] (XP_003526485.1)	XP_003526485.1 [2]	54 kDa	0.35	1.2	[]	20	24
905.1	tocopherol cyclase, chloroplastic [Glycine max]	XP_003526485.1	54 kDa	0.35	1.2	[]	20	24
929	uncharacterized protein LOC100785706 isoform X2 [Glycine max]	XP_003547914.1 (+1)	23 kDa	0.4	1.2	[]	18	21
934	fe-S cluster assembly factor HCF101, chloroplastic isoform X1 [Glycine max]	XP_003528907.1 (+2)	58 kDa	0.34	1.2	[]	17	21
936	Cluster of uncharacterized protein LOC100819222 [Glycine max] (NP_001239743.1)	NP_001239743.1 [2]	35 kDa	0.31	1.2	[]	21	26
943	calvin cycle protein CP12-2, chloroplastic [Glycine max]	XP_003554549.2	18 kDa	0.19	1.2	[]	46	57
945.1	S-formylglutathione hydrolase [Glycine max]	XP_014618589.1	32 kDa	0.45	1.2	[]	12	14
967.2	probable ADP-ribosylation factor GTPase-activating protein AGD8 [Glycine max]	XP_003516792.1	43 kDa	0.4	1.2	[]	18	21
972	uncharacterized protein LOC100305503 [Glycine max]	NP_001236304.1 (+1)	12 kDa	0.31	1.2	[]	21	26
986	uncharacterized protein LOC100500224 isoform 1 [Glycine max]	NP_001234945.1	24 kDa	0.35	1.2	[]	18	22
989	endo-1,3;1,4-beta-D-glucanase [Glycine max]	XP_003550071.1	26 kDa	0.43	1.2	[]	9	11
994	copper chaperone homolog CCH [Glycine max]	NP_001238516.1	?	0.37	1.2	[]	25	29
995.1	uncharacterized protein LOC100306570 [Glycine max]	NP_001236895.1	19 kDa	0.35	1.2	[]	31	36
995.2	uncharacterized protein LOC100500036 [Glycine max]	NP_001235934.1	?	0.33	1.2	[]	25	30
1002	Cluster of ubiquitin carboxyl-terminal hydrolase 12 [Glycine max] (XP_003545531.2)	XP_003545531.2 [7]	131 kDa	0.45	1.2	[]	13	15
1002.2	ubiquitin carboxyl-terminal hydrolase 13 isoform X1 [Glycine max]	XP_003542329.1 (+1)	131 kDa	0.37	1.2	[]	12	15
1004	proline iminopeptidase [Glycine max]	XP_003545761.1	44 kDa	0.33	1.2	[]	16	20
1006	acetylornithine aminotransferase, mitochondrial [Glycine max]	XP_006583516.1 (+1)	50 kDa	0.33	1.2	[]	16	20
1007.1	uncharacterized protein LOC100305479 precursor [Glycine max]	NP_001235979.1	?	0.34	1.2	[]	17	21
1010	Cluster of uncharacterized protein LOC100305795 [Glycine max] (NP_001236790.1)	NP_001236790.1 [2]	21 kDa	0.41	1.2	[]	19	22
1010.1	uncharacterized protein LOC100305795 [Glycine max]	NP_001236790.1	21 kDa	0.39	1.2	[]	15	18
1032	uncharacterized protein LOC100807719 [Glycine max]	NP_001242028.1	?	0.32	1.2	[]	24	29
1033	Cluster of stem-specific protein TSJT1 [Glycine max] (XP_003536502.1)	XP_003536502.1 [2]	27 kDa	0.33	1.2	[]	16	20
1033.1	stem-specific protein TSJT1 [Glycine max]	XP_003536502.1	27 kDa	0.39	1.2	[]	16	19
1038.1	universal stress protein PHOS32 [Glycine max]	XP_003527284.1	27 kDa	0.38	1.2	[]	13	16
1042	argininosuccinate lyase, chloroplastic isoform X1 [Glycine max]	XP_003522764.1 (+1)	57 kDa	0.35	1.2	[]	18	22
1050	geranylgeranyl pyrophosphate synthase-related protein, chloroplastic-like [Glycine max]	NP_001242759.1	37 kDa	0.39	1.2	[]	14	17
1067	succinate dehydrogenase [ubiquinone] iron-sulfur subunit 2, mitochondrial [Glycine max]	XP_003553891.1	31 kDa	0.45	1.2	[]	12	14
1068	tripeptidyl-peptidase 2 [Glycine max]	XP_006589538.1	152 kDa	0.37	1.2	[]	12	15
1070.1	uncharacterized protein LOC100782198 [Glycine max]	NP_001240274.1	44 kDa	0.44	1.2	[]	11	13
1072	Cluster of PREDICTED: uncharacterized protein LOC100789496 isoform X1 [Glycine max] (XP_014618989.1)	XP_014618989.1 [2]	?	0.39	1.2	[]	16	19
1072.1	PREDICTED: uncharacterized protein LOC100789496 isoform X1 [Glycine max]	XP_014618989.1	?	0.39	1.2	[]	16	19
1078	uncharacterized protein LOC100798808 [Glycine max]	XP_003535753.1	20 kDa	0.39	1.2	[]	15	18
1090	Cluster of stress-response A/B barrel domain-containing protein HS1 [Glycine max] (XP_003526484.1)	XP_003526484.1 [2]	12 kDa	0.39	1.2	[]	14	17
1091	Cluster of MFP1 attachment factor 1 [Glycine max] (XP_003523984.1)	XP_003523984.1 [2]	16 kDa	0.4	1.2	[]	17	20
1114	Cluster of glutamate--tRNA ligase, cytoplasmic [Glycine max] (XP_003536004.1)	XP_003536004.1 [2]	83 kDa	0.44	1.2	[]	11	13
1119.2	uncharacterized protein LOC100797369 [Glycine max]	NP_001242630.1 (+1)	30 kDa	0.38	1.2	[]	13	16
1121	uncharacterized protein LOC100499777 precursor [Glycine max]	NP_001235887.1	20 kDa	0.3	1.2	[]	29	35
1144	uncharacterized protein LOC100815202 [Glycine max]	NP_001240161.1	38 kDa	0.38	1.2	[]	13	16
1153	histidine--tRNA ligase, chloroplastic/mitochondrial isoform X1 [Glycine max]	XP_003521406.1 (+1)	56 kDa	0.39	1.2	[]	15	18
1159.1	violaxanthin de-epoxidase, chloroplastic-like [Glycine max]	NP_001240949.1	54 kDa	0.37	1.2	[]	12	15
1161	uncharacterized protein LOC100305531 [Glycine max]	NP_001236666.1	15 kDa	0.45	1.2	[]	13	15
1167	beta-amylase isoform X2 [Glycine max]	XP_003540325.2	69 kDa	0.4	1.2	[]	18	21
1171	Cluster of uncharacterized protein LOC100798615 [Glycine max] (NP_001241047.1)	NP_001241047.1 [3]	29 kDa	0.39	1.2	[]	14	17
1171.1	uncharacterized protein LOC100798615 [Glycine max]	NP_001241047.1 (+1)	29 kDa	0.45	1.2	[]	13	15
1171.2	uncharacterized protein LOC100806917 [Glycine max]	NP_001239641.1	29 kDa	0.51	1.2	[]	4	5
1178	spermidine hydroxycinnamoyl transferase [Glycine max]	XP_003551937.2	53 kDa	0.45	1.2	[]	12	14
1187	Cluster of polyphenol oxidase A1, chloroplastic [Glycine max] (XP_003541548.2)	XP_003541548.2 [3]	70 kDa	0.44	1.2	[]	11	13
1187.1	polyphenol oxidase A1, chloroplastic [Glycine max]	XP_003541548.2	70 kDa	0.44	1.2	[]	10	12
1188.1	peroxisomal and mitochondrial division factor 2 isoform X2 [Glycine max]	XP_003519552.1 (+1)	35 kDa	0.44	1.2	[]	11	13
1195	uncharacterized protein LOC100792416 [Glycine max]	XP_003531806.1	15 kDa	0.39	1.2	[]	15	18
1196	Cluster of uncharacterized protein LOC100499867 [Glycine max] (NP_001237139.1)	NP_001237139.1 [2]	15 kDa	0.44	1.2	[]	11	13
1199	Cluster of membrane steroid-binding protein 1 [Glycine max] (XP_006587323.1)	XP_006587323.1 [2]	24 kDa	0.37	1.2	[]	23	27
1210	monodehydroascorbate reductase, chloroplastic-like [Glycine max]	NP_001241372.1 (+1)	52 kDa	0.45	1.2	[]	12	14
1211	acetolactate synthase small subunit 2, chloroplastic-like [Glycine max]	XP_003524233.1 (+1)	52 kDa	0.43	1.2	[]	8	10
1214.1	uncharacterized protein LOC100305539 [Glycine max]	NP_001236789.1	16 kDa	0.43	1.2	[]	8	10
1230	uncharacterized protein LOC100305482 [Glycine max]	NP_001236028.1 (+1)	?	0.39	1.2	[]	14	17
1236	carboxymethylenebutenolidase homolog [Glycine max]	XP_003527587.1	34 kDa	0.44	1.2	[]	10	12
1238	sulfite oxidase [Glycine max]	XP_003553844.1	44 kDa	0.44	1.2	[]	10	12
1240	uncharacterized protein LOC100305903 [Glycine max]	NP_001238494.1	21 kDa	0.39	1.2	[]	14	17
1243	Cluster of cyclase-like protein 2 [Glycine max] (XP_003536620.2)	XP_003536620.2 [2]	33 kDa	0.3	1.2	[]	20	25
1243.1	cyclase-like protein 2 [Glycine max]	XP_003536620.2	33 kDa	0.3	1.2	[]	20	25
1247	uncharacterized protein LOC100795901 precursor [Glycine max]	NP_001241618.1	30 kDa	0.3	1.2	[]	20	25
1262	riboflavin synthase [Glycine max]	XP_003539920.1	29 kDa	0.45	1.2	[]	13	15
1264	protein trichome birefringence-like 38 [Glycine max]	XP_006597476.1	41 kDa	0.44	1.2	[]	10	12
1268	ribosomal protein S16 (chloroplast) [Glycine max]	YP_538773.1	10 kDa	0.44	1.2	[]	10	12
1272.2	pyruvate decarboxylase 2 [Glycine max]	XP_003529168.1	65 kDa	0.43	1.2	[]	8	10
1275.1	uncharacterized protein LOC100527191 [Glycine max]	NP_001236211.1 (+1)	23 kDa	0.44	1.2	[]	10	12
1277	remorin family protein [Glycine max]	NP_001236279.1	21 kDa	0.34	1.2	[]	17	21
1285	dirigent protein 19 [Glycine max]	XP_003534238.1	20 kDa	0.39	1.2	[]	14	17
1299	uncharacterized protein LOC100793134 [Glycine max]	NP_001239879.1	45 kDa	0.45	1.2	[]	13	15
1302	Cluster of protein CDI-like [Glycine max] (NP_001304415.1)	NP_001304415.1 [3]	?	0.44	1.2	[]	11	13
1302.1	protein CDI-like [Glycine max]	NP_001304415.1 (+1)	?	0.44	1.2	[]	11	13
1303	Cluster of ABC transporter F family member 1 [Glycine max] (XP_003543452.1)	XP_003543452.1 [3]	66 kDa	0.44	1.2	[]	11	13
1303.2	ABC transporter F family member 1 [Glycine max]	XP_003538158.1	66 kDa	0.43	1.2	[]	9	11
1316	uncharacterized protein LOC100527245 [Glycine max]	NP_001236940.1	12 kDa	0.37	1.2	[]	12	15
1318	Cluster of uncharacterized protein LOC100305817 [Glycine max] (NP_001237109.1)	NP_001237109.1 [2]	14 kDa	0.44	1.2	[]	11	13
1318.2	uncharacterized protein LOC100527424 [Glycine max]	NP_001235882.1	14 kDa	0.43	1.2	[]	8	10
1329	Cluster of linoleate 13S-lipoxygenase 2-1, chloroplastic [Glycine max] (XP_003555620.1)	XP_003555620.1 [2]	103 kDa	0.44	1.2	[]	11	13
1344	UMP-CMP kinase family protein isoform X1 [Glycine max]	XP_014628838.1 (+3)	27 kDa	0.45	1.2	[]	12	14
1346.2	uncharacterized protein LOC100526945 [Glycine max]	NP_001236336.1	23 kDa	0.51	1.2	[]	4	5
1347	Cluster of putative cyclase precursor [Glycine max] (NP_001240897.1)	NP_001240897.1 [2]	28 kDa	0.4	1.2	[]	18	21
1347.1	putative cyclase precursor [Glycine max]	NP_001240897.1	28 kDa	0.4	1.2	[]	18	21
1364	threonine synthase, chloroplastic [Glycine max]	XP_003542066.1 (+1)	57 kDa	0.39	1.2	[]	14	17
1365	uncharacterized protein LOC100817183 [Glycine max]	XP_003556573.1	67 kDa	0.43	1.2	[]	8	10
1390	glycine-rich protein 2 [Glycine max]	XP_003522723.1	19 kDa	0.44	1.2	[]	11	13
1401	cytochrome b-c1 complex subunit 6 [Glycine max]	XP_003531564.1 (+1)	8 kDa	0.45	1.2	[]	12	14
1409	gamma carbonic anhydrase-like 2, mitochondrial [Glycine max]	XP_003525414.1 (+1)	28 kDa	0.43	1.2	[]	8	10
1424.2	mitochondrial-processing peptidase subunit alpha [Glycine max]	XP_003531643.1	54 kDa	0.37	1.2	[]	12	15
1437	(S)-ureidoglycine aminohydrolase [Glycine max]	XP_003524192.1	33 kDa	0.51	1.2	[]	4	5
1441	putative chitinase precursor [Glycine max]	NP_001241202.1	32 kDa	0.44	1.2	[]	10	12
1468	Cluster of uncharacterized protein LOC100812989 [Glycine max] (NP_001242645.1)	NP_001242645.1 [3]	48 kDa	0.43	1.2	[]	8	10
1469.1	DEAD-box ATP-dependent RNA helicase 8 isoform X1 [Glycine max]	XP_003528862.1 (+1)	58 kDa	0.43	1.2	[]	8	10
1471.1	starch synthase IIa-2 [Glycine max]	NP_001235811.1	87 kDa	0.43	1.2	[]	8	10
1513	Cluster of dynamin-related protein 3A isoform X1 [Glycine max] (XP_003543135.1)	XP_003543135.1 [4]	91 kDa	0.52	1.2	[]	5	6
1513.1	dynamin-related protein 3A isoform X1 [Glycine max]	XP_003543135.1 (+2)	91 kDa	0.52	1.2	[]	5	6
1514	Cluster of uncharacterized protein LOC100790426 [Glycine max] (NP_001241071.1)	NP_001241071.1 [3]	34 kDa	0.52	1.2	[]	5	6
1514.1	uncharacterized protein LOC100790426 [Glycine max]	NP_001241071.1 (+1)	34 kDa	0.51	1.2	[]	4	5
1566	uncharacterized protein LOC100810515 isoform X2 [Glycine max]	XP_003518617.2	20 kDa	0.52	1.2	[]	5	6
1589	glutathione S-transferase GST 16 [Glycine max]	NP_001237686.1	26 kDa	0.52	1.2	[]	5	6
1591	uncharacterized protein LOC100820006 [Glycine max]	NP_001239829.1 (+4)	35 kDa	0.43	1.2	[]	8	10
1608	uncharacterized protein LOC100779419 [Glycine max]	NP_001242507.1	29 kDa	0.52	1.2	[]	6	7
1614.1	zinc finger CCCH domain-containing protein 31 isoform X2 [Glycine max]	XP_003521211.1 (+1)	31 kDa	0.43	1.2	[]	8	10
1632	alpha-galactosidase 3 [Glycine max]	XP_006581728.1	48 kDa	0.44	1.2	[]	11	13
1636	kunitz-type trypsin inhibitor precursor [Glycine max]	NP_001236001.1	23 kDa	0.52	1.2	[]	6	7
1641	Cluster of aspartic proteinase [Glycine max] (XP_006577198.1)	XP_006577198.1 [3]	55 kDa	0.35	1.2	[]	32	37
1641.1	aspartic proteinase [Glycine max]	XP_006577198.1	55 kDa	0.35	1.2	[]	32	37
1651	chaperonin CPN60-like 2, mitochondrial [Glycine max]	XP_006583012.1	61 kDa	0.45	1.2	[]	12	14
1654	alcohol dehydrogenase-like 7 isoform X1 [Glycine max]	XP_003519482.1 (+1)	42 kDa	0.52	1.2	[]	6	7
1657	PREDICTED: methylecgonone reductase-like [Glycine max]	XP_003548327.1	?	0.52	1.2	[]	6	7
1684	sec-independent protein translocase protein TATB, chloroplastic [Glycine max]	XP_003556118.3	25 kDa	0.44	1.2	[]	10	12
1686	Cluster of uncharacterized protein LOC100802840 [Glycine max] (XP_003531328.1)	XP_003531328.1 [2]	71 kDa	0.52	1.2	[]	5	6
1693	anthranilate phosphoribosyltransferase, chloroplastic isoform X2 [Glycine max]	XP_003523084.1 (+1)	42 kDa	0.52	1.2	[]	6	7
1702	Cluster of beta-glucosidase BoGH3B isoform X1 [Glycine max] (XP_014618588.1)	XP_014618588.1 [2]	69 kDa	0.37	1.2	[]	12	15
1702.1	beta-glucosidase BoGH3B isoform X1 [Glycine max]	XP_014618588.1	69 kDa	0.37	1.2	[]	12	15
1707	NAP1-related protein 2 isoform X2 [Glycine max]	XP_003523025.1 (+5)	30 kDa	0.52	1.2	[]	5	6
1729	photosystem I assembly protein Ycf3 (chloroplast) [Glycine max]	YP_538754.1	20 kDa	0.51	1.2	[]	4	5
1744	uncharacterized protein LOC100500547 [Glycine max]	NP_001235919.1 (+1)	?	0.52	1.2	[]	6	7
1770	Cluster of polypyrimidine tract-binding protein homolog 3 isoform X2 [Glycine max] (XP_003518587.1)	XP_003518587.1 [5]	49 kDa	0.52	1.2	[]	5	6
1770.1	polypyrimidine tract-binding protein homolog 3 isoform X2 [Glycine max]	XP_003518587.1 (+3)	49 kDa	0.52	1.2	[]	5	6
1784	uncharacterized protein LOC100792301 [Glycine max]	XP_003536474.1	22 kDa	0.52	1.2	[]	6	7
1798	tropinone reductase homolog At5g06060 [Glycine max]	XP_003552193.1	28 kDa	0.51	1.2	[]	4	5
1805	Cluster of PREDICTED: UDP-glycosyltransferase 88F4-like isoform X2 [Glycine max] (XP_003527568.1)	XP_003527568.1 [2]	?	0.52	1.2	[]	5	6
1805.1	PREDICTED: UDP-glycosyltransferase 88F4-like isoform X2 [Glycine max]	XP_003527568.1	?	0.52	1.2	[]	5	6
1836	ATP-dependent 6-phosphofructokinase 4, chloroplastic isoform X1 [Glycine max]	XP_003536274.3 (+1)	58 kDa	0.4	1.2	[]	17	20
1843	PREDICTED: bifunctional nitrilase/nitrile hydratase NIT4A [Glycine max]	XP_003538102.1	?	0.51	1.2	[]	4	5
1854	aminoacylase-1 [Glycine max]	XP_003543794.1	50 kDa	0.52	1.2	[]	5	6
1885	uncharacterized protein LOC100813266 [Glycine max]	NP_001241387.1 (+2)	39 kDa	0.52	1.2	[]	6	7
1894	Cluster of putative 12-oxophytodienoate reductase 11 [Glycine max] (XP_003545002.1)	XP_003545002.1 [2]	44 kDa	0.51	1.2	[]	4	5
1894.1	putative 12-oxophytodienoate reductase 11 [Glycine max]	XP_003545002.1	44 kDa	0.51	1.2	[]	4	5
1900	uncharacterized protein LOC100781602 [Glycine max]	NP_001242012.1	32 kDa	0.52	1.2	[]	6	7
1902	LOW QUALITY PROTEIN: glutamine--tRNA ligase [Glycine max]	XP_014628294.1	90 kDa	0.52	1.2	[]	5	6
1906	ATPase ARSA2 [Glycine max]	XP_003521398.1 (+1)	40 kDa	0.51	1.2	[]	4	5
1922	glucosyltransferase [Glycine max]	NP_001235053.1	52 kDa	0.51	1.2	[]	4	5
1931	uncharacterized protein LOC100800706 [Glycine max]	NP_001241305.1 (+1)	42 kDa	0.51	1.2	[]	4	5
1938	zinc transporter 4, chloroplastic isoform X1 [Glycine max]	XP_003526000.2 (+1)	51 kDa	0.51	1.2	[]	4	5
1950	probable serine protease EDA2 [Glycine max]	XP_014624399.1	55 kDa	0.51	1.2	[]	4	5
1951	uncharacterized protein LOC100305730 [Glycine max]	NP_001235906.1	19 kDa	0.38	1.2	[]	13	16
1953	PI-PLC X domain-containing protein At5g67130 isoform X2 [Glycine max]	XP_003517306.1 (+1)	45 kDa	0.52	1.2	[]	6	7
1958	uncharacterized protein LOC100798702 [Glycine max]	NP_001241546.1 (+1)	11 kDa	0.52	1.2	[]	5	6
1998	Cluster of uncharacterized protein LOC100798567 [Glycine max] (XP_003545801.1)	XP_003545801.1 [2]	53 kDa	0.52	1.2	[]	6	7
2010	arginine--tRNA ligase, cytoplasmic [Glycine max]	XP_006572930.1 (+1)	74 kDa	0.51	1.2	[]	4	5
2029	Cluster of uncharacterized protein LOC100305741 [Glycine max] (NP_001236076.1)	NP_001236076.1 [2]	18 kDa	0.51	1.2	[]	4	5
2031	uncharacterized protein LOC100527653 [Glycine max]	NP_001235504.1	15 kDa	0.51	1.2	[]	4	5
2052	Cluster of uncharacterized protein LOC100527297 [Glycine max] (NP_001237745.1)	NP_001237745.1 [4]	23 kDa	0.51	1.2	[]	4	5
2080.1	cysteine synthase [Glycine max]	NP_001235628.1	34 kDa	0.36	1.2	[]	22	26
2209	probable inactive purple acid phosphatase 1 isoform X1 [Glycine max]	XP_014626556.1 (+1)	69 kDa	0.45	1.2	[]	13	15
2334	probable fructokinase-7 isoform X1 [Glycine max]	XP_003534023.1 (+4)	37 kDa	0.51	1.2	[]	4	5
8.1	glycine dehydrogenase (decarboxylating), mitochondrial [Glycine max]	XP_003550270.1	115 kDa	0.00012	1.3	T2S low, T5S high	559	705
8.2	glycine dehydrogenase (decarboxylating), mitochondrial [Glycine max]	XP_003544533.1	115 kDa	0.00016	1.3	T2S low, T5S high	558	701
8.3	glycine dehydrogenase (decarboxylating), mitochondrial [Glycine max]	XP_003526001.1	111 kDa	0.014	1.3	[]	200	253
9	Cluster of glyceraldehyde-3-phosphate dehydrogenase A subunit [Glycine max] (NP_001238484.1)	NP_001238484.1 [3]	?	< 0.00010	1.3	T2S low, T5S high	747	972
9.1	glyceraldehyde-3-phosphate dehydrogenase A subunit [Glycine max]	NP_001238484.1 (+1)	?	< 0.00010	1.3	T2S low, T5S high	702	916
9.2	PREDICTED: glyceraldehyde-3-phosphate dehydrogenase A, chloroplastic [Glycine max]	XP_003548805.1	?	< 0.00010	1.3	T2S low, T5S high	701	922
17	Cluster of catalase [Glycine max] (NP_001240021.1)	NP_001240021.1 [4]	57 kDa	0.00094	1.3	[]	386	489
17.1	catalase [Glycine max]	NP_001240021.1	57 kDa	0.0015	1.3	[]	353	447
105.1	NADP-dependent malic enzyme [Glycine max]	XP_003516804.1	65 kDa	0.021	1.3	[]	126	165
129.1	probable L-ascorbate peroxidase 6, chloroplastic/mitochondrial isoform X1 [Glycine max]	XP_003526640.1	47 kDa	0.051	1.3	[]	104	133
150.4	isocitrate dehydrogenase [NADP] [Glycine max]	XP_003525669.1	53 kDa	0.22	1.3	[]	22	29
171	Cluster of uncharacterized LOC100500326 precursor [Glycine max] (NP_001236394.1)	NP_001236394.1 [2]	?	0.035	1.3	[]	119	153
171.1	uncharacterized LOC100500326 precursor [Glycine max]	NP_001236394.1	?	0.044	1.3	[]	110	141
184	Cluster of aconitate hydratase, cytoplasmic [Glycine max] (XP_003543388.1)	XP_003543388.1 [3]	107 kDa	0.026	1.3	[]	152	193
190	alpha-amylase 3, chloroplastic isoform X1 [Glycine max]	XP_003532050.1	104 kDa	0.11	1.3	[]	75	94
199	Cluster of uncharacterized protein LOC100801737 [Glycine max] (NP_001242694.1)	NP_001242694.1 [4]	37 kDa	0.037	1.3	[]	88	117
199.1	uncharacterized protein LOC100801737 [Glycine max]	NP_001242694.1	37 kDa	0.1	1.3	[]	71	90
199.2	uncharacterized protein LOC100780391 [Glycine max]	NP_001240189.1	38 kDa	0.095	1.3	[]	60	78
220.2	acid beta-fructofuranosidase [Glycine max]	XP_003525803.1	72 kDa	0.086	1.3	[]	69	89
222	soyasaponin III rhamnosyltransferase [Glycine max]	NP_001240857.1	54 kDa	0.096	1.3	[]	75	95
227.2	thioredoxin M1, chloroplastic [Glycine max]	XP_003540097.2	26 kDa	0.078	1.3	[]	64	84
238	harpin binding protein 1 [Glycine max]	NP_001238106.1	28 kDa	0.048	1.3	[]	87	114
243	Cluster of 4-alpha-glucanotransferase DPE2 [Glycine max] (XP_003554099.1)	XP_003554099.1 [2]	111 kDa	0.098	1.3	[]	69	88
302.1	uncharacterized protein LOC100809983 [Glycine max]	NP_001242893.1	?	0.095	1.3	[]	53	70
302.2	probable UDP-arabinopyranose mutase 1 [Glycine max]	XP_003516432.1	42 kDa	0.099	1.3	[]	55	72
321.2	2-alkenal reductase (NADP(+)-dependent)-like [Glycine max]	NP_001276182.1	38 kDa	0.19	1.3	[]	38	48
338	Cluster of uncharacterized LOC100499911 [Glycine max] (NP_001237836.1)	NP_001237836.1 [2]	?	0.16	1.3	[]	51	64
338.1	uncharacterized LOC100499911 [Glycine max]	NP_001237836.1	?	0.15	1.3	[]	49	62
341	Cluster of guanosine nucleotide diphosphate dissociation inhibitor 2 [Glycine max] (XP_003531293.1)	XP_003531293.1 [2]	50 kDa	0.1	1.3	[]	50	66
341.2	rab GDP dissociation inhibitor alpha-like [Glycine max]	NP_001276273.1	50 kDa	0.093	1.3	[]	46	62
344	NADH dehydrogenase subunit 7 (chloroplast) [Glycine max]	YP_538812.1	46 kDa	0.1	1.3	[]	50	66
347	uncharacterized protein LOC100806500 [Glycine max]	NP_001240166.1	35 kDa	0.13	1.3	[]	47	61
348	fruit protein pKIWI502 [Glycine max]	XP_003536648.1	32 kDa	0.11	1.3	[]	53	69
387.2	uncharacterized protein LOC100811753 [Glycine max]	NP_001241517.1	25 kDa	0.18	1.3	[]	42	53
397	chloroplast envelope quinone oxidoreductase homolog [Glycine max]	XP_003540128.1	35 kDa	0.13	1.3	[]	63	79
428	uncharacterized protein LOC100789900 [Glycine max]	XP_003525805.1	44 kDa	0.11	1.3	[]	41	55
432	alanine aminotransferase 2 [Glycine max]	XP_003528736.1 (+1)	60 kDa	0.2	1.3	[]	39	49
434	Cluster of uroporphyrinogen decarboxylase [Glycine max] (XP_003538500.1)	XP_003538500.1 [2]	43 kDa	0.23	1.3	[]	31	39
435	Cluster of probable glutathione S-transferase [Glycine max] (NP_001304556.1)	NP_001304556.1 [2]	26 kDa	0.15	1.3	[]	54	68
439.2	glutathione reductase, cytosolic [Glycine max]	XP_006574764.1	54 kDa	0.22	1.3	[]	28	36
450	Cluster of uncharacterized protein LOC100810662 [Glycine max] (XP_003531756.1)	XP_003531756.1 [3]	32 kDa	0.16	1.3	[]	42	54
450.1	uncharacterized protein LOC100810662 [Glycine max]	XP_003531756.1	32 kDa	0.14	1.3	[]	36	48
450.2	uncharacterized protein LOC100795565 isoform X1 [Glycine max]	XP_003530189.1 (+1)	32 kDa	0.26	1.3	[]	20	26
464	Cluster of 50S ribosomal protein L5, chloroplastic-like [Glycine max] (NP_001276281.1)	NP_001276281.1 [2]	29 kDa	0.14	1.3	[]	43	56
464.1	50S ribosomal protein L5, chloroplastic-like [Glycine max]	NP_001276281.1	29 kDa	0.14	1.3	[]	43	56
466	NADH dehydrogenase [ubiquinone] 1 alpha subcomplex subunit 9, mitochondrial [Glycine max]	XP_003542442.1	44 kDa	0.17	1.3	[]	40	51
483.1	flagellar radial spoke protein 5 isoform X1 [Glycine max]	XP_003543437.1	43 kDa	0.16	1.3	[]	35	46
489	uncharacterized protein LOC100794313 [Glycine max]	NP_001241342.1 (+1)	43 kDa	0.19	1.3	[]	23	31
493.2	patellin-3-like [Glycine max]	NP_001276245.1	49 kDa	0.25	1.3	[]	26	33
518.3	26S proteasome non-ATPase regulatory subunit 4 homolog [Glycine max]	XP_003520200.1	43 kDa	0.25	1.3	[]	26	33
521	Cluster of succinate dehydrogenase [ubiquinone] flavoprotein subunit 1, mitochondrial [Glycine max] (XP_003537582.1)	XP_003537582.1 [2]	69 kDa	0.14	1.3	[]	38	50
530.1	uncharacterized protein LOC100499951 [Glycine max]	NP_001238489.1	18 kDa	0.21	1.3	[]	33	42
536	uncharacterized protein LOC100500688 isoform X1 [Glycine max]	XP_003531819.1	46 kDa	0.19	1.3	[]	30	39
542	Cluster of glutathione transferase [Glycine max] (NP_001236312.1)	NP_001236312.1 [2]	?	0.074	1.3	[]	62	82
542.2	glutathione S-transferase [Glycine max]	NP_001238691.1	26 kDa	0.12	1.3	[]	45	59
567	Cluster of uncharacterized protein LOC100817591 [Glycine max] (NP_001242624.1)	NP_001242624.1 [2]	?	0.17	1.3	[]	38	49
567.1	uncharacterized protein LOC100817591 [Glycine max]	NP_001242624.1	?	0.2	1.3	[]	32	41
582	uncharacterized protein LOC100789895 [Glycine max]	XP_003557005.1	38 kDa	0.17	1.3	[]	32	42
584	Cluster of cytosolic chaperonin [Glycine max] (NP_001237404.1)	NP_001237404.1 [2]	?	0.21	1.3	[]	33	42
584.1	cytosolic chaperonin [Glycine max]	NP_001237404.1	?	0.18	1.3	[]	28	37
604	uncharacterized protein LOC100778390 [Glycine max]	NP_001241045.1	23 kDa	0.23	1.3	[]	31	39
614	Cluster of copper transport protein ATX1 [Glycine max] (XP_003536318.1)	XP_003536318.1 [2]	9 kDa	0.17	1.3	[]	32	42
628.1	eukaryotic peptide chain release factor GTP-binding subunit ERF3A-like isoform X2 [Glycine max]	XP_003525203.1 (+1)	56 kDa	0.32	1.3	[]	13	17
631.2	serine/threonine-protein phosphatase 2A 65 kDa regulatory subunit A beta isoform [Glycine max]	XP_006589702.1	65 kDa	0.17	1.3	[]	46	58
637	Cluster of protein transport protein SEC13 homolog B [Glycine max] (XP_006586096.1)	XP_006586096.1 [2]	33 kDa	0.18	1.3	[]	27	36
637.1	protein transport protein SEC13 homolog B [Glycine max]	XP_006586096.1	33 kDa	0.18	1.3	[]	27	36
637.2	protein transport protein SEC13 homolog B [Glycine max]	XP_014626600.1	33 kDa	0.23	1.3	[]	23	30
643.2	eukaryotic translation initiation factor 3 subunit B [Glycine max]	XP_003522102.1	83 kDa	0.18	1.3	[]	27	36
652.2	pyruvate dehydrogenase E1 component subunit beta-1-like [Glycine max]	NP_001241163.1 (+1)	39 kDa	0.19	1.3	[]	23	31
692	Cluster of PREDICTED: asparagine synthetase, root [glutamine-hydrolyzing] [Glycine max] (XP_003519256.1)	XP_003519256.1 [3]	?	0.24	1.3	[]	24	31
692.1	PREDICTED: asparagine synthetase, root [glutamine-hydrolyzing] [Glycine max]	XP_003519256.1	?	0.27	1.3	[]	22	28
692.2	asparagine synthetase 2 [Glycine max]	NP_001235721.1	?	0.3	1.3	[]	19	24
721.2	uncharacterized protein LOC100500678 [Glycine max]	NP_001237824.1	17 kDa	0.41	1.3	[]	6	8
738	Cluster of 40S ribosomal protein S17 [Glycine max] (NP_001237664.1)	NP_001237664.1 [4]	16 kDa	0.21	1.3	[]	26	34
744	glucose-1-phosphate adenylyltransferase large subunit 1 isoform X1 [Glycine max]	XP_006577920.1	57 kDa	0.19	1.3	[]	23	31
750	glycine-rich RNA-binding protein GRP1A [Glycine max]	XP_003522939.1	18 kDa	0.15	1.3	[]	34	45
755	Cluster of starch synthase 3, chloroplastic/amyloplastic [Glycine max] (XP_014621196.1)	XP_014621196.1 [2]	130 kDa	0.19	1.3	[]	23	31
755.1	starch synthase 3, chloroplastic/amyloplastic [Glycine max]	XP_014621196.1	130 kDa	0.19	1.3	[]	23	31
759	uncharacterized protein LOC100820540 [Glycine max]	XP_003555823.1	87 kDa	0.24	1.3	[]	25	32
777	protein DJ-1 homolog B [Glycine max]	XP_003543217.2	47 kDa	0.19	1.3	[]	38	48
788	26S proteasome regulatory subunit 4 homolog A [Glycine max]	XP_003521331.1 (+2)	50 kDa	0.22	1.3	[]	22	29
841	Cluster of uncharacterized protein LOC100807863 isoform X1 [Glycine max] (XP_006602047.1)	XP_006602047.1 [2]	27 kDa	0.32	1.3	[]	13	17
841.1	uncharacterized protein LOC100807863 isoform X1 [Glycine max]	XP_006602047.1	27 kDa	0.32	1.3	[]	13	17
851	Cluster of spermidine synthase [Glycine max] (XP_003532012.1)	XP_003532012.1 [2]	37 kDa	0.37	1.3	[]	11	14
873	uncharacterized protein LOC100526984 [Glycine max]	NP_001236867.1	19 kDa	0.27	1.3	[]	22	28
881.2	cell division protein FtsZ homolog 2-1, chloroplastic [Glycine max]	XP_003521462.1	50 kDa	0.28	1.3	[]	16	21
894	Cluster of ATP-citrate synthase alpha chain protein 1-like [Glycine max] (NP_001276126.1)	NP_001276126.1 [2]	?	0.27	1.3	[]	22	28
936.1	uncharacterized protein LOC100819222 [Glycine max]	NP_001239743.1	35 kDa	0.25	1.3	[]	19	25
938.2	ferredoxin-thioredoxin reductase, variable chain [Glycine max]	XP_003524574.1	16 kDa	0.41	1.3	[]	6	8
949	monooxygenase 2 isoform X1 [Glycine max]	XP_003516652.1	47 kDa	0.29	1.3	[]	18	23
1010.2	nucleoid-associated protein At4g30620, chloroplastic [Glycine max]	XP_003540114.1	21 kDa	0.32	1.3	[]	14	18
1020	Cluster of pyruvate dehydrogenase E1 component subunit alpha-3, chloroplastic [Glycine max] (XP_014633217.1)	XP_014633217.1 [2]	48 kDa	0.31	1.3	[]	12	16
1020.1	pyruvate dehydrogenase E1 component subunit alpha-3, chloroplastic [Glycine max]	XP_014633217.1	48 kDa	0.37	1.3	[]	11	14
1036	glutamate--cysteine ligase, chloroplastic [Glycine max]	XP_006580590.1	57 kDa	0.27	1.3	[]	15	20
1037	threonine synthase 1, chloroplastic [Glycine max]	XP_006600450.1	56 kDa	0.26	1.3	[]	21	27
1047.2	isocitrate dehydrogenase [NAD] regulatory subunit 1, mitochondrial [Glycine max]	XP_003544718.1	40 kDa	0.36	1.3	[]	10	13
1051	tryptophan synthase beta chain 1 [Glycine max]	XP_003519001.1	52 kDa	0.32	1.3	[]	14	18
1075	uncharacterized protein LOC100809668 [Glycine max]	NP_001241318.1	38 kDa	0.15	1.3	[]	32	43
1085	uncharacterized protein LOC100800367 [Glycine max]	XP_003517309.1	39 kDa	0.32	1.3	[]	13	17
1097	ornithine carbamoyltransferase, chloroplastic [Glycine max]	XP_003523808.1	40 kDa	0.31	1.3	[]	12	16
1114.2	glutamate--tRNA ligase, cytoplasmic [Glycine max]	XP_003555767.1	83 kDa	0.35	1.3	[]	9	12
1134.2	bifunctional aspartate aminotransferase and glutamate/aspartate-prephenate aminotransferase [Glycine max]	XP_003525066.1	50 kDa	0.32	1.3	[]	13	17
1152	matrix metalloproteinase precursor [Glycine max]	NP_001236529.1	?	0.27	1.3	[]	15	20
1169	uricase-2 isozyme 2 isoform X1 [Glycine max]	XP_006605278.1 (+1)	36 kDa	0.37	1.3	[]	11	14
1199.1	membrane steroid-binding protein 1 [Glycine max]	XP_006587323.1	24 kDa	0.25	1.3	[]	19	25
1205	uncharacterized protein LOC100500117 [Glycine max]	NP_001237052.1	21 kDa	0.25	1.3	[]	19	25
1212	uncharacterized protein LOC100806389 isoform X1 [Glycine max]	XP_003532329.1	50 kDa	0.26	1.3	[]	21	27
1265	uncharacterized protein LOC100817706 isoform X1 [Glycine max]	XP_006606246.1 (+1)	66 kDa	0.32	1.3	[]	13	17
1274	ATP-dependent Clp protease proteolytic subunit 6, chloroplastic [Glycine max]	XP_003537887.1	29 kDa	0.31	1.3	[]	12	16
1292	uncharacterized protein LOC100306167 [Glycine max]	NP_001238619.1	12 kDa	0.36	1.3	[]	10	13
1321	uncharacterized protein LOC100803725 [Glycine max]	NP_001242453.1	?	0.41	1.3	[]	6	8
1334	putative glutathione S-transferase [Glycine max]	NP_001240954.1 (+1)	37 kDa	0.35	1.3	[]	9	12
1341	probable 2-carboxy-D-arabinitol-1-phosphatase [Glycine max]	XP_003539810.1	55 kDa	0.35	1.3	[]	9	12
1371	uncharacterized protein LOC100306283 [Glycine max]	XP_003529088.1	8 kDa	0.36	1.3	[]	10	13
1372	uncharacterized protein LOC100500182 precursor [Glycine max]	NP_001238094.1 (+1)	17 kDa	0.41	1.3	[]	6	8
1404	Cluster of imidazole glycerol phosphate synthase hisHF, chloroplastic [Glycine max] (XP_003551874.1)	XP_003551874.1 [2]	63 kDa	0.41	1.3	[]	6	8
1404.1	imidazole glycerol phosphate synthase hisHF, chloroplastic [Glycine max]	XP_003551874.1	63 kDa	0.41	1.3	[]	6	8
1404.2	imidazole glycerol phosphate synthase hisHF, chloroplastic [Glycine max]	XP_003551923.1	63 kDa	0.41	1.3	[]	6	8
1418	Cluster of uncharacterized protein LOC100527505 [Glycine max] (NP_001236995.1)	NP_001236995.1 [2]	11 kDa	0.35	1.3	[]	9	12
1418.1	uncharacterized protein LOC100527505 [Glycine max]	NP_001236995.1	11 kDa	0.35	1.3	[]	9	12
1442	uncharacterized protein LOC100500390 [Glycine max]	NP_001237307.1	?	0.41	1.3	[]	6	8
1465	PREDICTED: histidinol dehydrogenase, chloroplastic-like [Glycine max]	XP_014634231.1	?	0.36	1.3	[]	10	13
1473	uncharacterized protein LOC100305718 precursor [Glycine max]	NP_001235727.1	20 kDa	0.26	1.3	[]	20	26
1510	Cluster of GDP-mannose 4,6 dehydratase 1 [Glycine max] (XP_003517184.1)	XP_003517184.1 [2]	41 kDa	0.42	1.3	[]	7	9
1510.1	GDP-mannose 4,6 dehydratase 1 [Glycine max]	XP_003517184.1	41 kDa	0.42	1.3	[]	7	9
1548	Cluster of serine/threonine-protein phosphatase PP2A-4 catalytic subunit isoform X1 [Glycine max] (XP_003533904.1)	XP_003533904.1 [4]	36 kDa	0.42	1.3	[]	7	9
1548.1	serine/threonine-protein phosphatase PP2A-4 catalytic subunit isoform X1 [Glycine max]	XP_003533904.1	36 kDa	0.42	1.3	[]	7	9
1548.2	serine/threonine-protein phosphatase PP2A catalytic subunit isoform X2 [Glycine max]	XP_003531237.1 (+1)	36 kDa	0.42	1.3	[]	7	9
1558	UDP-arabinopyranose mutase 1 [Glycine max]	XP_003544006.1	40 kDa	0.22	1.3	[]	22	29
1563	uncharacterized protein LOC100820628 [Glycine max]	NP_001242483.1 (+1)	26 kDa	0.51	1.3	[]	3	4
1575	probable sucrose-phosphate synthase 3 [Glycine max]	XP_003545147.1	119 kDa	0.42	1.3	[]	7	9
1592	stem-specific protein TSJT1 [Glycine max]	XP_003529615.1	25 kDa	0.42	1.3	[]	7	9
1629	lachrymatory-factor synthase [Glycine max]	XP_003516820.1	19 kDa	0.41	1.3	[]	6	8
1633	serine/threonine-protein phosphatase 2A 65 kDa regulatory subunit A beta isoform [Glycine max]	XP_014633360.1	65 kDa	0.21	1.3	[]	26	34
1639	non-specific lipid-transfer protein 2 [Glycine max]	XP_003552717.1	10 kDa	0.41	1.3	[]	6	8
1647	enhancer of mRNA-decapping protein 4 isoform X1 [Glycine max]	XP_003530822.2 (+1)	146 kDa	0.42	1.3	[]	7	9
1648	probable nucleoredoxin 1 [Glycine max]	XP_003532006.1	64 kDa	0.51	1.3	[]	3	4
1664	Cluster of lysM domain-containing GPI-anchored protein 1 [Glycine max] (XP_003523446.1)	XP_003523446.1 [2]	43 kDa	0.41	1.3	[]	6	8
1664.1	lysM domain-containing GPI-anchored protein 1 [Glycine max]	XP_003523446.1	43 kDa	0.41	1.3	[]	6	8
1671	endoribonuclease YBEY, chloroplastic isoform X2 [Glycine max]	XP_003544672.1	65 kDa	0.41	1.3	[]	6	8
1689	Cluster of uncharacterized protein LOC100809851 [Glycine max] (NP_001240878.1)	NP_001240878.1 [2]	42 kDa	0.51	1.3	[]	3	4
1758	uncharacterized protein LOC100306264 [Glycine max]	NP_001236220.1	11 kDa	0.33	1.3	[]	15	19
1767	valine--tRNA ligase, chloroplastic/mitochondrial 2 isoform X1 [Glycine max]	XP_003550098.1	111 kDa	0.51	1.3	[]	3	4
1907	fasciclin-like arabinogalactan protein 15 [Glycine max]	XP_003521503.1 (+1)	50 kDa	0.51	1.3	[]	3	4
1917	probable pterin-4-alpha-carbinolamine dehydratase, chloroplastic [Glycine max]	XP_003518625.1	24 kDa	0.51	1.3	[]	3	4
1987	GRF1-interacting factor 3 [Glycine max]	XP_014624612.1 (+1)	22 kDa	0.51	1.3	[]	3	4
2016	serine-threonine kinase receptor-associated protein [Glycine max]	XP_003524526.1 (+1)	38 kDa	0.51	1.3	[]	3	4
2018	methionine--tRNA ligase, chloroplastic/mitochondrial [Glycine max]	XP_003536765.1 (+1)	68 kDa	0.51	1.3	[]	3	4
2062	endo-1,3;1,4-beta-D-glucanase [Glycine max]	XP_003529606.1	26 kDa	0.51	1.3	[]	3	4
2066	uncharacterized protein LOC100820471 precursor [Glycine max]	NP_001242864.1 (+3)	47 kDa	0.51	1.3	[]	3	4
2246	60S acidic ribosomal protein P1 [Glycine max]	XP_003523320.1	11 kDa	0.51	1.3	[]	3	4
3	ribulose bisphosphate carboxylase small chain 4, chloroplastic [Glycine max]	NP_001241137.1	20 kDa	< 0.00010	1.4	T2S low, T5S high	985	1361
105	Cluster of NADP-dependent malic enzyme [Glycine max] (XP_003516804.1)	XP_003516804.1 [8]	65 kDa	0.0034	1.4	[]	144	199
105.2	NADP-dependent malic enzyme [Glycine max]	XP_003547744.1	65 kDa	0.0057	1.4	[]	104	148
184.2	aconitate hydratase, cytoplasmic [Glycine max]	XP_003527493.1	107 kDa	0.018	1.4	[]	78	110
216.5	uncharacterized protein LOC100527355 [Glycine max]	NP_001238688.1	?	0.34	1.4	[]	8	11
263.1	uncharacterized protein LOC100797023 [Glycine max]	NP_001240145.1	41 kDa	0.22	1.4	[]	15	21
302	Cluster of uncharacterized protein LOC100809983 [Glycine max] (NP_001242893.1)	NP_001242893.1 [2]	?	0.051	1.4	[]	59	81
321.1	2-alkenal reductase (NADP(+)-dependent) [Glycine max]	XP_003521022.2	38 kDa	0.064	1.4	[]	56	76
338.2	phi class glutathione S-transferase [Glycine max]	NP_001239642.1	25 kDa	0.089	1.4	[]	33	47
341.1	guanosine nucleotide diphosphate dissociation inhibitor 2 [Glycine max]	XP_003531293.1	50 kDa	0.067	1.4	[]	46	64
349	uncharacterized protein LOC100798965 [Glycine max]	XP_014625503.1	31 kDa	0.035	1.4	[]	53	76
350.1	DEAD-box ATP-dependent RNA helicase 56 [Glycine max]	XP_003522620.1 (+1)	48 kDa	0.059	1.4	[]	42	60
404.2	phospho-2-dehydro-3-deoxyheptonate aldolase 1, chloroplastic [Glycine max]	XP_003519173.1	59 kDa	0.14	1.4	[]	24	34
470.1	T-complex protein 1 subunit eta [Glycine max]	XP_003519475.1	60 kDa	0.068	1.4	[]	36	52
470.2	T-complex protein 1 subunit eta [Glycine max]	XP_003545509.1	60 kDa	0.068	1.4	[]	36	52
483	Cluster of flagellar radial spoke protein 5 isoform X1 [Glycine max] (XP_003543437.1)	XP_003543437.1 [3]	43 kDa	0.12	1.4	[]	37	50
500	PREDICTED: alcohol dehydrogenase class-3 [Glycine max]	XP_003521319.1	?	0.085	1.4	[]	37	52
521.1	succinate dehydrogenase [ubiquinone] flavoprotein subunit 1, mitochondrial [Glycine max]	XP_003537582.1	69 kDa	0.12	1.4	[]	37	50
521.2	succinate dehydrogenase [ubiquinone] flavoprotein subunit 1, mitochondrial [Glycine max]	XP_003517234.1	69 kDa	0.079	1.4	[]	35	50
523	uroporphyrinogen decarboxylase 1, chloroplastic isoform X2 [Glycine max]	XP_003540489.1 (+3)	45 kDa	0.15	1.4	[]	27	37
555.1	adenylosuccinate synthetase 2, chloroplastic [Glycine max]	XP_003521188.1	53 kDa	0.17	1.4	[]	24	33
595	bark storage protein A-like [Glycine max]	NP_001276232.1	41 kDa	0.2	1.4	[]	18	25
602	Cluster of SKP1-like protein 1A isoform X1 [Glycine max] (XP_003517160.1)	XP_003517160.1 [3]	17 kDa	0.13	1.4	[]	29	40
602.1	SKP1-like protein 1A isoform X1 [Glycine max]	XP_003517160.1 (+1)	17 kDa	0.13	1.4	[]	29	40
614.1	copper transport protein ATX1 [Glycine max]	XP_003536318.1	9 kDa	0.17	1.4	[]	25	34
628	Cluster of eukaryotic peptide chain release factor GTP-binding subunit ERF3A-like isoform X2 [Glycine max] (XP_003525203.1)	XP_003525203.1 [4]	56 kDa	0.26	1.4	[]	13	18
633	Cluster of uncharacterized protein LOC100500578 isoform X1 [Glycine max] (XP_003524972.1)	XP_003524972.1 [2]	66 kDa	0.24	1.4	[]	17	23
633.1	uncharacterized protein LOC100500578 isoform X1 [Glycine max]	XP_003524972.1	66 kDa	0.25	1.4	[]	12	17
638.2	protein TOPLESS [Glycine max]	XP_014633159.1 (+1)	125 kDa	0.34	1.4	[]	8	11
641.1	ferritin [Glycine max]	NP_001236534.1	?	0.053	1.4	[]	55	76
718.2	PREDICTED: peptidyl-prolyl cis-trans isomerase CYP37, chloroplastic-like [Glycine max]	XP_003541117.1	?	0.22	1.4	[]	15	21
740	glutelin type-A 1-like [Glycine max]	NP_001241090.1	38 kDa	0.13	1.4	[]	23	33
774	uncharacterized protein LOC100305579 precursor [Glycine max]	NP_001237383.1 (+2)	23 kDa	0.17	1.4	[]	24	33
804	allene oxide cyclase 4, chloroplastic-like [Glycine max]	NP_001240033.1	28 kDa	0.11	1.4	[]	33	46
817	2,4-D inducible glutathione S-transferase [Glycine max]	NP_001237713.1	?	0.075	1.4	[]	50	68
852	ATP sulfurylase 2 [Glycine max]	XP_006593708.1	54 kDa	0.17	1.4	[]	19	27
885	uncharacterized protein LOC100794040 [Glycine max]	XP_006602204.1	75 kDa	0.21	1.4	[]	19	26
889	Cluster of alpha-soluble NSF attachment protein-like [Glycine max] (NP_001242059.1)	NP_001242059.1 [2]	?	0.17	1.4	[]	19	27
904	UDP-glucosyl transferase 73B2 [Glycine max]	XP_003518710.1	53 kDa	0.24	1.4	[]	17	23
951	uncharacterized protein LOC100797254 [Glycine max]	XP_014620094.1	32 kDa	0.21	1.4	[]	20	27
1009	Cluster of uncharacterized protein LOC100500584 [Glycine max] (NP_001236422.1)	NP_001236422.1 [2]	20 kDa	0.29	1.4	[]	10	14
1020.2	pyruvate dehydrogenase E1 component subunit alpha-3, chloroplastic [Glycine max]	XP_014624295.1	48 kDa	0.29	1.4	[]	10	14
1028	Cluster of polyphenol oxidase I, chloroplastic [Glycine max] (XP_006583805.1)	XP_006583805.1 [2]	69 kDa	0.29	1.4	[]	10	14
1028.1	polyphenol oxidase I, chloroplastic [Glycine max]	XP_006583805.1	69 kDa	0.29	1.4	[]	10	14
1028.2	polyphenol oxidase II, chloroplastic [Glycine max]	XP_006583808.1	69 kDa	0.29	1.4	[]	10	14
1030	ferritin-2, chloroplastic [Glycine max]	NP_001237034.1	?	0.063	1.4	[]	39	56
1072.2	NASP-related protein sim3 [Glycine max]	XP_014631546.1	50 kDa	0.29	1.4	[]	10	14
1090.2	uncharacterized protein LOC100305974 [Glycine max]	NP_001235728.1	12 kDa	0.34	1.4	[]	8	11
1099.2	anthranilate synthase alpha subunit 1, chloroplastic [Glycine max]	XP_006601954.1	65 kDa	0.4	1.4	[]	5	7
1118	Cluster of fumarate hydratase 1, mitochondrial [Glycine max] (XP_003518952.1)	XP_003518952.1 [2]	53 kDa	0.22	1.4	[]	14	20
1118.1	fumarate hydratase 1, mitochondrial [Glycine max]	XP_003518952.1	53 kDa	0.26	1.4	[]	13	18
1134	Cluster of bifunctional aspartate aminotransferase and glutamate/aspartate-prephenate aminotransferase [Glycine max] (XP_003531365.1)	XP_003531365.1 [2]	50 kDa	0.27	1.4	[]	14	19
1134.1	bifunctional aspartate aminotransferase and glutamate/aspartate-prephenate aminotransferase [Glycine max]	XP_003531365.1	50 kDa	0.26	1.4	[]	13	18
1139	Cluster of flowering locus K homology domain isoform X2 [Glycine max] (XP_003554280.1)	XP_003554280.1 [3]	56 kDa	0.22	1.4	[]	14	20
1139.1	flowering locus K homology domain isoform X2 [Glycine max]	XP_003554280.1 (+1)	56 kDa	0.22	1.4	[]	14	20
1151.1	glucan endo-1,3-beta-glucosidase precursor [Glycine max]	NP_001238474.1	38 kDa	0.34	1.4	[]	8	11
1172	Cluster of uncharacterized protein LOC100499804 [Glycine max] (NP_001236263.1)	NP_001236263.1 [3]	10 kDa	0.27	1.4	[]	14	19
1253	uncharacterized protein LOC100500327 [Glycine max]	NP_001236408.1	10 kDa	0.28	1.4	[]	9	13
1258	uncharacterized protein LOC100499948 [Glycine max]	NP_001238446.1	11 kDa	0.4	1.4	[]	5	7
1259	uncharacterized protein LOC100798112 precursor [Glycine max]	NP_001241103.1	13 kDa	0.25	1.4	[]	12	17
1303.1	ABC transporter F family member 1 [Glycine max]	XP_003543452.1	66 kDa	0.33	1.4	[]	7	10
1318.1	uncharacterized protein LOC100305817 [Glycine max]	NP_001237109.1	14 kDa	0.34	1.4	[]	8	11
1326	isoleucine--tRNA ligase, chloroplastic/mitochondrial [Glycine max]	XP_006600357.1	124 kDa	0.33	1.4	[]	7	10
1360	Cluster of galactokinase [Glycine max] (XP_006600385.1)	XP_006600385.1 [2]	54 kDa	0.29	1.4	[]	10	14
1360.1	galactokinase [Glycine max]	XP_006600385.1	54 kDa	0.29	1.4	[]	10	14
1360.2	galactokinase [Glycine max]	XP_003529513.1	54 kDa	0.28	1.4	[]	9	13
1386	protease Do-like 8, chloroplastic isoform X2 [Glycine max]	XP_003543778.1 (+1)	49 kDa	0.3	1.4	[]	11	15
1410	UDP-glycosyltransferase 74G1 [Glycine max]	XP_003548080.2	54 kDa	0.28	1.4	[]	9	13
1413	uncharacterized protein LOC100527183 [Glycine max]	NP_001236108.1	24 kDa	0.34	1.4	[]	8	11
1421	lactoylglutathione lyase GLX1 isoform X1 [Glycine max]	XP_003522707.1	38 kDa	0.2	1.4	[]	18	25
1468.2	3-dehydroquinate synthase isoform X1 [Glycine max]	XP_014619379.1 (+1)	46 kDa	0.33	1.4	[]	7	10
1474	uncharacterized protein LOC100500579 precursor [Glycine max]	NP_001236355.1	?	0.21	1.4	[]	19	26
1500	peroxisomal copper-containing amine oxidase isoform X1 [Glycine max]	XP_014633863.1 (+2)	79 kDa	0.34	1.4	[]	8	11
1515	uncharacterized protein LOC100306363 [Glycine max]	NP_001237647.1	17 kDa	0.29	1.4	[]	10	14
1546	uncharacterized protein LOC100499940 [Glycine max]	NP_001238318.1	19 kDa	0.34	1.4	[]	8	11
1560	thioredoxin H2 [Glycine max]	XP_003552507.1	15 kDa	0.4	1.4	[]	5	7
1562	glucose-6-phosphate 1-dehydrogenase, cytoplasmic isoform [Glycine max]	XP_006604097.1	60 kDa	0.34	1.4	[]	8	11
1604	uncharacterized protein LOC100812488 [Glycine max]	XP_003536094.1	26 kDa	0.34	1.4	[]	8	11
1606	probable aldo-keto reductase 1 isoform X3 [Glycine max]	XP_006577296.1 (+2)	45 kDa	0.2	1.4	[]	18	25
1620	phenolic glucoside malonyltransferase 1 [Glycine max]	XP_003551761.1	50 kDa	0.4	1.4	[]	5	7
1621	histone-lysine N-methyltransferase setd3 [Glycine max]	XP_003530864.1	52 kDa	0.4	1.4	[]	5	7
1645	4-coumarate--CoA ligase-like 7-like [Glycine max]	NP_001243292.1	59 kDa	0.4	1.4	[]	5	7
1659	uncharacterized protein LOC100803217 [Glycine max]	XP_003549575.1	14 kDa	0.34	1.4	[]	8	11
1734	nifU-like protein 4, mitochondrial [Glycine max]	XP_003556549.1	29 kDa	0.4	1.4	[]	5	7
1746	plastid 3-keto-acyl-ACP synthase II-B precursor [Glycine max]	NP_001236069.1 (+1)	52 kDa	0.4	1.4	[]	5	7
1757	low-temperature-induced cysteine proteinase [Glycine max]	XP_003523725.1	49 kDa	0.4	1.4	[]	5	7
1764	uncharacterized protein LOC100785008 [Glycine max]	XP_003532125.1 (+2)	28 kDa	0.4	1.4	[]	5	7
1766	cytochrome b-c1 complex subunit 9 [Glycine max]	XP_003521466.1	8 kDa	0.4	1.4	[]	5	7
1828	Cluster of 40S ribosomal protein S15-4 [Glycine max] (XP_003529684.1)	XP_003529684.1 [4]	18 kDa	0.4	1.4	[]	5	7
1838	thiol protease aleurain-like [Glycine max]	XP_003533785.1	39 kDa	0.26	1.4	[]	13	18
1998.1	uncharacterized protein LOC100798567 [Glycine max]	XP_003545801.1	53 kDa	0.4	1.4	[]	5	7
2033	endochitinase [Glycine max]	XP_003517142.1	30 kDa	0.4	1.4	[]	5	7
2305	uncharacterized protein LOC100500338 precursor [Glycine max]	NP_001236538.1	?	0.4	1.4	[]	5	7
299.1	uncharacterized protein LOC100805999 [Glycine max]	NP_001242325.1	?	0.024	1.5	[]	48	72
299.2	caffeic acid 3-O-methyltransferase-like [Glycine max]	NP_001240003.1	40 kDa	0.023	1.5	[]	51	76
332.2	carbamoyl-phosphate synthase large chain, chloroplastic [Glycine max]	XP_006597315.1	127 kDa	0.14	1.5	[]	20	29
350	Cluster of DEAD-box ATP-dependent RNA helicase 56 [Glycine max] (XP_003522620.1)	XP_003522620.1 [4]	48 kDa	0.036	1.5	[]	44	65
457	Cluster of uncharacterized protein At4g06744 [Glycine max] (XP_003529407.1)	XP_003529407.1 [3]	50 kDa	0.023	1.5	[]	43	66
457.1	uncharacterized protein At4g06744 [Glycine max]	XP_003529407.1	50 kDa	0.023	1.5	[]	43	66
470	Cluster of T-complex protein 1 subunit eta [Glycine max] (XP_003519475.1)	XP_003519475.1 [2]	60 kDa	0.046	1.5	[]	36	54
513	Cluster of uncharacterized protein LOC100817986 [Glycine max] (NP_001242141.1)	NP_001242141.1 [2]	?	0.052	1.5	[]	30	46
532	Cluster of PREDICTED: 12-oxophytodienoate reductase 3 [Glycine max] (XP_003542357.1)	XP_003542357.1 [3]	?	0.046	1.5	[]	36	54
532.1	PREDICTED: 12-oxophytodienoate reductase 3 [Glycine max]	XP_003542357.1	?	0.04	1.5	[]	33	51
532.2	12-oxophytodienoate reductase 3 [Glycine max]	XP_003551128.1	44 kDa	0.047	1.5	[]	32	49
555	Cluster of adenylosuccinate synthetase 2, chloroplastic [Glycine max] (XP_003521188.1)	XP_003521188.1 [2]	53 kDa	0.066	1.5	[]	26	40
600	Cluster of ubiquitin-activating enzyme E1 1 [Glycine max] (XP_006602078.1)	XP_006602078.1 [4]	124 kDa	0.16	1.5	[]	17	25
609	peptidyl-prolyl cis-trans isomerase GmCYP14 [Glycine max]	NP_001240987.1	28 kDa	0.11	1.5	[]	24	35
614.2	copper transport protein ATX1 [Glycine max]	XP_003556271.1	8 kDa	0.12	1.5	[]	20	30
630.2	uncharacterized protein LOC100797461 [Glycine max]	NP_001241959.1 (+1)	23 kDa	0.32	1.5	[]	6	9
641	Cluster of ferritin [Glycine max] (NP_001236534.1)	NP_001236534.1 [2]	?	0.018	1.5	[]	63	92
649	Cluster of uncharacterized protein LOC100805631 [Glycine max] (NP_001241639.1)	NP_001241639.1 [3]	17 kDa	0.11	1.5	[]	24	35
649.1	uncharacterized protein LOC100805631 [Glycine max]	NP_001241639.1	17 kDa	0.1	1.5	[]	22	33
657.2	PREDICTED: uncharacterized protein LOC106797014 [Glycine max]	XP_014626163.1	?	0.51	1.5	[]	2	3
704	uncharacterized protein LOC100500669 [Glycine max]	NP_001237675.1	17 kDa	0.087	1.5	[]	23	35
709.2	pyrophosphate--fructose 6-phosphate 1-phosphotransferase subunit alpha [Glycine max]	XP_003529192.1	67 kDa	0.094	1.5	[]	20	31
716	membrane primary amine oxidase [Glycine max]	NP_001240200.1	28 kDa	0.07	1.5	[]	32	47
762	uncharacterized protein LOC100818968 [Glycine max]	XP_003526620.1	49 kDa	0.094	1.5	[]	20	31
791	T-complex protein 1 subunit epsilon [Glycine max]	XP_003538584.1 (+1)	59 kDa	0.13	1.5	[]	17	26
851.2	uncharacterized protein LOC100792107 [Glycine max]	NP_001239861.1	37 kDa	0.32	1.5	[]	6	9
871	PREDICTED: uncharacterized protein LOC100801542 [Glycine max]	XP_006592087.1	?	0.24	1.5	[]	11	16
899	PREDICTED: pathogenesis-related protein 1-like [Glycine max]	XP_003545772.1	?	0.11	1.5	[]	19	29
1001.3	carbonic anhydrase 2 [Glycine max]	XP_006585949.1	28 kDa	0.18	1.5	[]	15	22
1009.1	uncharacterized protein LOC100500584 [Glycine max]	NP_001236422.1	20 kDa	0.27	1.5	[]	8	12
1060	Cluster of uncharacterized protein LOC100799124 [Glycine max] (NP_001241034.1)	NP_001241034.1 [2]	28 kDa	0.14	1.5	[]	15	23
1060.2	glycine-rich RNA-binding protein blt801 [Glycine max]	XP_003524623.1	28 kDa	0.21	1.5	[]	13	19
1087	PREDICTED: probable aldo-keto reductase 2 [Glycine max]	XP_014634737.1	?	0.19	1.5	[]	11	17
1099	Cluster of anthranilate synthase alpha subunit 2, chloroplastic [Glycine max] (XP_003555838.1)	XP_003555838.1 [2]	64 kDa	0.24	1.5	[]	11	16
1108	uncharacterized protein LOC100306467 [Glycine max]	NP_001235473.1	17 kDa	0.16	1.5	[]	13	20
1118.2	fumarate hydratase 1, mitochondrial [Glycine max]	XP_003536023.1	53 kDa	0.19	1.5	[]	11	17
1124	V-type proton ATPase subunit d2 [Glycine max]	XP_003534461.1	41 kDa	0.21	1.5	[]	13	19
1126	sorbitol dehydrogenase [Glycine max]	XP_003548224.1	39 kDa	0.16	1.5	[]	13	20
1147	protein DJ-1 homolog B [Glycine max]	XP_003540482.1	47 kDa	0.081	1.5	[]	26	39
1151	Cluster of glucan endo-1,3-beta-glucosidase precursor [Glycine max] (NP_001238474.1)	NP_001238474.1 [2]	38 kDa	0.27	1.5	[]	8	12
1172.1	uncharacterized protein LOC100499804 [Glycine max]	NP_001236263.1 (+1)	10 kDa	0.21	1.5	[]	13	19
1194	uncharacterized protein LOC100791600 [Glycine max]	NP_001242071.1 (+3)	?	0.11	1.5	[]	23	34
1255	Cluster of uncharacterized protein LOC100819858 [Glycine max] (NP_001241027.1)	NP_001241027.1 [2]	23 kDa	0.19	1.5	[]	11	17
1255.1	uncharacterized protein LOC100819858 [Glycine max]	NP_001241027.1	23 kDa	0.19	1.5	[]	11	17
1256	PLAT domain-containing protein 3 [Glycine max]	XP_003538627.1	20 kDa	0.21	1.5	[]	13	19
1306	uncharacterized protein LOC100776337 [Glycine max]	NP_001241020.1	28 kDa	0.23	1.5	[]	10	15
1338	lysM domain-containing GPI-anchored protein 2 [Glycine max]	XP_003524821.1	40 kDa	0.32	1.5	[]	6	9
1352	2Fe-2S ferredoxin-like superfamily protein [Glycine max]	NP_001237037.1	16 kDa	0.19	1.5	[]	11	17
1436	photosystem I assembly factor PSA3, chloroplastic [Glycine max]	XP_003553862.1	32 kDa	0.32	1.5	[]	6	9
1472	betaine aldehyde dehydrogenase 1 [Glycine max]	NP_001234990.1	55 kDa	0.14	1.5	[]	15	23
1568	Cluster of eukaryotic translation initiation factor 3 subunit G [Glycine max] (XP_003552007.1)	XP_003552007.1 [2]	32 kDa	0.39	1.5	[]	4	6
1601.2	vesicle-associated membrane protein 722 [Glycine max]	XP_006583934.1	25 kDa	0.51	1.5	[]	2	3
1610	phosphatase IMPL1, chloroplastic isoform X1 [Glycine max]	XP_003527163.1 (+1)	39 kDa	0.39	1.5	[]	4	6
1611	uncharacterized protein LOC100305574 [Glycine max]	XP_003538137.1 (+1)	8 kDa	0.27	1.5	[]	8	12
1619	mitochondrial import inner membrane translocase subunit TIM10 [Glycine max]	XP_003519681.1	10 kDa	0.39	1.5	[]	4	6
1641.2	aspartic proteinase 2 isoform X1 [Glycine max]	XP_006603753.1 (+1)	55 kDa	0.083	1.5	[]	22	34
1741	Cluster of GDSL esterase/lipase At1g09390 isoform X2 [Glycine max] (XP_003521655.1)	XP_003521655.1 [3]	40 kDa	0.39	1.5	[]	4	6
1741.1	GDSL esterase/lipase At1g09390 isoform X2 [Glycine max]	XP_003521655.1 (+1)	40 kDa	0.39	1.5	[]	4	6
1768	probable plastid-lipid-associated protein 11, chloroplastic isoform X2 [Glycine max]	XP_006573219.1 (+1)	27 kDa	0.51	1.5	[]	2	3
1795	uncharacterized protein LOC100817238 [Glycine max]	XP_006585770.1	109 kDa	0.39	1.5	[]	4	6
1811	Cluster of PREDICTED: leucine-rich repeat extensin-like protein 3, partial [Glycine max] (XP_014632876.1)	XP_014632876.1 [2]	?	0.51	1.5	[]	2	3
1811.1	PREDICTED: leucine-rich repeat extensin-like protein 3, partial [Glycine max]	XP_014632876.1	?	0.51	1.5	[]	2	3
1868.1	apoptotic chromatin condensation inducer in the nucleus isoform X1 [Glycine max]	XP_006591404.1 (+1)	78 kDa	0.39	1.5	[]	4	6
1871	uncharacterized protein LOC100527586 [Glycine max]	NP_001238294.1	30 kDa	0.39	1.5	[]	4	6
1892	Cluster of pto-interacting protein 1-like isoform X1 [Glycine max] (XP_006574465.1)	XP_006574465.1 [4]	39 kDa	0.39	1.5	[]	4	6
1892.1	pto-interacting protein 1-like isoform X1 [Glycine max]	XP_006574465.1	39 kDa	0.39	1.5	[]	4	6
1920	Cluster of poly(U)-specific endoribonuclease-B isoform X1 [Glycine max] (XP_014625463.1)	XP_014625463.1 [3]	47 kDa	0.51	1.5	[]	2	3
1920.1	poly(U)-specific endoribonuclease-B isoform X1 [Glycine max]	XP_014625463.1 (+1)	47 kDa	0.51	1.5	[]	2	3
1936	prolyl endopeptidase [Glycine max]	XP_003523219.1	82 kDa	0.32	1.5	[]	6	9
1963.2	1,2-dihydroxy-3-keto-5-methylthiopentene dioxygenase 4 [Glycine max]	XP_006589581.1	24 kDa	0.51	1.5	[]	2	3
1965	Cluster of PREDICTED: uncharacterized protein LOC100786431 isoform X1 [Glycine max] (XP_006586677.1)	XP_006586677.1 [2]	?	0.51	1.5	[]	2	3
1965.1	PREDICTED: uncharacterized protein LOC100786431 isoform X1 [Glycine max]	XP_006586677.1	?	0.51	1.5	[]	2	3
1979	uncharacterized protein LOC100306718 [Glycine max]	NP_001235407.1	24 kDa	0.39	1.5	[]	4	6
1989	uncharacterized protein LOC100305985 [Glycine max]	NP_001235892.1	21 kDa	0.51	1.5	[]	2	3
1990	7-deoxyloganetin glucosyltransferase [Glycine max]	XP_003555000.1 (+1)	55 kDa	0.51	1.5	[]	2	3
2009	uncharacterized protein LOC100811912 isoform X2 [Glycine max]	XP_006600698.1 (+1)	45 kDa	0.51	1.5	[]	2	3
2057	bifunctional riboflavin biosynthesis protein RIBA 1, chloroplastic [Glycine max]	XP_003532604.1 (+2)	59 kDa	0.39	1.5	[]	4	6
2076	5'-nucleotidase domain-containing protein 4 [Glycine max]	XP_014620948.1 (+1)	71 kDa	0.51	1.5	[]	2	3
2107	uncharacterized protein LOC100802258 [Glycine max]	XP_003541227.1	55 kDa	0.51	1.5	[]	2	3
2130	uncharacterized protein LOC100305623 [Glycine max]	NP_001238113.1 (+1)	20 kDa	0.51	1.5	[]	2	3
2146	cell division cycle and apoptosis regulator protein 1 [Glycine max]	XP_003520085.1	161 kDa	0.51	1.5	[]	2	3
2149	uncharacterized protein LOC100305856 [Glycine max]	NP_001237722.1	14 kDa	0.51	1.5	[]	2	3
2164	NAD(P)H-quinone oxidoreductase subunit S, chloroplastic [Glycine max]	XP_003534582.1	17 kDa	0.51	1.5	[]	2	3
2184	ubiquitin thioesterase OTU1 isoform X1 [Glycine max]	XP_003519575.1 (+1)	24 kDa	0.51	1.5	[]	2	3
2196	serine carboxypeptidase-like 20 [Glycine max]	XP_003552449.1	57 kDa	0.51	1.5	[]	2	3
2221	probable linoleate 9S-lipoxygenase 5 [Glycine max]	XP_003536076.1	98 kDa	0.39	1.5	[]	4	6
2224	rhicadhesin receptor [Glycine max]	XP_003554594.1 (+2)	23 kDa	0.51	1.5	[]	2	3
2232	UDP-glycosyltransferase 73C6 [Glycine max]	XP_003554404.1	54 kDa	0.51	1.5	[]	2	3
2239	uncharacterized protein LOC100813186 [Glycine max]	NP_001242389.1	21 kDa	0.51	1.5	[]	2	3
2261	PREDICTED: uncharacterized protein LOC100500675 isoform X1 [Glycine max]	XP_006574352.1	?	0.51	1.5	[]	2	3
198	Cluster of iron-superoxide dismutase [Glycine max] (NP_001237901.1)	NP_001237901.1 [9]	?	0.002	1.6	[]	71	113
198.1	iron-superoxide dismutase [Glycine max]	NP_001237901.1	?	0.005	1.6	[]	61	96
218.3	polyadenylate-binding protein RBP45 [Glycine max]	XP_003546146.1	45 kDa	0.14	1.6	[]	14	22
299	Cluster of uncharacterized protein LOC100805999 [Glycine max] (NP_001242325.1)	NP_001242325.1 [2]	?	0.0087	1.6	[]	56	87
322	photosystem I reaction center subunit psaK, chloroplastic [Glycine max]	XP_003533844.1 (+1)	13 kDa	0.0061	1.6	[]	57	90
332	Cluster of carbamoyl-phosphate synthase large chain, chloroplastic [Glycine max] (XP_003542003.2)	XP_003542003.2 [2]	127 kDa	0.042	1.6	[]	26	42
332.1	carbamoyl-phosphate synthase large chain, chloroplastic [Glycine max]	XP_003542003.2	127 kDa	0.042	1.6	[]	26	42
350.2	DEAD-box ATP-dependent RNA helicase 56 [Glycine max]	XP_003528338.1 (+1)	48 kDa	0.036	1.6	[]	31	49
438	Cluster of 1-aminocyclopropane-1-carboxylate oxidase [Glycine max] (XP_003519448.1)	XP_003519448.1 [3]	36 kDa	0.021	1.6	[]	37	59
438.1	1-aminocyclopropane-1-carboxylate oxidase [Glycine max]	XP_003519448.1	36 kDa	0.021	1.6	[]	37	59
513.1	uncharacterized protein LOC100817986 [Glycine max]	NP_001242141.1	?	0.056	1.6	[]	27	42
555.2	adenylosuccinate synthetase 2, chloroplastic [Glycine max]	XP_003554182.1	53 kDa	0.079	1.6	[]	21	33
579	Cluster of 15-cis-phytoene desaturase, chloroplastic/chromoplastic [Glycine max] (XP_003538537.1)	XP_003538537.1 [2]	63 kDa	0.047	1.6	[]	24	39
579.1	15-cis-phytoene desaturase, chloroplastic/chromoplastic [Glycine max]	XP_003538537.1	63 kDa	0.047	1.6	[]	24	39
600.3	ubiquitin-activating enzyme E1 1 isoform X1 [Glycine max]	XP_003537305.1 (+1)	129 kDa	0.21	1.6	[]	8	13
638.1	PREDICTED: topless-related protein 3-like isoform X1 [Glycine max]	XP_014618667.1 (+1)	?	0.21	1.6	[]	8	13
641.2	ferritin-1, chloroplastic precursor [Glycine max]	NP_001238501.1	?	0.0089	1.6	[]	45	73
649.2	uncharacterized protein LOC100500231 [Glycine max]	NP_001235055.1 (+1)	17 kDa	0.079	1.6	[]	17	28
680	Cluster of ferritin-4, chloroplastic [Glycine max] (NP_001237049.1)	NP_001237049.1 [5]	28 kDa	0.011	1.6	[]	44	71
680.1	ferritin-4, chloroplastic [Glycine max]	NP_001237049.1 (+2)	28 kDa	0.089	1.6	[]	19	30
680.2	ferritin-3, chloroplastic-like [Glycine max]	NP_001241944.1	28 kDa	0.02	1.6	[]	36	58
766	Cluster of stromal processing peptidase, chloroplastic [Glycine max] (XP_003537738.1)	XP_003537738.1 [2]	140 kDa	0.079	1.6	[]	17	28
766.1	stromal processing peptidase, chloroplastic [Glycine max]	XP_003537738.1	140 kDa	0.079	1.6	[]	17	28
821	NADH dehydrogenase [ubiquinone] flavoprotein 1, mitochondrial [Glycine max]	XP_006574505.1	53 kDa	0.14	1.6	[]	14	22
894.2	ATP-citrate synthase alpha chain protein 1 [Glycine max]	XP_003546848.1	47 kDa	0.22	1.6	[]	9	14
901.2	uncharacterized protein LOC100306042 [Glycine max]	NP_001236651.1	?	0.26	1.6	[]	7	11
905.2	tocopherol cyclase, chloroplastic isoform X1 [Glycine max]	XP_003522704.1	55 kDa	0.22	1.6	[]	9	14
954	PLAT domain-containing protein 3 [Glycine max]	XP_003525059.1	21 kDa	0.12	1.6	[]	16	25
987	bifunctional 3-dehydroquinate dehydratase/shikimate dehydrogenase, chloroplastic isoform X2 [Glycine max]	XP_003516831.1 (+1)	57 kDa	0.18	1.6	[]	10	16
991	cucumisin [Glycine max]	XP_006596615.1	77 kDa	0.047	1.6	[]	24	39
1060.1	uncharacterized protein LOC100799124 [Glycine max]	NP_001241034.1	28 kDa	0.14	1.6	[]	14	22
1070	Cluster of uncharacterized protein LOC100782198 [Glycine max] (NP_001240274.1)	NP_001240274.1 [2]	44 kDa	0.16	1.6	[]	12	19
1077	spermatogenesis-associated protein 20 isoform X1 [Glycine max]	XP_003521544.1	91 kDa	0.15	1.6	[]	11	18
1099.1	anthranilate synthase alpha subunit 2, chloroplastic [Glycine max]	XP_003555838.1	64 kDa	0.21	1.6	[]	8	13
1172.2	PREDICTED: 40S ribosomal protein S27-2 [Glycine max]	XP_003548832.1	?	0.22	1.6	[]	9	14
1255.2	uncharacterized protein LOC100499753 [Glycine max]	NP_001235550.1	23 kDa	0.21	1.6	[]	8	13
1315	subtilisin-like protease Glyma18g48580 [Glycine max]	XP_006602865.1	86 kDa	0.084	1.6	[]	18	29
1323	outer envelope pore protein 37, chloroplastic [Glycine max]	XP_003549551.1	36 kDa	0.26	1.6	[]	7	11
1325	uncharacterized protein LOC100783150 isoform X1 [Glycine max]	XP_006592168.1 (+2)	97 kDa	0.22	1.6	[]	9	14
1446	Cluster of acetolactate synthase 3, chloroplastic [Glycine max] (XP_003528106.1)	XP_003528106.1 [2]	71 kDa	0.26	1.6	[]	7	11
1446.1	acetolactate synthase 3, chloroplastic [Glycine max]	XP_003528106.1	71 kDa	0.26	1.6	[]	7	11
1452	1-aminocyclopropane-1-carboxylate oxidase homolog 1 [Glycine max]	XP_006598206.1	42 kDa	0.21	1.6	[]	8	13
1471	Cluster of starch synthase IIa-2 [Glycine max] (NP_001235811.1)	NP_001235811.1 [2]	87 kDa	0.21	1.6	[]	8	13
1480	uncharacterized protein LOC100803483 [Glycine max]	NP_001241075.1 (+1)	39 kDa	0.21	1.6	[]	8	13
1524	diphosphomevalonate decarboxylase MVD2, peroxisomal [Glycine max]	XP_003555870.1	46 kDa	0.22	1.6	[]	9	14
1539	uncharacterized LOC100526921 [Glycine max]	NP_001236017.1	27 kDa	0.31	1.6	[]	5	8
1553	uncharacterized protein LOC100816212 [Glycine max]	NP_001240086.1 (+3)	17 kDa	0.26	1.6	[]	7	11
1628	Cluster of malonate--CoA ligase [Glycine max] (XP_006583070.2)	XP_006583070.2 [2]	66 kDa	0.31	1.6	[]	5	8
1628.1	malonate--CoA ligase [Glycine max]	XP_006583070.2	66 kDa	0.31	1.6	[]	5	8
1710	4-diphosphocytidyl-2-C-methyl-D-erythritol kinase, chloroplastic/chromoplastic [Glycine max]	XP_003543330.1	44 kDa	0.31	1.6	[]	5	8
1827	Cluster of remorin [Glycine max] (XP_003528866.1)	XP_003528866.1 [2]	22 kDa	0.22	1.6	[]	9	14
1827.1	remorin [Glycine max]	XP_003528866.1	22 kDa	0.22	1.6	[]	9	14
1993	grpE protein homolog 2, mitochondrial [Glycine max]	XP_014634902.1	32 kDa	0.31	1.6	[]	5	8
633.2	uncharacterized protein LOC100815475 [Glycine max]	NP_001242339.1	?	0.12	1.7	[]	12	20
638	Cluster of PREDICTED: topless-related protein 3-like isoform X1 [Glycine max] (XP_014618667.1)	XP_014618667.1 [12]	?	0.068	1.7	[]	15	26
638.4	topless-related protein 3 [Glycine max]	XP_006604796.1	124 kDa	0.38	1.7	[]	3	5
645	PREDICTED: uncharacterized protein LOC100809492 isoform X1 [Glycine max]	XP_006576246.1	?	0.018	1.7	[]	28	48
680.3	ferritin-3, chloroplastic [Glycine max]	NP_001237032.1	29 kDa	0.014	1.7	[]	34	57
709.1	pyrophosphate--fructose 6-phosphate 1-phosphotransferase subunit alpha [Glycine max]	XP_003555655.1	68 kDa	0.042	1.7	[]	19	33
766.2	stromal processing peptidase, chloroplastic [Glycine max]	XP_006573851.1	140 kDa	0.068	1.7	[]	15	26
784	dihydropyrimidinase [Glycine max]	XP_003545693.1	57 kDa	0.042	1.7	[]	19	33
841.2	uncharacterized protein LOC100778483 [Glycine max]	XP_003538347.1	27 kDa	0.14	1.7	[]	10	17
901.1	PREDICTED: 1,2-dihydroxy-3-keto-5-methylthiopentene dioxygenase 2 [Glycine max]	XP_003536510.1	?	0.14	1.7	[]	10	17
918	amidase 1 isoform X1 [Glycine max]	XP_003536085.1	46 kDa	0.082	1.7	[]	14	24
1027	probable carbohydrate esterase At4g34215 [Glycine max]	XP_006605972.1	28 kDa	0.082	1.7	[]	14	24
1132.2	NADPH--cytochrome P450 reductase [Glycine max]	XP_003522768.1	77 kDa	0.24	1.7	[]	6	10
1149	uncharacterized protein LOC100306266 [Glycine max]	NP_001236243.1	18 kDa	0.24	1.7	[]	6	10
1245.1	ubiquitin carboxyl-terminal hydrolase 14 [Glycine max]	XP_006592584.1	90 kDa	0.38	1.7	[]	3	5
1391	50S ribosomal protein L22, chloroplastic [Glycine max]	NP_001304472.1	?	0.19	1.7	[]	7	12
1402	PREDICTED: uncharacterized protein LOC100527131 isoform X1 [Glycine max]	XP_006595529.1	?	0.19	1.7	[]	7	12
1504	putative UDP-glucose glucosyltransferase [Glycine max]	XP_003555960.1	53 kDa	0.24	1.7	[]	6	10
1519	glutamyl-tRNA(Gln) amidotransferase subunit A, chloroplastic/mitochondrial [Glycine max]	XP_003532109.1	58 kDa	0.38	1.7	[]	3	5
1533.2	carbamoyl-phosphate synthase small chain, chloroplastic [Glycine max]	XP_003526851.1	48 kDa	0.38	1.7	[]	3	5
1568.1	eukaryotic translation initiation factor 3 subunit G [Glycine max]	XP_003552007.1	32 kDa	0.38	1.7	[]	3	5
1568.2	eukaryotic translation initiation factor 3 subunit G [Glycine max]	XP_003532029.1	32 kDa	0.38	1.7	[]	3	5
1721	Cluster of uncharacterized protein LOC100789119 isoform X1 [Glycine max] (XP_003518995.1)	XP_003518995.1 [5]	26 kDa	0.38	1.7	[]	3	5
1721.1	uncharacterized protein LOC100789119 isoform X1 [Glycine max]	XP_003518995.1 (+1)	26 kDa	0.38	1.7	[]	3	5
1803	protein argonaute 18 [Glycine max]	XP_006602538.1	34 kDa	0.38	1.7	[]	3	5
1817	primary amine oxidase [Glycine max]	XP_003535840.1 (+1)	83 kDa	0.38	1.7	[]	3	5
1823	UDP-glycosyltransferase 71D1-like [Glycine max]	NP_001240903.1	52 kDa	0.38	1.7	[]	3	5
1840	uncharacterized protein LOC100807276 [Glycine max]	NP_001240208.1	32 kDa	0.38	1.7	[]	3	5
1858	KH domain-containing protein At4g18375 [Glycine max]	XP_006587747.1 (+1)	58 kDa	0.24	1.7	[]	6	10
1961	uncharacterized protein LOC100807997 [Glycine max]	NP_001242117.1	37 kDa	0.38	1.7	[]	3	5
1992	uncharacterized methyltransferase At2g41040, chloroplastic [Glycine max]	XP_003546595.1 (+5)	38 kDa	0.38	1.7	[]	3	5
2017	UDP-glycosyltransferase 83A1 [Glycine max]	XP_003531850.1	50 kDa	0.38	1.7	[]	3	5
2023	kunitz-type trypsin inhibitor KTI1-like [Glycine max]	XP_003532235.1	23 kDa	0.38	1.7	[]	3	5
2111	glucose-6-phosphate isomerase, cytosolic [Glycine max]	XP_003554193.1	63 kDa	0.17	1.7	[]	9	15
2241	sucrose synthase 2 [Glycine max]	XP_003554531.1	92 kDa	0.38	1.7	[]	3	5
198.2	superoxide dismutase [Fe], chloroplastic precursor [Glycine max]	NP_001238486.1 (+1)	28 kDa	0.0028	1.8	[]	39	70
566	Cluster of gamma-tocopherol methyltransferase [Glycine max] (NP_001236725.1)	NP_001236725.1 [2]	39 kDa	0.056	1.8	[]	16	28
566.1	gamma-tocopherol methyltransferase [Glycine max]	NP_001236725.1	39 kDa	0.056	1.8	[]	16	28
709	Cluster of pyrophosphate--fructose 6-phosphate 1-phosphotransferase subunit alpha [Glycine max] (XP_003555655.1)	XP_003555655.1 [2]	68 kDa	0.035	1.8	[]	20	35
824	PREDICTED: ferritin-2, chloroplastic [Glycine max]	XP_003520326.1	?	0.0012	1.8	[]	50	88
901	Cluster of PREDICTED: 1,2-dihydroxy-3-keto-5-methylthiopentene dioxygenase 2 [Glycine max] (XP_003536510.1)	XP_003536510.1 [2]	?	0.092	1.8	[]	12	21
931	bifunctional dTDP-4-dehydrorhamnose 3,5-epimerase/dTDP-4-dehydrorhamnose reductase [Glycine max]	XP_003549868.1	34 kDa	0.069	1.8	[]	12	22
1040	Cluster of uncharacterized protein LOC100803110 [Glycine max] (NP_001239826.1)	NP_001239826.1 [2]	33 kDa	0.092	1.8	[]	12	21
1040.1	uncharacterized protein LOC100803110 [Glycine max]	NP_001239826.1	33 kDa	0.092	1.8	[]	12	21
1131	omega-amidase, chloroplastic [Glycine max]	XP_003526043.1	39 kDa	0.092	1.8	[]	12	21
1148.1	caffeoyl-CoA O-methyltransferase [Glycine max]	XP_003518701.2	37 kDa	0.13	1.8	[]	9	16
1189	4-hydroxy-tetrahydrodipicolinate synthase, chloroplastic [Glycine max]	XP_003534605.1 (+1)	40 kDa	0.16	1.8	[]	8	14
1203	protein transport protein Sec24-like At4g32640 [Glycine max]	XP_003555218.1	118 kDa	0.23	1.8	[]	5	9
1219	ectonucleotide pyrophosphatase/phosphodiesterase family member 3 [Glycine max]	XP_003517374.1	51 kDa	0.039	1.8	[]	18	32
1245	Cluster of ubiquitin carboxyl-terminal hydrolase 14 [Glycine max] (XP_006592584.1)	XP_006592584.1 [2]	90 kDa	0.29	1.8	[]	4	7
1266	polyphenol oxidase, chloroplastic [Glycine max]	XP_003526194.1	67 kDa	0.23	1.8	[]	5	9
1272.1	pyruvate decarboxylase 2 [Glycine max]	XP_003552267.1	65 kDa	0.16	1.8	[]	8	14
1300	D-ribulose kinase isoform X1 [Glycine max]	XP_003537850.1	52 kDa	0.1	1.8	[]	10	18
1340	uncharacterized protein LOC100787776 [Glycine max]	XP_003526058.1	25 kDa	0.16	1.8	[]	8	14
1422	KH domain-containing protein HEN4 [Glycine max]	XP_014627270.1	58 kDa	0.13	1.8	[]	9	16
1433	succinate-semialdehyde dehydrogenase, mitochondrial [Glycine max]	XP_003532910.1	58 kDa	0.18	1.8	[]	6	11
1535	PREDICTED: monothiol glutaredoxin-S17 [Glycine max]	XP_003542755.1	?	0.23	1.8	[]	5	9
1564	uncharacterized protein At4g06744 [Glycine max]	XP_003555862.1	50 kDa	0.13	1.8	[]	9	16
1603	homoserine kinase-like [Glycine max]	NP_001241610.1	38 kDa	0.23	1.8	[]	5	9
1605	arginase 1, mitochondrial [Glycine max]	XP_003549862.1	37 kDa	0.23	1.8	[]	5	9
1660	uncharacterized protein LOC100306371 [Glycine max]	NP_001237776.1	16 kDa	0.29	1.8	[]	4	7
1701	uncharacterized protein LOC100798000 [Glycine max]	NP_001242068.1	38 kDa	0.29	1.8	[]	4	7
1732	histidinol dehydrogenase, chloroplastic [Glycine max]	XP_003546272.1	51 kDa	0.29	1.8	[]	4	7
1810	Cluster of soluble starch synthase 1, chloroplastic/amyloplastic [Glycine max] (XP_003527986.1)	XP_003527986.1 [2]	71 kDa	0.29	1.8	[]	4	7
1810.1	soluble starch synthase 1, chloroplastic/amyloplastic [Glycine max]	XP_003527986.1	71 kDa	0.29	1.8	[]	4	7
1826	acyl-coenzyme A thioesterase 13 isoform X2 [Glycine max]	XP_003523189.1 (+1)	16 kDa	0.29	1.8	[]	4	7
1842	linoleate 13S-lipoxygenase 2-1, chloroplastic [Glycine max]	XP_003537949.1	103 kDa	0.23	1.8	[]	5	9
1865	TOM1-like protein 9 [Glycine max]	XP_003544671.1	73 kDa	0.29	1.8	[]	4	7
1978	alternative oxidase 3, mitochondrial [Glycine max]	NP_001238460.1	?	0.18	1.8	[]	6	11
756.2	uncharacterized protein LOC100306307 precursor [Glycine max]	NP_001236792.1	?	0.035	1.9	[]	14	27
1040.2	uncharacterized protein LOC100779162 [Glycine max]	NP_001242503.1	?	0.14	1.9	[]	7	13
1148	Cluster of caffeoyl-CoA O-methyltransferase [Glycine max] (XP_003518701.2)	XP_003518701.2 [2]	37 kDa	0.094	1.9	[]	9	17
1148.2	caffeoyl-CoA O-methyltransferase [Glycine max]	XP_003529403.3	28 kDa	0.094	1.9	[]	9	17
1272	Cluster of pyruvate decarboxylase 2 [Glycine max] (XP_003552267.1)	XP_003552267.1 [3]	65 kDa	0.12	1.9	[]	8	15
1574	1-aminocyclopropane-1-carboxylate oxidase homolog 4 [Glycine max]	XP_003529214.1	44 kDa	0.14	1.9	[]	7	13
537.2	gibberellin-regulated protein 2 [Glycine max]	XP_014618324.1	10 kDa	0.35	2	[]	2	4
632	abscisate beta-glucosyltransferase [Glycine max]	XP_003518708.1	53 kDa	0.0064	2	[]	20	41
638.3	topless-related protein 4 isoform X2 [Glycine max]	XP_003549747.1 (+3)	125 kDa	0.21	2	[]	4	8
758	UDP-sulfoquinovose synthase, chloroplastic [Glycine max]	XP_003554142.1	53 kDa	0.012	2	[]	18	36
770.2	probable 3-hydroxyisobutyrate dehydrogenase-like 1, mitochondrial [Glycine max]	XP_003525289.2	35 kDa	0.084	2	[]	8	16
896.1	alpha galactosidase precursor [Glycine max]	NP_001235022.1	46 kDa	0.51	2	[]	1	2
956	uncharacterized protein LOC100526953 [Glycine max]	NP_001236439.1 (+1)	22 kDa	0.21	2	[]	4	8
1009.2	uncharacterized protein LOC100306601 [Glycine max]	NP_001237351.1	?	0.35	2	[]	2	4
1234	UDP-glycosyltransferase 79A6 [Glycine max]	NP_001275524.1	52 kDa	0.21	2	[]	4	8
1235	PREDICTED: aspartate aminotransferase, mitochondrial [Glycine max]	XP_003527337.1	?	0.1	2	[]	7	14
1237	protein STRICTOSIDINE SYNTHASE-LIKE 5 [Glycine max]	XP_003547900.1	42 kDa	0.16	2	[]	5	10
1245.2	ubiquitin carboxyl-terminal hydrolase 14 [Glycine max]	XP_006582195.1	90 kDa	0.51	2	[]	1	2
1333	multiple organellar RNA editing factor 9-like [Glycine max]	NP_001240266.1	25 kDa	0.1	2	[]	7	14
1570	glucosyltransferase [Glycine max]	NP_001237242.1	?	0.16	2	[]	5	10
1689.1	uncharacterized protein LOC100809851 [Glycine max]	NP_001240878.1	42 kDa	0.35	2	[]	2	4
1719	Cluster of folylpolyglutamate synthase isoform X1 [Glycine max] (XP_006575516.1)	XP_006575516.1 [8]	61 kDa	0.35	2	[]	2	4
1719.1	folylpolyglutamate synthase isoform X1 [Glycine max]	XP_006575516.1 (+4)	61 kDa	0.35	2	[]	2	4
1719.2	folylpolyglutamate synthase isoform X3 [Glycine max]	XP_003552733.1 (+2)	60 kDa	0.35	2	[]	2	4
1772	SGT1-2 [Glycine max]	NP_001236585.1	41 kDa	0.35	2	[]	2	4
1786	pantothenate kinase 2 isoform X1 [Glycine max]	XP_006600639.1 (+1)	100 kDa	0.35	2	[]	2	4
1793	UDP-glycosyltransferase 83A1 [Glycine max]	XP_003551755.1	50 kDa	0.35	2	[]	2	4
1796	serine/threonine-protein phosphatase PP2A catalytic subunit [Glycine max]	XP_003517887.1 (+3)	35 kDa	0.27	2	[]	3	6
1809	Cluster of putative 50S ribosomal protein L21, chloroplastic [Glycine max] (NP_001239706.1)	NP_001239706.1 [2]	23 kDa	0.27	2	[]	3	6
1809.1	putative 50S ribosomal protein L21, chloroplastic [Glycine max]	NP_001239706.1	23 kDa	0.27	2	[]	3	6
1819	probable calcium-binding protein CML49 [Glycine max]	XP_003535891.2	31 kDa	0.35	2	[]	2	4
1850	phenylalanine--tRNA ligase beta subunit, cytoplasmic [Glycine max]	XP_003524503.2	71 kDa	0.27	2	[]	3	6
1857	uncharacterized protein LOC100803098 [Glycine max]	NP_001241976.1 (+1)	21 kDa	0.27	2	[]	3	6
1879	phospholipase A-2-activating protein [Glycine max]	XP_003537897.1	84 kDa	0.27	2	[]	3	6
1904	glutathione S-transferase 24 [Glycine max]	NP_001236500.1	25 kDa	0.35	2	[]	2	4
1916	eukaryotic translation initiation factor 4E-1 [Glycine max]	XP_003546060.1	26 kDa	0.35	2	[]	2	4
1973	protein TIC 56, chloroplastic [Glycine max]	XP_014629003.1	62 kDa	0.51	2	[]	1	2
1975	clathrin interactor EPSIN 1 [Glycine max]	XP_003544513.1 (+2)	61 kDa	0.35	2	[]	2	4
1976	uncharacterized protein LOC100810003 [Glycine max]	NP_001239728.1 (+1)	30 kDa	0.35	2	[]	2	4
2001	uncharacterized protein LOC100805858 precursor [Glycine max]	NP_001242784.1	55 kDa	0.21	2	[]	4	8
2012	uncharacterized protein LOC100820516 [Glycine max]	XP_003537757.1	41 kDa	0.35	2	[]	2	4
2029.2	uncharacterized protein LOC100527233 [Glycine max]	NP_001236765.1	?	0.51	2	[]	1	2
2030	Cluster of abscisic-aldehyde oxidase [Glycine max] (XP_003519470.1)	XP_003519470.1 [2]	150 kDa	0.35	2	[]	2	4
2030.1	abscisic-aldehyde oxidase [Glycine max]	XP_003519470.1	150 kDa	0.35	2	[]	2	4
2046	syntaxin-71 [Glycine max]	XP_003537282.1 (+1)	30 kDa	0.35	2	[]	2	4
2070	peroxisomal 3-hydroxyisobutyryl-coenzyme A hydrolase [Glycine max]	NP_001238393.1 (+2)	43 kDa	0.35	2	[]	2	4
2072	COP9 signalosome complex subunit 5a [Glycine max]	XP_003522659.1 (+1)	42 kDa	0.35	2	[]	2	4
2098	uncharacterized protein LOC100811254 [Glycine max]	XP_003551324.1	19 kDa	0.27	2	[]	3	6
2102	uncharacterized protein LOC100777287 [Glycine max]	XP_003542824.2	127 kDa	0.35	2	[]	2	4
2134	uncharacterized protein LOC100810326 isoform X2 [Glycine max]	XP_003519114.1 (+1)	65 kDa	0.35	2	[]	2	4
2151	Cluster of mitogen-activated protein kinase MPK4a isoform X1 [Glycine max] (XP_014624383.1)	XP_014624383.1 [10]	31 kDa	0.35	2	[]	2	4
2151.1	mitogen-activated protein kinase MPK4a isoform X1 [Glycine max]	XP_014624383.1 (+2)	31 kDa	0.35	2	[]	2	4
2162	uncharacterized protein LOC100804454 [Glycine max]	NP_001242288.1	41 kDa	0.35	2	[]	2	4
2176	uncharacterized protein LOC100526985 [Glycine max]	NP_001236884.1 (+1)	15 kDa	0.35	2	[]	2	4
2178	Cluster of PREDICTED: precursor monofunctional aspartokinase isoform X2 [Glycine max] (XP_006574471.1)	XP_006574471.1 [2]	?	0.51	2	[]	1	2
2178.1	PREDICTED: precursor monofunctional aspartokinase isoform X2 [Glycine max]	XP_006574471.1	?	0.51	2	[]	1	2
2179	Cluster of beta-galactosidase 5 [Glycine max] (XP_003523710.1)	XP_003523710.1 [3]	82 kDa	0.51	2	[]	1	2
2179.1	beta-galactosidase 5 [Glycine max]	XP_003523710.1	82 kDa	0.51	2	[]	1	2
2201.1	beta-amylase 1, chloroplastic [Glycine max]	XP_003548316.1	63 kDa	0.51	2	[]	1	2
2201.2	beta-amylase 1, chloroplastic [Glycine max]	XP_003534086.1	63 kDa	0.51	2	[]	1	2
2202	Cluster of uridine kinase-like protein 1, chloroplastic [Glycine max] (XP_003547653.1)	XP_003547653.1 [3]	53 kDa	0.51	2	[]	1	2
2202.1	uridine kinase-like protein 1, chloroplastic [Glycine max]	XP_003547653.1 (+1)	53 kDa	0.51	2	[]	1	2
2208	mannose-1-phosphate guanylyltransferase 1-like isoform X1 [Glycine max]	XP_014619044.1 (+1)	40 kDa	0.51	2	[]	1	2
2234	putative UDP-glucose flavonoid 3-O-glucosyltransferase 3 [Glycine max]	XP_003518582.1	51 kDa	0.51	2	[]	1	2
2279	uncharacterized protein LOC100814321 [Glycine max]	NP_001241560.1	35 kDa	0.51	2	[]	1	2
2299	uncharacterized aarF domain-containing protein kinase At5g05200, chloroplastic isoform X1 [Glycine max]	XP_003544846.1	60 kDa	0.51	2	[]	1	2
2363	uncharacterized LOC100499768 precursor [Glycine max]	NP_001235756.1	?	0.51	2	[]	1	2
1168	glucose-6-phosphate 1-dehydrogenase, cytoplasmic isoform [Glycine max]	XP_006599060.1	59 kDa	0.023	2.1	[]	13	27
1444	5'-methylthioadenosine/S-adenosylhomocysteine nucleosidase 2 isoform X1 [Glycine max]	XP_003522770.1 (+1)	28 kDa	0.11	2.2	[]	5	11
1533	Cluster of uncharacterized protein LOC100788470 [Glycine max] (NP_001241589.1)	NP_001241589.1 [2]	48 kDa	0.14	2.2	[]	4	9
1533.1	uncharacterized protein LOC100788470 [Glycine max]	NP_001241589.1	48 kDa	0.14	2.2	[]	4	9
1572	glycine--tRNA ligase, chloroplastic/mitochondrial 2 isoform X1 [Glycine max]	XP_003520424.2 (+1)	124 kDa	0.14	2.2	[]	4	9
90	Cluster of uncharacterized protein LOC100499832 [Glycine max] (NP_001236618.1)	NP_001236618.1 [4]	15 kDa	< 0.00010	2.3	T2S low, T5S high	63	142
985.1	heme oxygenase 1, chloroplastic [Glycine max]	NP_001304379.1	?	0.18	2.3	[]	3	7
1070.2	DNA damage-inducible protein 1 [Glycine max]	XP_003532197.1	45 kDa	0.064	2.3	[]	6	14
1296	bifunctional D-cysteine desulfhydrase/1-aminocyclopropane-1-carboxylate deaminase, mitochondrial isoform X2 [Glycine max]	XP_003525175.1 (+3)	41 kDa	0.18	2.3	[]	3	7
1540	uncharacterized protein LOC100306106 [Glycine max]	NP_001237627.1 (+1)	28 kDa	0.18	2.3	[]	3	7
1598	uncharacterized protein LOC100499987 [Glycine max]	NP_001235237.1 (+1)	16 kDa	0.18	2.3	[]	3	7
1609	phosphoribosylformylglycinamidine cyclo-ligase, chloroplastic/mitochondrial [Glycine max]	XP_003525128.1 (+1)	41 kDa	0.18	2.3	[]	3	7
1622	uncharacterized protein LOC100811126 [Glycine max]	XP_003540416.1 (+1)	24 kDa	0.18	2.3	[]	3	7
1704	Cluster of phenylalanine--tRNA ligase alpha subunit, cytoplasmic [Glycine max] (XP_003537873.1)	XP_003537873.1 [2]	56 kDa	0.18	2.3	[]	3	7
1704.1	phenylalanine--tRNA ligase alpha subunit, cytoplasmic [Glycine max]	XP_003537873.1	56 kDa	0.18	2.3	[]	3	7
1711	uncharacterized protein LOC100785537 [Glycine max]	XP_003531543.1	35 kDa	0.18	2.3	[]	3	7
1765	U1 small nuclear ribonucleoprotein C [Glycine max]	XP_003536302.1 (+1)	22 kDa	0.18	2.3	[]	3	7
1771	Cluster of uncharacterized protein LOC100792444 isoform X3 [Glycine max] (XP_006600189.1)	XP_006600189.1 [2]	25 kDa	0.18	2.3	[]	3	7
1771.1	uncharacterized protein LOC100792444 isoform X3 [Glycine max]	XP_006600189.1	25 kDa	0.18	2.3	[]	3	7
1828.1	40S ribosomal protein S15-4 [Glycine max]	XP_003529684.1 (+1)	18 kDa	0.18	2.3	[]	3	7
1887	nudix hydrolase 3 [Glycine max]	XP_003543339.1	87 kDa	0.18	2.3	[]	3	7
90.1	uncharacterized protein LOC100499832 [Glycine max]	NP_001236618.1 (+2)	15 kDa	< 0.00010	2.4	T2S low, T5S high	58	137
553	PREDICTED: UDP-glucose flavonoid 3-O-glucosyltransferase 7-like [Glycine max]	XP_003548656.1	?	0.00076	2.4	[]	19	46
1142	uncharacterized protein LOC100500540 [Glycine max]	NP_001235815.1	15 kDa	0.03	2.4	[]	8	19
1304	Cluster of mannose-1-phosphate guanyltransferase alpha isoform X2 [Glycine max] (XP_003523059.1)	XP_003523059.1 [3]	46 kDa	0.079	2.4	[]	5	12
1304.1	mannose-1-phosphate guanyltransferase alpha isoform X2 [Glycine max]	XP_003523059.1 (+1)	46 kDa	0.079	2.4	[]	5	12
1348	Cluster of uncharacterized protein LOC100305945 [Glycine max] (NP_001235332.1)	NP_001235332.1 [9]	17 kDa	0.079	2.4	[]	5	12
1348.1	uncharacterized protein LOC100305945 [Glycine max]	NP_001235332.1 (+7)	17 kDa	0.079	2.4	[]	5	12
1462	2-alkenal reductase (NADP(+)-dependent) [Glycine max]	XP_003540299.1	38 kDa	0.079	2.4	[]	5	12
1522	phosphoinositide phospholipase C 6 isoform X2 [Glycine max]	XP_003552358.1 (+1)	63 kDa	0.079	2.4	[]	5	12
1561	mitochondrial Rho GTPase 1 [Glycine max]	XP_003556505.1	72 kDa	0.079	2.4	[]	5	12
2106	chloroplast envelope quinone oxidoreductase homolog isoform X2 [Glycine max]	XP_003552103.1	35 kDa	0.017	2.4	[]	9	22
770	Cluster of probable 3-hydroxyisobutyrate dehydrogenase-like 1, mitochondrial [Glycine max] (XP_003530536.2)	XP_003530536.2 [2]	35 kDa	0.0049	2.5	[]	12	30
770.1	probable 3-hydroxyisobutyrate dehydrogenase-like 1, mitochondrial [Glycine max]	XP_003530536.2	35 kDa	0.0058	2.5	[]	11	28
979.1	uncharacterized protein LOC100801977 [Glycine max]	NP_001242631.1 (+1)	?	0.0029	2.5	[]	13	33
1499	beta-glucosidase 13 [Glycine max]	XP_006595054.1	59 kDa	0.097	2.5	[]	4	10
1624	pyridoxine/pyridoxamine 5'-phosphate oxidase 1, chloroplastic isoform X1 [Glycine max]	XP_003522762.1	61 kDa	0.24	2.5	[]	2	5
1736	peroxygenase 2 [Glycine max]	XP_014629519.1	27 kDa	0.24	2.5	[]	2	5
1810.2	soluble starch synthase 1, chloroplastic/amyloplastic [Glycine max]	XP_003523360.1	72 kDa	0.24	2.5	[]	2	5
1822	uncharacterized protein LOC100788535 [Glycine max]	NP_001239929.1	16 kDa	0.24	2.5	[]	2	5
1837	MLO-like protein 1 [Glycine max]	XP_003522288.1	57 kDa	0.24	2.5	[]	2	5
1941.1	geranylgeranyl pyrophosphate synthase, chloroplastic [Glycine max]	XP_003547995.1	40 kDa	0.24	2.5	[]	2	5
1954	L-ascorbate oxidase [Glycine max]	XP_003555658.2	64 kDa	0.24	2.5	[]	2	5
1964	Cluster of uncharacterized protein LOC100526856 [Glycine max] (NP_001235075.1)	NP_001235075.1 [2]	18 kDa	0.24	2.5	[]	2	5
1988	DNA damage-binding protein 1b [Glycine max]	XP_014631544.1	116 kDa	0.24	2.5	[]	2	5
2052.2	uncharacterized protein LOC100306590 [Glycine max]	NP_001237193.1 (+1)	19 kDa	0.24	2.5	[]	2	5
2065	kunitz-type trypsin inhibitor precursor [Glycine max]	NP_001236935.1	22 kDa	0.24	2.5	[]	2	5
2306	ectonucleotide pyrophosphatase/phosphodiesterase family member 3-like [Glycine max]	NP_001304578.1	?	0.24	2.5	[]	2	5
602.2	uncharacterized protein LOC100798104 [Glycine max]	NP_001241052.1	18 kDa	0.012	2.6	[]	9	23
756.1	proline-rich protein precursor [Glycine max]	NP_001235098.1	13 kDa	0.0012	2.6	[]	14	37
803	Cluster of uncharacterized protein LOC100526941 precursor [Glycine max] (NP_001236284.1)	NP_001236284.1 [3]	?	0.004	2.6	[]	11	29
979	Cluster of uncharacterized protein LOC100801977 [Glycine max] (NP_001242631.1)	NP_001242631.1 [4]	?	0.002	2.6	[]	13	34
985	Cluster of heme oxygenase 1, chloroplastic [Glycine max] (NP_001304379.1)	NP_001304379.1 [2]	?	0.12	2.7	[]	3	8
1330	Cluster of uncharacterized protein LOC100803887 isoform X1 [Glycine max] (XP_014622846.1)	XP_014622846.1 [4]	44 kDa	0.12	2.7	[]	3	8
1330.1	uncharacterized protein LOC100803887 isoform X1 [Glycine max]	XP_014622846.1 (+2)	44 kDa	0.12	2.7	[]	3	8
1666	uridine 5'-monophosphate synthase-like [Glycine max]	NP_001276198.1 (+1)	?	0.12	2.7	[]	3	8
1752	PREDICTED: caffeic acid 3-O-methyltransferase isoform X1 [Glycine max]	XP_006594704.1	?	0.12	2.7	[]	3	8
1762	uncharacterized protein LOC100820016 [Glycine max]	XP_003524529.1	9 kDa	0.12	2.7	[]	3	8
1898	uncharacterized protein LOC100306173 [Glycine max]	NP_001238715.1 (+1)	21 kDa	0.12	2.7	[]	3	8
939	uncharacterized protein LOC100781477 [Glycine max]	NP_001242544.1	36 kDa	0.0096	2.8	[]	8	22
1273	probable aldo-keto reductase 1 [Glycine max]	NP_001236007.1	?	< 0.00010	2.8	T2S low, T5S high	18	50
1484	7-hydroxymethyl chlorophyll a reductase, chloroplastic [Glycine max]	XP_003535971.1	50 kDa	0.065	2.8	[]	4	11
803.1	uncharacterized protein LOC100526941 precursor [Glycine max]	NP_001236284.1	?	0.0037	2.9	[]	9	26
199.3	adenosine kinase 2 [Glycine max]	XP_003521399.1 (+1)	38 kDa	0.32	3	[]	1	3
1715	ESCRT-related protein CHMP1B [Glycine max]	XP_003546647.1	23 kDa	0.32	3	[]	1	3
1740	Cluster of spermidine hydroxycinnamoyl transferase [Glycine max] (XP_003535207.1)	XP_003535207.1 [3]	50 kDa	0.32	3	[]	1	3
1740.1	spermidine hydroxycinnamoyl transferase [Glycine max]	XP_003535207.1	50 kDa	0.32	3	[]	1	3
1844	costars family protein [Glycine max]	XP_003529267.1 (+1)	10 kDa	0.15	3	[]	2	6
1874	probable cinnamyl alcohol dehydrogenase [Glycine max]	XP_003555961.1	39 kDa	0.079	3	[]	3	9
1941	Cluster of geranylgeranyl pyrophosphate synthase, chloroplastic [Glycine max] (XP_003547995.1)	XP_003547995.1 [2]	40 kDa	0.15	3	[]	2	6
2028.1	PREDICTED: peptidyl-prolyl cis-trans isomerase CYP28, chloroplastic-like isoform X2 [Glycine max]	XP_003546604.1	?	0.32	3	[]	1	3
2119	UDP-sugar pyrophosphorylase 1 [Glycine max]	XP_003526657.1 (+1)	66 kDa	0.32	3	[]	1	3
2150	scopoletin glucosyltransferase [Glycine max]	XP_003518713.1	54 kDa	0.15	3	[]	2	6
2169	uncharacterized protein LOC100781532 [Glycine max]	XP_003540361.1	46 kDa	0.32	3	[]	1	3
2201	Cluster of beta-amylase 1, chloroplastic [Glycine max] (XP_003548316.1)	XP_003548316.1 [2]	63 kDa	0.32	3	[]	1	3
2218	protein HLB1 [Glycine max]	XP_003556428.1	59 kDa	0.32	3	[]	1	3
2307	Cluster of uncharacterized protein LOC100795755 isoform X1 [Glycine max] (XP_006584573.1)	XP_006584573.1 [7]	34 kDa	0.32	3	[]	1	3
2337	PREDICTED: pathogenesis-related protein 1-like [Glycine max]	XP_003545771.1	?	0.32	3	[]	1	3
591	ferredoxin-A [Glycine max]	XP_003540156.3	15 kDa	< 0.00010	3.1	T2S low, T5S high	24	74
532.3	12-oxophytodienoate reductase 3 [Glycine max]	XP_003542358.1	43 kDa	0.027	3.2	[]	4	13
756	Cluster of proline-rich protein precursor [Glycine max] (NP_001235098.1)	NP_001235098.1 [2]	13 kDa	< 0.00010	3.3	T2S low, T5S high	14	46
2101	stress-induced protein SAM22 [Glycine max]	NP_001236038.1 (+1)	17 kDa	0.05	3.3	[]	3	10
906	UDP-glycosyltransferase 84B2 [Glycine max]	XP_003536615.2	59 kDa	0.0098	3.4	[]	5	17
105.3	NADP-dependent malic enzyme [Glycine max]	XP_003546557.1	71 kDa	0.096	3.5	[]	2	7
739	polygalacturonase inhibitor 1-like protein precursor [Glycine max]	NP_001239837.1	38 kDa	0.00017	3.5	T2S low, T5S high	10	35
1706	uncharacterized protein LOC100795572 [Glycine max]	NP_001242607.1	?	0.096	3.5	[]	2	7
30.3	ruBisCO large subunit-binding protein subunit beta, chloroplastic [Glycine max]	XP_006574985.1	66 kDa	0.032	3.7	[]	3	11
579.2	15-cis-phytoene desaturase, chloroplastic/chromoplastic isoform X1 [Glycine max]	XP_006601863.1	64 kDa	< 0.00010	3.9	T2S low, T5S high	9	35
1663	Cluster of tryptophan--tRNA ligase, cytoplasmic [Glycine max] (XP_003521058.1)	XP_003521058.1 [2]	46 kDa	0.059	4	[]	2	8
1663.1	tryptophan--tRNA ligase, cytoplasmic [Glycine max]	XP_003521058.1	46 kDa	0.059	4	[]	2	8
1841	splicing factor 3B subunit 4 [Glycine max]	XP_003534692.1 (+1)	40 kDa	0.19	4	[]	1	4
1856	dihydrodipicolinate reductase-like protein CRR1, chloroplastic [Glycine max]	XP_003536480.1	32 kDa	0.19	4	[]	1	4
1924	putative 3,4-dihydroxy-2-butanone kinase [Glycine max]	XP_003534124.1	61 kDa	0.19	4	[]	1	4
1998.2	chaperone protein dnaJ A6, chloroplastic [Glycine max]	XP_014621799.1	41 kDa	0.19	4	[]	1	4
2011	alpha-N-acetylglucosaminidase [Glycine max]	XP_003535842.1	92 kDa	0.19	4	[]	1	4
2028	Cluster of PREDICTED: peptidyl-prolyl cis-trans isomerase CYP28, chloroplastic-like isoform X2 [Glycine max] (XP_003546604.1)	XP_003546604.1 [2]	?	0.19	4	[]	1	4
2053	Cluster of glutamate synthase [NADH], amyloplastic isoform X1 [Glycine max] (XP_003523376.2)	XP_003523376.2 [3]	240 kDa	0.059	4	[]	2	8
2053.1	glutamate synthase [NADH], amyloplastic isoform X1 [Glycine max]	XP_003523376.2 (+1)	240 kDa	0.059	4	[]	2	8
2142	probable caffeoyl-CoA O-methyltransferase At4g26220 [Glycine max]	XP_003517938.1	27 kDa	0.19	4	[]	1	4
2156	uncharacterized protein LOC100813031 isoform X4 [Glycine max]	XP_003536511.1 (+3)	37 kDa	0.19	4	[]	1	4
2189	uncharacterized protein LOC100794993 [Glycine max]	XP_003525394.1 (+1)	59 kDa	0.19	4	[]	1	4
2190	glycerol-3-phosphate dehydrogenase SDP6, mitochondrial isoform X1 [Glycine max]	XP_006575191.1	69 kDa	0.19	4	[]	1	4
2222	hepatocyte growth factor-regulated tyrosine kinase substrate [Glycine max]	XP_003551016.1 (+1)	32 kDa	0.19	4	[]	1	4
979.2	putative glucose-6-phosphate 1-epimerase [Glycine max]	XP_014617442.1	36 kDa	0.0015	4.2	[]	5	21
1091.2	MFP1 attachment factor 1 [Glycine max]	XP_003525916.1	16 kDa	0.012	4.3	[]	3	13
1573	alanine--tRNA ligase, chloroplastic/mitochondrial [Glycine max]	XP_003526788.1	108 kDa	0.11	5	[]	1	5
1704.2	phenylalanine--tRNA ligase alpha subunit, cytoplasmic [Glycine max]	XP_003541045.1	56 kDa	0.11	5	[]	1	5
1863	uncharacterized protein LOC100305950 [Glycine max]	NP_001235404.1 (+1)	29 kDa	0.11	5	[]	1	5
1964.1	uncharacterized protein LOC100526856 [Glycine max]	NP_001235075.1	18 kDa	0.11	5	[]	1	5
2077	UDP-glycosyltransferase 89A2 [Glycine max]	XP_003517884.1	52 kDa	0.11	5	[]	1	5
2117	peroxidase 12 [Glycine max]	XP_003536413.1	38 kDa	0.11	5	[]	1	5
2336	uncharacterized protein LOC100306133 [Glycine max]	NP_001238084.1	21 kDa	0.11	5	[]	1	5
1555	15-cis-phytoene desaturase, chloroplastic/chromoplastic [Glycine max]	XP_003524753.1	52 kDa	0.013	5.5	[]	2	11
1241	NAD(P)H-quinone oxidoreductase subunit N, chloroplastic [Glycine max]	XP_003553172.1 (+1)	26 kDa	0.0073	6	[]	2	12
1307	anthocyanidin 3-O-glucosyltransferase 7 [Glycine max]	XP_003543134.1	50 kDa	0.0073	6	[]	2	12
1548.3	serine/threonine-protein phosphatase PP2A catalytic subunit [Glycine max]	XP_003521515.1	36 kDa	0.066	6	[]	1	6
1933	uncharacterized protein LOC100789132 [Glycine max]	XP_003520148.1	28 kDa	0.066	6	[]	1	6
1985	lecithin-cholesterol acyltransferase-like 1 [Glycine max]	XP_003525948.1	49 kDa	0.066	6	[]	1	6
1428	malonyl-CoA:isoflavone 7-O-glucoside-6''-O-malonyltransferase [Glycine max]	NP_001237760.1	52 kDa	0.0024	7	[]	2	14
1749	probable aldo-keto reductase 1 [Glycine max]	XP_006577284.1	37 kDa	< 0.00010	7	T2S low, T5S high	4	28
1631	probable aldehyde dehydrogenase isoform X1 [Glycine max]	XP_003549664.1	61 kDa	0.021	8	[]	1	8
803.2	PREDICTED: lipid transfer protein EARLI 1-like [Glycine max]	XP_003526352.1	?	0.00014	INF	T2S low, T5S high	0	13
2233	PREDICTED: uncharacterized protein LOC100788951 isoform X1 [Glycine max]	XP_014625699.1	?	0.0011	INF	[]	0	10
2362	uncharacterized protein LOC100306506 [Glycine max]	NP_001236031.1	13 kDa	0.0011	INF	[]	0	10
438.2	1-aminocyclopropane-1-carboxylate oxidase [Glycine max]	XP_003534723.1	36 kDa	0.0043	INF	[]	0	8
1471.2	starch synthase IIa-1 [Glycine max]	NP_001235796.1	85 kDa	0.0043	INF	[]	0	8
2032	probable carotenoid cleavage dioxygenase 4, chloroplastic [Glycine max]	XP_003516508.1	65 kDa	0.0043	INF	[]	0	8
1813	uncharacterized protein LOC100812345 [Glycine max]	NP_001242097.1	?	0.017	INF	[]	0	6
2053.2	glutamate synthase [NADH], amyloplastic isoform X1 [Glycine max]	XP_003526706.1	240 kDa	0.017	INF	[]	0	6
2002	probable carboxylesterase 8 [Glycine max]	XP_003529985.1	36 kDa	0.033	INF	[]	0	5
2036	uncharacterized protein LOC100306492 [Glycine max]	NP_001235819.1	?	0.033	INF	[]	0	5
2335	BURP domain protein GmRD22 isoform X1 [Glycine max]	XP_014631602.1 (+2)	34 kDa	0.033	INF	[]	0	5
985.2	heme oxygenase 3 [Glycine max]	NP_001241990.1	?	0.065	INF	[]	0	4
1664.2	lysM domain-containing GPI-anchored protein 1 [Glycine max]	XP_003526627.1	43 kDa	0.065	INF	[]	0	4
1735	uncharacterized protein LOC100500489 [Glycine max]	NP_001235085.1	18 kDa	0.065	INF	[]	0	4
2020	PREDICTED: UDP-glycosyltransferase 73C6-like [Glycine max]	XP_003520672.2	?	0.065	INF	[]	0	4
2093	uncharacterized protein LOC100804855 [Glycine max]	NP_001241591.1	29 kDa	0.065	INF	[]	0	4
2136	anthocyanidin reductase [Glycine max]	XP_003554760.1	38 kDa	0.065	INF	[]	0	4
2193	cytosolic Fe-S cluster assembly factor NBP35 [Glycine max]	XP_006601230.1 (+1)	38 kDa	0.065	INF	[]	0	4
218.4	polyadenylate-binding protein RBP47 [Glycine max]	XP_003518846.1 (+1)	47 kDa	0.13	INF	[]	0	3
287.3	PR-5b protein precursor [Glycine max]	NP_001235877.1	26 kDa	0.13	INF	[]	0	3
1965.2	nudix hydrolase 20, chloroplastic isoform X1 [Glycine max]	XP_003551432.1	41 kDa	0.13	INF	[]	0	3
2138	Cluster of ubiquitin domain-containing protein DSK2a [Glycine max] (XP_003519686.1)	XP_003519686.1 [4]	58 kDa	0.13	INF	[]	0	3
2138.2	ubiquitin domain-containing protein DSK2a [Glycine max]	XP_006590744.1	57 kDa	0.13	INF	[]	0	3
2185	pyridoxal kinase [Glycine max]	XP_003538406.2	39 kDa	0.13	INF	[]	0	3
2230	uncharacterized oxidoreductase At4g09670 [Glycine max]	XP_003518411.1	40 kDa	0.13	INF	[]	0	3
2247	protein RETICULATA-RELATED 4, chloroplastic isoform X1 [Glycine max]	XP_003538063.2 (+1)	47 kDa	0.13	INF	[]	0	3
2273	probable protein phosphatase 2C 26 isoform X2 [Glycine max]	XP_003551211.2 (+1)	35 kDa	0.13	INF	[]	0	3
2278	ubiquitin-like modifier-activating enzyme 5 [Glycine max]	XP_003525714.2 (+1)	47 kDa	0.13	INF	[]	0	3
2364	uncharacterized protein LOC100499938 precursor [Glycine max]	NP_001238289.1	?	0.13	INF	[]	0	3
1329.2	linoleate 13S-lipoxygenase 2-1, chloroplastic [Glycine max]	XP_003519005.1	104 kDa	0.26	INF	[]	0	2
1348.2	uncharacterized protein LOC100500665 [Glycine max]	NP_001237609.1	17 kDa	0.26	INF	[]	0	2
1418.2	uncharacterized protein LOC100499767 [Glycine max]	NP_001235740.1	11 kDa	0.26	INF	[]	0	2
1890	uncharacterized protein LOC100807396 isoform X1 [Glycine max]	XP_006581035.1	34 kDa	0.26	INF	[]	0	2
1941.2	geranylgeranyl pyrophosphate synthase, chloroplastic [Glycine max]	XP_003518048.1	38 kDa	0.26	INF	[]	0	2
2028.2	peptidyl-prolyl cis-trans isomerase CYP28, chloroplastic [Glycine max]	XP_003535048.1	31 kDa	0.26	INF	[]	0	2
2165	protease Do-like 7 isoform X2 [Glycine max]	XP_003538402.1 (+1)	122 kDa	0.26	INF	[]	0	2
2178.2	aspartokinase 2, chloroplastic [Glycine max]	XP_006599412.1	62 kDa	0.26	INF	[]	0	2
2179.2	beta-galactosidase [Glycine max]	XP_014617454.1 (+1)	80 kDa	0.26	INF	[]	0	2
2195	FGGY carbohydrate kinase domain-containing protein isoform X1 [Glycine max]	XP_006593548.1 (+1)	62 kDa	0.26	INF	[]	0	2
2200	Cluster of ubiquitin carboxyl-terminal hydrolase MINDY-3 [Glycine max] (XP_003536430.1)	XP_003536430.1 [3]	67 kDa	0.26	INF	[]	0	2
2200.2	ubiquitin carboxyl-terminal hydrolase MINDY-3 isoform X2 [Glycine max]	XP_003556149.1 (+1)	67 kDa	0.26	INF	[]	0	2
2210	uncharacterized protein LOC100815210 isoform X1 [Glycine max]	XP_006591911.1 (+1)	42 kDa	0.26	INF	[]	0	2
2237	phosphomevalonate kinase, peroxisomal isoform X1 [Glycine max]	XP_003526704.1 (+1)	55 kDa	0.26	INF	[]	0	2
2295	linamarin synthase 1 [Glycine max]	XP_003556840.1	54 kDa	0.26	INF	[]	0	2
2307.1	uncharacterized protein LOC100795755 isoform X1 [Glycine max]	XP_006584573.1 (+2)	34 kDa	0.26	INF	[]	0	2
2328	uncharacterized protein LOC100801986 [Glycine max]	XP_003533960.1	19 kDa	0.26	INF	[]	0	2
2357	bifunctional epoxide hydrolase 2 [Glycine max]	XP_014621447.1	35 kDa	0.26	INF	[]	0	2
2372	glycerophosphodiester phosphodiesterase GDPD1, chloroplastic [Glycine max]	XP_003553962.3	43 kDa	0.26	INF	[]	0	2
2382	uncharacterized protein LOC100500030 [Glycine max]	NP_001235845.1	?	0.26	INF	[]	0	2
216.6	peptidyl-prolyl cis-trans isomerase CYP40 [Glycine max]	XP_003550075.1 (+1)	40 kDa	0.51	INF	[]	0	1
219.8	PREDICTED: uncharacterized protein LOC102668139 [Glycine max]	XP_014617106.1	?	0.51	INF	[]	0	1
895.3	PREDICTED: (+)-neomenthol dehydrogenase-like [Glycine max]	XP_003521180.2	?	0.51	INF	[]	0	1
1271.5	cysteine-rich receptor-like protein kinase 26 isoform X1 [Glycine max]	XP_006589610.1	74 kDa	0.51	INF	[]	0	1
1494.2	beta-galactosidase 8 [Glycine max]	XP_003538054.1	91 kDa	0.51	INF	[]	0	1
1691	Cluster of probable splicing factor 3A subunit 1 [Glycine max] (XP_014617307.1)	XP_014617307.1 [2]	89 kDa	0.51	INF	[]	0	1
1691.1	probable splicing factor 3A subunit 1 [Glycine max]	XP_014617307.1	89 kDa	0.51	INF	[]	0	1
1691.2	PREDICTED: probable splicing factor 3A subunit 1 [Glycine max]	XP_014618884.1	?	0.51	INF	[]	0	1
1806.2	putative uncharacterized protein DDB_G0288537 isoform X1 [Glycine max]	XP_003534759.1 (+4)	90 kDa	0.51	INF	[]	0	1
2138.1	ubiquitin domain-containing protein DSK2a [Glycine max]	XP_003519686.1 (+2)	58 kDa	0.51	INF	[]	0	1
2240	probable L-gulonolactone oxidase 6 [Glycine max]	XP_003521824.2	66 kDa	0.51	INF	[]	0	1
2245	structural maintenance of chromosomes protein 3 [Glycine max]	XP_003519466.2	148 kDa	0.51	INF	[]	0	1
2260	quinolinate synthase, chloroplastic [Glycine max]	XP_003525521.1	77 kDa	0.51	INF	[]	0	1
2268	omega-hydroxypalmitate O-feruloyl transferase [Glycine max]	XP_003548930.1	51 kDa	0.51	INF	[]	0	1
2271	diacylglycerol kinase 5 [Glycine max]	XP_006592834.1	54 kDa	0.51	INF	[]	0	1
2314	formin-like protein 3 [Glycine max]	XP_003525675.1	62 kDa	0.51	INF	[]	0	1
2325	beta-galactosidase 10 [Glycine max]	XP_003523206.1 (+1)	94 kDa	0.51	INF	[]	0	1

## Sheet: Fisher_T2S_T5S
#	Identified Proteins (3583/3610)	Accession Number	Molecular Weight	Fisher's Exact Test (p-value): *(p < 0.00030)	Fold Change by Category	Quantitative Profile	T2S	T5S
1	ribulose-1,5-bisphosphate carboxylase/oxygenase large subunit (chloroplast) [Glycine max]	YP_538747.1	53 kDa	< 0.00010	1.2	T2S low, T5S high	6327	7552
3	ribulose bisphosphate carboxylase small chain 4, chloroplastic [Glycine max]	NP_001241137.1	20 kDa	< 0.00010	1.4	T2S low, T5S high	985	1361
9	Cluster of glyceraldehyde-3-phosphate dehydrogenase A subunit [Glycine max] (NP_001238484.1)	NP_001238484.1 [3]	?	< 0.00010	1.3	T2S low, T5S high	747	972
9.1	glyceraldehyde-3-phosphate dehydrogenase A subunit [Glycine max]	NP_001238484.1 (+1)	?	< 0.00010	1.3	T2S low, T5S high	702	916
9.2	PREDICTED: glyceraldehyde-3-phosphate dehydrogenase A, chloroplastic [Glycine max]	XP_003548805.1	?	< 0.00010	1.3	T2S low, T5S high	701	922
19	photosystem II 47 kDa protein (chloroplast) [Glycine max]	YP_538791.1	56 kDa	< 0.00010	0.6	T2S high, T5S low	669	394
39	photosystem II 44 kDa protein (chloroplast) [Glycine max]	YP_538759.1	52 kDa	< 0.00010	0.7	T2S high, T5S low	427	316
48	chlorophyll a-b binding protein CP29.2, chloroplastic [Glycine max]	XP_003516950.1	31 kDa	< 0.00010	0.7	T2S high, T5S low	477	335
64	photosystem I P700 apoprotein A2 (chloroplast) [Glycine max]	YP_538756.1	82 kDa	< 0.00010	0.7	T2S high, T5S low	356	251
90	Cluster of uncharacterized protein LOC100499832 [Glycine max] (NP_001236618.1)	NP_001236618.1 [4]	15 kDa	< 0.00010	2.3	T2S low, T5S high	63	142
90.1	uncharacterized protein LOC100499832 [Glycine max]	NP_001236618.1 (+2)	15 kDa	< 0.00010	2.4	T2S low, T5S high	58	137
109	histone superfamily protein [Glycine max]	NP_001237892.1 (+4)	16 kDa	< 0.00010	0.6	T2S high, T5S low	204	132
178.4	eukaryotic initiation factor 4A-2 [Glycine max]	XP_003526019.1	47 kDa	< 0.00010	0	T2S high, T5S low	28	0
579.2	15-cis-phytoene desaturase, chloroplastic/chromoplastic isoform X1 [Glycine max]	XP_006601863.1	64 kDa	< 0.00010	3.9	T2S low, T5S high	9	35
591	ferredoxin-A [Glycine max]	XP_003540156.3	15 kDa	< 0.00010	3.1	T2S low, T5S high	24	74
742	Cluster of V-type proton ATPase subunit a3 [Glycine max] (XP_003540986.1)	XP_003540986.1 [2]	93 kDa	< 0.00010	0.4	T2S high, T5S low	48	18
756	Cluster of proline-rich protein precursor [Glycine max] (NP_001235098.1)	NP_001235098.1 [2]	13 kDa	< 0.00010	3.3	T2S low, T5S high	14	46
1273	probable aldo-keto reductase 1 [Glycine max]	NP_001236007.1	?	< 0.00010	2.8	T2S low, T5S high	18	50
1396	Cluster of uncharacterized protein LOC100305583 [Glycine max] (NP_001237446.1)	NP_001237446.1 [3]	14 kDa	< 0.00010	0.06	T2S high, T5S low	17	1
1406	Cluster of cellulose synthase-like protein G1 [Glycine max] (XP_006582441.1)	XP_006582441.1 [2]	80 kDa	< 0.00010	0.1	T2S high, T5S low	19	2
1406.1	cellulose synthase-like protein G1 [Glycine max]	XP_006582441.1	80 kDa	< 0.00010	0.1	T2S high, T5S low	19	2
1453	ABC transporter C family member 2 [Glycine max]	XP_014621252.1	182 kDa	< 0.00010	0.2	T2S high, T5S low	24	4
1486	beta-adaptin-like protein C [Glycine max]	XP_003538073.1	100 kDa	< 0.00010	0.06	T2S high, T5S low	17	1
1644	Cluster of transmembrane 9 superfamily member 3 [Glycine max] (XP_003524839.1)	XP_003524839.1 [3]	69 kDa	< 0.00010	0	T2S high, T5S low	15	0
1743	Cluster of transmembrane 9 superfamily member 7 [Glycine max] (XP_003531617.1)	XP_003531617.1 [2]	74 kDa	< 0.00010	0	T2S high, T5S low	21	0
1743.2	transmembrane 9 superfamily member 7 [Glycine max]	XP_003529871.1	74 kDa	< 0.00010	0	T2S high, T5S low	14	0
1749	probable aldo-keto reductase 1 [Glycine max]	XP_006577284.1	37 kDa	< 0.00010	7	T2S low, T5S high	4	28
105.4	NADP-dependent malic enzyme isoform X2 [Glycine max]	XP_003522719.1	65 kDa	0.0001	0	T2S high, T5S low	13	0
209.3	trifunctional UDP-glucose 4,6-dehydratase/UDP-4-keto-6-deoxy-D-glucose 3,5-epimerase/UDP-4-keto-L-rhamnose-reductase RHM1 isoform X1 [Glycine max]	XP_006585326.1 (+1)	78 kDa	0.0001	0	T2S high, T5S low	13	0
809.2	UDP-glucuronic acid decarboxylase 1 [Glycine max]	XP_003537209.1 (+1)	48 kDa	0.0001	0	T2S high, T5S low	13	0
1743.1	transmembrane 9 superfamily member 7 [Glycine max]	XP_003531617.1	74 kDa	0.0001	0	T2S high, T5S low	13	0
1319	Cluster of transmembrane 9 superfamily member 11 [Glycine max] (XP_003533883.1)	XP_003533883.1 [6]	75 kDa	0.00011	0.1	T2S high, T5S low	21	3
8.1	glycine dehydrogenase (decarboxylating), mitochondrial [Glycine max]	XP_003550270.1	115 kDa	0.00012	1.3	T2S low, T5S high	559	705
8	Cluster of glycine dehydrogenase (decarboxylating), mitochondrial [Glycine max] (XP_003550270.1)	XP_003550270.1 [4]	115 kDa	0.00013	1.2	T2S low, T5S high	653	810
803.2	PREDICTED: lipid transfer protein EARLI 1-like [Glycine max]	XP_003526352.1	?	0.00014	INF	T2S low, T5S high	0	13
8.2	glycine dehydrogenase (decarboxylating), mitochondrial [Glycine max]	XP_003544533.1	115 kDa	0.00016	1.3	T2S low, T5S high	558	701
739	polygalacturonase inhibitor 1-like protein precursor [Glycine max]	NP_001239837.1	38 kDa	0.00017	3.5	T2S low, T5S high	10	35
548.2	calcium-transporting ATPase 1, endoplasmic reticulum-type [Glycine max]	XP_003521357.1	116 kDa	0.00018	0.4	T2S high, T5S low	57	25
731.2	delta(24)-sterol reductase [Glycine max]	XP_014619438.1	66 kDa	0.0002	0.3	T2S high, T5S low	35	11
1319.1	transmembrane 9 superfamily member 11 [Glycine max]	XP_003533883.1	75 kDa	0.0002	0.2	T2S high, T5S low	20	3
2058	ABC transporter C family member 14 [Glycine max]	XP_003533361.1	168 kDa	0.00021	0	T2S high, T5S low	12	0
99	photosystem II protein D2 (chloroplast) [Glycine max]	YP_538760.1	40 kDa	0.00029	0.7	T2S high, T5S low	256	188
87	Cluster of ATPase 11, plasma membrane-type [Glycine max] (XP_003527056.1)	XP_003527056.1 [12]	105 kDa	0.00031	0.7	T2S high, T5S low	243	177
548	Cluster of calcium-transporting ATPase 4, endoplasmic reticulum-type [Glycine max] (XP_003554341.1)	XP_003554341.1 [2]	117 kDa	0.00035	0.5	T2S high, T5S low	65	32
955.2	zinc finger BED domain-containing protein DAYSLEEPER [Glycine max]	XP_014625131.1	129 kDa	0.00037	0.2	T2S high, T5S low	21	4
731	Cluster of delta(24)-sterol reductase [Glycine max] (XP_006592055.1)	XP_006592055.1 [2]	66 kDa	0.00039	0.4	T2S high, T5S low	46	19
1723	Cluster of probable methyltransferase PMT26 [Glycine max] (XP_006581774.1)	XP_006581774.1 [2]	91 kDa	0.00042	0.07	T2S high, T5S low	14	1
964.2	uncharacterized protein LOC100808604 [Glycine max]	NP_001242510.1	?	0.00043	0	T2S high, T5S low	11	0
1644.1	transmembrane 9 superfamily member 3 [Glycine max]	XP_003524839.1	69 kDa	0.00043	0	T2S high, T5S low	11	0
1944	Cluster of probable methyltransferase PMT20 [Glycine max] (XP_006599114.1)	XP_006599114.1 [3]	69 kDa	0.00043	0	T2S high, T5S low	11	0
2068	probable sugar phosphate/phosphate translocator At5g25400 [Glycine max]	XP_006578150.1	39 kDa	0.00043	0	T2S high, T5S low	11	0
742.2	V-type proton ATPase subunit a3 [Glycine max]	XP_003537855.1	93 kDa	0.00046	0.4	T2S high, T5S low	41	16
742.1	V-type proton ATPase subunit a3 [Glycine max]	XP_003540986.1	93 kDa	0.00047	0.4	T2S high, T5S low	44	18
912.2	60S ribosomal protein L37-3 [Glycine max]	XP_003531677.1	11 kDa	0.00048	0.3	T2S high, T5S low	33	11
880	cytochrome P450 72A15 [Glycine max]	XP_003531823.1	61 kDa	0.00066	0.4	[]	37	14
71	Cluster of clathrin heavy chain [Glycine max] (NP_001236999.1)	NP_001236999.1 [5]	193 kDa	0.00073	0.8	[]	248	186
553	PREDICTED: UDP-glucose flavonoid 3-O-glucosyltransferase 7-like [Glycine max]	XP_003548656.1	?	0.00076	2.4	[]	19	46
1445.2	histidine--tRNA ligase, cytoplasmic [Glycine max]	XP_003525251.1	95 kDa	0.00087	0	[]	10	0
1644.2	transmembrane 9 superfamily member 3 [Glycine max]	XP_003531127.1	69 kDa	0.00087	0	[]	10	0
1967	Cluster of probable methyltransferase PMT2 isoform X1 [Glycine max] (XP_003532063.1)	XP_003532063.1 [3]	69 kDa	0.00087	0	[]	10	0
1967.1	probable methyltransferase PMT2 isoform X1 [Glycine max]	XP_003532063.1 (+1)	69 kDa	0.00087	0	[]	10	0
17	Cluster of catalase [Glycine max] (NP_001240021.1)	NP_001240021.1 [4]	57 kDa	0.00094	1.3	[]	386	489
310.2	peroxisomal fatty acid beta-oxidation multifunctional protein AIM1 [Glycine max]	XP_003528905.1	78 kDa	0.00098	0.5	[]	71	39
672	Cluster of uncharacterized protein LOC100305550 [Glycine max] (NP_001236946.1)	NP_001236946.1 [3]	25 kDa	0.0011	0.5	[]	53	26
2233	PREDICTED: uncharacterized protein LOC100788951 isoform X1 [Glycine max]	XP_014625699.1	?	0.0011	INF	[]	0	10
2362	uncharacterized protein LOC100306506 [Glycine max]	NP_001236031.1	13 kDa	0.0011	INF	[]	0	10
548.1	calcium-transporting ATPase 4, endoplasmic reticulum-type [Glycine max]	XP_003554341.1	117 kDa	0.0012	0.5	[]	57	29
756.1	proline-rich protein precursor [Glycine max]	NP_001235098.1	13 kDa	0.0012	2.6	[]	14	37
824	PREDICTED: ferritin-2, chloroplastic [Glycine max]	XP_003520326.1	?	0.0012	1.8	[]	50	88
87.2	plasma membrane ATPase 4 [Glycine max]	XP_003544641.1	105 kDa	0.0013	0.7	[]	138	94
390	Cluster of coatomer subunit gamma-2 [Glycine max] (XP_003541056.1)	XP_003541056.1 [3]	99 kDa	0.0014	0.6	[]	71	40
17.1	catalase [Glycine max]	NP_001240021.1	57 kDa	0.0015	1.3	[]	353	447
979.2	putative glucose-6-phosphate 1-epimerase [Glycine max]	XP_014617442.1	36 kDa	0.0015	4.2	[]	5	21
1396.1	uncharacterized protein LOC100305583 [Glycine max]	NP_001237446.1	14 kDa	0.0015	0.08	[]	12	1
1723.1	probable methyltransferase PMT26 [Glycine max]	XP_006581774.1	91 kDa	0.0015	0.08	[]	12	1
672.2	uncharacterized protein LOC100499715 [Glycine max]	NP_001234991.1 (+1)	25 kDa	0.0017	0.5	[]	42	19
731.1	delta(24)-sterol reductase [Glycine max]	XP_006592055.1	66 kDa	0.0017	0.5	[]	42	19
187	prolyl endopeptidase [Glycine max]	XP_003545007.2	86 kDa	0.0018	0.7	[]	128	87
254.2	uncharacterized protein LOC100527926 [Glycine max]	NP_001235736.1	?	0.0018	0.2	[]	18	4
310	Cluster of peroxisomal fatty acid beta-oxidation multifunctional protein AIM1 [Glycine max] (XP_003534202.1)	XP_003534202.1 [2]	78 kDa	0.0018	0.6	[]	104	67
877	Cluster of uncharacterized protein LOC100786123 [Glycine max] (XP_003552771.1)	XP_003552771.1 [3]	70 kDa	0.0018	0.4	[]	36	15
912	Cluster of 60S ribosomal protein L37-3 [Glycine max] (XP_003543640.1)	XP_003543640.1 [3]	11 kDa	0.0018	0.4	[]	36	15
1331.3	uncharacterized protein LOC100305556 [Glycine max]	NP_001237039.1	14 kDa	0.0018	0	[]	9	0
1630	probable acyl-activating enzyme 16, chloroplastic isoform X1 [Glycine max]	XP_003537522.1	80 kDa	0.0018	0.1	[]	14	2
1944.2	probable methyltransferase PMT20 [Glycine max]	XP_014617804.1	68 kDa	0.0018	0	[]	9	0
198	Cluster of iron-superoxide dismutase [Glycine max] (NP_001237901.1)	NP_001237901.1 [9]	?	0.002	1.6	[]	71	113
979	Cluster of uncharacterized protein LOC100801977 [Glycine max] (NP_001242631.1)	NP_001242631.1 [4]	?	0.002	2.6	[]	13	34
87.5	plasma membrane ATPase 4 [Glycine max]	XP_003550136.1	105 kDa	0.0021	0.7	[]	132	91
1451	ABC transporter C family member 4 [Glycine max]	XP_006588594.1	168 kDa	0.0021	0.3	[]	23	7
328	Cluster of histone H1 [Glycine max] (XP_003536128.1)	XP_003536128.1 [2]	20 kDa	0.0023	0.6	[]	93	59
1428	malonyl-CoA:isoflavone 7-O-glucoside-6''-O-malonyltransferase [Glycine max]	NP_001237760.1	52 kDa	0.0024	7	[]	2	14
390.1	coatomer subunit gamma-2 [Glycine max]	XP_003541056.1	99 kDa	0.0026	0.6	[]	61	34
198.2	superoxide dismutase [Fe], chloroplastic precursor [Glycine max]	NP_001238486.1 (+1)	28 kDa	0.0028	1.8	[]	39	70
276.1	aquaporin PIP2-1 [Glycine max]	XP_003554376.1	31 kDa	0.0028	0.7	[]	121	83
1396.2	uncharacterized protein LOC100499742 [Glycine max]	NP_001235399.1 (+1)	14 kDa	0.0028	0.09	[]	11	1
979.1	uncharacterized protein LOC100801977 [Glycine max]	NP_001242631.1 (+1)	?	0.0029	2.5	[]	13	33
276	Cluster of aquaporin PIP2-1 [Glycine max] (XP_003554376.1)	XP_003554376.1 [2]	31 kDa	0.0032	0.7	[]	124	86
207	Cluster of 40S ribosomal protein S6 [Glycine max] (XP_003545992.1)	XP_003545992.1 [4]	28 kDa	0.0033	0.7	[]	119	82
105	Cluster of NADP-dependent malic enzyme [Glycine max] (XP_003516804.1)	XP_003516804.1 [8]	65 kDa	0.0034	1.4	[]	144	199
1073.1	uncharacterized protein LOC100783904 [Glycine max]	XP_003527059.1	20 kDa	0.0036	0	[]	8	0
1550.2	protein DEK [Glycine max]	XP_003523158.1	60 kDa	0.0036	0	[]	8	0
1687.2	ALBINO3-like protein 1, chloroplastic [Glycine max]	XP_003552798.1	58 kDa	0.0036	0	[]	8	0
1723.2	probable methyltransferase PMT26 [Glycine max]	XP_014630352.1	92 kDa	0.0036	0	[]	8	0
1944.3	probable methyltransferase PMT20 isoform X1 [Glycine max]	XP_014630844.1	68 kDa	0.0036	0	[]	8	0
1971	L-ascorbate oxidase homolog [Glycine max]	XP_003549771.1	62 kDa	0.0036	0	[]	8	0
803.1	uncharacterized protein LOC100526941 precursor [Glycine max]	NP_001236284.1	?	0.0037	2.9	[]	9	26
1331	Cluster of uncharacterized protein LOC100305544 [Glycine max] (NP_001236862.1)	NP_001236862.1 [5]	14 kDa	0.0037	0.4	[]	25	9
803	Cluster of uncharacterized protein LOC100526941 precursor [Glycine max] (NP_001236284.1)	NP_001236284.1 [3]	?	0.004	2.6	[]	11	29
438.2	1-aminocyclopropane-1-carboxylate oxidase [Glycine max]	XP_003534723.1	36 kDa	0.0043	INF	[]	0	8
1471.2	starch synthase IIa-1 [Glycine max]	NP_001235796.1	85 kDa	0.0043	INF	[]	0	8
2032	probable carotenoid cleavage dioxygenase 4, chloroplastic [Glycine max]	XP_003516508.1	65 kDa	0.0043	INF	[]	0	8
504.4	PREDICTED: 60S ribosomal protein L18-2 [Glycine max]	XP_003554636.2	?	0.0045	0.4	[]	32	14
699.1	K(+) efflux antiporter 2, chloroplastic [Glycine max]	XP_014633322.1	130 kDa	0.0045	0.4	[]	32	14
912.1	60S ribosomal protein L37-3 [Glycine max]	XP_003543640.1 (+1)	11 kDa	0.0045	0.4	[]	32	14
107	photosystem II protein D1 (chloroplast) [Glycine max]	YP_538745.1	39 kDa	0.0049	0.8	[]	235	186
770	Cluster of probable 3-hydroxyisobutyrate dehydrogenase-like 1, mitochondrial [Glycine max] (XP_003530536.2)	XP_003530536.2 [2]	35 kDa	0.0049	2.5	[]	12	30
198.1	iron-superoxide dismutase [Glycine max]	NP_001237901.1	?	0.005	1.6	[]	61	96

## Sheet: Fold_T2S_T6S
#	Identified Proteins (3583/3610)	Accession Number	Molecular Weight	Fisher's Exact Test (p-value): *(p < 0.00030)	Fold Change by Category	Quantitative Profile	T2S	T6S
1	ribulose-1,5-bisphosphate carboxylase/oxygenase large subunit (chloroplast) [Glycine max]	YP_538747.1	53 kDa	< 0.00010	1.2	T2S low, T6S high	6327	7461
5	Cluster of ribulose bisphosphate carboxylase/oxygenase activase, chloroplastic-like [Glycine max] (NP_001240245.1)	NP_001240245.1 [5]	49 kDa	0.00016	1.2	T2S low, T6S high	1153	1354
5.4	ribulose bisphosphate carboxylase/oxygenase activase 1, chloroplastic-like [Glycine max]	NP_001242531.1	52 kDa	0.0079	1.2	[]	432	515
5.5	ribulose bisphosphate carboxylase/oxygenase activase 1, chloroplastic-like [Glycine max]	NP_001276241.1	52 kDa	0.03	1.2	[]	179	221
8.1	glycine dehydrogenase (decarboxylating), mitochondrial [Glycine max]	XP_003550270.1	115 kDa	0.011	1.2	[]	559	649
8.2	glycine dehydrogenase (decarboxylating), mitochondrial [Glycine max]	XP_003544533.1	115 kDa	0.015	1.2	[]	558	644
8.3	glycine dehydrogenase (decarboxylating), mitochondrial [Glycine max]	XP_003526001.1	111 kDa	0.031	1.2	[]	200	244
11.2	glutamine synthetase precursor [Glycine max]	NP_001237784.1	?	0.041	1.2	[]	363	419
33	Cluster of tubulin beta chain [Glycine max] (XP_014631119.1)	XP_014631119.1 [12]	50 kDa	0.034	1.2	[]	405	467
57.2	uncharacterized protein LOC100806907 [Glycine max]	NP_001242878.1 (+2)	50 kDa	0.037	1.2	[]	170	209
57.3	tubulin alpha-6 chain [Glycine max]	XP_003554022.1	50 kDa	0.055	1.2	[]	151	184
60	photosystem I subunit VII (chloroplast) [Glycine max]	YP_538817.1	9 kDa	0.08	1.2	[]	249	287
73.3	ATP-dependent zinc metalloprotease FTSH 2, chloroplastic isoform X2 [Glycine max]	XP_003524810.1 (+1)	75 kDa	0.092	1.2	[]	174	204
90.2	uncharacterized protein LOC100776789 [Glycine max]	NP_001240092.1	15 kDa	0.33	1.2	[]	28	33
92.1	phosphoenolpyruvate carboxylase 2 [Glycine max]	XP_003543306.1	111 kDa	0.16	1.2	[]	82	98
96.1	ATP-dependent zinc metalloprotease FTSH, chloroplastic [Glycine max]	XP_003527434.1	74 kDa	0.12	1.2	[]	170	197
105.1	NADP-dependent malic enzyme [Glycine max]	XP_003516804.1	65 kDa	0.096	1.2	[]	126	151
116	Cluster of malate dehydrogenase, cytoplasmic-like [Glycine max] (NP_001243291.1)	NP_001243291.1 [2]	35 kDa	0.13	1.2	[]	160	185
116.1	malate dehydrogenase, cytoplasmic-like [Glycine max]	NP_001243291.1	35 kDa	0.13	1.2	[]	139	162
116.2	cytosolic malate dehydrogenase [Glycine max]	NP_001236661.1	?	0.079	1.2	[]	118	144
125	Cluster of uncharacterized protein LOC100778205 [Glycine max] (NP_001241455.1)	NP_001241455.1 [2]	36 kDa	0.17	1.2	[]	125	144
125.1	uncharacterized protein LOC100778205 [Glycine max]	NP_001241455.1	36 kDa	0.15	1.2	[]	112	131
126	Cluster of chlorophyll a-b binding protein, chloroplastic [Glycine max] (XP_003528751.1)	XP_003528751.1 [3]	29 kDa	0.13	1.2	[]	150	174
126.1	chlorophyll a-b binding protein, chloroplastic [Glycine max]	XP_003528751.1 (+1)	29 kDa	0.13	1.2	[]	136	159
126.2	uncharacterized protein LOC100794944 [Glycine max]	NP_001239987.1	29 kDa	0.13	1.2	[]	117	138
131	Cluster of 50S ribosomal protein L12, chloroplastic [Glycine max] (XP_003537765.3)	XP_003537765.3 [2]	20 kDa	0.079	1.2	[]	146	175
131.1	50S ribosomal protein L12, chloroplastic [Glycine max]	XP_003537765.3	20 kDa	0.063	1.2	[]	135	165
143.3	alpha-xylosidase 1 [Glycine max]	XP_003531929.1	103 kDa	0.16	1.2	[]	73	88
145	Cluster of protein disulfide isomerase-like protein precursor [Glycine max] (NP_001238009.1)	NP_001238009.1 [2]	59 kDa	0.055	1.2	[]	133	164
145.1	protein disulfide isomerase-like protein precursor [Glycine max]	NP_001238009.1	59 kDa	0.071	1.2	[]	109	135
156	Cluster of methylenetetrahydrofolate reductase 2 [Glycine max] (XP_003523478.1)	XP_003523478.1 [2]	67 kDa	0.12	1.2	[]	108	129
157	seed linoleate 9S-lipoxygenase [Glycine max]	NP_001238676.1	97 kDa	0.012	1.2	[]	278	340
178	Cluster of eukaryotic initiation factor 4A-10 [Glycine max] (XP_003546753.1)	XP_003546753.1 [9]	47 kDa	0.19	1.2	[]	104	120
184	Cluster of aconitate hydratase, cytoplasmic [Glycine max] (XP_003543388.1)	XP_003543388.1 [3]	107 kDa	0.12	1.2	[]	152	177
190	alpha-amylase 3, chloroplastic isoform X1 [Glycine max]	XP_003532050.1	104 kDa	0.16	1.2	[]	75	90
191.1	heat shock 70 kDa protein, mitochondrial [Glycine max]	XP_003529268.1	72 kDa	0.22	1.2	[]	71	83
191.3	PREDICTED: heat shock 70 kDa protein, mitochondrial [Glycine max]	XP_003543129.1	?	0.24	1.2	[]	73	84
192.1	glutamine synthetase cytosolic isozyme 1 [Glycine max]	NP_001238531.1	?	0.22	1.2	[]	86	99
192.3	cytosolic glutamine synthetase beta2 [Glycine max]	NP_001242332.1	?	0.2	1.2	[]	54	65
203	ATP synthase CF1 epsilon subunit (chloroplast) [Glycine max]	YP_538749.1	15 kDa	0.12	1.2	[]	106	127
209	Cluster of trifunctional UDP-glucose 4,6-dehydratase/UDP-4-keto-6-deoxy-D-glucose 3,5-epimerase/UDP-4-keto-L-rhamnose-reductase RHM1 [Glycine max] (XP_006592951.1)	XP_006592951.1 [5]	76 kDa	0.2	1.2	[]	85	99
209.2	trifunctional UDP-glucose 4,6-dehydratase/UDP-4-keto-6-deoxy-D-glucose 3,5-epimerase/UDP-4-keto-L-rhamnose-reductase RHM1 [Glycine max]	XP_006594709.1	76 kDa	0.24	1.2	[]	73	84
216.1	PREDICTED: peptidyl-prolyl cis-trans isomerase 1-like [Glycine max]	XP_003537761.1	?	0.21	1.2	[]	79	92
216.2	PREDICTED: uncharacterized protein LOC100306275 isoform X1 [Glycine max]	XP_014626803.1	?	0.4	1.2	[]	19	22
216.3	peptidyl-prolyl cis-trans isomerase CYP24 precursor [Glycine max]	NP_001236075.1	22 kDa	0.37	1.2	[]	12	15
221	ketol-acid reductoisomerase, chloroplastic [Glycine max]	XP_003540396.1	63 kDa	0.13	1.2	[]	149	173
224	Cluster of malate dehydrogenase, chloroplastic-like [Glycine max] (NP_001241632.1)	NP_001241632.1 [2]	43 kDa	0.19	1.2	[]	91	106
231	PREDICTED: thioredoxin H1 [Glycine max]	XP_003550402.1	?	0.12	1.2	[]	98	118
233	Cluster of uncharacterized protein LOC100777482 [Glycine max] (NP_001239676.1)	NP_001239676.1 [2]	34 kDa	0.17	1.2	[]	89	105
233.1	uncharacterized protein LOC100777482 [Glycine max]	NP_001239676.1	34 kDa	0.23	1.2	[]	76	88
233.2	60S acidic ribosomal protein P0 [Glycine max]	NP_001238374.1	34 kDa	0.16	1.2	[]	74	89
236.2	magnesium-chelatase subunit ChlI, chloroplastic [Glycine max]	XP_003528479.1	45 kDa	0.17	1.2	[]	51	63
246.2	6-phosphogluconate dehydrogenase, decarboxylating 3 isoform X2 [Glycine max]	XP_003555038.1 (+1)	59 kDa	0.25	1.2	[]	65	75
249.2	PREDICTED: subtilisin-like protease SBT1.7 [Glycine max]	XP_014633188.1	?	0.22	1.2	[]	62	73
251	Cluster of pyridoxal 5'-phosphate synthase subunit PDX1 [Glycine max] (XP_003542985.1)	XP_003542985.1 [2]	33 kDa	0.26	1.2	[]	56	65
251.1	pyridoxal 5'-phosphate synthase subunit PDX1 [Glycine max]	XP_003542985.1	33 kDa	0.3	1.2	[]	46	53
255	carotenoid 9,10(9',10')-cleavage dioxygenase 1 [Glycine max]	XP_003542847.1	61 kDa	0.11	1.2	[]	81	100
267	Cluster of dihydrolipoyllysine-residue acetyltransferase component 2 of pyruvate dehydrogenase complex, mitochondrial isoform X1 [Glycine max] (XP_003548684.1)	XP_003548684.1 [4]	60 kDa	0.24	1.2	[]	72	83
267.1	dihydrolipoyllysine-residue acetyltransferase component 2 of pyruvate dehydrogenase complex, mitochondrial isoform X1 [Glycine max]	XP_003548684.1 (+1)	60 kDa	0.25	1.2	[]	61	71
270	Cluster of pyruvate kinase [Glycine max] (NP_001236431.1)	NP_001236431.1 [2]	54 kDa	0.13	1.2	[]	76	93
270.1	pyruvate kinase [Glycine max]	NP_001236431.1	54 kDa	0.14	1.2	[]	70	86
270.2	pyruvate kinase, cytosolic isozyme [Glycine max]	XP_003529451.1	54 kDa	0.17	1.2	[]	69	83
278	Cluster of chaperonin CPN60-2, mitochondrial [Glycine max] (XP_003556325.1)	XP_003556325.1 [5]	61 kDa	0.22	1.2	[]	75	87
278.2	chaperonin CPN60-2, mitochondrial isoform X1 [Glycine max]	XP_003535967.1	61 kDa	0.19	1.2	[]	59	71
278.3	chaperonin CPN60-2, mitochondrial [Glycine max]	XP_003536270.1	61 kDa	0.21	1.2	[]	66	78
281.2	26S proteasome non-ATPase regulatory subunit 2 homolog A [Glycine max]	XP_003527419.1	97 kDa	0.25	1.2	[]	62	72
284	Cluster of elongation factor 1-gamma-like [Glycine max] (NP_001303807.1)	NP_001303807.1 [2]	47 kDa	0.19	1.2	[]	101	117
284.1	elongation factor 1-gamma-like [Glycine max]	NP_001303807.1	47 kDa	0.15	1.2	[]	85	102
284.2	EF1Bgamma class glutathione S-transferase [Glycine max]	NP_001241223.1	48 kDa	0.21	1.2	[]	79	92
290	Cluster of leucine aminopeptidase 1 [Glycine max] (XP_003518220.1)	XP_003518220.1 [2]	60 kDa	0.17	1.2	[]	99	116
290.1	leucine aminopeptidase 1 [Glycine max]	XP_003518220.1	60 kDa	0.15	1.2	[]	96	114
290.2	leucine aminopeptidase 1 [Glycine max]	XP_006600543.1	60 kDa	0.13	1.2	[]	86	104
296	Cluster of 40S ribosomal protein SA [Glycine max] (NP_001237424.1)	NP_001237424.1 [3]	34 kDa	0.14	1.2	[]	64	79
299.1	uncharacterized protein LOC100805999 [Glycine max]	NP_001242325.1	?	0.22	1.2	[]	48	58
299.2	caffeic acid 3-O-methyltransferase-like [Glycine max]	NP_001240003.1	40 kDa	0.17	1.2	[]	51	63
300.2	importin subunit alpha-2 [Glycine max]	XP_006606551.1	59 kDa	0.2	1.2	[]	42	52
300.3	importin subunit alpha-2 [Glycine max]	XP_003554623.1	59 kDa	0.34	1.2	[]	33	38
314	Cluster of mitochondrial-processing peptidase subunit alpha [Glycine max] (XP_003530483.1)	XP_003530483.1 [2]	55 kDa	0.16	1.2	[]	73	88
314.1	mitochondrial-processing peptidase subunit alpha [Glycine max]	XP_003530483.1	55 kDa	0.16	1.2	[]	73	88
314.2	mitochondrial-processing peptidase subunit alpha-like [Glycine max]	XP_003525296.1	55 kDa	0.23	1.2	[]	44	53
321.1	2-alkenal reductase (NADP(+)-dependent) [Glycine max]	XP_003521022.2	38 kDa	0.21	1.2	[]	56	67
321.2	2-alkenal reductase (NADP(+)-dependent)-like [Glycine max]	NP_001276182.1	38 kDa	0.21	1.2	[]	38	47
325.2	protochlorophyllide reductase, chloroplastic [Glycine max]	XP_003527261.1	43 kDa	0.34	1.2	[]	18	22
334	Cluster of citrate synthase, mitochondrial [Glycine max] (XP_003531455.1)	XP_003531455.1 [2]	53 kDa	0.25	1.2	[]	61	71
334.1	citrate synthase, mitochondrial [Glycine max]	XP_003531455.1	53 kDa	0.24	1.2	[]	60	70
334.2	PREDICTED: citrate synthase, mitochondrial isoform X1 [Glycine max]	XP_006598243.1	?	0.18	1.2	[]	54	66
341	Cluster of guanosine nucleotide diphosphate dissociation inhibitor 2 [Glycine max] (XP_003531293.1)	XP_003531293.1 [2]	50 kDa	0.19	1.2	[]	50	61
341.1	guanosine nucleotide diphosphate dissociation inhibitor 2 [Glycine max]	XP_003531293.1	50 kDa	0.18	1.2	[]	46	57
341.2	rab GDP dissociation inhibitor alpha-like [Glycine max]	NP_001276273.1	50 kDa	0.18	1.2	[]	46	57
346.4	PREDICTED: uncharacterized protein LOC100500011 isoform X1 [Glycine max]	XP_006596959.1	?	0.51	1.2	[]	6	7
347	uncharacterized protein LOC100806500 [Glycine max]	NP_001240166.1	35 kDa	0.21	1.2	[]	47	57
355	Cluster of UDP-glucose 6-dehydrogenase 1 [Glycine max] (XP_003552559.1)	XP_003552559.1 [3]	53 kDa	0.17	1.2	[]	60	73
355.1	UDP-glucose 6-dehydrogenase 1 [Glycine max]	XP_003552559.1	53 kDa	0.23	1.2	[]	53	63
369.2	aconitate hydratase 1 [Glycine max]	XP_003537655.1	98 kDa	0.19	1.2	[]	92	107
373	DNA-damage-repair/toleration protein DRT100-like precursor [Glycine max]	NP_001240925.1	40 kDa	0.21	1.2	[]	45	55
377	aspartate aminotransferase glyoxysomal isozyme AAT1 precursor [Glycine max]	NP_001237541.1	50 kDa	0.18	1.2	[]	52	64
378	Cluster of uncharacterized protein LOC100499700 [Glycine max] (NP_001238565.1)	NP_001238565.1 [2]	22 kDa	0.2	1.2	[]	51	62
379.1	bifunctional monothiol glutaredoxin-S16, chloroplastic [Glycine max]	XP_003520429.1	32 kDa	0.24	1.2	[]	36	44
380.1	peptidyl-prolyl cis-trans isomerase FKBP62 [Glycine max]	XP_003520990.2	65 kDa	0.36	1.2	[]	23	27
384	Cluster of protein TOC75-3, chloroplastic [Glycine max] (XP_003543526.1)	XP_003543526.1 [2]	88 kDa	0.2	1.2	[]	52	63
384.1	protein TOC75-3, chloroplastic [Glycine max]	XP_003543526.1	88 kDa	0.22	1.2	[]	51	61
384.2	protein TOC75-3, chloroplastic [Glycine max]	XP_003547008.1	87 kDa	0.23	1.2	[]	52	62
387	Cluster of nucleoside diphosphate kinase 2, chloroplastic [Glycine max] (XP_003525659.1)	XP_003525659.1 [2]	25 kDa	0.27	1.2	[]	47	55
387.2	uncharacterized protein LOC100811753 [Glycine max]	NP_001241517.1	25 kDa	0.29	1.2	[]	42	49
397	chloroplast envelope quinone oxidoreductase homolog [Glycine max]	XP_003540128.1	35 kDa	0.22	1.2	[]	63	74
408	Cluster of uncharacterized protein LOC100812934 [Glycine max] (NP_001240946.1)	NP_001240946.1 [2]	30 kDa	0.18	1.2	[]	55	67
413	Cluster of proteasome subunit alpha type-4 [Glycine max] (XP_003529176.1)	XP_003529176.1 [3]	27 kDa	0.27	1.2	[]	47	55
413.1	proteasome subunit alpha type-4 [Glycine max]	XP_003529176.1 (+1)	27 kDa	0.26	1.2	[]	41	49
413.2	proteasome subunit alpha type-4 [Glycine max]	XP_006576505.1	27 kDa	0.25	1.2	[]	40	48
446	Cluster of phosphoglucan phosphatase DSP4, amyloplastic [Glycine max] (XP_003536294.1)	XP_003536294.1 [2]	42 kDa	0.2	1.2	[]	42	52
446.1	phosphoglucan phosphatase DSP4, amyloplastic [Glycine max]	XP_003536294.1	42 kDa	0.21	1.2	[]	37	46
454.1	adenylate kinase 4 [Glycine max]	XP_003549845.1	27 kDa	0.25	1.2	[]	39	47
455	Cluster of uncharacterized protein LOC100806896 [Glycine max] (NP_001242834.1)	NP_001242834.1 [2]	?	0.27	1.2	[]	45	53
455.2	D-glycerate 3-kinase, chloroplastic isoform X1 [Glycine max]	XP_003543660.1	49 kDa	0.25	1.2	[]	28	35
458	thiamine thiazole synthase 2, chloroplastic [Glycine max]	XP_003536550.1 (+1)	37 kDa	0.22	1.2	[]	41	50
461	Cluster of T-complex protein 1 subunit gamma [Glycine max] (XP_006587399.1)	XP_006587399.1 [3]	60 kDa	0.29	1.2	[]	43	50
462	uncharacterized protein LOC100812733 isoform X1 [Glycine max]	XP_014619832.1	31 kDa	0.24	1.2	[]	48	57
466	NADH dehydrogenase [ubiquinone] 1 alpha subcomplex subunit 9, mitochondrial [Glycine max]	XP_003542442.1	44 kDa	0.25	1.2	[]	40	48
467	3-isopropylmalate dehydratase large subunit, chloroplastic [Glycine max]	XP_003545044.1	55 kDa	0.21	1.2	[]	36	45
483.2	flagellar radial spoke protein 5 isoform X1 [Glycine max]	XP_003540234.1	44 kDa	0.33	1.2	[]	29	34
483.3	flagellar radial spoke protein 5 isoform X2 [Glycine max]	XP_006592742.1	43 kDa	0.33	1.2	[]	29	34
494	acetyl-CoA acetyltransferase, cytosolic 1 [Glycine max]	XP_003545555.1	42 kDa	0.28	1.2	[]	49	57
499.2	aspartyl protease AED3 [Glycine max]	XP_003538263.1	47 kDa	0.38	1.2	[]	15	18
500	PREDICTED: alcohol dehydrogenase class-3 [Glycine max]	XP_003521319.1	?	0.28	1.2	[]	37	44
508	Cluster of translationally-controlled tumor protein homolog [Glycine max] (NP_001237819.1)	NP_001237819.1 [2]	19 kDa	0.22	1.2	[]	49	59
508.1	translationally-controlled tumor protein homolog [Glycine max]	NP_001237819.1	19 kDa	0.24	1.2	[]	47	56
524	Cluster of eukaryotic translation initiation factor 3 subunit E [Glycine max] (XP_014618587.1)	XP_014618587.1 [2]	51 kDa	0.28	1.2	[]	39	46
524.1	eukaryotic translation initiation factor 3 subunit E [Glycine max]	XP_014618587.1	51 kDa	0.21	1.2	[]	37	46
525	disease resistance response protein 1 precursor [Glycine max]	NP_001238114.1	21 kDa	0.2	1.2	[]	43	53
528	uncharacterized protein LOC100305724 [Glycine max]	NP_001235817.1 (+1)	20 kDa	0.3	1.2	[]	33	39
530	Cluster of uncharacterized protein LOC100499951 [Glycine max] (NP_001238489.1)	NP_001238489.1 [2]	18 kDa	0.21	1.2	[]	37	46
539	uncharacterized protein LOC100797579 precursor [Glycine max]	NP_001242443.1	?	0.26	1.2	[]	42	50
544	Cluster of pyruvate dehydrogenase E1 component subunit alpha-1, mitochondrial [Glycine max] (XP_003519292.1)	XP_003519292.1 [3]	43 kDa	0.27	1.2	[]	36	43
546.1	cyclase-associated protein 1 [Glycine max]	XP_003541049.1	51 kDa	0.28	1.2	[]	27	33
549	stem 28 kDa glycoprotein [Glycine max]	XP_003530059.2	31 kDa	0.34	1.2	[]	33	38
554	Cluster of PREDICTED: putative lactoylglutathione lyase [Glycine max] (XP_006597589.1)	XP_006597589.1 [4]	?	0.3	1.2	[]	32	38
554.1	PREDICTED: putative lactoylglutathione lyase [Glycine max]	XP_006597589.1	?	0.28	1.2	[]	28	34
554.2	PREDICTED: putative lactoylglutathione lyase isoform X2 [Glycine max]	XP_003534533.1 (+2)	?	0.37	1.2	[]	26	30
562	Cluster of uncharacterized protein LOC100787880 [Glycine max] (NP_001276247.1)	NP_001276247.1 [2]	?	0.3	1.2	[]	33	39
562.1	uncharacterized protein LOC100787880 [Glycine max]	NP_001276247.1	?	0.26	1.2	[]	31	38
562.2	chloroplastic lipocalin [Glycine max]	XP_003545010.1	37 kDa	0.28	1.2	[]	26	32
567	Cluster of uncharacterized protein LOC100817591 [Glycine max] (NP_001242624.1)	NP_001242624.1 [2]	?	0.25	1.2	[]	38	46
567.1	uncharacterized protein LOC100817591 [Glycine max]	NP_001242624.1	?	0.34	1.2	[]	32	37
567.2	uncharacterized protein LOC100799849 [Glycine max]	NP_001242302.1	?	0.36	1.2	[]	25	29
570.2	uncharacterized protein LOC100789930 [Glycine max]	NP_001242568.1	?	0.34	1.2	[]	31	36
572	ferredoxin-thioredoxin reductase catalytic chain, chloroplastic [Glycine max]	NP_001236326.1	16 kDa	0.25	1.2	[]	28	35
576	PREDICTED: 2,3-dimethylmalate lyase [Glycine max]	XP_014626465.1	?	0.3	1.2	[]	44	51
590.1	beta-hexosaminidase 1 [Glycine max]	XP_003552672.1	64 kDa	0.28	1.2	[]	26	32
590.3	beta-hexosaminidase 1 [Glycine max]	XP_003535778.1	61 kDa	0.44	1.2	[]	11	13
595	bark storage protein A-like [Glycine max]	NP_001276232.1	41 kDa	0.34	1.2	[]	18	22
604	uncharacterized protein LOC100778390 [Glycine max]	NP_001241045.1	23 kDa	0.34	1.2	[]	31	36
612	Cluster of BAHD acyltransferase DCR [Glycine max] (XP_003533987.1)	XP_003533987.1 [2]	50 kDa	0.26	1.2	[]	31	38
612.1	BAHD acyltransferase DCR [Glycine max]	XP_003533987.1	50 kDa	0.26	1.2	[]	31	38
614.1	copper transport protein ATX1 [Glycine max]	XP_003536318.1	9 kDa	0.36	1.2	[]	25	29
628	Cluster of eukaryotic peptide chain release factor GTP-binding subunit ERF3A-like isoform X2 [Glycine max] (XP_003525203.1)	XP_003525203.1 [4]	56 kDa	0.37	1.2	[]	13	16
628.1	eukaryotic peptide chain release factor GTP-binding subunit ERF3A-like isoform X2 [Glycine max]	XP_003525203.1 (+1)	56 kDa	0.37	1.2	[]	13	16
631.1	serine/threonine-protein phosphatase 2A 65 kDa regulatory subunit A beta isoform [Glycine max]	XP_003555890.1	66 kDa	0.22	1.2	[]	51	61
634.1	asparagine--tRNA ligase, cytoplasmic 1 [Glycine max]	XP_003530489.1	63 kDa	0.27	1.2	[]	24	30
644	uncharacterized protein LOC100793646 [Glycine max]	XP_003531724.1	42 kDa	0.32	1.2	[]	26	31
646.1	prohibitin-1, mitochondrial [Glycine max]	XP_006592856.1	37 kDa	0.25	1.2	[]	28	35
646.3	uncharacterized protein LOC100811958 [Glycine max]	NP_001241227.1	32 kDa	0.27	1.2	[]	24	30
649.1	uncharacterized protein LOC100805631 [Glycine max]	NP_001241639.1	17 kDa	0.3	1.2	[]	22	27
660	Cluster of elongation factor 1-beta 2 [Glycine max] (XP_003545453.1)	XP_003545453.1 [2]	24 kDa	0.21	1.2	[]	65	77
660.1	elongation factor 1-beta 2 [Glycine max]	XP_003545453.1	24 kDa	0.27	1.2	[]	59	68
660.2	elongation factor 1-beta [Glycine max]	NP_001236537.1	24 kDa	0.24	1.2	[]	59	69
675	Cluster of uncharacterized protein LOC100305494 [Glycine max] (NP_001236197.1)	NP_001236197.1 [2]	20 kDa	0.36	1.2	[]	24	28
675.2	universal stress protein A-like protein [Glycine max]	XP_003553816.1	20 kDa	0.35	1.2	[]	20	24
678	polyphenol oxidase A1, chloroplastic [Glycine max]	XP_006594327.2	70 kDa	0.34	1.2	[]	33	38
681.1	uncharacterized protein LOC100813590 [Glycine max]	NP_001241963.1 (+1)	38 kDa	0.38	1.2	[]	14	17
684.1	selenium-binding protein 1 [Glycine max]	XP_003538530.1	53 kDa	0.33	1.2	[]	28	33
684.2	selenium-binding protein 1 [Glycine max]	XP_003552370.1	53 kDa	0.36	1.2	[]	23	27
687	uncharacterized protein LOC100305975 [Glycine max]	NP_001235745.1 (+1)	23 kDa	0.35	1.2	[]	22	26
703.2	alpha-L-arabinofuranosidase 1 [Glycine max]	XP_003554088.1	74 kDa	0.36	1.2	[]	24	28
704	uncharacterized protein LOC100500669 [Glycine max]	NP_001237675.1	17 kDa	0.36	1.2	[]	23	27
722.2	uncharacterized protein LOC100806792 [Glycine max]	NP_001240959.1	23 kDa	0.27	1.2	[]	24	30
726	NADPH-dependent aldo-keto reductase, chloroplastic [Glycine max]	XP_003516896.1	35 kDa	0.17	1.2	[]	51	63
753	Cluster of uncharacterized protein LOC100790249 [Glycine max] (XP_006592808.1)	XP_006592808.1 [2]	26 kDa	0.27	1.2	[]	24	30
774	uncharacterized protein LOC100305579 precursor [Glycine max]	NP_001237383.1 (+2)	23 kDa	0.27	1.2	[]	24	30
777	protein DJ-1 homolog B [Glycine max]	XP_003543217.2	47 kDa	0.25	1.2	[]	38	46
779	4-coumarate--CoA ligase-like 7 isoform X1 [Glycine max]	XP_006591121.1 (+1)	62 kDa	0.36	1.2	[]	23	27
790.1	gamma carbonic anhydrase 1, mitochondrial [Glycine max]	XP_003523810.1	30 kDa	0.36	1.2	[]	24	28
796	chorismate synthase, chloroplastic isoform X2 [Glycine max]	XP_003556230.1	47 kDa	0.3	1.2	[]	21	26
798.2	probable aspartyl protease At4g16563 [Glycine max]	XP_003520712.1	52 kDa	0.39	1.2	[]	18	21
802	Cluster of plastidial pyruvate kinase 2 [Glycine max] (XP_003536439.1)	XP_003536439.1 [2]	64 kDa	0.3	1.2	[]	21	26
802.1	plastidial pyruvate kinase 2 [Glycine max]	XP_003536439.1	64 kDa	0.3	1.2	[]	21	26
814	ATPase subunit 8 (mitochondrion) [Glycine max]	YP_007516931.1	18 kDa	0.44	1.2	[]	12	14
815	PREDICTED: uncharacterized protein LOC100818483 isoform X1 [Glycine max]	XP_006584625.1 (+1)	?	0.35	1.2	[]	21	25
817	2,4-D inducible glutathione S-transferase [Glycine max]	NP_001237713.1	?	0.22	1.2	[]	50	60
841	Cluster of uncharacterized protein LOC100807863 isoform X1 [Glycine max] (XP_006602047.1)	XP_006602047.1 [2]	27 kDa	0.37	1.2	[]	13	16
841.1	uncharacterized protein LOC100807863 isoform X1 [Glycine max]	XP_006602047.1	27 kDa	0.44	1.2	[]	13	15
861	20 kDa chaperonin, chloroplastic [Glycine max]	XP_006593958.1	26 kDa	0.3	1.2	[]	32	38
872.2	uncharacterized protein LOC100305937 [Glycine max]	NP_001235212.1	12 kDa	0.39	1.2	[]	16	19
881	Cluster of cell division protein FtsZ homolog 2-1, chloroplastic [Glycine max] (XP_003541462.2)	XP_003541462.2 [2]	51 kDa	0.35	1.2	[]	20	24
881.1	cell division protein FtsZ homolog 2-1, chloroplastic [Glycine max]	XP_003541462.2	51 kDa	0.35	1.2	[]	20	24
881.2	cell division protein FtsZ homolog 2-1, chloroplastic [Glycine max]	XP_003521462.1	50 kDa	0.39	1.2	[]	16	19
885	uncharacterized protein LOC100794040 [Glycine max]	XP_006602204.1	75 kDa	0.4	1.2	[]	19	22
900	Cluster of PREDICTED: uncharacterized protein LOC100499915 isoform X1 [Glycine max] (XP_006576173.1)	XP_006576173.1 [2]	?	0.34	1.2	[]	18	22
900.2	uncharacterized protein LOC100775624 [Glycine max]	NP_001241339.1	21 kDa	0.37	1.2	[]	12	15
903	Cluster of pyruvate kinase, cytosolic isozyme [Glycine max] (NP_001237968.1)	NP_001237968.1 [3]	55 kDa	0.33	1.2	[]	29	34
903.2	pyruvate kinase [Glycine max]	NP_001236056.1 (+1)	55 kDa	0.28	1.2	[]	26	32
905	Cluster of tocopherol cyclase, chloroplastic [Glycine max] (XP_003526485.1)	XP_003526485.1 [2]	54 kDa	0.35	1.2	[]	20	24
905.2	tocopherol cyclase, chloroplastic isoform X1 [Glycine max]	XP_003522704.1	55 kDa	0.43	1.2	[]	9	11
943	calvin cycle protein CP12-2, chloroplastic [Glycine max]	XP_003554549.2	18 kDa	0.27	1.2	[]	46	54
948.3	GTP-binding protein SAR1A [Glycine max]	XP_003536048.1 (+1)	22 kDa	0.44	1.2	[]	11	13
950.1	uncharacterized protein LOC100786089 isoform X1 [Glycine max]	XP_003549236.1	35 kDa	0.39	1.2	[]	18	21
952	Cluster of L-ascorbate oxidase homolog [Glycine max] (XP_006596528.1)	XP_006596528.1 [2]	61 kDa	0.44	1.2	[]	11	13
953	Cluster of psbP domain-containing protein 5, chloroplastic [Glycine max] (XP_003526438.1)	XP_003526438.1 [2]	34 kDa	0.29	1.2	[]	20	25
953.1	psbP domain-containing protein 5, chloroplastic [Glycine max]	XP_003526438.1	34 kDa	0.29	1.2	[]	20	25
954	PLAT domain-containing protein 3 [Glycine max]	XP_003525059.1	21 kDa	0.33	1.2	[]	16	20
959	eukaryotic initiation factor 4A-3 [Glycine max]	XP_003533706.1 (+1)	46 kDa	0.28	1.2	[]	28	34
967.2	probable ADP-ribosylation factor GTPase-activating protein AGD8 [Glycine max]	XP_003516792.1	43 kDa	0.39	1.2	[]	18	21
969	glucan endo-1,3-beta-glucosidase [Glycine max]	XP_003552703.1	49 kDa	0.4	1.2	[]	19	22
971.1	2-dehydro-3-deoxyphosphooctonate aldolase [Glycine max]	XP_014626657.1	32 kDa	0.4	1.2	[]	19	22
973	Cluster of chalcone--flavonone isomerase 1A [Glycine max] (NP_001235219.1)	NP_001235219.1 [3]	23 kDa	0.39	1.2	[]	16	19
973.1	chalcone--flavonone isomerase 1A [Glycine max]	NP_001235219.1	23 kDa	0.39	1.2	[]	16	19
980	Cluster of mitogen-activated protein kinase homolog MMK1 isoform X1 [Glycine max] (XP_003529369.1)	XP_003529369.1 [8]	50 kDa	0.39	1.2	[]	16	19
988	bifunctional epoxide hydrolase 2 [Glycine max]	XP_003527442.1	35 kDa	0.3	1.2	[]	22	27
995.2	uncharacterized protein LOC100500036 [Glycine max]	NP_001235934.1	?	0.36	1.2	[]	25	29
1001	Cluster of PREDICTED: carbonic anhydrase 2 isoform X2 [Glycine max] (XP_003517731.1)	XP_003517731.1 [4]	?	0.18	1.2	[]	63	76
1001.1	PREDICTED: carbonic anhydrase 2 isoform X2 [Glycine max]	XP_003517731.1	?	0.2	1.2	[]	63	75
1001.2	carbonic anhydrase 2 isoform X1 [Glycine max]	XP_003519759.1 (+1)	30 kDa	0.2	1.2	[]	61	73
1006	acetylornithine aminotransferase, mitochondrial [Glycine max]	XP_006583516.1 (+1)	50 kDa	0.33	1.2	[]	16	20
1007.1	uncharacterized protein LOC100305479 precursor [Glycine max]	NP_001235979.1	?	0.39	1.2	[]	17	20
1010	Cluster of uncharacterized protein LOC100305795 [Glycine max] (NP_001236790.1)	NP_001236790.1 [2]	21 kDa	0.34	1.2	[]	19	23
1010.1	uncharacterized protein LOC100305795 [Glycine max]	NP_001236790.1	21 kDa	0.38	1.2	[]	15	18
1021	Cluster of PREDICTED: 33 kDa ribonucleoprotein, chloroplastic [Glycine max] (XP_003521499.1)	XP_003521499.1 [2]	?	0.37	1.2	[]	13	16
1021.1	PREDICTED: 33 kDa ribonucleoprotein, chloroplastic [Glycine max]	XP_003521499.1	?	0.37	1.2	[]	13	16
1025	proliferating cell nuclear antigen [Glycine max]	XP_003551328.1	30 kDa	0.38	1.2	[]	14	17
1027	probable carbohydrate esterase At4g34215 [Glycine max]	XP_006605972.1	28 kDa	0.38	1.2	[]	14	17
1032	uncharacterized protein LOC100807719 [Glycine max]	NP_001242028.1	?	0.31	1.2	[]	24	29
1037	threonine synthase 1, chloroplastic [Glycine max]	XP_006600450.1	56 kDa	0.3	1.2	[]	21	26
1046	Cluster of uncharacterized protein LOC100782594 [Glycine max] (XP_006604293.1)	XP_006604293.1 [3]	35 kDa	0.35	1.2	[]	20	24
1060	Cluster of uncharacterized protein LOC100799124 [Glycine max] (NP_001241034.1)	NP_001241034.1 [2]	28 kDa	0.38	1.2	[]	15	18
1060.2	glycine-rich RNA-binding protein blt801 [Glycine max]	XP_003524623.1	28 kDa	0.44	1.2	[]	13	15
1067	succinate dehydrogenase [ubiquinone] iron-sulfur subunit 2, mitochondrial [Glycine max]	XP_003553891.1	31 kDa	0.44	1.2	[]	12	14
1085	uncharacterized protein LOC100800367 [Glycine max]	XP_003517309.1	39 kDa	0.37	1.2	[]	13	16
1091	Cluster of MFP1 attachment factor 1 [Glycine max] (XP_003523984.1)	XP_003523984.1 [2]	16 kDa	0.39	1.2	[]	17	20
1101.2	protein translocase subunit SecA, chloroplastic isoform X1 [Glycine max]	XP_006589079.1 (+1)	115 kDa	0.37	1.2	[]	12	15
1108	uncharacterized protein LOC100306467 [Glycine max]	NP_001235473.1	17 kDa	0.37	1.2	[]	13	16
1111.2	50S ribosomal protein L4, chloroplastic [Glycine max]	XP_014633424.1	33 kDa	0.37	1.2	[]	12	15
1119.2	uncharacterized protein LOC100797369 [Glycine max]	NP_001242630.1 (+1)	30 kDa	0.44	1.2	[]	13	15
1132	Cluster of NADPH--cytochrome P450 reductase [Glycine max] (XP_003526551.1)	XP_003526551.1 [2]	77 kDa	0.39	1.2	[]	16	19
1134.2	bifunctional aspartate aminotransferase and glutamate/aspartate-prephenate aminotransferase [Glycine max]	XP_003525066.1	50 kDa	0.37	1.2	[]	13	16
1139.1	flowering locus K homology domain isoform X2 [Glycine max]	XP_003554280.1 (+1)	56 kDa	0.38	1.2	[]	14	17
1147	protein DJ-1 homolog B [Glycine max]	XP_003540482.1	47 kDa	0.37	1.2	[]	26	30
1171.1	uncharacterized protein LOC100798615 [Glycine max]	NP_001241047.1 (+1)	29 kDa	0.37	1.2	[]	13	16
1174	uncharacterized protein LOC100790839 [Glycine max]	NP_001239930.1 (+1)	24 kDa	0.33	1.2	[]	16	20
1186	(S)-2-hydroxy-acid oxidase GLO1 isoform X1 [Glycine max]	XP_014634287.1	41 kDa	0.17	1.2	[]	100	117
1187	Cluster of polyphenol oxidase A1, chloroplastic [Glycine max] (XP_003541548.2)	XP_003541548.2 [3]	70 kDa	0.44	1.2	[]	11	13
1187.2	polyphenol oxidase A1, chloroplastic [Glycine max]	XP_003529305.2	71 kDa	0.42	1.2	[]	8	10
1198.1	inosine-5'-monophosphate dehydrogenase [Glycine max]	XP_003532912.2	51 kDa	0.43	1.2	[]	9	11
1205	uncharacterized protein LOC100500117 [Glycine max]	NP_001237052.1	21 kDa	0.4	1.2	[]	19	22
1220	long chain acyl-CoA synthetase 6, peroxisomal [Glycine max]	XP_003535658.1	77 kDa	0.37	1.2	[]	13	16
1228.2	uncharacterized protein LOC100781853 precursor [Glycine max]	NP_001241992.1	?	0.44	1.2	[]	11	13
1245	Cluster of ubiquitin carboxyl-terminal hydrolase 14 [Glycine max] (XP_006592584.1)	XP_006592584.1 [2]	90 kDa	0.51	1.2	[]	4	5
1247	uncharacterized protein LOC100795901 precursor [Glycine max]	NP_001241618.1	30 kDa	0.29	1.2	[]	20	25
1252	pullulanase 1, chloroplastic [Glycine max]	XP_003536283.1 (+1)	106 kDa	0.44	1.2	[]	11	13
1256	PLAT domain-containing protein 3 [Glycine max]	XP_003538627.1	20 kDa	0.44	1.2	[]	13	15
1279	peptidyl-prolyl cis-trans isomerase FKBP16-3, chloroplastic [Glycine max]	XP_003537922.1 (+1)	25 kDa	0.44	1.2	[]	13	15
1334	putative glutathione S-transferase [Glycine max]	NP_001240954.1 (+1)	37 kDa	0.43	1.2	[]	9	11
1343	NADH dehydrogenase [ubiquinone] iron-sulfur protein 7, mitochondrial [Glycine max]	XP_003525988.1	23 kDa	0.51	1.2	[]	6	7
1367	PREDICTED: aldehyde dehydrogenase family 2 member B7, mitochondrial-like [Glycine max]	XP_003532011.1	?	0.33	1.2	[]	28	33
1371	uncharacterized protein LOC100306283 [Glycine max]	XP_003529088.1	8 kDa	0.43	1.2	[]	10	12
1395.2	insulin-degrading enzyme-like 1, peroxisomal isoform X1 [Glycine max]	XP_003554175.1	112 kDa	0.51	1.2	[]	4	5
1397	uncharacterized protein LOC100499822 [Glycine max]	NP_001236487.1	24 kDa	0.36	1.2	[]	25	29
1418	Cluster of uncharacterized protein LOC100527505 [Glycine max] (NP_001236995.1)	NP_001236995.1 [2]	11 kDa	0.43	1.2	[]	9	11
1418.1	uncharacterized protein LOC100527505 [Glycine max]	NP_001236995.1	11 kDa	0.43	1.2	[]	9	11
1421	lactoylglutathione lyase GLX1 isoform X1 [Glycine max]	XP_003522707.1	38 kDa	0.39	1.2	[]	18	21
1450	polygalacturonase [Glycine max]	XP_003547316.1	44 kDa	0.43	1.2	[]	10	12
1454	PREDICTED: uncharacterized protein LOC100306136 isoform X1 [Glycine max]	XP_014626801.1	?	0.42	1.2	[]	8	10
1460	uncharacterized protein LOC100807101 [Glycine max]	NP_001241269.1	37 kDa	0.43	1.2	[]	9	11
1469.2	DEAD-box ATP-dependent RNA helicase 8 [Glycine max]	XP_003521117.1	57 kDa	0.43	1.2	[]	9	11
1473	uncharacterized protein LOC100305718 precursor [Glycine max]	NP_001235727.1	20 kDa	0.35	1.2	[]	20	24
1491	eukaryotic translation initiation factor 3 subunit L [Glycine max]	XP_003526476.1 (+1)	61 kDa	0.51	1.2	[]	6	7
1514	Cluster of uncharacterized protein LOC100790426 [Glycine max] (NP_001241071.1)	NP_001241071.1 [3]	34 kDa	0.51	1.2	[]	5	6
1518	probable NAD(P)H dehydrogenase (quinone) FQR1-like 2 [Glycine max]	XP_003517248.1	28 kDa	0.43	1.2	[]	9	11
1533	Cluster of uncharacterized protein LOC100788470 [Glycine max] (NP_001241589.1)	NP_001241589.1 [2]	48 kDa	0.51	1.2	[]	4	5
1533.1	uncharacterized protein LOC100788470 [Glycine max]	NP_001241589.1	48 kDa	0.51	1.2	[]	4	5
1546	uncharacterized protein LOC100499940 [Glycine max]	NP_001238318.1	19 kDa	0.42	1.2	[]	8	10
1552	uncharacterized protein LOC100526972 [Glycine max]	NP_001236686.1	22 kDa	0.43	1.2	[]	10	12
1633	serine/threonine-protein phosphatase 2A 65 kDa regulatory subunit A beta isoform [Glycine max]	XP_014633360.1	65 kDa	0.28	1.2	[]	26	32
1639	non-specific lipid-transfer protein 2 [Glycine max]	XP_003552717.1	10 kDa	0.51	1.2	[]	6	7
1645	4-coumarate--CoA ligase-like 7-like [Glycine max]	NP_001243292.1	59 kDa	0.51	1.2	[]	5	6
1646	external alternative NAD(P)H-ubiquinone oxidoreductase B2, mitochondrial [Glycine max]	XP_003529293.1 (+1)	65 kDa	0.51	1.2	[]	6	7
1656.2	uncharacterized protein LOC100499839 [Glycine max]	NP_001236729.1 (+3)	24 kDa	0.51	1.2	[]	4	5
1657	PREDICTED: methylecgonone reductase-like [Glycine max]	XP_003548327.1	?	0.51	1.2	[]	6	7
1679	nicotinate phosphoribosyltransferase 2 [Glycine max]	XP_003524648.1 (+1)	62 kDa	0.51	1.2	[]	6	7
1693	anthranilate phosphoribosyltransferase, chloroplastic isoform X2 [Glycine max]	XP_003523084.1 (+1)	42 kDa	0.51	1.2	[]	6	7
1707	NAP1-related protein 2 isoform X2 [Glycine max]	XP_003523025.1 (+5)	30 kDa	0.51	1.2	[]	5	6
1734	nifU-like protein 4, mitochondrial [Glycine max]	XP_003556549.1	29 kDa	0.51	1.2	[]	5	6
1763	GDSL esterase/lipase APG [Glycine max]	XP_003531641.3	39 kDa	0.51	1.2	[]	5	6
1764	uncharacterized protein LOC100785008 [Glycine max]	XP_003532125.1 (+2)	28 kDa	0.51	1.2	[]	5	6
1781	proteasome activator subunit 4 [Glycine max]	XP_006586180.1 (+1)	204 kDa	0.51	1.2	[]	6	7
1784	uncharacterized protein LOC100792301 [Glycine max]	XP_003536474.1	22 kDa	0.51	1.2	[]	6	7
1788	glycogen phosphorylase 1 isoform X1 [Glycine max]	XP_006594571.1	114 kDa	0.51	1.2	[]	4	5
1795	uncharacterized protein LOC100817238 [Glycine max]	XP_006585770.1	109 kDa	0.51	1.2	[]	4	5
1854	aminoacylase-1 [Glycine max]	XP_003543794.1	50 kDa	0.51	1.2	[]	5	6
1865	TOM1-like protein 9 [Glycine max]	XP_003544671.1	73 kDa	0.51	1.2	[]	4	5
1866	uncharacterized protein LOC100809927 [Glycine max]	XP_003546591.1	60 kDa	0.51	1.2	[]	4	5
1884	uncharacterized protein LOC100803112 [Glycine max]	NP_001239839.1	24 kDa	0.51	1.2	[]	5	6
1894.1	putative 12-oxophytodienoate reductase 11 [Glycine max]	XP_003545002.1	44 kDa	0.51	1.2	[]	4	5
1906	ATPase ARSA2 [Glycine max]	XP_003521398.1 (+1)	40 kDa	0.51	1.2	[]	4	5
1915	purple acid phosphatase isoform X1 [Glycine max]	XP_014633868.1	33 kDa	0.51	1.2	[]	4	5
2000	Cluster of transportin-1 [Glycine max] (XP_003536725.1)	XP_003536725.1 [2]	99 kDa	0.51	1.2	[]	4	5
2010	arginine--tRNA ligase, cytoplasmic [Glycine max]	XP_006572930.1 (+1)	74 kDa	0.51	1.2	[]	4	5
2052	Cluster of uncharacterized protein LOC100527297 [Glycine max] (NP_001237745.1)	NP_001237745.1 [4]	23 kDa	0.51	1.2	[]	4	5
2177	ras-related protein RABF1 isoform X2 [Glycine max]	XP_003556244.1 (+1)	22 kDa	0.38	1.2	[]	15	18
2223	dynamin-related protein 1C [Glycine max]	XP_003525224.1	69 kDa	0.51	1.2	[]	4	5
11	Cluster of glutamine synthetase precursor isoform X1 [Glycine max] (XP_014620707.1)	XP_014620707.1 [2]	48 kDa	< 0.00010	1.3	T2S low, T6S high	529	712
17	Cluster of catalase [Glycine max] (NP_001240021.1)	NP_001240021.1 [4]	57 kDa	< 0.00010	1.3	T2S low, T6S high	386	514
17.1	catalase [Glycine max]	NP_001240021.1	57 kDa	0.00011	1.3	T2S low, T6S high	353	466
17.2	catalase-1/2 [Glycine max]	NP_001237556.1	57 kDa	0.013	1.3	[]	213	267
17.3	catalase-4 [Glycine max]	NP_001237571.1	57 kDa	0.00074	1.3	[]	335	430
17.4	catalase-3 [Glycine max]	NP_001235974.1	57 kDa	0.011	1.3	[]	195	248
21.3	granule bound starch synthase Ia [Glycine max]	NP_001237971.1 (+1)	67 kDa	0.41	1.3	[]	6	8
57	Cluster of tubulin alpha-3 chain [Glycine max] (XP_003524707.1)	XP_003524707.1 [8]	50 kDa	0.0088	1.3	[]	243	304
57.1	tubulin alpha-3 chain [Glycine max]	XP_003524707.1 (+1)	50 kDa	0.01	1.3	[]	138	183
57.4	tubulin alpha chain [Glycine max]	XP_003536570.1 (+1)	49 kDa	0.011	1.3	[]	148	194
86.1	glutamate decarboxylase [Glycine max]	XP_003548319.1	56 kDa	0.035	1.3	[]	91	120
105	Cluster of NADP-dependent malic enzyme [Glycine max] (XP_003516804.1)	XP_003516804.1 [8]	65 kDa	0.029	1.3	[]	144	182
105.2	NADP-dependent malic enzyme [Glycine max]	XP_003547744.1	65 kDa	0.035	1.3	[]	104	135
105.4	NADP-dependent malic enzyme isoform X2 [Glycine max]	XP_003522719.1	65 kDa	0.31	1.3	[]	13	17
131.2	50S ribosomal protein L12, chloroplastic [Glycine max]	XP_003540558.1	20 kDa	0.052	1.3	[]	112	141
143	Cluster of alpha-xylosidase 1 [Glycine max] (XP_003516826.1)	XP_003516826.1 [3]	103 kDa	0.046	1.3	[]	113	143
143.1	alpha-xylosidase 1 [Glycine max]	XP_003516826.1	103 kDa	0.04	1.3	[]	111	142
145.2	protein disulfide-isomerase [Glycine max]	XP_006581588.1	56 kDa	0.039	1.3	[]	96	125
146	Cluster of uncharacterized protein LOC100305993 precursor [Glycine max] (NP_001236014.1)	NP_001236014.1 [2]	?	0.029	1.3	[]	108	141
146.2	heme-binding protein 2 [Glycine max]	XP_003517945.1	26 kDa	0.028	1.3	[]	94	125
156.1	methylenetetrahydrofolate reductase 2 [Glycine max]	XP_003523478.1	67 kDa	0.083	1.3	[]	87	109
161	PREDICTED: aldehyde dehydrogenase family 2 member B4, mitochondrial [Glycine max]	XP_003527026.1	?	0.022	1.3	[]	115	151
171	Cluster of uncharacterized LOC100500326 precursor [Glycine max] (NP_001236394.1)	NP_001236394.1 [2]	?	0.012	1.3	[]	119	160
171.1	uncharacterized LOC100500326 precursor [Glycine max]	NP_001236394.1	?	0.034	1.3	[]	110	142
171.2	PREDICTED: auxin-binding protein ABP19a-like [Glycine max]	XP_003547722.1	?	0.025	1.3	[]	108	142
192.4	glutamine synthetase PR-2 [Glycine max]	XP_003528974.1	39 kDa	0.22	1.3	[]	22	29
199	Cluster of uncharacterized protein LOC100801737 [Glycine max] (NP_001242694.1)	NP_001242694.1 [4]	37 kDa	0.044	1.3	[]	88	115
199.1	uncharacterized protein LOC100801737 [Glycine max]	NP_001242694.1	37 kDa	0.11	1.3	[]	71	89
204	photosystem II protein H (chloroplast) [Glycine max]	YP_538794.1	8 kDa	0.031	1.3	[]	92	122
238	harpin binding protein 1 [Glycine max]	NP_001238106.1	28 kDa	0.073	1.3	[]	87	110
243.1	4-alpha-glucanotransferase DPE2 [Glycine max]	XP_003554099.1	111 kDa	0.06	1.3	[]	69	91
269	delta-aminolevulinic acid dehydratase, chloroplastic [Glycine max]	NP_001238737.1	?	0.051	1.3	[]	75	99
278.4	chaperonin CPN60-2, mitochondrial isoform X1 [Glycine max]	XP_003555721.1 (+1)	61 kDa	0.14	1.3	[]	53	67
296.1	40S ribosomal protein SA [Glycine max]	NP_001237424.1 (+1)	34 kDa	0.13	1.3	[]	58	73
299	Cluster of uncharacterized protein LOC100805999 [Glycine max] (NP_001242325.1)	NP_001242325.1 [2]	?	0.094	1.3	[]	56	73
338	Cluster of uncharacterized LOC100499911 [Glycine max] (NP_001237836.1)	NP_001237836.1 [2]	?	0.11	1.3	[]	51	66
338.1	uncharacterized LOC100499911 [Glycine max]	NP_001237836.1	?	0.13	1.3	[]	49	63
344	NADH dehydrogenase subunit 7 (chloroplast) [Glycine max]	YP_538812.1	46 kDa	0.082	1.3	[]	50	67
349	uncharacterized protein LOC100798965 [Glycine max]	XP_014625503.1	31 kDa	0.1	1.3	[]	53	69
350.1	DEAD-box ATP-dependent RNA helicase 56 [Glycine max]	XP_003522620.1 (+1)	48 kDa	0.13	1.3	[]	42	55
378.2	uncharacterized protein LOC100500457 [Glycine max]	NP_001238396.1	?	0.2	1.3	[]	35	44
401	soyasapogenol B glucuronide galactosyltransferase-like [Glycine max]	XP_003546674.1	56 kDa	0.12	1.3	[]	61	77
402.3	diaminopimelate decarboxylase 1, chloroplastic isoform X2 [Glycine max]	XP_003542519.2 (+2)	55 kDa	0.19	1.3	[]	24	32
404.2	phospho-2-dehydro-3-deoxyheptonate aldolase 1, chloroplastic [Glycine max]	XP_003519173.1	59 kDa	0.19	1.3	[]	24	32
409	Cluster of formate--tetrahydrofolate ligase [Glycine max] (XP_006589776.1)	XP_006589776.1 [3]	70 kDa	0.13	1.3	[]	49	63
409.2	formate--tetrahydrofolate ligase isoform X1 [Glycine max]	XP_003556553.1	67 kDa	0.14	1.3	[]	33	44
428	uncharacterized protein LOC100789900 [Glycine max]	XP_003525805.1	44 kDa	0.17	1.3	[]	41	52
439	Cluster of glutathione reductase, cytosolic isoform X1 [Glycine max] (XP_006599444.1)	XP_006599444.1 [3]	55 kDa	0.15	1.3	[]	35	46
439.1	glutathione reductase, cytosolic isoform X1 [Glycine max]	XP_006599444.1 (+1)	55 kDa	0.15	1.3	[]	34	45
446.2	phosphoglucan phosphatase DSP4, amyloplastic isoform X1 [Glycine max]	XP_003556295.1	42 kDa	0.14	1.3	[]	32	43
450	Cluster of uncharacterized protein LOC100810662 [Glycine max] (XP_003531756.1)	XP_003531756.1 [3]	32 kDa	0.11	1.3	[]	42	56
450.1	uncharacterized protein LOC100810662 [Glycine max]	XP_003531756.1	32 kDa	0.13	1.3	[]	36	48
454	Cluster of adenylate kinase 4 [Glycine max] (XP_003549845.1)	XP_003549845.1 [2]	27 kDa	0.17	1.3	[]	40	51
454.2	adenylate kinase 4 [Glycine max]	XP_003525692.1	27 kDa	0.15	1.3	[]	35	46
470.1	T-complex protein 1 subunit eta [Glycine max]	XP_003519475.1	60 kDa	0.13	1.3	[]	36	48
470.2	T-complex protein 1 subunit eta [Glycine max]	XP_003545509.1	60 kDa	0.15	1.3	[]	36	47
482	osmotin-like protein [Glycine max]	XP_003539684.1	26 kDa	0.14	1.3	[]	45	58
483.1	flagellar radial spoke protein 5 isoform X1 [Glycine max]	XP_003543437.1	43 kDa	0.18	1.3	[]	35	45
513.2	PREDICTED: fumarylacetoacetase-like [Glycine max]	XP_014623505.1	?	0.2	1.3	[]	26	34
515	Cluster of 26S proteasome non-ATPase regulatory subunit 1 homolog A-like [Glycine max] (XP_003525214.1)	XP_003525214.1 [2]	109 kDa	0.16	1.3	[]	31	41
515.2	26S proteasome non-ATPase regulatory subunit 1 homolog A [Glycine max]	XP_003530934.1	110 kDa	0.2	1.3	[]	26	34
530.1	uncharacterized protein LOC100499951 [Glycine max]	NP_001238489.1	18 kDa	0.14	1.3	[]	33	44
532	Cluster of PREDICTED: 12-oxophytodienoate reductase 3 [Glycine max] (XP_003542357.1)	XP_003542357.1 [3]	?	0.18	1.3	[]	36	46
532.1	PREDICTED: 12-oxophytodienoate reductase 3 [Glycine max]	XP_003542357.1	?	0.17	1.3	[]	33	43
532.2	12-oxophytodienoate reductase 3 [Glycine max]	XP_003551128.1	44 kDa	0.14	1.3	[]	32	43
582	uncharacterized protein LOC100789895 [Glycine max]	XP_003557005.1	38 kDa	0.16	1.3	[]	32	42
590	Cluster of beta-hexosaminidase 1 [Glycine max] (XP_003552672.1)	XP_003552672.1 [3]	64 kDa	0.22	1.3	[]	31	39
590.2	beta-hexosaminidase 1 [Glycine max]	XP_003518662.1	63 kDa	0.23	1.3	[]	24	31
599	Cluster of eukaryotic translation initiation factor [Glycine max] (XP_006575314.1)	XP_006575314.1 [4]	86 kDa	0.22	1.3	[]	30	38
599.1	eukaryotic translation initiation factor [Glycine max]	XP_006575314.1	86 kDa	0.24	1.3	[]	27	34
631	Cluster of serine/threonine-protein phosphatase 2A 65 kDa regulatory subunit A beta isoform [Glycine max] (XP_003555890.1)	XP_003555890.1 [2]	66 kDa	0.15	1.3	[]	51	64
631.2	serine/threonine-protein phosphatase 2A 65 kDa regulatory subunit A beta isoform [Glycine max]	XP_006589702.1	65 kDa	0.14	1.3	[]	46	59
646.2	prohibitin-1, mitochondrial isoform X1 [Glycine max]	XP_006592010.1	32 kDa	0.24	1.3	[]	27	34
649	Cluster of uncharacterized protein LOC100805631 [Glycine max] (NP_001241639.1)	NP_001241639.1 [3]	17 kDa	0.23	1.3	[]	24	31
669.2	uncharacterized protein LOC100793242 [Glycine max]	NP_001242504.1	?	0.24	1.3	[]	19	25
675.1	uncharacterized protein LOC100305494 [Glycine max]	NP_001236197.1	20 kDa	0.27	1.3	[]	16	21
681	Cluster of uncharacterized protein LOC100813590 [Glycine max] (NP_001241963.1)	NP_001241963.1 [5]	38 kDa	0.31	1.3	[]	14	18
688	Cluster of uncharacterized protein LOC100796920 [Glycine max] (NP_001242868.1)	NP_001242868.1 [3]	?	0.21	1.3	[]	29	37
702	Cluster of probable N-acetyl-gamma-glutamyl-phosphate reductase, chloroplastic [Glycine max] (XP_003555702.1)	XP_003555702.1 [2]	43 kDa	0.23	1.3	[]	24	31
702.2	probable N-acetyl-gamma-glutamyl-phosphate reductase, chloroplastic [Glycine max]	XP_003529252.1	43 kDa	0.26	1.3	[]	22	28
718	Cluster of PREDICTED: peptidyl-prolyl cis-trans isomerase CYP37, chloroplastic-like [Glycine max] (XP_003527264.1)	XP_003527264.1 [2]	?	0.25	1.3	[]	21	27
718.1	PREDICTED: peptidyl-prolyl cis-trans isomerase CYP37, chloroplastic-like [Glycine max]	XP_003527264.1	?	0.29	1.3	[]	19	24
744	glucose-1-phosphate adenylyltransferase large subunit 1 isoform X1 [Glycine max]	XP_006577920.1	57 kDa	0.19	1.3	[]	23	31
748	Cluster of 26S proteasome non-ATPase regulatory subunit 8 homolog A [Glycine max] (XP_003531078.1)	XP_003531078.1 [2]	31 kDa	0.29	1.3	[]	19	24
748.2	uncharacterized protein LOC100785835 [Glycine max]	NP_001241171.1	31 kDa	0.27	1.3	[]	15	20
753.1	uncharacterized protein LOC100790249 [Glycine max]	XP_006592808.1	26 kDa	0.26	1.3	[]	22	28
771	probable 6-phosphogluconolactonase 4, chloroplastic [Glycine max]	XP_003523335.1	34 kDa	0.25	1.3	[]	21	27
786	Cluster of transcription factor Pur-alpha 1 [Glycine max] (XP_003529454.1)	XP_003529454.1 [2]	31 kDa	0.27	1.3	[]	15	20
798.1	probable aspartyl protease At4g16563 [Glycine max]	XP_003553619.1	51 kDa	0.24	1.3	[]	19	25
843	Cluster of uncharacterized LOC100306196 [Glycine max] (NP_001235260.1)	NP_001235260.1 [2]	?	0.24	1.3	[]	19	25
843.1	uncharacterized LOC100306196 [Glycine max]	NP_001235260.1	?	0.29	1.3	[]	19	24
851.1	spermidine synthase [Glycine max]	XP_003532012.1	37 kDa	0.35	1.3	[]	9	12
864	uncharacterized protein LOC100305514 [Glycine max]	NP_001236448.1 (+1)	16 kDa	0.28	1.3	[]	18	23
901	Cluster of PREDICTED: 1,2-dihydroxy-3-keto-5-methylthiopentene dioxygenase 2 [Glycine max] (XP_003536510.1)	XP_003536510.1 [2]	?	0.3	1.3	[]	12	16
901.1	PREDICTED: 1,2-dihydroxy-3-keto-5-methylthiopentene dioxygenase 2 [Glycine max]	XP_003536510.1	?	0.35	1.3	[]	10	13
915	aspartyl protease AED3 [Glycine max]	XP_003522749.1	47 kDa	0.29	1.3	[]	19	24
927.2	cycloartenol-C-24-methyltransferase isoform X1 [Glycine max]	XP_003540589.1 (+1)	39 kDa	0.41	1.3	[]	6	8
938.2	ferredoxin-thioredoxin reductase, variable chain [Glycine max]	XP_003524574.1	16 kDa	0.41	1.3	[]	6	8
949	monooxygenase 2 isoform X1 [Glycine max]	XP_003516652.1	47 kDa	0.28	1.3	[]	18	23
952.1	L-ascorbate oxidase homolog [Glycine max]	XP_006596528.1	61 kDa	0.35	1.3	[]	10	13
980.1	mitogen-activated protein kinase homolog MMK1 isoform X1 [Glycine max]	XP_003529369.1 (+1)	50 kDa	0.32	1.3	[]	15	19
981.1	glycine-rich RNA-binding protein 4, mitochondrial [Glycine max]	XP_003552565.1	25 kDa	0.35	1.3	[]	10	13
983	Cluster of acetylglutamate kinase, chloroplastic [Glycine max] (XP_003526445.1)	XP_003526445.1 [2]	36 kDa	0.32	1.3	[]	15	19
983.1	acetylglutamate kinase, chloroplastic [Glycine max]	XP_003526445.1	36 kDa	0.32	1.3	[]	15	19
983.2	acetylglutamate kinase, chloroplastic [Glycine max]	XP_006578185.1	36 kDa	0.32	1.3	[]	15	19
986	uncharacterized protein LOC100500224 isoform 1 [Glycine max]	NP_001234945.1	24 kDa	0.24	1.3	[]	18	24
1046.1	uncharacterized protein LOC100782594 [Glycine max]	XP_006604293.1	35 kDa	0.28	1.3	[]	18	23
1047	Cluster of isocitrate dehydrogenase [NAD] regulatory subunit 1, mitochondrial isoform X1 [Glycine max] (XP_003520034.1)	XP_003520034.1 [4]	40 kDa	0.31	1.3	[]	13	17
1047.1	isocitrate dehydrogenase [NAD] regulatory subunit 1, mitochondrial isoform X1 [Glycine max]	XP_003520034.1 (+2)	40 kDa	0.31	1.3	[]	13	17
1047.2	isocitrate dehydrogenase [NAD] regulatory subunit 1, mitochondrial [Glycine max]	XP_003544718.1	40 kDa	0.35	1.3	[]	10	13
1050	geranylgeranyl pyrophosphate synthase-related protein, chloroplastic-like [Glycine max]	NP_001242759.1	37 kDa	0.31	1.3	[]	14	18
1052	prohibitin-3, mitochondrial [Glycine max]	XP_003531805.1	30 kDa	0.36	1.3	[]	11	14
1060.1	uncharacterized protein LOC100799124 [Glycine max]	NP_001241034.1	28 kDa	0.31	1.3	[]	14	18
1075	uncharacterized protein LOC100809668 [Glycine max]	NP_001241318.1	38 kDa	0.19	1.3	[]	32	41
1101	Cluster of protein translocase subunit SecA, chloroplastic [Glycine max] (XP_006574521.1)	XP_006574521.1 [3]	114 kDa	0.31	1.3	[]	14	18
1101.1	protein translocase subunit SecA, chloroplastic [Glycine max]	XP_006574521.1	114 kDa	0.31	1.3	[]	14	18
1111	Cluster of 50S ribosomal protein L4, chloroplastic [Glycine max] (XP_003521064.1)	XP_003521064.1 [2]	34 kDa	0.32	1.3	[]	15	19
1118	Cluster of fumarate hydratase 1, mitochondrial [Glycine max] (XP_003518952.1)	XP_003518952.1 [2]	53 kDa	0.31	1.3	[]	14	18
1118.1	fumarate hydratase 1, mitochondrial [Glycine max]	XP_003518952.1	53 kDa	0.31	1.3	[]	13	17
1124	V-type proton ATPase subunit d2 [Glycine max]	XP_003534461.1	41 kDa	0.31	1.3	[]	13	17
1126	sorbitol dehydrogenase [Glycine max]	XP_003548224.1	39 kDa	0.31	1.3	[]	13	17
1139	Cluster of flowering locus K homology domain isoform X2 [Glycine max] (XP_003554280.1)	XP_003554280.1 [3]	56 kDa	0.31	1.3	[]	14	18
1144	uncharacterized protein LOC100815202 [Glycine max]	NP_001240161.1	38 kDa	0.31	1.3	[]	13	17
1148	Cluster of caffeoyl-CoA O-methyltransferase [Glycine max] (XP_003518701.2)	XP_003518701.2 [2]	37 kDa	0.35	1.3	[]	9	12
1148.1	caffeoyl-CoA O-methyltransferase [Glycine max]	XP_003518701.2	37 kDa	0.35	1.3	[]	9	12
1148.2	caffeoyl-CoA O-methyltransferase [Glycine max]	XP_003529403.3	28 kDa	0.35	1.3	[]	9	12
1149	uncharacterized protein LOC100306266 [Glycine max]	NP_001236243.1	18 kDa	0.41	1.3	[]	6	8
1199	Cluster of membrane steroid-binding protein 1 [Glycine max] (XP_006587323.1)	XP_006587323.1 [2]	24 kDa	0.22	1.3	[]	23	30
1236	carboxymethylenebutenolidase homolog [Glycine max]	XP_003527587.1	34 kDa	0.35	1.3	[]	10	13
1245.1	ubiquitin carboxyl-terminal hydrolase 14 [Glycine max]	XP_006592584.1	90 kDa	0.51	1.3	[]	3	4
1248	uncharacterized protein LOC100798328 [Glycine max]	NP_001242355.1	45 kDa	0.36	1.3	[]	11	14
1264	protein trichome birefringence-like 38 [Glycine max]	XP_006597476.1	41 kDa	0.35	1.3	[]	10	13
1274	ATP-dependent Clp protease proteolytic subunit 6, chloroplastic [Glycine max]	XP_003537887.1	29 kDa	0.3	1.3	[]	12	16
1278	mitochondrial import receptor subunit TOM40-1 [Glycine max]	XP_003530931.1	35 kDa	0.41	1.3	[]	7	9
1295	proline--tRNA ligase, cytoplasmic [Glycine max]	XP_003521619.1	59 kDa	0.35	1.3	[]	10	13
1302	Cluster of protein CDI-like [Glycine max] (NP_001304415.1)	NP_001304415.1 [3]	?	0.36	1.3	[]	11	14
1302.1	protein CDI-like [Glycine max]	NP_001304415.1 (+1)	?	0.36	1.3	[]	11	14
1305	cyanate hydratase [Glycine max]	NP_001235635.1	19 kDa	0.31	1.3	[]	14	18
1347	Cluster of putative cyclase precursor [Glycine max] (NP_001240897.1)	NP_001240897.1 [2]	28 kDa	0.24	1.3	[]	18	24
1347.1	putative cyclase precursor [Glycine max]	NP_001240897.1	28 kDa	0.24	1.3	[]	18	24
1360.1	galactokinase [Glycine max]	XP_006600385.1	54 kDa	0.35	1.3	[]	10	13
1372	uncharacterized protein LOC100500182 precursor [Glycine max]	NP_001238094.1 (+1)	17 kDa	0.41	1.3	[]	6	8
1377	uncharacterized protein LOC100809400 [Glycine max]	NP_001241241.1	34 kDa	0.36	1.3	[]	11	14
1414	thioredoxin [Glycine max]	NP_001237440.1	15 kDa	0.41	1.3	[]	7	9
1417	Cluster of pyrophosphate--fructose 6-phosphate 1-phosphotransferase subunit beta [Glycine max] (XP_003547272.1)	XP_003547272.1 [2]	61 kDa	0.41	1.3	[]	6	8
1422	KH domain-containing protein HEN4 [Glycine max]	XP_014627270.1	58 kDa	0.35	1.3	[]	9	12
1430	PREDICTED: aldehyde dehydrogenase family 2 member B7, mitochondrial-like [Glycine max]	XP_003517756.1	?	0.22	1.3	[]	31	39
1432	protein KINESIN LIGHT CHAIN-RELATED 1 [Glycine max]	XP_003525334.1 (+1)	61 kDa	0.35	1.3	[]	9	12
1447	Cluster of proline--tRNA ligase, chloroplastic/mitochondrial [Glycine max] (XP_003533984.1)	XP_003533984.1 [2]	62 kDa	0.35	1.3	[]	9	12
1447.1	proline--tRNA ligase, chloroplastic/mitochondrial [Glycine max]	XP_003533984.1	62 kDa	0.35	1.3	[]	9	12
1461	uncharacterized protein LOC100808286 [Glycine max]	NP_001242252.1	?	0.41	1.3	[]	7	9
1468.2	3-dehydroquinate synthase isoform X1 [Glycine max]	XP_014619379.1 (+1)	46 kDa	0.41	1.3	[]	7	9
1538	probable acetyl-CoA acetyltransferase, cytosolic 2 [Glycine max]	XP_006584106.1	42 kDa	0.3	1.3	[]	12	16
1548	Cluster of serine/threonine-protein phosphatase PP2A-4 catalytic subunit isoform X1 [Glycine max] (XP_003533904.1)	XP_003533904.1 [4]	36 kDa	0.41	1.3	[]	7	9
1563	uncharacterized protein LOC100820628 [Glycine max]	NP_001242483.1 (+1)	26 kDa	0.51	1.3	[]	3	4
1574	1-aminocyclopropane-1-carboxylate oxidase homolog 4 [Glycine max]	XP_003529214.1	44 kDa	0.41	1.3	[]	7	9
1592	stem-specific protein TSJT1 [Glycine max]	XP_003529615.1	25 kDa	0.41	1.3	[]	7	9
1598	uncharacterized protein LOC100499987 [Glycine max]	NP_001235237.1 (+1)	16 kDa	0.51	1.3	[]	3	4
1601	Cluster of vesicle-associated membrane protein 722 [Glycine max] (XP_003532299.1)	XP_003532299.1 [4]	25 kDa	0.41	1.3	[]	7	9
1601.1	vesicle-associated membrane protein 722 [Glycine max]	XP_003532299.1	25 kDa	0.51	1.3	[]	3	4
1629	lachrymatory-factor synthase [Glycine max]	XP_003516820.1	19 kDa	0.41	1.3	[]	6	8
1636	kunitz-type trypsin inhibitor precursor [Glycine max]	NP_001236001.1	23 kDa	0.41	1.3	[]	6	8
1648	probable nucleoredoxin 1 [Glycine max]	XP_003532006.1	64 kDa	0.51	1.3	[]	3	4
1651	chaperonin CPN60-like 2, mitochondrial [Glycine max]	XP_006583012.1	61 kDa	0.3	1.3	[]	12	16
1656	Cluster of uncharacterized protein LOC100796598 [Glycine max] (XP_006581209.1)	XP_006581209.1 [5]	25 kDa	0.41	1.3	[]	7	9
1671	endoribonuclease YBEY, chloroplastic isoform X2 [Glycine max]	XP_003544672.1	65 kDa	0.41	1.3	[]	6	8
1684	sec-independent protein translocase protein TATB, chloroplastic [Glycine max]	XP_003556118.3	25 kDa	0.35	1.3	[]	10	13
1696	eukaryotic translation initiation factor isoform X2 [Glycine max]	XP_003535996.1 (+1)	23 kDa	0.41	1.3	[]	7	9
1704.1	phenylalanine--tRNA ligase alpha subunit, cytoplasmic [Glycine max]	XP_003537873.1	56 kDa	0.51	1.3	[]	3	4
1731	uncharacterized protein LOC100814615 [Glycine max]	NP_001239751.1 (+3)	35 kDa	0.41	1.3	[]	6	8
1767	valine--tRNA ligase, chloroplastic/mitochondrial 2 isoform X1 [Glycine max]	XP_003550098.1	111 kDa	0.51	1.3	[]	3	4
1803	protein argonaute 18 [Glycine max]	XP_006602538.1	34 kDa	0.51	1.3	[]	3	4
1887	nudix hydrolase 3 [Glycine max]	XP_003543339.1	87 kDa	0.51	1.3	[]	3	4
1891	aldehyde dehydrogenase family 3 member H1 isoform X1 [Glycine max]	XP_003544698.1	54 kDa	0.51	1.3	[]	3	4
1898	uncharacterized protein LOC100306173 [Glycine max]	NP_001238715.1 (+1)	21 kDa	0.51	1.3	[]	3	4
1907	fasciclin-like arabinogalactan protein 15 [Glycine max]	XP_003521503.1 (+1)	50 kDa	0.51	1.3	[]	3	4
1983	serine--tRNA ligase, chloroplastic/mitochondrial isoform X1 [Glycine max]	XP_003522784.1	56 kDa	0.51	1.3	[]	3	4
1987	GRF1-interacting factor 3 [Glycine max]	XP_014624612.1 (+1)	22 kDa	0.51	1.3	[]	3	4
1999	Cluster of uncharacterized protein LOC100527337 [Glycine max] (NP_001238404.1)	NP_001238404.1 [3]	25 kDa	0.51	1.3	[]	3	4
1999.1	uncharacterized protein LOC100527337 [Glycine max]	NP_001238404.1	25 kDa	0.51	1.3	[]	3	4
2000.1	transportin-1 [Glycine max]	XP_003536725.1	99 kDa	0.51	1.3	[]	3	4
2016	serine-threonine kinase receptor-associated protein [Glycine max]	XP_003524526.1 (+1)	38 kDa	0.51	1.3	[]	3	4
2018	methionine--tRNA ligase, chloroplastic/mitochondrial [Glycine max]	XP_003536765.1 (+1)	68 kDa	0.51	1.3	[]	3	4
2023	kunitz-type trypsin inhibitor KTI1-like [Glycine max]	XP_003532235.1	23 kDa	0.51	1.3	[]	3	4
2025	probable steroid-binding protein 3 [Glycine max]	XP_003522349.1	11 kDa	0.51	1.3	[]	3	4
2026.1	cysteine proteinase 15A [Glycine max]	XP_003523684.1	40 kDa	0.51	1.3	[]	3	4
2039	acetyl-CoA carboxylase carboxyltransferase beta subunit (chloroplast) [Glycine max]	YP_538774.1	49 kDa	0.51	1.3	[]	3	4
2063	uncharacterized protein LOC100305716 isoform X1 [Glycine max]	XP_006584473.1	15 kDa	0.51	1.3	[]	3	4
2094	phenolic glucoside malonyltransferase 1 [Glycine max]	XP_003554894.2	53 kDa	0.51	1.3	[]	3	4
11.1	glutamine synthetase precursor isoform X1 [Glycine max]	XP_014620707.1	48 kDa	< 0.00010	1.4	T2S low, T6S high	494	681
146.1	uncharacterized protein LOC100305993 precursor [Glycine max]	NP_001236014.1	?	0.021	1.4	[]	94	127
184.2	aconitate hydratase, cytoplasmic [Glycine max]	XP_003527493.1	107 kDa	0.03	1.4	[]	78	106
199.2	uncharacterized protein LOC100780391 [Glycine max]	NP_001240189.1	38 kDa	0.056	1.4	[]	60	81
243	Cluster of 4-alpha-glucanotransferase DPE2 [Glycine max] (XP_003554099.1)	XP_003554099.1 [2]	111 kDa	0.016	1.4	[]	69	99
243.2	4-alpha-glucanotransferase DPE2 isoform X1 [Glycine max]	XP_006576763.1	112 kDa	0.034	1.4	[]	54	77
263.1	uncharacterized protein LOC100797023 [Glycine max]	NP_001240145.1	41 kDa	0.22	1.4	[]	15	21
316.6	14-3-3 protein SGF14p [Glycine max]	NP_001304370.1	30 kDa	0.25	1.4	[]	13	18
322	photosystem I reaction center subunit psaK, chloroplastic [Glycine max]	XP_003533844.1 (+1)	13 kDa	0.037	1.4	[]	57	80
330	Cluster of calvin cycle protein CP12-2, chloroplastic [Glycine max] (XP_003535935.1)	XP_003535935.1 [2]	14 kDa	0.013	1.4	[]	72	104
330.2	calvin cycle protein CP12-1, chloroplastic [Glycine max]	XP_003518788.1	14 kDa	0.027	1.4	[]	63	89
339	9-divinyl ether synthase-like [Glycine max]	NP_001304496.1	54 kDa	0.047	1.4	[]	48	68
350	Cluster of DEAD-box ATP-dependent RNA helicase 56 [Glycine max] (XP_003522620.1)	XP_003522620.1 [4]	48 kDa	0.07	1.4	[]	44	61
404	Cluster of phospho-2-dehydro-3-deoxyheptonate aldolase 2, chloroplastic [Glycine max] (XP_003545685.1)	XP_003545685.1 [2]	55 kDa	0.085	1.4	[]	39	54
404.1	phospho-2-dehydro-3-deoxyheptonate aldolase 2, chloroplastic [Glycine max]	XP_003545685.1	55 kDa	0.12	1.4	[]	34	46
408.1	uncharacterized protein LOC100812934 [Glycine max]	NP_001240946.1	30 kDa	0.1	1.4	[]	40	54
408.2	PREDICTED: 29 kDa ribonucleoprotein A, chloroplastic [Glycine max]	XP_003535181.1	?	0.11	1.4	[]	36	49
409.1	formate--tetrahydrofolate ligase [Glycine max]	XP_006589776.1 (+1)	70 kDa	0.12	1.4	[]	34	46
417	Cluster of acetyl-coenzyme A synthetase, chloroplastic/glyoxysomal [Glycine max] (XP_003553322.1)	XP_003553322.1 [5]	84 kDa	0.21	1.4	[]	20	27
417.1	acetyl-coenzyme A synthetase, chloroplastic/glyoxysomal [Glycine max]	XP_003553322.1	84 kDa	0.2	1.4	[]	19	26
417.2	acetyl-coenzyme A synthetase, chloroplastic/glyoxysomal isoform X1 [Glycine max]	XP_014624570.1 (+3)	84 kDa	0.16	1.4	[]	18	26
435	Cluster of probable glutathione S-transferase [Glycine max] (NP_001304556.1)	NP_001304556.1 [2]	26 kDa	0.056	1.4	[]	54	74
435.1	probable glutathione S-transferase [Glycine max]	NP_001304556.1	26 kDa	0.047	1.4	[]	48	68
439.2	glutathione reductase, cytosolic [Glycine max]	XP_006574764.1	54 kDa	0.15	1.4	[]	28	38
470	Cluster of T-complex protein 1 subunit eta [Glycine max] (XP_003519475.1)	XP_003519475.1 [2]	60 kDa	0.11	1.4	[]	36	49
483	Cluster of flagellar radial spoke protein 5 isoform X1 [Glycine max] (XP_003543437.1)	XP_003543437.1 [3]	43 kDa	0.11	1.4	[]	37	50
496	26S proteasome regulatory subunit 7 [Glycine max]	XP_003547975.1 (+1)	48 kDa	0.12	1.4	[]	34	46
508.2	uncharacterized protein LOC100499679 [Glycine max]	NP_001238239.1	?	0.13	1.4	[]	29	40
515.1	26S proteasome non-ATPase regulatory subunit 1 homolog A-like [Glycine max]	XP_003525214.1	109 kDa	0.16	1.4	[]	24	33
544.1	pyruvate dehydrogenase E1 component subunit alpha-1, mitochondrial [Glycine max]	XP_003519292.1	43 kDa	0.21	1.4	[]	20	27
599.2	eukaryotic translation initiation factor [Glycine max]	XP_003549535.1	87 kDa	0.15	1.4	[]	23	32
600.2	ubiquitin-activating enzyme E1 1 [Glycine max]	XP_003518319.2	121 kDa	0.18	1.4	[]	16	23
607	uncharacterized protein LOC100817823 isoform X1 [Glycine max]	XP_003520281.1 (+1)	47 kDa	0.16	1.4	[]	25	34
614.2	copper transport protein ATX1 [Glycine max]	XP_003556271.1	8 kDa	0.21	1.4	[]	20	27
645	PREDICTED: uncharacterized protein LOC100809492 isoform X1 [Glycine max]	XP_006576246.1	?	0.12	1.4	[]	28	39
646	Cluster of prohibitin-1, mitochondrial [Glycine max] (XP_006592856.1)	XP_006592856.1 [3]	37 kDa	0.15	1.4	[]	28	38
649.2	uncharacterized protein LOC100500231 [Glycine max]	NP_001235055.1 (+1)	17 kDa	0.19	1.4	[]	17	24
688.1	uncharacterized protein LOC100796920 [Glycine max]	NP_001242868.1	?	0.18	1.4	[]	21	29
688.2	uncharacterized protein LOC100783465 [Glycine max]	NP_001240197.1	38 kDa	0.27	1.4	[]	9	13
692	Cluster of PREDICTED: asparagine synthetase, root [glutamine-hydrolyzing] [Glycine max] (XP_003519256.1)	XP_003519256.1 [3]	?	0.13	1.4	[]	24	34
692.1	PREDICTED: asparagine synthetase, root [glutamine-hydrolyzing] [Glycine max]	XP_003519256.1	?	0.18	1.4	[]	22	30
692.2	asparagine synthetase 2 [Glycine max]	NP_001235721.1	?	0.16	1.4	[]	19	27
702.1	probable N-acetyl-gamma-glutamyl-phosphate reductase, chloroplastic [Glycine max]	XP_003555702.1	43 kDa	0.17	1.4	[]	20	28
708	Cluster of 50S ribosomal protein L18, chloroplastic [Glycine max] (XP_003546534.1)	XP_003546534.1 [2]	18 kDa	0.16	1.4	[]	24	33
708.2	uncharacterized protein LOC100306308 [Glycine max]	NP_001236805.1	?	0.25	1.4	[]	13	18
709.1	pyrophosphate--fructose 6-phosphate 1-phosphotransferase subunit alpha [Glycine max]	XP_003555655.1	68 kDa	0.16	1.4	[]	19	27
709.2	pyrophosphate--fructose 6-phosphate 1-phosphotransferase subunit alpha [Glycine max]	XP_003529192.1	67 kDa	0.17	1.4	[]	20	28
748.1	26S proteasome non-ATPase regulatory subunit 8 homolog A [Glycine max]	XP_003531078.1	31 kDa	0.19	1.4	[]	17	24
762	uncharacterized protein LOC100818968 [Glycine max]	XP_003526620.1	49 kDa	0.17	1.4	[]	20	28
766.1	stromal processing peptidase, chloroplastic [Glycine max]	XP_003537738.1	140 kDa	0.19	1.4	[]	17	24
770.2	probable 3-hydroxyisobutyrate dehydrogenase-like 1, mitochondrial [Glycine max]	XP_003525289.2	35 kDa	0.34	1.4	[]	8	11
786.1	transcription factor Pur-alpha 1 [Glycine max]	XP_003529454.1	31 kDa	0.21	1.4	[]	14	20
786.2	transcription factor Pur-alpha 1-like isoform 1 [Glycine max]	NP_001241408.1	32 kDa	0.21	1.4	[]	14	20
843.2	PREDICTED: uncharacterized protein LOC100306196 isoform X1 [Glycine max]	XP_006582837.1	?	0.25	1.4	[]	13	18
851	Cluster of spermidine synthase [Glycine max] (XP_003532012.1)	XP_003532012.1 [2]	37 kDa	0.29	1.4	[]	11	15
856	glutathione S-transferase GST 25 [Glycine max]	NP_001235036.1	25 kDa	0.16	1.4	[]	19	27
866	uncharacterized protein LOC100305645 [Glycine max]	NP_001238465.1	15 kDa	0.29	1.4	[]	11	15
878.2	GDSL esterase/lipase At5g33370 [Glycine max]	XP_003521784.1	40 kDa	0.33	1.4	[]	7	10
922	ATPase ARSA1 [Glycine max]	XP_003556239.1 (+2)	44 kDa	0.17	1.4	[]	20	28
945	Cluster of S-formylglutathione hydrolase [Glycine max] (XP_014618589.1)	XP_014618589.1 [2]	32 kDa	0.21	1.4	[]	14	20
945.2	S-formylglutathione hydrolase [Glycine max]	XP_003519088.1	32 kDa	0.29	1.4	[]	11	15
971.2	uncharacterized protein LOC100810842 [Glycine max]	NP_001242237.1	?	0.28	1.4	[]	10	14
990	putative GDP-L-fucose synthase 2 [Glycine max]	XP_003552287.1	36 kDa	0.23	1.4	[]	17	23
1010.2	nucleoid-associated protein At4g30620, chloroplastic [Glycine max]	XP_003540114.1	21 kDa	0.26	1.4	[]	14	19
1033	Cluster of stem-specific protein TSJT1 [Glycine max] (XP_003536502.1)	XP_003536502.1 [2]	27 kDa	0.18	1.4	[]	16	23
1033.1	stem-specific protein TSJT1 [Glycine max]	XP_003536502.1	27 kDa	0.22	1.4	[]	16	22
1033.2	uncharacterized protein LOC100526912 [Glycine max]	NP_001235880.1	?	0.24	1.4	[]	12	17
1069	uncharacterized protein LOC100790141 [Glycine max]	NP_001240893.1 (+2)	30 kDa	0.28	1.4	[]	10	14
1070	Cluster of uncharacterized protein LOC100782198 [Glycine max] (NP_001240274.1)	NP_001240274.1 [2]	44 kDa	0.24	1.4	[]	12	17
1097	ornithine carbamoyltransferase, chloroplastic [Glycine max]	XP_003523808.1	40 kDa	0.24	1.4	[]	12	17
1099.2	anthranilate synthase alpha subunit 1, chloroplastic [Glycine max]	XP_006601954.1	65 kDa	0.4	1.4	[]	5	7
1104.2	subtilisin-like protease SBT1.7 [Glycine max]	XP_006579932.1	80 kDa	0.34	1.4	[]	8	11
1111.1	50S ribosomal protein L4, chloroplastic [Glycine max]	XP_003521064.1	34 kDa	0.26	1.4	[]	14	19
1114.1	glutamate--tRNA ligase, cytoplasmic [Glycine max]	XP_003536004.1	83 kDa	0.29	1.4	[]	11	15
1134	Cluster of bifunctional aspartate aminotransferase and glutamate/aspartate-prephenate aminotransferase [Glycine max] (XP_003531365.1)	XP_003531365.1 [2]	50 kDa	0.26	1.4	[]	14	19
1134.1	bifunctional aspartate aminotransferase and glutamate/aspartate-prephenate aminotransferase [Glycine max]	XP_003531365.1	50 kDa	0.25	1.4	[]	13	18
1169	uricase-2 isozyme 2 isoform X1 [Glycine max]	XP_006605278.1 (+1)	36 kDa	0.29	1.4	[]	11	15
1199.1	membrane steroid-binding protein 1 [Glycine max]	XP_006587323.1	24 kDa	0.2	1.4	[]	19	26
1232	uncharacterized protein LOC100807968 [Glycine max]	NP_001239798.1 (+2)	42 kDa	0.29	1.4	[]	11	15
1240	uncharacterized protein LOC100305903 [Glycine max]	NP_001238494.1	21 kDa	0.21	1.4	[]	14	20
1253	uncharacterized protein LOC100500327 [Glycine max]	NP_001236408.1	10 kDa	0.27	1.4	[]	9	13
1258	uncharacterized protein LOC100499948 [Glycine max]	NP_001238446.1	11 kDa	0.4	1.4	[]	5	7
1277	remorin family protein [Glycine max]	NP_001236279.1	21 kDa	0.19	1.4	[]	17	24
1315	subtilisin-like protease Glyma18g48580 [Glycine max]	XP_006602865.1	86 kDa	0.19	1.4	[]	18	25
1325	uncharacterized protein LOC100783150 isoform X1 [Glycine max]	XP_006592168.1 (+2)	97 kDa	0.27	1.4	[]	9	13
1326	isoleucine--tRNA ligase, chloroplastic/mitochondrial [Glycine max]	XP_006600357.1	124 kDa	0.33	1.4	[]	7	10
1341	probable 2-carboxy-D-arabinitol-1-phosphatase [Glycine max]	XP_003539810.1	55 kDa	0.27	1.4	[]	9	13
1360	Cluster of galactokinase [Glycine max] (XP_006600385.1)	XP_006600385.1 [2]	54 kDa	0.28	1.4	[]	10	14
1413	uncharacterized protein LOC100527183 [Glycine max]	NP_001236108.1	24 kDa	0.34	1.4	[]	8	11
1446	Cluster of acetolactate synthase 3, chloroplastic [Glycine max] (XP_003528106.1)	XP_003528106.1 [2]	71 kDa	0.33	1.4	[]	7	10
1446.1	acetolactate synthase 3, chloroplastic [Glycine max]	XP_003528106.1	71 kDa	0.33	1.4	[]	7	10
1459	uncharacterized protein LOC100306050 precursor [Glycine max]	NP_001236775.1	17 kDa	0.34	1.4	[]	8	11
1469	Cluster of DEAD-box ATP-dependent RNA helicase 8 isoform X1 [Glycine max] (XP_003528862.1)	XP_003528862.1 [3]	58 kDa	0.27	1.4	[]	9	13
1507	NADH dehydrogenase subunit I (chloroplast) [Glycine max]	YP_538814.1	19 kDa	0.34	1.4	[]	8	11
1516	2-C-methyl-D-erythritol 2,4-cyclodiphosphate synthase, chloroplastic-like [Glycine max]	NP_001237894.1	24 kDa	0.27	1.4	[]	9	13
1534	PREDICTED: bifunctional L-3-cyanoalanine synthase/cysteine synthase 1, mitochondrial [Glycine max]	XP_003534555.1	?	0.29	1.4	[]	11	15
1535	PREDICTED: monothiol glutaredoxin-S17 [Glycine max]	XP_003542755.1	?	0.4	1.4	[]	5	7
1620	phenolic glucoside malonyltransferase 1 [Glycine max]	XP_003551761.1	50 kDa	0.4	1.4	[]	5	7
1640	uncharacterized protein LOC100500340 [Glycine max]	NP_001236566.1	12 kDa	0.33	1.4	[]	7	10
1680	uncharacterized protein LOC100788441 [Glycine max]	XP_003537411.1	17 kDa	0.22	1.4	[]	15	21
1685.1	protein TPLATE isoform X1 [Glycine max]	XP_003547667.1	129 kDa	0.4	1.4	[]	5	7
1757	low-temperature-induced cysteine proteinase [Glycine max]	XP_003523725.1	49 kDa	0.4	1.4	[]	5	7
1827	Cluster of remorin [Glycine max] (XP_003528866.1)	XP_003528866.1 [2]	22 kDa	0.27	1.4	[]	9	13
1827.1	remorin [Glycine max]	XP_003528866.1	22 kDa	0.27	1.4	[]	9	13
1834	heparanase-like protein 3 [Glycine max]	XP_014617520.1	59 kDa	0.4	1.4	[]	5	7
3	ribulose bisphosphate carboxylase small chain 4, chloroplastic [Glycine max]	NP_001241137.1	20 kDa	< 0.00010	1.5	T2S low, T6S high	985	1482
300.4	importin subunit alpha-2 [Glycine max]	XP_003521670.1	59 kDa	0.14	1.5	[]	15	23
302.2	probable UDP-arabinopyranose mutase 1 [Glycine max]	XP_003516432.1	42 kDa	0.011	1.5	[]	55	84
316.5	14-3-3 protein SGF14n [Glycine max]	NP_001238592.1	30 kDa	0.16	1.5	[]	13	20
330.1	calvin cycle protein CP12-2, chloroplastic [Glycine max]	XP_003535935.1	14 kDa	0.013	1.5	[]	68	99
332.2	carbamoyl-phosphate synthase large chain, chloroplastic [Glycine max]	XP_006597315.1	127 kDa	0.14	1.5	[]	20	29
338.2	phi class glutathione S-transferase [Glycine max]	NP_001239642.1	25 kDa	0.037	1.5	[]	33	51
350.2	DEAD-box ATP-dependent RNA helicase 56 [Glycine max]	XP_003528338.1 (+1)	48 kDa	0.052	1.5	[]	31	47
434	Cluster of uroporphyrinogen decarboxylase [Glycine max] (XP_003538500.1)	XP_003538500.1 [2]	43 kDa	0.052	1.5	[]	31	47
434.1	uroporphyrinogen decarboxylase [Glycine max]	XP_003538500.1	43 kDa	0.081	1.5	[]	27	40
434.2	uncharacterized protein LOC100800753 [Glycine max]	NP_001241559.1	43 kDa	0.062	1.5	[]	26	40
450.2	uncharacterized protein LOC100795565 isoform X1 [Glycine max]	XP_003530189.1 (+1)	32 kDa	0.14	1.5	[]	20	29
541	Cluster of serine carboxypeptidase-like 27 [Glycine max] (XP_003548016.1)	XP_003548016.1 [3]	56 kDa	0.084	1.5	[]	28	41
541.1	serine carboxypeptidase-like 27 [Glycine max]	XP_003548016.1	56 kDa	0.084	1.5	[]	28	41
555.1	adenylosuccinate synthetase 2, chloroplastic [Glycine max]	XP_003521188.1	53 kDa	0.087	1.5	[]	24	36
609	peptidyl-prolyl cis-trans isomerase GmCYP14 [Glycine max]	NP_001240987.1	28 kDa	0.087	1.5	[]	24	36
630.2	uncharacterized protein LOC100797461 [Glycine max]	NP_001241959.1 (+1)	23 kDa	0.32	1.5	[]	6	9
632	abscisate beta-glucosyltransferase [Glycine max]	XP_003518708.1	53 kDa	0.09	1.5	[]	20	31
633	Cluster of uncharacterized protein LOC100500578 isoform X1 [Glycine max] (XP_003524972.1)	XP_003524972.1 [2]	66 kDa	0.12	1.5	[]	17	26
677	serpin-ZX [Glycine max]	XP_003523896.1	43 kDa	0.15	1.5	[]	17	25
708.1	50S ribosomal protein L18, chloroplastic [Glycine max]	XP_003546534.1	18 kDa	0.15	1.5	[]	16	24
709	Cluster of pyrophosphate--fructose 6-phosphate 1-phosphotransferase subunit alpha [Glycine max] (XP_003555655.1)	XP_003555655.1 [2]	68 kDa	0.11	1.5	[]	20	30
718.2	PREDICTED: peptidyl-prolyl cis-trans isomerase CYP37, chloroplastic-like [Glycine max]	XP_003541117.1	?	0.14	1.5	[]	15	23
754	tripeptidyl-peptidase 2 isoform X1 [Glycine max]	XP_006599577.1 (+1)	146 kDa	0.087	1.5	[]	24	36
766	Cluster of stromal processing peptidase, chloroplastic [Glycine max] (XP_003537738.1)	XP_003537738.1 [2]	140 kDa	0.12	1.5	[]	17	26
766.2	stromal processing peptidase, chloroplastic [Glycine max]	XP_006573851.1	140 kDa	0.14	1.5	[]	15	23
788	26S proteasome regulatory subunit 4 homolog A [Glycine max]	XP_003521331.1 (+2)	50 kDa	0.079	1.5	[]	22	34
852	ATP sulfurylase 2 [Glycine max]	XP_006593708.1	54 kDa	0.11	1.5	[]	19	29
900.1	PREDICTED: uncharacterized protein LOC100499915 isoform X1 [Glycine max]	XP_006576173.1	?	0.2	1.5	[]	13	19
904	UDP-glucosyl transferase 73B2 [Glycine max]	XP_003518710.1	53 kDa	0.12	1.5	[]	17	26
945.1	S-formylglutathione hydrolase [Glycine max]	XP_014618589.1	32 kDa	0.19	1.5	[]	12	18
979	Cluster of uncharacterized protein LOC100801977 [Glycine max] (NP_001242631.1)	NP_001242631.1 [4]	?	0.16	1.5	[]	13	20
979.1	uncharacterized protein LOC100801977 [Glycine max]	NP_001242631.1 (+1)	?	0.16	1.5	[]	13	20
1001.3	carbonic anhydrase 2 [Glycine max]	XP_006585949.1	28 kDa	0.14	1.5	[]	15	23
1020	Cluster of pyruvate dehydrogenase E1 component subunit alpha-3, chloroplastic [Glycine max] (XP_014633217.1)	XP_014633217.1 [2]	48 kDa	0.19	1.5	[]	12	18
1020.1	pyruvate dehydrogenase E1 component subunit alpha-3, chloroplastic [Glycine max]	XP_014633217.1	48 kDa	0.18	1.5	[]	11	17
1020.2	pyruvate dehydrogenase E1 component subunit alpha-3, chloroplastic [Glycine max]	XP_014624295.1	48 kDa	0.22	1.5	[]	10	15
1036	glutamate--cysteine ligase, chloroplastic [Glycine max]	XP_006580590.1	57 kDa	0.17	1.5	[]	15	22
1077	spermatogenesis-associated protein 20 isoform X1 [Glycine max]	XP_003521544.1	91 kDa	0.23	1.5	[]	11	16
1078	uncharacterized protein LOC100798808 [Glycine max]	XP_003535753.1	20 kDa	0.17	1.5	[]	15	22
1087	PREDICTED: probable aldo-keto reductase 2 [Glycine max]	XP_014634737.1	?	0.18	1.5	[]	11	17
1131	omega-amidase, chloroplastic [Glycine max]	XP_003526043.1	39 kDa	0.19	1.5	[]	12	18
1189	4-hydroxy-tetrahydrodipicolinate synthase, chloroplastic [Glycine max]	XP_003534605.1 (+1)	40 kDa	0.26	1.5	[]	8	12
1219	ectonucleotide pyrophosphatase/phosphodiesterase family member 3 [Glycine max]	XP_003517374.1	51 kDa	0.13	1.5	[]	18	27
1222	tyrosine--tRNA ligase, chloroplastic/mitochondrial [Glycine max]	XP_003544330.1	54 kDa	0.23	1.5	[]	11	16
1255	Cluster of uncharacterized protein LOC100819858 [Glycine max] (NP_001241027.1)	NP_001241027.1 [2]	23 kDa	0.23	1.5	[]	11	16
1255.1	uncharacterized protein LOC100819858 [Glycine max]	NP_001241027.1	23 kDa	0.23	1.5	[]	11	16
1255.2	uncharacterized protein LOC100499753 [Glycine max]	NP_001235550.1	23 kDa	0.26	1.5	[]	8	12
1302.2	protein CDI [Glycine max]	XP_003540030.1	29 kDa	0.51	1.5	[]	2	3
1320	uncharacterized protein LOC100306108 [Glycine max]	NP_001237661.1	28 kDa	0.26	1.5	[]	8	12
1335	uncharacterized protein LOC100797326 [Glycine max]	NP_001240991.1	36 kDa	0.23	1.5	[]	11	16
1365	uncharacterized protein LOC100817183 [Glycine max]	XP_003556573.1	67 kDa	0.26	1.5	[]	8	12
1388	threonine--tRNA ligase, chloroplastic/mitochondrial 2 [Glycine max]	XP_006604617.1	75 kDa	0.32	1.5	[]	6	9
1442	uncharacterized protein LOC100500390 [Glycine max]	NP_001237307.1	?	0.32	1.5	[]	6	9
1480	uncharacterized protein LOC100803483 [Glycine max]	NP_001241075.1 (+1)	39 kDa	0.26	1.5	[]	8	12
1504	putative UDP-glucose glucosyltransferase [Glycine max]	XP_003555960.1	53 kDa	0.32	1.5	[]	6	9
1514.1	uncharacterized protein LOC100790426 [Glycine max]	NP_001241071.1 (+1)	34 kDa	0.39	1.5	[]	4	6
1558	UDP-arabinopyranose mutase 1 [Glycine max]	XP_003544006.1	40 kDa	0.12	1.5	[]	22	32
1568	Cluster of eukaryotic translation initiation factor 3 subunit G [Glycine max] (XP_003552007.1)	XP_003552007.1 [2]	32 kDa	0.39	1.5	[]	4	6
1601.2	vesicle-associated membrane protein 722 [Glycine max]	XP_006583934.1	25 kDa	0.51	1.5	[]	2	3
1643.2	NADPH--cytochrome P450 reductase [Glycine max]	XP_003541616.1	78 kDa	0.51	1.5	[]	2	3
1652	protein SUPPRESSOR OF QUENCHING 1, chloroplastic [Glycine max]	XP_006604788.1	117 kDa	0.32	1.5	[]	6	9
1654	alcohol dehydrogenase-like 7 isoform X1 [Glycine max]	XP_003519482.1 (+1)	42 kDa	0.32	1.5	[]	6	9
1689.1	uncharacterized protein LOC100809851 [Glycine max]	NP_001240878.1	42 kDa	0.51	1.5	[]	2	3
1719	Cluster of folylpolyglutamate synthase isoform X1 [Glycine max] (XP_006575516.1)	XP_006575516.1 [8]	61 kDa	0.51	1.5	[]	2	3
1719.1	folylpolyglutamate synthase isoform X1 [Glycine max]	XP_006575516.1 (+4)	61 kDa	0.51	1.5	[]	2	3
1719.2	folylpolyglutamate synthase isoform X3 [Glycine max]	XP_003552733.1 (+2)	60 kDa	0.51	1.5	[]	2	3
1736	peroxygenase 2 [Glycine max]	XP_014629519.1	27 kDa	0.51	1.5	[]	2	3
1837	MLO-like protein 1 [Glycine max]	XP_003522288.1	57 kDa	0.51	1.5	[]	2	3
1862	uncharacterized protein LOC100820080 [Glycine max]	XP_006585864.1	48 kDa	0.39	1.5	[]	4	6
1871	uncharacterized protein LOC100527586 [Glycine max]	NP_001238294.1	30 kDa	0.39	1.5	[]	4	6
1886	vacuolar-sorting protein BRO1 [Glycine max]	XP_003536645.1 (+1)	98 kDa	0.39	1.5	[]	4	6
1888	coatomer subunit zeta-1 isoform X2 [Glycine max]	XP_006585512.1	19 kDa	0.39	1.5	[]	4	6
1894	Cluster of putative 12-oxophytodienoate reductase 11 [Glycine max] (XP_003545002.1)	XP_003545002.1 [2]	44 kDa	0.39	1.5	[]	4	6
1904	glutathione S-transferase 24 [Glycine max]	NP_001236500.1	25 kDa	0.51	1.5	[]	2	3
1940.2	exocyst complex component SEC10b [Glycine max]	XP_003529859.1	91 kDa	0.51	1.5	[]	2	3
1950	probable serine protease EDA2 [Glycine max]	XP_014624399.1	55 kDa	0.39	1.5	[]	4	6
1963.1	uncharacterized protein LOC100500592 [Glycine max]	NP_001236515.1	?	0.51	1.5	[]	2	3
1976	uncharacterized protein LOC100810003 [Glycine max]	NP_001239728.1 (+1)	30 kDa	0.51	1.5	[]	2	3
1978	alternative oxidase 3, mitochondrial [Glycine max]	NP_001238460.1	?	0.32	1.5	[]	6	9
1981	uncharacterized protein LOC100794412 [Glycine max]	NP_001239862.1	28 kDa	0.39	1.5	[]	4	6
2024	glucan endo-1,3-beta-glucosidase 4 [Glycine max]	XP_003531243.1 (+1)	53 kDa	0.51	1.5	[]	2	3
2030	Cluster of abscisic-aldehyde oxidase [Glycine max] (XP_003519470.1)	XP_003519470.1 [2]	150 kDa	0.51	1.5	[]	2	3
2030.1	abscisic-aldehyde oxidase [Glycine max]	XP_003519470.1	150 kDa	0.51	1.5	[]	2	3
2052.2	uncharacterized protein LOC100306590 [Glycine max]	NP_001237193.1 (+1)	19 kDa	0.51	1.5	[]	2	3
2065	kunitz-type trypsin inhibitor precursor [Glycine max]	NP_001236935.1	22 kDa	0.51	1.5	[]	2	3
2070	peroxisomal 3-hydroxyisobutyryl-coenzyme A hydrolase [Glycine max]	NP_001238393.1 (+2)	43 kDa	0.51	1.5	[]	2	3
2107	uncharacterized protein LOC100802258 [Glycine max]	XP_003541227.1	55 kDa	0.51	1.5	[]	2	3
2128	integrin-linked protein kinase 1 [Glycine max]	XP_003529466.1	48 kDa	0.51	1.5	[]	2	3
2162	uncharacterized protein LOC100804454 [Glycine max]	NP_001242288.1	41 kDa	0.51	1.5	[]	2	3
2164	NAD(P)H-quinone oxidoreductase subunit S, chloroplastic [Glycine max]	XP_003534582.1	17 kDa	0.51	1.5	[]	2	3
2186	probable ribose-5-phosphate isomerase 4, chloroplastic [Glycine max]	XP_003546296.1	31 kDa	0.51	1.5	[]	2	3
2219	dynamin-related protein 1E [Glycine max]	XP_003532226.2	69 kDa	0.39	1.5	[]	4	6
2334	probable fructokinase-7 isoform X1 [Glycine max]	XP_003534023.1 (+4)	37 kDa	0.39	1.5	[]	4	6
222	soyasaponin III rhamnosyltransferase [Glycine max]	NP_001240857.1	54 kDa	0.00093	1.6	[]	75	121
302	Cluster of uncharacterized protein LOC100809983 [Glycine max] (NP_001242893.1)	NP_001242893.1 [2]	?	0.002	1.6	[]	59	97
302.1	uncharacterized protein LOC100809983 [Glycine max]	NP_001242893.1	?	0.0067	1.6	[]	53	84
332	Cluster of carbamoyl-phosphate synthase large chain, chloroplastic [Glycine max] (XP_003542003.2)	XP_003542003.2 [2]	127 kDa	0.05	1.6	[]	26	41
332.1	carbamoyl-phosphate synthase large chain, chloroplastic [Glycine max]	XP_003542003.2	127 kDa	0.05	1.6	[]	26	41
489	uncharacterized protein LOC100794313 [Glycine max]	NP_001241342.1 (+1)	43 kDa	0.067	1.6	[]	23	36
513	Cluster of uncharacterized protein LOC100817986 [Glycine max] (NP_001242141.1)	NP_001242141.1 [2]	?	0.04	1.6	[]	30	47
513.1	uncharacterized protein LOC100817986 [Glycine max]	NP_001242141.1	?	0.033	1.6	[]	27	44
523	uroporphyrinogen decarboxylase 1, chloroplastic isoform X2 [Glycine max]	XP_003540489.1 (+3)	45 kDa	0.053	1.6	[]	27	42
537	Cluster of gibberellin-regulated protein 6 precursor [Glycine max] (NP_001236470.1)	NP_001236470.1 [6]	13 kDa	0.028	1.6	[]	28	46
555	Cluster of adenylosuccinate synthetase 2, chloroplastic [Glycine max] (XP_003521188.1)	XP_003521188.1 [2]	53 kDa	0.05	1.6	[]	26	41
555.2	adenylosuccinate synthetase 2, chloroplastic [Glycine max]	XP_003554182.1	53 kDa	0.075	1.6	[]	21	33
591	ferredoxin-A [Glycine max]	XP_003540156.3	15 kDa	0.056	1.6	[]	24	38
633.2	uncharacterized protein LOC100815475 [Glycine max]	NP_001242339.1	?	0.15	1.6	[]	12	19
716	membrane primary amine oxidase [Glycine max]	NP_001240200.1	28 kDa	0.023	1.6	[]	32	52
756.2	uncharacterized protein LOC100306307 precursor [Glycine max]	NP_001236792.1	?	0.1	1.6	[]	14	23
821	NADH dehydrogenase [ubiquinone] flavoprotein 1, mitochondrial [Glycine max]	XP_006574505.1	53 kDa	0.13	1.6	[]	14	22
836	soyasapogenol B glucuronide galactosyltransferase [Glycine max]	NP_001304384.1	?	0.024	1.6	[]	37	58
841.2	uncharacterized protein LOC100778483 [Glycine max]	XP_003538347.1	27 kDa	0.17	1.6	[]	10	16
878	Cluster of GDSL esterase/lipase At5g33370 [Glycine max] (XP_014627512.1)	XP_014627512.1 [2]	40 kDa	0.15	1.6	[]	12	19
878.1	GDSL esterase/lipase At5g33370 [Glycine max]	XP_014627512.1	40 kDa	0.14	1.6	[]	11	18
895	Cluster of (+)-neomenthol dehydrogenase-like isoform X1 [Glycine max] (XP_014628862.1)	XP_014628862.1 [5]	32 kDa	0.11	1.6	[]	15	24
895.1	(+)-neomenthol dehydrogenase-like isoform X1 [Glycine max]	XP_014628862.1 (+1)	32 kDa	0.12	1.6	[]	13	21
895.2	(+)-neomenthol dehydrogenase [Glycine max]	XP_014633323.1	32 kDa	0.2	1.6	[]	8	13
934	fe-S cluster assembly factor HCF101, chloroplastic isoform X1 [Glycine max]	XP_003528907.1 (+2)	58 kDa	0.096	1.6	[]	17	27
989	endo-1,3;1,4-beta-D-glucanase [Glycine max]	XP_003550071.1	26 kDa	0.21	1.6	[]	9	14
1009	Cluster of uncharacterized protein LOC100500584 [Glycine max] (NP_001236422.1)	NP_001236422.1 [2]	20 kDa	0.17	1.6	[]	10	16
1051	tryptophan synthase beta chain 1 [Glycine max]	XP_003519001.1	52 kDa	0.1	1.6	[]	14	23
1064	uncharacterized protein LOC100791538 [Glycine max]	NP_001242844.1	33 kDa	0.12	1.6	[]	16	25
1068	tripeptidyl-peptidase 2 [Glycine max]	XP_006589538.1	152 kDa	0.15	1.6	[]	12	19
1250	thioredoxin-like protein HCF164, chloroplastic [Glycine max]	XP_003517272.1	28 kDa	0.12	1.6	[]	13	21
1306	uncharacterized protein LOC100776337 [Glycine max]	NP_001241020.1	28 kDa	0.17	1.6	[]	10	16
1346	Cluster of uncharacterized protein LOC100500660 [Glycine max] (NP_001237530.1)	NP_001237530.1 [2]	23 kDa	0.2	1.6	[]	8	13
1346.1	uncharacterized protein LOC100500660 [Glycine max]	NP_001237530.1	23 kDa	0.2	1.6	[]	8	13
1360.2	galactokinase [Glycine max]	XP_003529513.1	54 kDa	0.21	1.6	[]	9	14
1364	threonine synthase, chloroplastic [Glycine max]	XP_003542066.1 (+1)	57 kDa	0.1	1.6	[]	14	23
1391	50S ribosomal protein L22, chloroplastic [Glycine max]	NP_001304472.1	?	0.25	1.6	[]	7	11
1469.1	DEAD-box ATP-dependent RNA helicase 8 isoform X1 [Glycine max]	XP_003528862.1 (+1)	58 kDa	0.2	1.6	[]	8	13
1479	uncharacterized protein LOC100305955 precursor [Glycine max]	NP_001235472.1	?	0.25	1.6	[]	7	11
1482	Cluster of photosynthetic NDH subunit of subcomplex B 3, chloroplastic [Glycine max] (XP_003546527.1)	XP_003546527.1 [2]	22 kDa	0.3	1.6	[]	5	8
1482.1	photosynthetic NDH subunit of subcomplex B 3, chloroplastic [Glycine max]	XP_003546527.1	22 kDa	0.3	1.6	[]	5	8
1539	uncharacterized LOC100526921 [Glycine max]	NP_001236017.1	27 kDa	0.3	1.6	[]	5	8
1561	mitochondrial Rho GTPase 1 [Glycine max]	XP_003556505.1	72 kDa	0.3	1.6	[]	5	8
1607	xanthoxin dehydrogenase [Glycine max]	XP_006591160.1	29 kDa	0.25	1.6	[]	7	11
1668	4-alpha-glucanotransferase, chloroplastic/amyloplastic [Glycine max]	XP_003522499.1 (+1)	63 kDa	0.3	1.6	[]	5	8
1710	4-diphosphocytidyl-2-C-methyl-D-erythritol kinase, chloroplastic/chromoplastic [Glycine max]	XP_003543330.1	44 kDa	0.3	1.6	[]	5	8
1746	plastid 3-keto-acyl-ACP synthase II-B precursor [Glycine max]	NP_001236069.1 (+1)	52 kDa	0.3	1.6	[]	5	8
1766	cytochrome b-c1 complex subunit 9 [Glycine max]	XP_003521466.1	8 kDa	0.3	1.6	[]	5	8
1828	Cluster of 40S ribosomal protein S15-4 [Glycine max] (XP_003529684.1)	XP_003529684.1 [4]	18 kDa	0.3	1.6	[]	5	8
2199	Cluster of PREDICTED: hydroxymethylglutaryl-CoA synthase [Glycine max] (XP_003538436.1)	XP_003538436.1 [2]	?	0.21	1.6	[]	9	14
2199.1	PREDICTED: hydroxymethylglutaryl-CoA synthase [Glycine max]	XP_003538436.1	?	0.21	1.6	[]	9	14
123.2	phosphoenolpyruvate carboxylase 4 [Glycine max]	XP_006573282.1	118 kDa	0.027	1.7	[]	24	41
291	glucose-6-phosphate 1-dehydrogenase, chloroplastic [Glycine max]	XP_014633122.1	67 kDa	0.002	1.7	[]	52	88
438	Cluster of 1-aminocyclopropane-1-carboxylate oxidase [Glycine max] (XP_003519448.1)	XP_003519448.1 [3]	36 kDa	0.0096	1.7	[]	37	62
438.1	1-aminocyclopropane-1-carboxylate oxidase [Glycine max]	XP_003519448.1	36 kDa	0.0096	1.7	[]	37	62
457	Cluster of uncharacterized protein At4g06744 [Glycine max] (XP_003529407.1)	XP_003529407.1 [3]	50 kDa	0.0056	1.7	[]	43	72
457.1	uncharacterized protein At4g06744 [Glycine max]	XP_003529407.1	50 kDa	0.0056	1.7	[]	43	72
537.1	gibberellin-regulated protein 6 precursor [Glycine max]	NP_001236470.1 (+4)	13 kDa	0.02	1.7	[]	27	46
600.1	ubiquitin-activating enzyme E1 1 [Glycine max]	XP_006602078.1	124 kDa	0.07	1.7	[]	16	27
681.2	epimerase family protein SDR39U1 homolog, chloroplastic isoform X1 [Glycine max]	XP_003540960.1 (+2)	38 kDa	0.19	1.7	[]	7	12
758	UDP-sulfoquinovose synthase, chloroplastic [Glycine max]	XP_003554142.1	53 kDa	0.062	1.7	[]	18	30
787	uncharacterized protein LOC100793501 [Glycine max]	NP_001242520.1 (+1)	44 kDa	0.043	1.7	[]	20	34
791	T-complex protein 1 subunit epsilon [Glycine max]	XP_003538584.1 (+1)	59 kDa	0.058	1.7	[]	17	29
851.2	uncharacterized protein LOC100792107 [Glycine max]	NP_001239861.1	37 kDa	0.24	1.7	[]	6	10
927	Cluster of S-adenosyl-L-methionine:delta24-sterol-C-methyltransferase [Glycine max] (NP_001238391.1)	NP_001238391.1 [3]	?	0.079	1.7	[]	14	24
927.1	S-adenosyl-L-methionine:delta24-sterol-C-methyltransferase [Glycine max]	NP_001238391.1	?	0.079	1.7	[]	14	24
987	bifunctional 3-dehydroquinate dehydratase/shikimate dehydrogenase, chloroplastic isoform X2 [Glycine max]	XP_003516831.1 (+1)	57 kDa	0.13	1.7	[]	10	17
1114	Cluster of glutamate--tRNA ligase, cytoplasmic [Glycine max] (XP_003536004.1)	XP_003536004.1 [2]	83 kDa	0.11	1.7	[]	11	19
1132.2	NADPH--cytochrome P450 reductase [Glycine max]	XP_003522768.1	77 kDa	0.24	1.7	[]	6	10
1178	spermidine hydroxycinnamoyl transferase [Glycine max]	XP_003551937.2	53 kDa	0.12	1.7	[]	12	20
1292	uncharacterized protein LOC100306167 [Glycine max]	NP_001238619.1	12 kDa	0.13	1.7	[]	10	17
1301.2	AT-hook motif nuclear-localized protein 14 isoform X2 [Glycine max]	XP_003521778.1 (+2)	37 kDa	0.37	1.7	[]	3	5
1333	multiple organellar RNA editing factor 9-like [Glycine max]	NP_001240266.1	25 kDa	0.19	1.7	[]	7	12
1355	pre-mRNA-processing factor 19 homolog 2 [Glycine max]	XP_003555746.1	57 kDa	0.19	1.7	[]	7	12
1408	uncharacterized protein At1g32220, chloroplastic [Glycine max]	XP_003522333.1	31 kDa	0.19	1.7	[]	7	12
1529	alpha-amylase inhibitor/lipid transfer/seed storage family protein isoform 2 precursor [Glycine max]	NP_001235687.1 (+1)	20 kDa	0.37	1.7	[]	3	5
1568.1	eukaryotic translation initiation factor 3 subunit G [Glycine max]	XP_003552007.1	32 kDa	0.37	1.7	[]	3	5
1568.2	eukaryotic translation initiation factor 3 subunit G [Glycine max]	XP_003532029.1	32 kDa	0.37	1.7	[]	3	5
1579	ribosome-binding factor PSRP1, chloroplastic [Glycine max]	XP_003526761.1	33 kDa	0.24	1.7	[]	6	10
1609	phosphoribosylformylglycinamidine cyclo-ligase, chloroplastic/mitochondrial [Glycine max]	XP_003525128.1 (+1)	41 kDa	0.37	1.7	[]	3	5
1689	Cluster of uncharacterized protein LOC100809851 [Glycine max] (NP_001240878.1)	NP_001240878.1 [2]	42 kDa	0.37	1.7	[]	3	5
1704	Cluster of phenylalanine--tRNA ligase alpha subunit, cytoplasmic [Glycine max] (XP_003537873.1)	XP_003537873.1 [2]	56 kDa	0.37	1.7	[]	3	5
1711	uncharacterized protein LOC100785537 [Glycine max]	XP_003531543.1	35 kDa	0.37	1.7	[]	3	5
1730	ketohexokinase isoform X2 [Glycine max]	XP_003537132.1 (+1)	44 kDa	0.37	1.7	[]	3	5
1809	Cluster of putative 50S ribosomal protein L21, chloroplastic [Glycine max] (NP_001239706.1)	NP_001239706.1 [2]	23 kDa	0.37	1.7	[]	3	5
1809.1	putative 50S ribosomal protein L21, chloroplastic [Glycine max]	NP_001239706.1	23 kDa	0.37	1.7	[]	3	5
1859	ubiquitin carboxyl-terminal hydrolase 3 [Glycine max]	XP_003524078.1	26 kDa	0.37	1.7	[]	3	5
1959	TOM1-like protein 4 [Glycine max]	XP_003523415.1	56 kDa	0.37	1.7	[]	3	5
2100	cycloartenol synthase [Glycine max]	XP_003516849.1	86 kDa	0.37	1.7	[]	3	5
2106	chloroplast envelope quinone oxidoreductase homolog isoform X2 [Glycine max]	XP_003552103.1	35 kDa	0.16	1.7	[]	9	15
218.3	polyadenylate-binding protein RBP45 [Glycine max]	XP_003546146.1	45 kDa	0.06	1.8	[]	14	25
566	Cluster of gamma-tocopherol methyltransferase [Glycine max] (NP_001236725.1)	NP_001236725.1 [2]	39 kDa	0.054	1.8	[]	16	28
566.1	gamma-tocopherol methyltransferase [Glycine max]	NP_001236725.1	39 kDa	0.054	1.8	[]	16	28
600	Cluster of ubiquitin-activating enzyme E1 1 [Glycine max] (XP_006602078.1)	XP_006602078.1 [4]	124 kDa	0.034	1.8	[]	17	31
633.1	uncharacterized protein LOC100500578 isoform X1 [Glycine max]	XP_003524972.1	66 kDa	0.067	1.8	[]	12	22
931	bifunctional dTDP-4-dehydrorhamnose 3,5-epimerase/dTDP-4-dehydrorhamnose reductase [Glycine max]	XP_003549868.1	34 kDa	0.089	1.8	[]	12	21
991	cucumisin [Glycine max]	XP_006596615.1	77 kDa	0.016	1.8	[]	24	43
1009.1	uncharacterized protein LOC100500584 [Glycine max]	NP_001236422.1	20 kDa	0.15	1.8	[]	8	14
1070.2	DNA damage-inducible protein 1 [Glycine max]	XP_003532197.1	45 kDa	0.17	1.8	[]	6	11
1151	Cluster of glucan endo-1,3-beta-glucosidase precursor [Glycine max] (NP_001238474.1)	NP_001238474.1 [2]	38 kDa	0.15	1.8	[]	8	14
1151.1	glucan endo-1,3-beta-glucosidase precursor [Glycine max]	NP_001238474.1	38 kDa	0.15	1.8	[]	8	14
1266	polyphenol oxidase, chloroplastic [Glycine max]	XP_003526194.1	67 kDa	0.22	1.8	[]	5	9
1340	uncharacterized protein LOC100787776 [Glycine max]	XP_003526058.1	25 kDa	0.15	1.8	[]	8	14
1437	(S)-ureidoglycine aminohydrolase [Glycine max]	XP_003524192.1	33 kDa	0.28	1.8	[]	4	7
1484	7-hydroxymethyl chlorophyll a reductase, chloroplastic [Glycine max]	XP_003535971.1	50 kDa	0.28	1.8	[]	4	7
1499	beta-glucosidase 13 [Glycine max]	XP_006595054.1	59 kDa	0.28	1.8	[]	4	7
1513	Cluster of dynamin-related protein 3A isoform X1 [Glycine max] (XP_003543135.1)	XP_003543135.1 [4]	91 kDa	0.22	1.8	[]	5	9
1513.1	dynamin-related protein 3A isoform X1 [Glycine max]	XP_003543135.1 (+2)	91 kDa	0.22	1.8	[]	5	9
1566	uncharacterized protein LOC100810515 isoform X2 [Glycine max]	XP_003518617.2	20 kDa	0.22	1.8	[]	5	9
1610	phosphatase IMPL1, chloroplastic isoform X1 [Glycine max]	XP_003527163.1 (+1)	39 kDa	0.28	1.8	[]	4	7
1628	Cluster of malonate--CoA ligase [Glycine max] (XP_006583070.2)	XP_006583070.2 [2]	66 kDa	0.22	1.8	[]	5	9
1628.1	malonate--CoA ligase [Glycine max]	XP_006583070.2	66 kDa	0.22	1.8	[]	5	9
1675	ribulose-1,5 bisphosphate carboxylase/oxygenase large subunit N-methyltransferase, chloroplastic [Glycine max]	XP_003556768.1	55 kDa	0.22	1.8	[]	5	9
1699	uncharacterized protein LOC100789560 precursor [Glycine max]	NP_001304407.1	?	0.22	1.8	[]	5	9
1732	histidinol dehydrogenase, chloroplastic [Glycine max]	XP_003546272.1	51 kDa	0.28	1.8	[]	4	7
1741	Cluster of GDSL esterase/lipase At1g09390 isoform X2 [Glycine max] (XP_003521655.1)	XP_003521655.1 [3]	40 kDa	0.28	1.8	[]	4	7
1741.1	GDSL esterase/lipase At1g09390 isoform X2 [Glycine max]	XP_003521655.1 (+1)	40 kDa	0.28	1.8	[]	4	7
1798	tropinone reductase homolog At5g06060 [Glycine max]	XP_003552193.1	28 kDa	0.28	1.8	[]	4	7
1826	acyl-coenzyme A thioesterase 13 isoform X2 [Glycine max]	XP_003523189.1 (+1)	16 kDa	0.28	1.8	[]	4	7
2111	glucose-6-phosphate isomerase, cytosolic [Glycine max]	XP_003554193.1	63 kDa	0.12	1.8	[]	9	16
918	amidase 1 isoform X1 [Glycine max]	XP_003536085.1	46 kDa	0.045	1.9	[]	14	26
1287.1	sucrose synthase [Glycine max]	NP_001237525.1	92 kDa	0.11	1.9	[]	8	15
1556	protein transport protein SEC23 [Glycine max]	XP_003538532.1 (+1)	85 kDa	0.14	1.9	[]	7	13
602.2	uncharacterized protein LOC100798104 [Glycine max]	NP_001241052.1	18 kDa	0.066	2	[]	9	18
770	Cluster of probable 3-hydroxyisobutyrate dehydrogenase-like 1, mitochondrial [Glycine max] (XP_003530536.2)	XP_003530536.2 [2]	35 kDa	0.036	2	[]	12	24
1009.2	uncharacterized protein LOC100306601 [Glycine max]	NP_001237351.1	?	0.35	2	[]	2	4
1114.2	glutamate--tRNA ligase, cytoplasmic [Glycine max]	XP_003555767.1	83 kDa	0.066	2	[]	9	18
1235	PREDICTED: aspartate aminotransferase, mitochondrial [Glycine max]	XP_003527337.1	?	0.1	2	[]	7	14
1287	Cluster of sucrose synthase [Glycine max] (NP_001237525.1)	NP_001237525.1 [3]	92 kDa	0.082	2	[]	8	16
1346.2	uncharacterized protein LOC100526945 [Glycine max]	NP_001236336.1	23 kDa	0.2	2	[]	4	8
1417.2	pyrophosphate--fructose 6-phosphate 1-phosphotransferase subunit beta [Glycine max]	XP_003529650.1	62 kDa	0.35	2	[]	2	4
1433	succinate-semialdehyde dehydrogenase, mitochondrial [Glycine max]	XP_003532910.1	58 kDa	0.13	2	[]	6	12
1603	homoserine kinase-like [Glycine max]	NP_001241610.1	38 kDa	0.16	2	[]	5	10
1605	arginase 1, mitochondrial [Glycine max]	XP_003549862.1	37 kDa	0.16	2	[]	5	10
1621	histone-lysine N-methyltransferase setd3 [Glycine max]	XP_003530864.1	52 kDa	0.16	2	[]	5	10
1653	cysteine--tRNA ligase 2, cytoplasmic isoform X1 [Glycine max]	XP_006605906.1	63 kDa	0.2	2	[]	4	8
1689.2	aminoacyl tRNA synthase complex-interacting multifunctional protein 1 [Glycine max]	XP_003526802.1	42 kDa	0.35	2	[]	2	4
1701	uncharacterized protein LOC100798000 [Glycine max]	NP_001242068.1	38 kDa	0.2	2	[]	4	8
1715	ESCRT-related protein CHMP1B [Glycine max]	XP_003546647.1	23 kDa	0.51	2	[]	1	2
1720.1	phosphatidylinositol 3,4,5-trisphosphate 3-phosphatase and protein-tyrosine-phosphatase PTEN2A [Glycine max]	XP_006589637.1	69 kDa	0.35	2	[]	2	4
1721	Cluster of uncharacterized protein LOC100789119 isoform X1 [Glycine max] (XP_003518995.1)	XP_003518995.1 [5]	26 kDa	0.26	2	[]	3	6
1721.1	uncharacterized protein LOC100789119 isoform X1 [Glycine max]	XP_003518995.1 (+1)	26 kDa	0.26	2	[]	3	6
1727	ABC transporter E family member 2 [Glycine max]	XP_003537713.1	68 kDa	0.16	2	[]	5	10
1749	probable aldo-keto reductase 1 [Glycine max]	XP_006577284.1	37 kDa	0.2	2	[]	4	8
1752	PREDICTED: caffeic acid 3-O-methyltransferase isoform X1 [Glycine max]	XP_006594704.1	?	0.26	2	[]	3	6
1768	probable plastid-lipid-associated protein 11, chloroplastic isoform X2 [Glycine max]	XP_006573219.1 (+1)	27 kDa	0.35	2	[]	2	4
1823	UDP-glycosyltransferase 71D1-like [Glycine max]	NP_001240903.1	52 kDa	0.26	2	[]	3	6
1840	uncharacterized protein LOC100807276 [Glycine max]	NP_001240208.1	32 kDa	0.26	2	[]	3	6
1857	uncharacterized protein LOC100803098 [Glycine max]	NP_001241976.1 (+1)	21 kDa	0.26	2	[]	3	6
1893	Cluster of carotene epsilon-monooxygenase, chloroplastic [Glycine max] (XP_003542540.1)	XP_003542540.1 [2]	60 kDa	0.35	2	[]	2	4
1893.1	carotene epsilon-monooxygenase, chloroplastic [Glycine max]	XP_003542540.1	60 kDa	0.35	2	[]	2	4
1916	eukaryotic translation initiation factor 4E-1 [Glycine max]	XP_003546060.1	26 kDa	0.35	2	[]	2	4
1917	probable pterin-4-alpha-carbinolamine dehydratase, chloroplastic [Glycine max]	XP_003518625.1	24 kDa	0.26	2	[]	3	6
1920	Cluster of poly(U)-specific endoribonuclease-B isoform X1 [Glycine max] (XP_014625463.1)	XP_014625463.1 [3]	47 kDa	0.35	2	[]	2	4
1920.1	poly(U)-specific endoribonuclease-B isoform X1 [Glycine max]	XP_014625463.1 (+1)	47 kDa	0.35	2	[]	2	4
1921	Cluster of ATP-dependent Clp protease proteolytic subunit 3, chloroplastic [Glycine max] (XP_003552706.1)	XP_003552706.1 [2]	35 kDa	0.35	2	[]	2	4
1921.1	ATP-dependent Clp protease proteolytic subunit 3, chloroplastic [Glycine max]	XP_003552706.1	35 kDa	0.35	2	[]	2	4
1941.1	geranylgeranyl pyrophosphate synthase, chloroplastic [Glycine max]	XP_003547995.1	40 kDa	0.35	2	[]	2	4
1960	ATP-dependent Clp protease proteolytic subunit-related protein 2, chloroplastic [Glycine max]	XP_003525778.1	35 kDa	0.26	2	[]	3	6
1964.1	uncharacterized protein LOC100526856 [Glycine max]	NP_001235075.1	18 kDa	0.51	2	[]	1	2
1973	protein TIC 56, chloroplastic [Glycine max]	XP_014629003.1	62 kDa	0.51	2	[]	1	2
2015	uncharacterized protein LOC100791933 [Glycine max]	XP_003518916.1	44 kDa	0.26	2	[]	3	6
2017	UDP-glycosyltransferase 83A1 [Glycine max]	XP_003531850.1	50 kDa	0.26	2	[]	3	6
2029.2	uncharacterized protein LOC100527233 [Glycine max]	NP_001236765.1	?	0.51	2	[]	1	2
2046	syntaxin-71 [Glycine max]	XP_003537282.1 (+1)	30 kDa	0.35	2	[]	2	4
2077	UDP-glycosyltransferase 89A2 [Glycine max]	XP_003517884.1	52 kDa	0.51	2	[]	1	2
2108	flavonol 7-O-beta-glucosyltransferase UGT74F1 [Glycine max]	XP_003531287.1	51 kDa	0.51	2	[]	1	2
2119	UDP-sugar pyrophosphorylase 1 [Glycine max]	XP_003526657.1 (+1)	66 kDa	0.51	2	[]	1	2
2145	PREDICTED: fatty-acid-binding protein 1-like [Glycine max]	XP_003554254.1	?	0.35	2	[]	2	4
2150	scopoletin glucosyltransferase [Glycine max]	XP_003518713.1	54 kDa	0.35	2	[]	2	4
2174	sucrase/ferredoxin-like family protein [Glycine max]	NP_001240930.1	38 kDa	0.35	2	[]	2	4
2176	uncharacterized protein LOC100526985 [Glycine max]	NP_001236884.1 (+1)	15 kDa	0.35	2	[]	2	4
2179	Cluster of beta-galactosidase 5 [Glycine max] (XP_003523710.1)	XP_003523710.1 [3]	82 kDa	0.51	2	[]	1	2
2179.1	beta-galactosidase 5 [Glycine max]	XP_003523710.1	82 kDa	0.51	2	[]	1	2
2192	ribosomal protein S19 (chloroplast) [Glycine max]	YP_538804.1	11 kDa	0.35	2	[]	2	4
2201	Cluster of beta-amylase 1, chloroplastic [Glycine max] (XP_003548316.1)	XP_003548316.1 [2]	63 kDa	0.51	2	[]	1	2
2201.1	beta-amylase 1, chloroplastic [Glycine max]	XP_003548316.1	63 kDa	0.51	2	[]	1	2
2201.2	beta-amylase 1, chloroplastic [Glycine max]	XP_003534086.1	63 kDa	0.51	2	[]	1	2
2275	ACT domain-containing protein ACR12 [Glycine max]	XP_003536707.1 (+1)	31 kDa	0.51	2	[]	1	2
2281	uncharacterized protein LOC100499859 [Glycine max]	NP_001237018.1	15 kDa	0.35	2	[]	2	4
2292	ubiquitin carboxyl-terminal hydrolase MINDY-2 [Glycine max]	XP_003516684.1	80 kDa	0.51	2	[]	1	2
2337	PREDICTED: pathogenesis-related protein 1-like [Glycine max]	XP_003545771.1	?	0.51	2	[]	1	2
770.1	probable 3-hydroxyisobutyrate dehydrogenase-like 1, mitochondrial [Glycine max]	XP_003530536.2	35 kDa	0.032	2.1	[]	11	23
1564	uncharacterized protein At4g06744 [Glycine max]	XP_003555862.1	50 kDa	0.048	2.1	[]	9	19
209.4	trifunctional UDP-glucose 4,6-dehydratase/UDP-4-keto-6-deoxy-D-glucose 3,5-epimerase/UDP-4-keto-L-rhamnose-reductase RHM1 [Glycine max]	XP_006602243.1	74 kDa	0.023	2.2	[]	11	24
532.3	12-oxophytodienoate reductase 3 [Glycine max]	XP_003542358.1	43 kDa	0.14	2.2	[]	4	9
579	Cluster of 15-cis-phytoene desaturase, chloroplastic/chromoplastic [Glycine max] (XP_003538537.1)	XP_003538537.1 [2]	63 kDa	0.0011	2.2	[]	24	52
579.1	15-cis-phytoene desaturase, chloroplastic/chromoplastic [Glycine max]	XP_003538537.1	63 kDa	0.0011	2.2	[]	24	52
600.3	ubiquitin-activating enzyme E1 1 isoform X1 [Glycine max]	XP_003537305.1 (+1)	129 kDa	0.041	2.2	[]	8	18
638.2	protein TOPLESS [Glycine max]	XP_014633159.1 (+1)	125 kDa	0.041	2.2	[]	8	18
979.2	putative glucose-6-phosphate 1-epimerase [Glycine max]	XP_014617442.1	36 kDa	0.11	2.2	[]	5	11
1040	Cluster of uncharacterized protein LOC100803110 [Glycine max] (NP_001239826.1)	NP_001239826.1 [2]	33 kDa	0.019	2.2	[]	12	26
1040.1	uncharacterized protein LOC100803110 [Glycine max]	NP_001239826.1	33 kDa	0.019	2.2	[]	12	26
1272.2	pyruvate decarboxylase 2 [Glycine max]	XP_003529168.1	65 kDa	0.041	2.2	[]	8	18
1436	photosystem I assembly factor PSA3, chloroplastic [Glycine max]	XP_003553862.1	32 kDa	0.089	2.2	[]	6	13
1560	thioredoxin H2 [Glycine max]	XP_003552507.1	15 kDa	0.11	2.2	[]	5	11
1321	uncharacterized protein LOC100803725 [Glycine max]	NP_001242453.1	?	0.062	2.3	[]	6	14
1330	Cluster of uncharacterized protein LOC100803887 isoform X1 [Glycine max] (XP_014622846.1)	XP_014622846.1 [4]	44 kDa	0.18	2.3	[]	3	7
1330.1	uncharacterized protein LOC100803887 isoform X1 [Glycine max]	XP_014622846.1 (+2)	44 kDa	0.18	2.3	[]	3	7
1458	Cluster of uncharacterized protein LOC100527347 [Glycine max] (NP_001238556.1)	NP_001238556.1 [2]	17 kDa	0.18	2.3	[]	3	7
1458.1	uncharacterized protein LOC100527347 [Glycine max]	NP_001238556.1	17 kDa	0.18	2.3	[]	3	7
1540	uncharacterized protein LOC100306106 [Glycine max]	NP_001237627.1 (+1)	28 kDa	0.18	2.3	[]	3	7
1765	U1 small nuclear ribonucleoprotein C [Glycine max]	XP_003536302.1 (+1)	22 kDa	0.18	2.3	[]	3	7
1828.1	40S ribosomal protein S15-4 [Glycine max]	XP_003529684.1 (+1)	18 kDa	0.18	2.3	[]	3	7
1832	arginine--tRNA ligase, cytoplasmic [Glycine max]	XP_003529061.1	68 kDa	0.18	2.3	[]	3	7
1323	outer envelope pore protein 37, chloroplastic [Glycine max]	XP_003549551.1	36 kDa	0.035	2.4	[]	7	17
2305	uncharacterized protein LOC100500338 precursor [Glycine max]	NP_001236538.1	?	0.077	2.4	[]	5	12
638	Cluster of PREDICTED: topless-related protein 3-like isoform X1 [Glycine max] (XP_014618667.1)	XP_014618667.1 [12]	?	0.0013	2.5	[]	15	38
1272	Cluster of pyruvate decarboxylase 2 [Glycine max] (XP_003552267.1)	XP_003552267.1 [3]	65 kDa	0.02	2.5	[]	8	20
1272.1	pyruvate decarboxylase 2 [Glycine max]	XP_003552267.1	65 kDa	0.02	2.5	[]	8	20
1572	glycine--tRNA ligase, chloroplastic/mitochondrial 2 isoform X1 [Glycine max]	XP_003520424.2 (+1)	124 kDa	0.095	2.5	[]	4	10
1811	Cluster of PREDICTED: leucine-rich repeat extensin-like protein 3, partial [Glycine max] (XP_014632876.1)	XP_014632876.1 [2]	?	0.23	2.5	[]	2	5
1954	L-ascorbate oxidase [Glycine max]	XP_003555658.2	64 kDa	0.23	2.5	[]	2	5
1964	Cluster of uncharacterized protein LOC100526856 [Glycine max] (NP_001235075.1)	NP_001235075.1 [2]	18 kDa	0.23	2.5	[]	2	5
2087	ATP-dependent Clp protease proteolytic subunit 2, mitochondrial [Glycine max]	XP_006590798.1	26 kDa	0.23	2.5	[]	2	5
756	Cluster of proline-rich protein precursor [Glycine max] (NP_001235098.1)	NP_001235098.1 [2]	13 kDa	0.0011	2.6	[]	14	37
756.1	proline-rich protein precursor [Glycine max]	NP_001235098.1	13 kDa	0.0016	2.6	[]	14	36
1287.2	sucrose synthase [Glycine max]	XP_006587064.1 (+1)	93 kDa	0.052	2.6	[]	5	13
1348	Cluster of uncharacterized protein LOC100305945 [Glycine max] (NP_001235332.1)	NP_001235332.1 [9]	17 kDa	0.052	2.6	[]	5	13
1348.1	uncharacterized protein LOC100305945 [Glycine max]	NP_001235332.1 (+7)	17 kDa	0.052	2.6	[]	5	13
1522	phosphoinositide phospholipase C 6 isoform X2 [Glycine max]	XP_003552358.1 (+1)	63 kDa	0.052	2.6	[]	5	13
1570	glucosyltransferase [Glycine max]	NP_001237242.1	?	0.052	2.6	[]	5	13
30.3	ruBisCO large subunit-binding protein subunit beta, chloroplastic [Glycine max]	XP_006574985.1	66 kDa	0.12	2.7	[]	3	8
1040.2	uncharacterized protein LOC100779162 [Glycine max]	NP_001242503.1	?	0.016	2.7	[]	7	19
1762	uncharacterized protein LOC100820016 [Glycine max]	XP_003524529.1	9 kDa	0.12	2.7	[]	3	8
1850	phenylalanine--tRNA ligase beta subunit, cytoplasmic [Glycine max]	XP_003524503.2	71 kDa	0.12	2.7	[]	3	8
1926	protein TRIGALACTOSYLDIACYLGLYCEROL 4, chloroplastic [Glycine max]	XP_003529011.1	52 kDa	0.12	2.7	[]	3	8
939	uncharacterized protein LOC100781477 [Glycine max]	NP_001242544.1	36 kDa	0.0091	2.8	[]	8	22
553	PREDICTED: UDP-glucose flavonoid 3-O-glucosyltransferase 7-like [Glycine max]	XP_003548656.1	?	< 0.00010	2.9	T2S low, T6S high	19	56
199.3	adenosine kinase 2 [Glycine max]	XP_003521399.1 (+1)	38 kDa	0.32	3	[]	1	3
638.1	PREDICTED: topless-related protein 3-like isoform X1 [Glycine max]	XP_014618667.1 (+1)	?	0.004	3	[]	8	24
985	Cluster of heme oxygenase 1, chloroplastic [Glycine max] (NP_001304379.1)	NP_001304379.1 [2]	?	0.077	3	[]	3	9
985.1	heme oxygenase 1, chloroplastic [Glycine max]	NP_001304379.1	?	0.077	3	[]	3	9
1170.3	LOW QUALITY PROTEIN: protein argonaute 5 [Glycine max]	XP_014619635.1	107 kDa	0.32	3	[]	1	3
1296	bifunctional D-cysteine desulfhydrase/1-aminocyclopropane-1-carboxylate deaminase, mitochondrial isoform X2 [Glycine max]	XP_003525175.1 (+3)	41 kDa	0.077	3	[]	3	9
1304	Cluster of mannose-1-phosphate guanyltransferase alpha isoform X2 [Glycine max] (XP_003523059.1)	XP_003523059.1 [3]	46 kDa	0.023	3	[]	5	15
1304.1	mannose-1-phosphate guanyltransferase alpha isoform X2 [Glycine max]	XP_003523059.1 (+1)	46 kDa	0.023	3	[]	5	15
1488	protein transport protein Sec24-like At3g07100 isoform X2 [Glycine max]	XP_003553695.1 (+2)	113 kDa	0.15	3	[]	2	6
1573	alanine--tRNA ligase, chloroplastic/mitochondrial [Glycine max]	XP_003526788.1	108 kDa	0.32	3	[]	1	3
1720.3	phosphatidylinositol 3,4,5-trisphosphate 3-phosphatase and protein-tyrosine-phosphatase PTEN2A [Glycine max]	XP_006605967.1	69 kDa	0.32	3	[]	1	3
1796	serine/threonine-protein phosphatase PP2A catalytic subunit [Glycine max]	XP_003517887.1 (+3)	35 kDa	0.077	3	[]	3	9
1819	probable calcium-binding protein CML49 [Glycine max]	XP_003535891.2	31 kDa	0.15	3	[]	2	6
1822	uncharacterized protein LOC100788535 [Glycine max]	NP_001239929.1	16 kDa	0.15	3	[]	2	6
1921.2	ATP-dependent Clp protease proteolytic subunit 3, chloroplastic [Glycine max]	XP_003518640.1	35 kDa	0.32	3	[]	1	3
1941	Cluster of geranylgeranyl pyrophosphate synthase, chloroplastic [Glycine max] (XP_003547995.1)	XP_003547995.1 [2]	40 kDa	0.15	3	[]	2	6
1965.1	PREDICTED: uncharacterized protein LOC100786431 isoform X1 [Glycine max]	XP_006586677.1	?	0.15	3	[]	2	6
2011	alpha-N-acetylglucosaminidase [Glycine max]	XP_003535842.1	92 kDa	0.32	3	[]	1	3
2028	Cluster of PREDICTED: peptidyl-prolyl cis-trans isomerase CYP28, chloroplastic-like isoform X2 [Glycine max] (XP_003546604.1)	XP_003546604.1 [2]	?	0.32	3	[]	1	3
2028.1	PREDICTED: peptidyl-prolyl cis-trans isomerase CYP28, chloroplastic-like isoform X2 [Glycine max]	XP_003546604.1	?	0.32	3	[]	1	3
2142	probable caffeoyl-CoA O-methyltransferase At4g26220 [Glycine max]	XP_003517938.1	27 kDa	0.32	3	[]	1	3
2151.1	mitogen-activated protein kinase MPK4a isoform X1 [Glycine max]	XP_014624383.1 (+2)	31 kDa	0.15	3	[]	2	6
2169	uncharacterized protein LOC100781532 [Glycine max]	XP_003540361.1	46 kDa	0.32	3	[]	1	3
2306	ectonucleotide pyrophosphatase/phosphodiesterase family member 3-like [Glycine max]	NP_001304578.1	?	0.15	3	[]	2	6
1142	uncharacterized protein LOC100500540 [Glycine max]	NP_001235815.1	15 kDa	0.0026	3.1	[]	8	25
906	UDP-glycosyltransferase 84B2 [Glycine max]	XP_003536615.2	59 kDa	0.015	3.2	[]	5	16
956	uncharacterized protein LOC100526953 [Glycine max]	NP_001236439.1 (+1)	22 kDa	0.027	3.2	[]	4	13
1203	protein transport protein Sec24-like At4g32640 [Glycine max]	XP_003555218.1	118 kDa	0.015	3.2	[]	5	16
803.1	uncharacterized protein LOC100526941 precursor [Glycine max]	NP_001236284.1	?	0.00064	3.3	[]	9	30
1519	glutamyl-tRNA(Gln) amidotransferase subunit A, chloroplastic/mitochondrial [Glycine max]	XP_003532109.1	58 kDa	0.049	3.3	[]	3	10
1666	uridine 5'-monophosphate synthase-like [Glycine max]	NP_001276198.1 (+1)	?	0.049	3.3	[]	3	10
803	Cluster of uncharacterized protein LOC100526941 precursor [Glycine max] (NP_001236284.1)	NP_001236284.1 [3]	?	0.00014	3.4	T2S low, T6S high	11	37
803.3	alpha-amylase inhibitor/lipid transfer/seed storage family protein precursor [Glycine max]	NP_001235244.1	13 kDa	0.0011	3.4	[]	8	27
1772	SGT1-2 [Glycine max]	NP_001236585.1	41 kDa	0.094	3.5	[]	2	7
1965	Cluster of PREDICTED: uncharacterized protein LOC100786431 isoform X1 [Glycine max] (XP_006586677.1)	XP_006586677.1 [2]	?	0.094	3.5	[]	2	7
1990	7-deoxyloganetin glucosyltransferase [Glycine max]	XP_003555000.1 (+1)	55 kDa	0.094	3.5	[]	2	7
2151	Cluster of mitogen-activated protein kinase MPK4a isoform X1 [Glycine max] (XP_014624383.1)	XP_014624383.1 [10]	31 kDa	0.094	3.5	[]	2	7
90	Cluster of uncharacterized protein LOC100499832 [Glycine max] (NP_001236618.1)	NP_001236618.1 [4]	15 kDa	< 0.00010	3.6	T2S low, T6S high	63	229
90.1	uncharacterized protein LOC100499832 [Glycine max]	NP_001236618.1 (+2)	15 kDa	< 0.00010	3.8	T2S low, T6S high	58	222
638.3	topless-related protein 4 isoform X2 [Glycine max]	XP_003549747.1 (+3)	125 kDa	0.011	3.8	[]	4	15
105.3	NADP-dependent malic enzyme [Glycine max]	XP_003546557.1	71 kDa	0.058	4	[]	2	8
1624	pyridoxine/pyridoxamine 5'-phosphate oxidase 1, chloroplastic isoform X1 [Glycine max]	XP_003522762.1	61 kDa	0.058	4	[]	2	8
1706	uncharacterized protein LOC100795572 [Glycine max]	NP_001242607.1	?	0.058	4	[]	2	8
1793	UDP-glycosyltransferase 83A1 [Glycine max]	XP_003551755.1	50 kDa	0.058	4	[]	2	8
1964.2	iron-sulfur cluster assembly protein 1 [Glycine max]	XP_003525426.1	18 kDa	0.19	4	[]	1	4
2190	glycerol-3-phosphate dehydrogenase SDP6, mitochondrial isoform X1 [Glycine max]	XP_006575191.1	69 kDa	0.19	4	[]	1	4
2208	mannose-1-phosphate guanylyltransferase 1-like isoform X1 [Glycine max]	XP_014619044.1 (+1)	40 kDa	0.19	4	[]	1	4
638.4	topless-related protein 3 [Glycine max]	XP_006604796.1	124 kDa	0.012	4.3	[]	3	13
1091.2	MFP1 attachment factor 1 [Glycine max]	XP_003525916.1	16 kDa	0.012	4.3	[]	3	13
739	polygalacturonase inhibitor 1-like protein precursor [Glycine max]	NP_001239837.1	38 kDa	< 0.00010	4.5	T2S low, T6S high	10	45
1555	15-cis-phytoene desaturase, chloroplastic/chromoplastic [Glycine max]	XP_003524753.1	52 kDa	0.035	4.5	[]	2	9
1970	50S ribosomal protein L6, chloroplastic [Glycine max]	XP_003548187.1	25 kDa	0.035	4.5	[]	2	9
896.1	alpha galactosidase precursor [Glycine max]	NP_001235022.1	46 kDa	0.11	5	[]	1	5
1548.3	serine/threonine-protein phosphatase PP2A catalytic subunit [Glycine max]	XP_003521515.1	36 kDa	0.11	5	[]	1	5
1704.2	phenylalanine--tRNA ligase alpha subunit, cytoplasmic [Glycine max]	XP_003541045.1	56 kDa	0.11	5	[]	1	5
1856	dihydrodipicolinate reductase-like protein CRR1, chloroplastic [Glycine max]	XP_003536480.1	32 kDa	0.11	5	[]	1	5
1863	uncharacterized protein LOC100305950 [Glycine max]	NP_001235404.1 (+1)	29 kDa	0.11	5	[]	1	5
1985	lecithin-cholesterol acyltransferase-like 1 [Glycine max]	XP_003525948.1	49 kDa	0.11	5	[]	1	5
2178	Cluster of PREDICTED: precursor monofunctional aspartokinase isoform X2 [Glycine max] (XP_006574471.1)	XP_006574471.1 [2]	?	0.11	5	[]	1	5
2178.1	PREDICTED: precursor monofunctional aspartokinase isoform X2 [Glycine max]	XP_006574471.1	?	0.11	5	[]	1	5
2307	Cluster of uncharacterized protein LOC100795755 isoform X1 [Glycine max] (XP_006584573.1)	XP_006584573.1 [7]	34 kDa	0.11	5	[]	1	5
2336	uncharacterized protein LOC100306133 [Glycine max]	NP_001238084.1	21 kDa	0.11	5	[]	1	5
1234	UDP-glycosyltransferase 79A6 [Glycine max]	NP_001275524.1	52 kDa	0.00053	5.2	[]	4	21
579.2	15-cis-phytoene desaturase, chloroplastic/chromoplastic isoform X1 [Glycine max]	XP_006601863.1	64 kDa	< 0.00010	5.3	T2S low, T6S high	9	48
1428	malonyl-CoA:isoflavone 7-O-glucoside-6''-O-malonyltransferase [Glycine max]	NP_001237760.1	52 kDa	0.007	6	[]	2	12
1663	Cluster of tryptophan--tRNA ligase, cytoplasmic [Glycine max] (XP_003521058.1)	XP_003521058.1 [2]	46 kDa	0.007	6	[]	2	12
1663.1	tryptophan--tRNA ligase, cytoplasmic [Glycine max]	XP_003521058.1	46 kDa	0.007	6	[]	2	12
1740	Cluster of spermidine hydroxycinnamoyl transferase [Glycine max] (XP_003535207.1)	XP_003535207.1 [3]	50 kDa	0.065	6	[]	1	6
1740.1	spermidine hydroxycinnamoyl transferase [Glycine max]	XP_003535207.1	50 kDa	0.065	6	[]	1	6
1841	splicing factor 3B subunit 4 [Glycine max]	XP_003534692.1 (+1)	40 kDa	0.065	6	[]	1	6
1924	putative 3,4-dihydroxy-2-butanone kinase [Glycine max]	XP_003534124.1	61 kDa	0.065	6	[]	1	6
1241	NAD(P)H-quinone oxidoreductase subunit N, chloroplastic [Glycine max]	XP_003553172.1 (+1)	26 kDa	0.0041	6.5	[]	2	13
1631	probable aldehyde dehydrogenase isoform X1 [Glycine max]	XP_003549664.1	61 kDa	0.037	7	[]	1	7
1933	uncharacterized protein LOC100789132 [Glycine max]	XP_003520148.1	28 kDa	0.037	7	[]	1	7
1307	anthocyanidin 3-O-glucosyltransferase 7 [Glycine max]	XP_003543134.1	50 kDa	< 0.00010	10	T2S low, T6S high	2	20
87.9	plasma membrane ATPase [Glycine max]	XP_003531728.1	104 kDa	< 0.00010	INF	T2S low, T6S high	0	26
803.2	PREDICTED: lipid transfer protein EARLI 1-like [Glycine max]	XP_003526352.1	?	< 0.00010	INF	T2S low, T6S high	0	22
2233	PREDICTED: uncharacterized protein LOC100788951 isoform X1 [Glycine max]	XP_014625699.1	?	0.0011	INF	[]	0	10
259.4	protein THYLAKOID FORMATION1, chloroplastic isoform X1 [Glycine max]	XP_003539891.1 (+1)	33 kDa	0.0021	INF	[]	0	9
1691	Cluster of probable splicing factor 3A subunit 1 [Glycine max] (XP_014617307.1)	XP_014617307.1 [2]	89 kDa	0.0021	INF	[]	0	9
1691.1	probable splicing factor 3A subunit 1 [Glycine max]	XP_014617307.1	89 kDa	0.0021	INF	[]	0	9
1691.2	PREDICTED: probable splicing factor 3A subunit 1 [Glycine max]	XP_014618884.1	?	0.0021	INF	[]	0	9
2247	protein RETICULATA-RELATED 4, chloroplastic isoform X1 [Glycine max]	XP_003538063.2 (+1)	47 kDa	0.0021	INF	[]	0	9
2362	uncharacterized protein LOC100306506 [Glycine max]	NP_001236031.1	13 kDa	0.0021	INF	[]	0	9
908.3	PREDICTED: ras-related protein RABA5d-like [Glycine max]	XP_003552753.1	?	0.0083	INF	[]	0	7
1471.2	starch synthase IIa-1 [Glycine max]	NP_001235796.1	85 kDa	0.016	INF	[]	0	6
1965.2	nudix hydrolase 20, chloroplastic isoform X1 [Glycine max]	XP_003551432.1	41 kDa	0.016	INF	[]	0	6
218.4	polyadenylate-binding protein RBP47 [Glycine max]	XP_003518846.1 (+1)	47 kDa	0.033	INF	[]	0	5
1735	uncharacterized protein LOC100500489 [Glycine max]	NP_001235085.1	18 kDa	0.033	INF	[]	0	5
2002	probable carboxylesterase 8 [Glycine max]	XP_003529985.1	36 kDa	0.033	INF	[]	0	5
2020	PREDICTED: UDP-glycosyltransferase 73C6-like [Glycine max]	XP_003520672.2	?	0.033	INF	[]	0	5
1811.2	PREDICTED: LOW QUALITY PROTEIN: leucine-rich repeat extensin-like protein 3 [Glycine max]	XP_014617757.1	?	0.065	INF	[]	0	4
2032	probable carotenoid cleavage dioxygenase 4, chloroplastic [Glycine max]	XP_003516508.1	65 kDa	0.065	INF	[]	0	4
2178.2	aspartokinase 2, chloroplastic [Glycine max]	XP_006599412.1	62 kDa	0.065	INF	[]	0	4
1304.2	mannose-1-phosphate guanyltransferase alpha [Glycine max]	XP_003553250.1	46 kDa	0.13	INF	[]	0	3
1813	uncharacterized protein LOC100812345 [Glycine max]	NP_001242097.1	?	0.13	INF	[]	0	3
1941.2	geranylgeranyl pyrophosphate synthase, chloroplastic [Glycine max]	XP_003518048.1	38 kDa	0.13	INF	[]	0	3
2093	uncharacterized protein LOC100804855 [Glycine max]	NP_001241591.1	29 kDa	0.13	INF	[]	0	3
2147	nicalin-1 [Glycine max]	XP_003538104.1	63 kDa	0.13	INF	[]	0	3
2200	Cluster of ubiquitin carboxyl-terminal hydrolase MINDY-3 [Glycine max] (XP_003536430.1)	XP_003536430.1 [3]	67 kDa	0.13	INF	[]	0	3
2200.1	ubiquitin carboxyl-terminal hydrolase MINDY-3 [Glycine max]	XP_003536430.1	67 kDa	0.13	INF	[]	0	3
2205	uncharacterized protein LOC100779687 [Glycine max]	XP_003535955.1 (+2)	87 kDa	0.13	INF	[]	0	3
2210	uncharacterized protein LOC100815210 isoform X1 [Glycine max]	XP_006591911.1 (+1)	42 kDa	0.13	INF	[]	0	3
2237	phosphomevalonate kinase, peroxisomal isoform X1 [Glycine max]	XP_003526704.1 (+1)	55 kDa	0.13	INF	[]	0	3
2295	linamarin synthase 1 [Glycine max]	XP_003556840.1	54 kDa	0.13	INF	[]	0	3
2307.1	uncharacterized protein LOC100795755 isoform X1 [Glycine max]	XP_006584573.1 (+2)	34 kDa	0.13	INF	[]	0	3
2307.2	LOW QUALITY PROTEIN: cyclin-dependent kinase D-3 [Glycine max]	XP_014633383.1	46 kDa	0.13	INF	[]	0	3
2325	beta-galactosidase 10 [Glycine max]	XP_003523206.1 (+1)	94 kDa	0.13	INF	[]	0	3
363.3	uncharacterized protein LOC100806472 isoform X1 [Glycine max]	XP_006590331.1	36 kDa	0.25	INF	[]	0	2
1494.2	beta-galactosidase 8 [Glycine max]	XP_003538054.1	91 kDa	0.25	INF	[]	0	2
1890	uncharacterized protein LOC100807396 isoform X1 [Glycine max]	XP_006581035.1	34 kDa	0.25	INF	[]	0	2
2036	uncharacterized protein LOC100306492 [Glycine max]	NP_001235819.1	?	0.25	INF	[]	0	2
2049	probable carboxylesterase 18 [Glycine max]	XP_003534059.1	37 kDa	0.25	INF	[]	0	2
2136	anthocyanidin reductase [Glycine max]	XP_003554760.1	38 kDa	0.25	INF	[]	0	2
2165	protease Do-like 7 isoform X2 [Glycine max]	XP_003538402.1 (+1)	122 kDa	0.25	INF	[]	0	2
2179.2	beta-galactosidase [Glycine max]	XP_014617454.1 (+1)	80 kDa	0.25	INF	[]	0	2
2185	pyridoxal kinase [Glycine max]	XP_003538406.2	39 kDa	0.25	INF	[]	0	2
2193	cytosolic Fe-S cluster assembly factor NBP35 [Glycine max]	XP_006601230.1 (+1)	38 kDa	0.25	INF	[]	0	2
2240	probable L-gulonolactone oxidase 6 [Glycine max]	XP_003521824.2	66 kDa	0.25	INF	[]	0	2
2245	structural maintenance of chromosomes protein 3 [Glycine max]	XP_003519466.2	148 kDa	0.25	INF	[]	0	2
2260	quinolinate synthase, chloroplastic [Glycine max]	XP_003525521.1	77 kDa	0.25	INF	[]	0	2
2271	diacylglycerol kinase 5 [Glycine max]	XP_006592834.1	54 kDa	0.25	INF	[]	0	2
2273	probable protein phosphatase 2C 26 isoform X2 [Glycine max]	XP_003551211.2 (+1)	35 kDa	0.25	INF	[]	0	2
2322	uncharacterized protein LOC100808361 [Glycine max]	NP_001242559.1 (+4)	30 kDa	0.25	INF	[]	0	2
2329	probable polygalacturonase [Glycine max]	XP_003551949.1 (+1)	48 kDa	0.25	INF	[]	0	2
2354	reticulon-4-interacting protein 1, mitochondrial [Glycine max]	XP_003540476.1	39 kDa	0.25	INF	[]	0	2
216.6	peptidyl-prolyl cis-trans isomerase CYP40 [Glycine max]	XP_003550075.1 (+1)	40 kDa	0.5	INF	[]	0	1
985.2	heme oxygenase 3 [Glycine max]	NP_001241990.1	?	0.5	INF	[]	0	1
1038.3	universal stress protein PHOS34 [Glycine max]	XP_003543370.1	26 kDa	0.5	INF	[]	0	1
1418.2	uncharacterized protein LOC100499767 [Glycine max]	NP_001235740.1	11 kDa	0.5	INF	[]	0	1
1458.2	uncharacterized protein LOC100785079 isoform X1 [Glycine max]	XP_006603708.1	18 kDa	0.5	INF	[]	0	1
1662.2	methylmalonate-semialdehyde dehydrogenase [acylating], mitochondrial isoform X1 [Glycine max]	XP_003547102.1 (+2)	56 kDa	0.5	INF	[]	0	1
1664.2	lysM domain-containing GPI-anchored protein 1 [Glycine max]	XP_003526627.1	43 kDa	0.5	INF	[]	0	1
2138	Cluster of ubiquitin domain-containing protein DSK2a [Glycine max] (XP_003519686.1)	XP_003519686.1 [4]	58 kDa	0.5	INF	[]	0	1
2138.1	ubiquitin domain-containing protein DSK2a [Glycine max]	XP_003519686.1 (+2)	58 kDa	0.5	INF	[]	0	1
2138.2	ubiquitin domain-containing protein DSK2a [Glycine max]	XP_006590744.1	57 kDa	0.5	INF	[]	0	1
2151.2	serine/threonine-protein kinase MHK isoform X1 [Glycine max]	XP_006576633.1 (+1)	50 kDa	0.5	INF	[]	0	1
2200.2	ubiquitin carboxyl-terminal hydrolase MINDY-3 isoform X2 [Glycine max]	XP_003556149.1 (+1)	67 kDa	0.5	INF	[]	0	1
2230	uncharacterized oxidoreductase At4g09670 [Glycine max]	XP_003518411.1	40 kDa	0.5	INF	[]	0	1
2278	ubiquitin-like modifier-activating enzyme 5 [Glycine max]	XP_003525714.2 (+1)	47 kDa	0.5	INF	[]	0	1

## Sheet: Fisher_T2S_T6S
#	Identified Proteins (3583/3610)	Accession Number	Molecular Weight	Fisher's Exact Test (p-value): *(p < 0.00030)	Fold Change by Category	Quantitative Profile	T2S	T6S
1	ribulose-1,5-bisphosphate carboxylase/oxygenase large subunit (chloroplast) [Glycine max]	YP_538747.1	53 kDa	< 0.00010	1.2	T2S low, T6S high	6327	7461
3	ribulose bisphosphate carboxylase small chain 4, chloroplastic [Glycine max]	NP_001241137.1	20 kDa	< 0.00010	1.5	T2S low, T6S high	985	1482
11	Cluster of glutamine synthetase precursor isoform X1 [Glycine max] (XP_014620707.1)	XP_014620707.1 [2]	48 kDa	< 0.00010	1.3	T2S low, T6S high	529	712
11.1	glutamine synthetase precursor isoform X1 [Glycine max]	XP_014620707.1	48 kDa	< 0.00010	1.4	T2S low, T6S high	494	681
17	Cluster of catalase [Glycine max] (NP_001240021.1)	NP_001240021.1 [4]	57 kDa	< 0.00010	1.3	T2S low, T6S high	386	514
19	photosystem II 47 kDa protein (chloroplast) [Glycine max]	YP_538791.1	56 kDa	< 0.00010	0.6	T2S high, T6S low	669	400
39	photosystem II 44 kDa protein (chloroplast) [Glycine max]	YP_538759.1	52 kDa	< 0.00010	0.7	T2S high, T6S low	427	312
48	chlorophyll a-b binding protein CP29.2, chloroplastic [Glycine max]	XP_003516950.1	31 kDa	< 0.00010	0.7	T2S high, T6S low	477	350
64	photosystem I P700 apoprotein A2 (chloroplast) [Glycine max]	YP_538756.1	82 kDa	< 0.00010	0.7	T2S high, T6S low	356	264
87.9	plasma membrane ATPase [Glycine max]	XP_003531728.1	104 kDa	< 0.00010	INF	T2S low, T6S high	0	26
90	Cluster of uncharacterized protein LOC100499832 [Glycine max] (NP_001236618.1)	NP_001236618.1 [4]	15 kDa	< 0.00010	3.6	T2S low, T6S high	63	229
90.1	uncharacterized protein LOC100499832 [Glycine max]	NP_001236618.1 (+2)	15 kDa	< 0.00010	3.8	T2S low, T6S high	58	222
109	histone superfamily protein [Glycine max]	NP_001237892.1 (+4)	16 kDa	< 0.00010	0.6	T2S high, T6S low	204	124
178.4	eukaryotic initiation factor 4A-2 [Glycine max]	XP_003526019.1	47 kDa	< 0.00010	0	T2S high, T6S low	28	0
283.2	PREDICTED: photosynthetic NDH subunit of lumenal location 5, chloroplastic-like [Glycine max]	XP_003536816.1	?	< 0.00010	0	T2S high, T6S low	16	0
553	PREDICTED: UDP-glucose flavonoid 3-O-glucosyltransferase 7-like [Glycine max]	XP_003548656.1	?	< 0.00010	2.9	T2S low, T6S high	19	56
579.2	15-cis-phytoene desaturase, chloroplastic/chromoplastic isoform X1 [Glycine max]	XP_006601863.1	64 kDa	< 0.00010	5.3	T2S low, T6S high	9	48
739	polygalacturonase inhibitor 1-like protein precursor [Glycine max]	NP_001239837.1	38 kDa	< 0.00010	4.5	T2S low, T6S high	10	45
803.2	PREDICTED: lipid transfer protein EARLI 1-like [Glycine max]	XP_003526352.1	?	< 0.00010	INF	T2S low, T6S high	0	22
912	Cluster of 60S ribosomal protein L37-3 [Glycine max] (XP_003543640.1)	XP_003543640.1 [3]	11 kDa	< 0.00010	0.1	T2S high, T6S low	36	4
912.1	60S ribosomal protein L37-3 [Glycine max]	XP_003543640.1 (+1)	11 kDa	< 0.00010	0.09	T2S high, T6S low	32	3
912.2	60S ribosomal protein L37-3 [Glycine max]	XP_003531677.1	11 kDa	< 0.00010	0.03	T2S high, T6S low	33	1
1307	anthocyanidin 3-O-glucosyltransferase 7 [Glycine max]	XP_003543134.1	50 kDa	< 0.00010	10	T2S low, T6S high	2	20
1453	ABC transporter C family member 2 [Glycine max]	XP_014621252.1	182 kDa	< 0.00010	0.08	T2S high, T6S low	24	2
1626	rubredoxin domain-containing protein [Glycine max]	NP_001235582.1	17 kDa	< 0.00010	0.05	T2S high, T6S low	20	1
1723	Cluster of probable methyltransferase PMT26 [Glycine max] (XP_006581774.1)	XP_006581774.1 [2]	91 kDa	< 0.00010	0	T2S high, T6S low	14	0
1743	Cluster of transmembrane 9 superfamily member 7 [Glycine max] (XP_003531617.1)	XP_003531617.1 [2]	74 kDa	< 0.00010	0.1	T2S high, T6S low	21	2
17.1	catalase [Glycine max]	NP_001240021.1	57 kDa	0.00011	1.3	T2S low, T6S high	353	466
209.3	trifunctional UDP-glucose 4,6-dehydratase/UDP-4-keto-6-deoxy-D-glucose 3,5-epimerase/UDP-4-keto-L-rhamnose-reductase RHM1 isoform X1 [Glycine max]	XP_006585326.1 (+1)	78 kDa	0.00011	0	T2S high, T6S low	13	0
2209	probable inactive purple acid phosphatase 1 isoform X1 [Glycine max]	XP_014626556.1 (+1)	69 kDa	0.00011	0	T2S high, T6S low	13	0
955.2	zinc finger BED domain-containing protein DAYSLEEPER [Glycine max]	XP_014625131.1	129 kDa	0.00012	0.1	T2S high, T6S low	21	3
803	Cluster of uncharacterized protein LOC100526941 precursor [Glycine max] (NP_001236284.1)	NP_001236284.1 [3]	?	0.00014	3.4	T2S low, T6S high	11	37
5	Cluster of ribulose bisphosphate carboxylase/oxygenase activase, chloroplastic-like [Glycine max] (NP_001240245.1)	NP_001240245.1 [5]	49 kDa	0.00016	1.2	T2S low, T6S high	1153	1354
731.2	delta(24)-sterol reductase [Glycine max]	XP_014619438.1	66 kDa	0.00022	0.3	T2S high, T6S low	35	11
1128.2	uncharacterized protein LOC100499925 [Glycine max]	NP_001238080.1	15 kDa	0.00022	0	T2S high, T6S low	12	0
1723.1	probable methyltransferase PMT26 [Glycine max]	XP_006581774.1	91 kDa	0.00022	0	T2S high, T6S low	12	0
1644	Cluster of transmembrane 9 superfamily member 3 [Glycine max] (XP_003524839.1)	XP_003524839.1 [3]	69 kDa	0.00023	0.07	T2S high, T6S low	15	1
99	photosystem II protein D2 (chloroplast) [Glycine max]	YP_538760.1	40 kDa	0.00026	0.7	T2S high, T6S low	256	186
964.2	uncharacterized protein LOC100808604 [Glycine max]	NP_001242510.1	?	0.00045	0	[]	11	0
1944	Cluster of probable methyltransferase PMT20 [Glycine max] (XP_006599114.1)	XP_006599114.1 [3]	69 kDa	0.00045	0	[]	11	0
1234	UDP-glycosyltransferase 79A6 [Glycine max]	NP_001275524.1	52 kDa	0.00053	5.2	[]	4	21
803.1	uncharacterized protein LOC100526941 precursor [Glycine max]	NP_001236284.1	?	0.00064	3.3	[]	9	30
1569.2	ras-related protein RABH1b [Glycine max]	XP_003517383.1 (+1)	23 kDa	0.00065	0.2	[]	22	5
107	photosystem II protein D1 (chloroplast) [Glycine max]	YP_538745.1	39 kDa	0.0007	0.7	[]	235	173
17.3	catalase-4 [Glycine max]	NP_001237571.1	57 kDa	0.00074	1.3	[]	335	430
1445.2	histidine--tRNA ligase, cytoplasmic [Glycine max]	XP_003525251.1	95 kDa	0.0009	0	[]	10	0
1967	Cluster of probable methyltransferase PMT2 isoform X1 [Glycine max] (XP_003532063.1)	XP_003532063.1 [3]	69 kDa	0.0009	0	[]	10	0
1967.1	probable methyltransferase PMT2 isoform X1 [Glycine max]	XP_003532063.1 (+1)	69 kDa	0.0009	0	[]	10	0
2109.1	synaptotagmin-2 isoform X1 [Glycine max]	XP_003540872.1	62 kDa	0.0009	0	[]	10	0
2183	transmembrane 9 superfamily member 8 [Glycine max]	XP_003550248.1	73 kDa	0.0009	0	[]	10	0
222	soyasaponin III rhamnosyltransferase [Glycine max]	NP_001240857.1	54 kDa	0.00093	1.6	[]	75	121
579	Cluster of 15-cis-phytoene desaturase, chloroplastic/chromoplastic [Glycine max] (XP_003538537.1)	XP_003538537.1 [2]	63 kDa	0.0011	2.2	[]	24	52
579.1	15-cis-phytoene desaturase, chloroplastic/chromoplastic [Glycine max]	XP_003538537.1	63 kDa	0.0011	2.2	[]	24	52
756	Cluster of proline-rich protein precursor [Glycine max] (NP_001235098.1)	NP_001235098.1 [2]	13 kDa	0.0011	2.6	[]	14	37
803.3	alpha-amylase inhibitor/lipid transfer/seed storage family protein precursor [Glycine max]	NP_001235244.1	13 kDa	0.0011	3.4	[]	8	27
1674	REF/SRPP-like protein At1g67360 isoform X2 [Glycine max]	XP_003551288.1 (+1)	26 kDa	0.0011	0.1	[]	15	2
2233	PREDICTED: uncharacterized protein LOC100788951 isoform X1 [Glycine max]	XP_014625699.1	?	0.0011	INF	[]	0	10
731	Cluster of delta(24)-sterol reductase [Glycine max] (XP_006592055.1)	XP_006592055.1 [2]	66 kDa	0.0012	0.5	[]	46	21
955	Cluster of PREDICTED: zinc finger BED domain-containing protein DAYSLEEPER-like [Glycine max] (XP_014621068.1)	XP_014621068.1 [2]	?	0.0012	0.4	[]	31	11
638	Cluster of PREDICTED: topless-related protein 3-like isoform X1 [Glycine max] (XP_014618667.1)	XP_014618667.1 [12]	?	0.0013	2.5	[]	15	38
880	cytochrome P450 72A15 [Glycine max]	XP_003531823.1	61 kDa	0.0013	0.4	[]	37	15
955.1	PREDICTED: zinc finger BED domain-containing protein DAYSLEEPER-like [Glycine max]	XP_014621068.1	?	0.0014	0.3	[]	29	10
742	Cluster of V-type proton ATPase subunit a3 [Glycine max] (XP_003540986.1)	XP_003540986.1 [2]	93 kDa	0.0016	0.5	[]	48	23
756.1	proline-rich protein precursor [Glycine max]	NP_001235098.1	13 kDa	0.0016	2.6	[]	14	36
1775	uncharacterized protein LOC100817128 [Glycine max]	NP_001241510.1	36 kDa	0.0016	0.08	[]	12	1
2058	ABC transporter C family member 14 [Glycine max]	XP_003533361.1	168 kDa	0.0016	0.08	[]	12	1
2109	Cluster of synaptotagmin-2 isoform X1 [Glycine max] (XP_003540872.1)	XP_003540872.1 [2]	62 kDa	0.0016	0.08	[]	12	1
1847	Cluster of cytochrome P450 72A68 [Glycine max] (XP_003546751.1)	XP_003546751.1 [3]	60 kDa	0.0018	0	[]	9	0
1847.1	cytochrome P450 72A68 [Glycine max]	XP_003546751.1	60 kDa	0.0018	0	[]	9	0
1944.2	probable methyltransferase PMT20 [Glycine max]	XP_014617804.1	68 kDa	0.0018	0	[]	9	0
2109.2	synaptotagmin-2 [Glycine max]	XP_003537808.1	62 kDa	0.0018	0	[]	9	0
548	Cluster of calcium-transporting ATPase 4, endoplasmic reticulum-type [Glycine max] (XP_003554341.1)	XP_003554341.1 [2]	117 kDa	0.0019	0.6	[]	65	36
1743.2	transmembrane 9 superfamily member 7 [Glycine max]	XP_003529871.1	74 kDa	0.0019	0.1	[]	14	2
291	glucose-6-phosphate 1-dehydrogenase, chloroplastic [Glycine max]	XP_014633122.1	67 kDa	0.002	1.7	[]	52	88
302	Cluster of uncharacterized protein LOC100809983 [Glycine max] (NP_001242893.1)	NP_001242893.1 [2]	?	0.002	1.6	[]	59	97
548.2	calcium-transporting ATPase 1, endoplasmic reticulum-type [Glycine max]	XP_003521357.1	116 kDa	0.002	0.5	[]	57	30
845.2	eukaryotic translation initiation factor 3 subunit C-like [Glycine max]	XP_014631398.1	104 kDa	0.002	0.2	[]	16	3
1331	Cluster of uncharacterized protein LOC100305544 [Glycine max] (NP_001236862.1)	NP_001236862.1 [5]	14 kDa	0.002	0.3	[]	25	8
259.4	protein THYLAKOID FORMATION1, chloroplastic isoform X1 [Glycine max]	XP_003539891.1 (+1)	33 kDa	0.0021	INF	[]	0	9
1691	Cluster of probable splicing factor 3A subunit 1 [Glycine max] (XP_014617307.1)	XP_014617307.1 [2]	89 kDa	0.0021	INF	[]	0	9
1691.1	probable splicing factor 3A subunit 1 [Glycine max]	XP_014617307.1	89 kDa	0.0021	INF	[]	0	9
1691.2	PREDICTED: probable splicing factor 3A subunit 1 [Glycine max]	XP_014618884.1	?	0.0021	INF	[]	0	9
2247	protein RETICULATA-RELATED 4, chloroplastic isoform X1 [Glycine max]	XP_003538063.2 (+1)	47 kDa	0.0021	INF	[]	0	9
2362	uncharacterized protein LOC100306506 [Glycine max]	NP_001236031.1	13 kDa	0.0021	INF	[]	0	9
1142	uncharacterized protein LOC100500540 [Glycine max]	NP_001235815.1	15 kDa	0.0026	3.1	[]	8	25
1393	uncharacterized protein LOC100781301 [Glycine max]	NP_001241582.1	25 kDa	0.0026	0.3	[]	21	6
731.1	delta(24)-sterol reductase [Glycine max]	XP_006592055.1	66 kDa	0.0029	0.5	[]	42	20
1406	Cluster of cellulose synthase-like protein G1 [Glycine max] (XP_006582441.1)	XP_006582441.1 [2]	80 kDa	0.0029	0.3	[]	19	5
1406.1	cellulose synthase-like protein G1 [Glycine max]	XP_006582441.1	80 kDa	0.0029	0.3	[]	19	5
1644.1	transmembrane 9 superfamily member 3 [Glycine max]	XP_003524839.1	69 kDa	0.0029	0.09	[]	11	1
2068	probable sugar phosphate/phosphate translocator At5g25400 [Glycine max]	XP_006578150.1	39 kDa	0.0029	0.09	[]	11	1
390	Cluster of coatomer subunit gamma-2 [Glycine max] (XP_003541056.1)	XP_003541056.1 [3]	99 kDa	0.0031	0.6	[]	71	42
1396	Cluster of uncharacterized protein LOC100305583 [Glycine max] (NP_001237446.1)	NP_001237446.1 [3]	14 kDa	0.0032	0.2	[]	17	4
1486	beta-adaptin-like protein C [Glycine max]	XP_003538073.1	100 kDa	0.0032	0.2	[]	17	4
1743.1	transmembrane 9 superfamily member 7 [Glycine max]	XP_003531617.1	74 kDa	0.0034	0.2	[]	13	2
1690.2	serine/threonine-protein kinase STN8, chloroplastic [Glycine max]	XP_003551616.1	56 kDa	0.0037	0	[]	8	0
1723.2	probable methyltransferase PMT26 [Glycine max]	XP_014630352.1	92 kDa	0.0037	0	[]	8	0
1845	Cluster of asparagine--tRNA ligase, chloroplastic/mitochondrial [Glycine max] (XP_003550908.1)	XP_003550908.1 [2]	61 kDa	0.0037	0	[]	8	0
1845.1	asparagine--tRNA ligase, chloroplastic/mitochondrial [Glycine max]	XP_003550908.1	61 kDa	0.0037	0	[]	8	0
1944.3	probable methyltransferase PMT20 isoform X1 [Glycine max]	XP_014630844.1	68 kDa	0.0037	0	[]	8	0
197.1	40S ribosomal protein S4-1 [Glycine max]	XP_003544057.1	30 kDa	0.004	0.7	[]	96	63
638.1	PREDICTED: topless-related protein 3-like isoform X1 [Glycine max]	XP_014618667.1 (+1)	?	0.004	3	[]	8	24
1216	Cluster of uncharacterized protein LOC100305587 [Glycine max] (NP_001237514.1)	NP_001237514.1 [2]	16 kDa	0.0041	0.3	[]	20	6
1241	NAD(P)H-quinone oxidoreductase subunit N, chloroplastic [Glycine max]	XP_003553172.1 (+1)	26 kDa	0.0041	6.5	[]	2	13
1451	ABC transporter C family member 4 [Glycine max]	XP_006588594.1	168 kDa	0.0047	0.3	[]	23	8
1055	dolichyl-diphosphooligosaccharide--protein glycosyltransferase 48 kDa subunit [Glycine max]	XP_003541072.1	48 kDa	0.0048	0.4	[]	32	14
87	Cluster of ATPase 11, plasma membrane-type [Glycine max] (XP_003527056.1)	XP_003527056.1 [12]	105 kDa	0.005	0.8	[]	243	192
877	Cluster of uncharacterized protein LOC100786123 [Glycine max] (XP_003552771.1)	XP_003552771.1 [3]	70 kDa	0.0053	0.5	[]	36	17
1644.2	transmembrane 9 superfamily member 3 [Glycine max]	XP_003531127.1	69 kDa	0.0054	0.1	[]	10	1
1792	pre-mRNA-processing-splicing factor 8A [Glycine max]	XP_003542119.1 (+1)	276 kDa	0.0054	0.1	[]	10	1
1319	Cluster of transmembrane 9 superfamily member 11 [Glycine max] (XP_003533883.1)	XP_003533883.1 [6]	75 kDa	0.0055	0.3	[]	21	7
457	Cluster of uncharacterized protein At4g06744 [Glycine max] (XP_003529407.1)	XP_003529407.1 [3]	50 kDa	0.0056	1.7	[]	43	72
457.1	uncharacterized protein At4g06744 [Glycine max]	XP_003529407.1	50 kDa	0.0056	1.7	[]	43	72
128	vicianin hydrolase isoform X1 [Glycine max]	XP_014634459.1	58 kDa	0.0057	0.8	[]	169	127
390.1	coatomer subunit gamma-2 [Glycine max]	XP_003541056.1	99 kDa	0.0057	0.6	[]	61	36
742.1	V-type proton ATPase subunit a3 [Glycine max]	XP_003540986.1	93 kDa	0.0057	0.5	[]	44	23
1776	transmembrane 9 superfamily member 8 [Glycine max]	XP_003526158.1	73 kDa	0.0058	0.2	[]	14	3
1383	Cluster of calreticulin-3 [Glycine max] (XP_003534500.1)	XP_003534500.1 [2]	50 kDa	0.0059	0.2	[]	12	2
1383.1	calreticulin-3 [Glycine max]	XP_003534500.1	50 kDa	0.0059	0.2	[]	12	2
1848	uncharacterized protein LOC100305568 [Glycine max]	NP_001237216.1	16 kDa	0.0059	0.2	[]	12	2
548.1	calcium-transporting ATPase 4, endoplasmic reticulum-type [Glycine max]	XP_003554341.1	117 kDa	0.006	0.6	[]	57	33
742.2	V-type proton ATPase subunit a3 [Glycine max]	XP_003537855.1	93 kDa	0.0063	0.5	[]	41	21
1216.1	uncharacterized protein LOC100305587 [Glycine max]	NP_001237514.1	16 kDa	0.0065	0.3	[]	19	6
302.1	uncharacterized protein LOC100809983 [Glycine max]	NP_001242893.1	?	0.0067	1.6	[]	53	84
1428	malonyl-CoA:isoflavone 7-O-glucoside-6''-O-malonyltransferase [Glycine max]	NP_001237760.1	52 kDa	0.007	6	[]	2	12
1663	Cluster of tryptophan--tRNA ligase, cytoplasmic [Glycine max] (XP_003521058.1)	XP_003521058.1 [2]	46 kDa	0.007	6	[]	2	12
1663.1	tryptophan--tRNA ligase, cytoplasmic [Glycine max]	XP_003521058.1	46 kDa	0.007	6	[]	2	12
98	Cluster of ADP,ATP carrier protein 3, mitochondrial [Glycine max] (XP_003539937.1)	XP_003539937.1 [5]	40 kDa	0.0072	0.8	[]	208	163
1056.2	coatomer subunit delta [Glycine max]	XP_003537859.1	58 kDa	0.0074	0	[]	7	0
1303.3	ABC transporter F family member 1 [Glycine max]	XP_003539780.1	66 kDa	0.0074	0	[]	7	0
1319.2	transmembrane 9 superfamily member 12 [Glycine max]	XP_003519687.1	75 kDa	0.0074	0	[]	7	0
1644.3	transmembrane 9 superfamily member 3 [Glycine max]	XP_003548324.1	68 kDa	0.0074	0	[]	7	0
1831	Cluster of molybdate-anion transporter [Glycine max] (XP_003526731.1)	XP_003526731.1 [2]	50 kDa	0.0074	0	[]	7	0
1831.1	molybdate-anion transporter [Glycine max]	XP_003526731.1	50 kDa	0.0074	0	[]	7	0
1974	protein NUCLEAR FUSION DEFECTIVE 4 [Glycine max]	XP_003547642.1 (+1)	64 kDa	0.0074	0	[]	7	0
1977	uncharacterized protein LOC100800463 [Glycine max]	NP_001241369.1	13 kDa	0.0074	0	[]	7	0
1374	Cluster of ADP,ATP carrier protein 1, chloroplastic [Glycine max] (XP_006583133.1)	XP_006583133.1 [2]	68 kDa	0.0076	0.3	[]	17	5
5.4	ribulose bisphosphate carboxylase/oxygenase activase 1, chloroplastic-like [Glycine max]	NP_001242531.1	52 kDa	0.0079	1.2	[]	432	515
908.3	PREDICTED: ras-related protein RABA5d-like [Glycine max]	XP_003552753.1	?	0.0083	INF	[]	0	7
5.2	ribulose bisphosphate carboxylase/oxygenase activase, chloroplastic-like [Glycine max]	NP_001276147.1	49 kDa	0.0084	1.1	[]	775	887
1319.1	transmembrane 9 superfamily member 11 [Glycine max]	XP_003533883.1	75 kDa	0.0085	0.3	[]	20	7
982	Cluster of calnexin homolog [Glycine max] (XP_003525166.1)	XP_003525166.1 [2]	62 kDa	0.0086	0.5	[]	40	21
1331.2	60S ribosomal protein L22-2 [Glycine max]	XP_003556520.1 (+1)	14 kDa	0.0087	0.3	[]	15	4
57	Cluster of tubulin alpha-3 chain [Glycine max] (XP_003524707.1)	XP_003524707.1 [8]	50 kDa	0.0088	1.3	[]	243	304
853	Cluster of 40S ribosomal protein S16 [Glycine max] (XP_003518703.1)	XP_003518703.1 [4]	18 kDa	0.0091	0.5	[]	33	16
939	uncharacterized protein LOC100781477 [Glycine max]	NP_001242544.1	36 kDa	0.0091	2.8	[]	8	22
149	uncharacterized protein LOC100779387 [Glycine max]	NP_001240880.1	29 kDa	0.0096	0.8	[]	228	183
438	Cluster of 1-aminocyclopropane-1-carboxylate oxidase [Glycine max] (XP_003519448.1)	XP_003519448.1 [3]	36 kDa	0.0096	1.7	[]	37	62
438.1	1-aminocyclopropane-1-carboxylate oxidase [Glycine max]	XP_003519448.1	36 kDa	0.0096	1.7	[]	37	62
1216.2	uncharacterized protein LOC100527647 [Glycine max]	NP_001235424.1	16 kDa	0.0097	0.2	[]	13	3
877.1	uncharacterized protein LOC100786123 [Glycine max]	XP_003552771.1	70 kDa	0.0098	0.5	[]	30	14
57.1	tubulin alpha-3 chain [Glycine max]	XP_003524707.1 (+1)	50 kDa	0.01	1.3	[]	138	183
1331.3	uncharacterized protein LOC100305556 [Glycine max]	NP_001237039.1	14 kDa	0.01	0.1	[]	9	1
1349.2	brefeldin A-inhibited guanine nucleotide-exchange protein 5 [Glycine max]	XP_006593978.1 (+1)	198 kDa	0.01	0.3	[]	18	6
1852	ABC transporter C family member 8 [Glycine max]	XP_003531625.1	164 kDa	0.01	0.2	[]	11	2
1872	ABC transporter B family member 28 isoform X1 [Glycine max]	XP_003534020.1	78 kDa	0.01	0.2	[]	11	2
1875	titin isoform X3 [Glycine max]	XP_006589100.1 (+2)	101 kDa	0.01	0.1	[]	9	1
8.1	glycine dehydrogenase (decarboxylating), mitochondrial [Glycine max]	XP_003550270.1	115 kDa	0.011	1.2	[]	559	649
9	Cluster of glyceraldehyde-3-phosphate dehydrogenase A subunit [Glycine max] (NP_001238484.1)	NP_001238484.1 [3]	?	0.011	1.1	[]	747	853
17.4	catalase-3 [Glycine max]	NP_001235974.1	57 kDa	0.011	1.3	[]	195	248
57.4	tubulin alpha chain [Glycine max]	XP_003536570.1 (+1)	49 kDa	0.011	1.3	[]	148	194
197	Cluster of 40S ribosomal protein S4-1 [Glycine max] (XP_003544057.1)	XP_003544057.1 [2]	30 kDa	0.011	0.7	[]	96	67
302.2	probable UDP-arabinopyranose mutase 1 [Glycine max]	XP_003516432.1	42 kDa	0.011	1.5	[]	55	84
638.3	topless-related protein 4 isoform X2 [Glycine max]	XP_003549747.1 (+3)	125 kDa	0.011	3.8	[]	4	15
1276	Cluster of synaptotagmin-2 [Glycine max] (XP_003545028.1)	XP_003545028.1 [3]	61 kDa	0.011	0.4	[]	24	10
5.1	ribulose bisphosphate carboxylase/oxygenase activase, chloroplastic-like [Glycine max]	NP_001240245.1	49 kDa	0.012	1.1	[]	858	971
22	lipoxygenase [Glycine max]	NP_001235189.1	96 kDa	0.012	1.1	[]	643	739
157	seed linoleate 9S-lipoxygenase [Glycine max]	NP_001238676.1	97 kDa	0.012	1.2	[]	278	340
171	Cluster of uncharacterized LOC100500326 precursor [Glycine max] (NP_001236394.1)	NP_001236394.1 [2]	?	0.012	1.3	[]	119	160
197.2	40S ribosomal S4 protein [Glycine max]	NP_001235826.1	30 kDa	0.012	0.7	[]	81	55
276.1	aquaporin PIP2-1 [Glycine max]	XP_003554376.1	31 kDa	0.012	0.7	[]	121	89
443.2	protein RETICULATA-RELATED 4, chloroplastic [Glycine max]	XP_003539855.1	40 kDa	0.012	0.6	[]	58	36
638.4	topless-related protein 3 [Glycine max]	XP_006604796.1	124 kDa	0.012	4.3	[]	3	13
982.1	calnexin homolog [Glycine max]	XP_003525166.1	62 kDa	0.012	0.5	[]	39	21
1091.2	MFP1 attachment factor 1 [Glycine max]	XP_003525916.1	16 kDa	0.012	4.3	[]	3	13
1374.1	ADP,ATP carrier protein 1, chloroplastic [Glycine max]	XP_006583133.1	68 kDa	0.012	0.3	[]	16	5
1627	Cluster of UBP1-associated protein 2C [Glycine max] (XP_006582134.1)	XP_006582134.1 [2]	45 kDa	0.012	0.3	[]	16	5
17.2	catalase-1/2 [Glycine max]	NP_001237556.1	57 kDa	0.013	1.3	[]	213	267
276	Cluster of aquaporin PIP2-1 [Glycine max] (XP_003554376.1)	XP_003554376.1 [2]	31 kDa	0.013	0.7	[]	124	92
330	Cluster of calvin cycle protein CP12-2, chloroplastic [Glycine max] (XP_003535935.1)	XP_003535935.1 [2]	14 kDa	0.013	1.4	[]	72	104
330.1	calvin cycle protein CP12-2, chloroplastic [Glycine max]	XP_003535935.1	14 kDa	0.013	1.5	[]	68	99
1349	Cluster of brefeldin A-inhibited guanine nucleotide-exchange protein 5 [Glycine max] (XP_006600423.1)	XP_006600423.1 [3]	198 kDa	0.013	0.4	[]	19	7
877.2	calcium sensing receptor, chloroplastic isoform X1 [Glycine max]	XP_003538526.1 (+1)	69 kDa	0.014	0.5	[]	33	17
1180.2	vacuolar-sorting receptor 1 [Glycine max]	XP_003538018.1	70 kDa	0.014	0.3	[]	14	4
1571	aspartyl protease AED3 [Glycine max]	XP_003519197.1	49 kDa	0.014	0.3	[]	14	4
1585	Cluster of protein ACTIVITY OF BC1 COMPLEX KINASE 8, chloroplastic-like [Glycine max] (XP_003525072.1)	XP_003525072.1 [5]	85 kDa	0.014	0.3	[]	14	4
8.2	glycine dehydrogenase (decarboxylating), mitochondrial [Glycine max]	XP_003544533.1	115 kDa	0.015	1.2	[]	558	644
9.2	PREDICTED: glyceraldehyde-3-phosphate dehydrogenase A, chloroplastic [Glycine max]	XP_003548805.1	?	0.015	1.1	[]	701	798
328	Cluster of histone H1 [Glycine max] (XP_003536128.1)	XP_003536128.1 [2]	20 kDa	0.015	0.7	[]	93	66
443	Cluster of protein RETICULATA-RELATED 4, chloroplastic [Glycine max] (XP_003534389.1)	XP_003534389.1 [2]	40 kDa	0.015	0.7	[]	68	45
906	UDP-glycosyltransferase 84B2 [Glycine max]	XP_003536615.2	59 kDa	0.015	3.2	[]	5	16
998	hypothetical chloroplast RF1 (chloroplast) [Glycine max]	YP_538810.1	216 kDa	0.015	0.5	[]	26	12
1203	protein transport protein Sec24-like At4g32640 [Glycine max]	XP_003555218.1	118 kDa	0.015	3.2	[]	5	16
1271.2	putative receptor-like protein kinase At4g00960 [Glycine max]	XP_003517662.1 (+1)	76 kDa	0.015	0	[]	6	0
1585.1	protein ACTIVITY OF BC1 COMPLEX KINASE 8, chloroplastic-like [Glycine max]	XP_003525072.1 (+1)	85 kDa	0.015	0	[]	6	0
2113	aldehyde oxidase GLOX1 [Glycine max]	XP_003523554.1	59 kDa	0.015	0	[]	6	0
2203	Cluster of probable prolyl 4-hydroxylase 10 [Glycine max] (XP_003538892.1)	XP_003538892.1 [2]	33 kDa	0.015	0	[]	6	0
2358	pyrophosphate-energized membrane proton pump 2 [Glycine max]	XP_003529416.1	85 kDa	0.015	0	[]	6	0
2360	uncharacterized protein LOC100778096 [Glycine max]	NP_001240231.1	29 kDa	0.015	0	[]	6	0
8	Cluster of glycine dehydrogenase (decarboxylating), mitochondrial [Glycine max] (XP_003550270.1)	XP_003550270.1 [4]	115 kDa	0.016	1.1	[]	653	746
9.1	glyceraldehyde-3-phosphate dehydrogenase A subunit [Glycine max]	NP_001238484.1 (+1)	?	0.016	1.1	[]	702	798
243	Cluster of 4-alpha-glucanotransferase DPE2 [Glycine max] (XP_003554099.1)	XP_003554099.1 [2]	111 kDa	0.016	1.4	[]	69	99
285	Cluster of uncharacterized protein LOC100500446 [Glycine max] (NP_001238225.1)	NP_001238225.1 [8]	?	0.016	0.7	[]	88	62
991	cucumisin [Glycine max]	XP_006596615.1	77 kDa	0.016	1.8	[]	24	43
1040.2	uncharacterized protein LOC100779162 [Glycine max]	NP_001242503.1	?	0.016	2.7	[]	7	19
1276.1	synaptotagmin-2 [Glycine max]	XP_003545028.1	61 kDa	0.016	0.4	[]	23	10
1276.2	synaptotagmin-2 isoform X1 [Glycine max]	XP_003550429.1 (+1)	61 kDa	0.016	0.4	[]	23	10
1396.1	uncharacterized protein LOC100305583 [Glycine max]	NP_001237446.1	14 kDa	0.016	0.2	[]	12	3
1471.2	starch synthase IIa-1 [Glycine max]	NP_001235796.1	85 kDa	0.016	INF	[]	0	6
1965.2	nudix hydrolase 20, chloroplastic isoform X1 [Glycine max]	XP_003551432.1	41 kDa	0.016	INF	[]	0	6
5.3	ribulose bisphosphate carboxylase/oxygenase activase 1, chloroplastic-like [Glycine max]	NP_001240152.1	52 kDa	0.017	1.1	[]	596	683
298	histone H4 [Glycine max]	NP_001237495.1 (+1)	11 kDa	0.017	0.7	[]	105	77
393	Cluster of uncharacterized protein LOC100305473 [Glycine max] (NP_001235890.1)	NP_001235890.1 [3]	24 kDa	0.017	0.6	[]	54	34
853.2	40S ribosomal protein S16 [Glycine max]	NP_001235533.1 (+1)	18 kDa	0.017	0.5	[]	27	13
206.3	uncharacterized protein LOC100805519 [Glycine max]	NP_001241005.1	30 kDa	0.018	0.6	[]	60	39
1869	Cluster of pleiotropic drug resistance protein 1 [Glycine max] (XP_003546218.1)	XP_003546218.1 [7]	161 kDa	0.018	0.1	[]	8	1
160	Cluster of PREDICTED: chlorophyll a-b binding protein CP24 10A, chloroplastic [Glycine max] (XP_003531552.1)	XP_003531552.1 [2]	?	0.019	0.8	[]	164	130
289	Cluster of 40S ribosomal protein S8 [Glycine max] (XP_003520991.1)	XP_003520991.1 [5]	25 kDa	0.019	0.7	[]	101	74
393.1	uncharacterized protein LOC100305473 [Glycine max]	NP_001235890.1	24 kDa	0.019	0.5	[]	32	17
477	Cluster of 60S ribosomal protein L5 [Glycine max] (XP_006594790.1)	XP_006594790.1 [4]	34 kDa	0.019	0.6	[]	56	36
699.1	K(+) efflux antiporter 2, chloroplastic [Glycine max]	XP_014633322.1	130 kDa	0.019	0.5	[]	32	17
849.2	subtilisin-like protease SBT1.6 [Glycine max]	XP_003538985.1	82 kDa	0.019	0.4	[]	21	9
1040	Cluster of uncharacterized protein LOC100803110 [Glycine max] (NP_001239826.1)	NP_001239826.1 [2]	33 kDa	0.019	2.2	[]	12	26
1040.1	uncharacterized protein LOC100803110 [Glycine max]	NP_001239826.1	33 kDa	0.019	2.2	[]	12	26
1627.1	UBP1-associated protein 2C [Glycine max]	XP_006582134.1	45 kDa	0.019	0.3	[]	15	5
18	Cluster of peroxisomal glycolate oxidase isoform X1 [Glycine max] (XP_006596932.1)	XP_006596932.1 [4]	41 kDa	0.02	1.1	[]	573	656
168.2	pyrophosphate-energized vacuolar membrane proton pump [Glycine max]	XP_003528302.1 (+1)	81 kDa	0.02	0.8	[]	138	107
537.1	gibberellin-regulated protein 6 precursor [Glycine max]	NP_001236470.1 (+4)	13 kDa	0.02	1.7	[]	27	46
1272	Cluster of pyruvate decarboxylase 2 [Glycine max] (XP_003552267.1)	XP_003552267.1 [3]	65 kDa	0.02	2.5	[]	8	20
1272.1	pyruvate decarboxylase 2 [Glycine max]	XP_003552267.1	65 kDa	0.02	2.5	[]	8	20
1495	Cluster of 40S ribosomal protein S23 [Glycine max] (XP_003537257.1)	XP_003537257.1 [3]	16 kDa	0.02	0.4	[]	18	7
1495.1	40S ribosomal protein S23 [Glycine max]	XP_003537257.1 (+1)	16 kDa	0.02	0.4	[]	18	7
146.1	uncharacterized protein LOC100305993 precursor [Glycine max]	NP_001236014.1	?	0.021	1.4	[]	94	127
390.2	coatomer subunit gamma-2 isoform X1 [Glycine max]	XP_003527225.1	98 kDa	0.021	0.6	[]	37	21
411	dehydrin family protein [Glycine max]	NP_001240106.1	24 kDa	0.021	0.7	[]	58	38
443.1	protein RETICULATA-RELATED 4, chloroplastic [Glycine max]	XP_003534389.1	40 kDa	0.021	0.7	[]	64	43
161	PREDICTED: aldehyde dehydrogenase family 2 member B4, mitochondrial [Glycine max]	XP_003527026.1	?	0.022	1.3	[]	115	151
276.2	aquaporin PIP2-7 [Glycine max]	XP_003521392.1	31 kDa	0.022	0.7	[]	59	39
209.4	trifunctional UDP-glucose 4,6-dehydratase/UDP-4-keto-6-deoxy-D-glucose 3,5-epimerase/UDP-4-keto-L-rhamnose-reductase RHM1 [Glycine max]	XP_006602243.1	74 kDa	0.023	2.2	[]	11	24
328.1	histone H1 [Glycine max]	XP_003536128.1	20 kDa	0.023	0.7	[]	66	45
716	membrane primary amine oxidase [Glycine max]	NP_001240200.1	28 kDa	0.023	1.6	[]	32	52
778.2	uncharacterized protein LOC100807657 [Glycine max]	NP_001241515.1	39 kDa	0.023	0.3	[]	13	4
1304	Cluster of mannose-1-phosphate guanyltransferase alpha isoform X2 [Glycine max] (XP_003523059.1)	XP_003523059.1 [3]	46 kDa	0.023	3	[]	5	15
1304.1	mannose-1-phosphate guanyltransferase alpha isoform X2 [Glycine max]	XP_003523059.1 (+1)	46 kDa	0.023	3	[]	5	15
836	soyasapogenol B glucuronide galactosyltransferase [Glycine max]	NP_001304384.1	?	0.024	1.6	[]	37	58
1431	uncharacterized protein LOC100777797 [Glycine max]	XP_003524856.1	66 kDa	0.024	0.4	[]	19	8
98.4	ADP,ATP carrier protein 1, mitochondrial-like isoform X1 [Glycine max]	XP_014622834.1	42 kDa	0.025	0.8	[]	163	131
171.2	PREDICTED: auxin-binding protein ABP19a-like [Glycine max]	XP_003547722.1	?	0.025	1.3	[]	108	142
849.1	subtilisin-like protease SBT1.6 [Glycine max]	XP_003540860.1	82 kDa	0.026	0.5	[]	23	11
123.2	phosphoenolpyruvate carboxylase 4 [Glycine max]	XP_006573282.1	118 kDa	0.027	1.7	[]	24	41
330.2	calvin cycle protein CP12-1, chloroplastic [Glycine max]	XP_003518788.1	14 kDa	0.027	1.4	[]	63	89
699	Cluster of K(+) efflux antiporter 2, chloroplastic [Glycine max] (XP_014633322.1)	XP_014633322.1 [2]	130 kDa	0.027	0.6	[]	41	25
956	uncharacterized protein LOC100526953 [Glycine max]	NP_001236439.1 (+1)	22 kDa	0.027	3.2	[]	4	13
1396.2	uncharacterized protein LOC100499742 [Glycine max]	NP_001235399.1 (+1)	14 kDa	0.027	0.3	[]	11	3
1517	2-hydroxyisoflavanone synthase precursor [Glycine max]	NP_001238515.1	?	0.027	0.3	[]	11	3
1688	Cluster of atherin-like [Glycine max] (XP_003524344.1)	XP_003524344.1 [2]	41 kDa	0.027	0.3	[]	11	3
1692	probable zinc metalloprotease EGY2, chloroplastic [Glycine max]	XP_003519388.1	57 kDa	0.027	0.3	[]	11	3
98.3	ADP,ATP carrier protein 3, mitochondrial [Glycine max]	XP_003543333.1	40 kDa	0.028	0.8	[]	128	100
98.5	ADP,ATP carrier protein 1, mitochondrial [Glycine max]	XP_003531442.1	42 kDa	0.028	0.8	[]	160	129
146.2	heme-binding protein 2 [Glycine max]	XP_003517945.1	26 kDa	0.028	1.3	[]	94	125
310.2	peroxisomal fatty acid beta-oxidation multifunctional protein AIM1 [Glycine max]	XP_003528905.1	78 kDa	0.028	0.7	[]	71	50
504.4	PREDICTED: 60S ribosomal protein L18-2 [Glycine max]	XP_003554636.2	?	0.028	0.6	[]	32	18
537	Cluster of gibberellin-regulated protein 6 precursor [Glycine max] (NP_001236470.1)	NP_001236470.1 [6]	13 kDa	0.028	1.6	[]	28	46
1061	Cluster of 50S ribosomal protein L27, chloroplastic [Glycine max] (XP_003522956.1)	XP_003522956.1 [3]	21 kDa	0.028	0.4	[]	20	9
105	Cluster of NADP-dependent malic enzyme [Glycine max] (XP_003516804.1)	XP_003516804.1 [8]	65 kDa	0.029	1.3	[]	144	182
146	Cluster of uncharacterized protein LOC100305993 precursor [Glycine max] (NP_001236014.1)	NP_001236014.1 [2]	?	0.029	1.3	[]	108	141
310	Cluster of peroxisomal fatty acid beta-oxidation multifunctional protein AIM1 [Glycine max] (XP_003534202.1)	XP_003534202.1 [2]	78 kDa	0.029	0.8	[]	104	79
849	Cluster of subtilisin-like protease SBT1.6 [Glycine max] (XP_003540860.1)	XP_003540860.1 [2]	82 kDa	0.029	0.5	[]	24	12
853.1	40S ribosomal protein S16 [Glycine max]	XP_003518703.1 (+1)	18 kDa	0.029	0.5	[]	28	15
1374.2	ADP,ATP carrier protein 1, chloroplastic [Glycine max]	XP_006585647.1	68 kDa	0.029	0.4	[]	14	5
1448	ABC transporter C family member 3 isoform X3 [Glycine max]	XP_003519622.1 (+2)	166 kDa	0.029	0.4	[]	17	7
5.5	ribulose bisphosphate carboxylase/oxygenase activase 1, chloroplastic-like [Glycine max]	NP_001276241.1	52 kDa	0.03	1.2	[]	179	221
10.4	PREDICTED: chlorophyll a-b binding protein 1D [Glycine max]	XP_006587015.1	?	0.03	0.8	[]	244	207
160.1	PREDICTED: chlorophyll a-b binding protein CP24 10A, chloroplastic [Glycine max]	XP_003531552.1	?	0.03	0.8	[]	143	114
184.2	aconitate hydratase, cytoplasmic [Glycine max]	XP_003527493.1	107 kDa	0.03	1.4	[]	78	106
507	Cluster of calnexin homolog precursor [Glycine max] (NP_001235116.1)	NP_001235116.1 [2]	62 kDa	0.03	0.7	[]	66	46
1829.2	protein TSS [Glycine max]	XP_014630182.1	204 kDa	0.03	0	[]	5	0
2008	NADH dehydrogenase subunit 1 (chloroplast) [Glycine max]	YP_538813.1	41 kDa	0.03	0	[]	5	0
2037	tetratricopeptide repeat domain-containing protein PYG7, chloroplastic isoform X3 [Glycine max]	XP_006589453.1 (+4)	28 kDa	0.03	0	[]	5	0
2085	Cluster of ribonuclease J isoform X1 [Glycine max] (XP_006581876.1)	XP_006581876.1 [8]	97 kDa	0.03	0	[]	5	0
2085.1	ribonuclease J isoform X1 [Glycine max]	XP_006581876.1	97 kDa	0.03	0	[]	5	0
2090	30S ribosomal protein S13 [Glycine max]	NP_001236787.1	18 kDa	0.03	0	[]	5	0
2092	photosynthetic NDH subunit of subcomplex B 4, chloroplastic [Glycine max]	XP_003523013.1	21 kDa	0.03	0	[]	5	0
2103	uncharacterized protein LOC100784533 [Glycine max]	XP_003536460.1 (+1)	28 kDa	0.03	0	[]	5	0
2114	uncharacterized protein LOC100305961 isoform X1 [Glycine max]	XP_006572807.1	19 kDa	0.03	0	[]	5	0
2116	abscisic stress-ripening protein 5 [Glycine max]	XP_003536424.1	23 kDa	0.03	0	[]	5	0
2140	proton pump-interactor 1 [Glycine max]	XP_006594761.1	69 kDa	0.03	0	[]	5	0
2155	protein NRT1/ PTR FAMILY 8.3 [Glycine max]	XP_003524837.1	64 kDa	0.03	0	[]	5	0
2163	synaptotagmin-5 [Glycine max]	XP_003528900.1	56 kDa	0.03	0	[]	5	0
2203.1	probable prolyl 4-hydroxylase 10 [Glycine max]	XP_003538892.1	33 kDa	0.03	0	[]	5	0
2207	probable methyltransferase PMT14 [Glycine max]	XP_006579671.1	69 kDa	0.03	0	[]	5	0
2226	Cluster of transmembrane 9 superfamily member 1 [Glycine max] (XP_003532994.1)	XP_003532994.1 [2]	67 kDa	0.03	0	[]	5	0
2226.2	transmembrane 9 superfamily member 1 [Glycine max]	XP_003540158.1	67 kDa	0.03	0	[]	5	0
8.3	glycine dehydrogenase (decarboxylating), mitochondrial [Glycine max]	XP_003526001.1	111 kDa	0.031	1.2	[]	200	244
204	photosystem II protein H (chloroplast) [Glycine max]	YP_538794.1	8 kDa	0.031	1.3	[]	92	122
418.2	aminoacyl peptidase [Glycine max]	NP_001237817.1	?	0.031	0.2	[]	9	2
477.2	60S ribosomal protein L5 [Glycine max]	XP_003528812.1 (+1)	34 kDa	0.031	0.6	[]	43	27
778	Cluster of RGG repeats nuclear RNA binding protein A [Glycine max] (XP_003552493.1)	XP_003552493.1 [2]	40 kDa	0.031	0.6	[]	38	23
1688.1	atherin-like [Glycine max]	XP_003524344.1	41 kDa	0.031	0.2	[]	9	2
1773	trans-cinnamate 4-monooxygenase [Glycine max]	NP_001237317.1	58 kDa	0.031	0.2	[]	9	2
18.1	peroxisomal glycolate oxidase isoform X1 [Glycine max]	XP_006596932.1	41 kDa	0.032	1.1	[]	459	526
143.2	alpha-xylosidase 1 [Glycine max]	XP_003536686.1	104 kDa	0.032	0.5	[]	21	10
770.1	probable 3-hydroxyisobutyrate dehydrogenase-like 1, mitochondrial [Glycine max]	XP_003530536.2	35 kDa	0.032	2.1	[]	11	23
1246	beta-amyrin 24-hydroxylase [Glycine max]	NP_001236154.1	?	0.032	0.5	[]	21	10
218.4	polyadenylate-binding protein RBP47 [Glycine max]	XP_003518846.1 (+1)	47 kDa	0.033	INF	[]	0	5
477.3	60S ribosomal protein L5 [Glycine max]	XP_003528810.1	34 kDa	0.033	0.6	[]	39	24
513.1	uncharacterized protein LOC100817986 [Glycine max]	NP_001242141.1	?	0.033	1.6	[]	27	44
577	ribosomal protein S4 (chloroplast) [Glycine max]	YP_538753.1	24 kDa	0.033	0.6	[]	39	24
1206.2	aminopeptidase P1 [Glycine max]	XP_003537557.1	73 kDa	0.033	0.1	[]	7	1
1735	uncharacterized protein LOC100500489 [Glycine max]	NP_001235085.1	18 kDa	0.033	INF	[]	0	5
1869.1	pleiotropic drug resistance protein 1 [Glycine max]	XP_003546218.1	161 kDa	0.033	0.1	[]	7	1
1895	Cluster of zeta-carotene desaturase, chloroplastic/chromoplastic [Glycine max] (XP_003556484.1)	XP_003556484.1 [2]	63 kDa	0.033	0.1	[]	7	1
1895.1	zeta-carotene desaturase, chloroplastic/chromoplastic [Glycine max]	XP_003556484.1	63 kDa	0.033	0.1	[]	7	1
2002	probable carboxylesterase 8 [Glycine max]	XP_003529985.1	36 kDa	0.033	INF	[]	0	5
2019	protein CHLORORESPIRATORY REDUCTION 7, chloroplastic [Glycine max]	XP_003554915.1	17 kDa	0.033	0.1	[]	7	1
2020	PREDICTED: UDP-glycosyltransferase 73C6-like [Glycine max]	XP_003520672.2	?	0.033	INF	[]	0	5
2161	uncharacterized protein LOC100527187 [Glycine max]	NP_001236162.1	23 kDa	0.033	0.1	[]	7	1
2331	transmembrane 9 superfamily member 1-like isoform X1 [Glycine max]	XP_003524235.1 (+1)	68 kDa	0.033	0.1	[]	7	1
33	Cluster of tubulin beta chain [Glycine max] (XP_014631119.1)	XP_014631119.1 [12]	50 kDa	0.034	1.2	[]	405	467
171.1	uncharacterized LOC100500326 precursor [Glycine max]	NP_001236394.1	?	0.034	1.3	[]	110	142
243.2	4-alpha-glucanotransferase DPE2 isoform X1 [Glycine max]	XP_006576763.1	112 kDa	0.034	1.4	[]	54	77
600	Cluster of ubiquitin-activating enzyme E1 1 [Glycine max] (XP_006602078.1)	XP_006602078.1 [4]	124 kDa	0.034	1.8	[]	17	31
86.1	glutamate decarboxylase [Glycine max]	XP_003548319.1	56 kDa	0.035	1.3	[]	91	120
105.2	NADP-dependent malic enzyme [Glycine max]	XP_003547744.1	65 kDa	0.035	1.3	[]	104	135
768.2	uncharacterized protein LOC100785314 [Glycine max]	NP_001241118.1	42 kDa	0.035	0.7	[]	51	34
1323	outer envelope pore protein 37, chloroplastic [Glycine max]	XP_003549551.1	36 kDa	0.035	2.4	[]	7	17
1555	15-cis-phytoene desaturase, chloroplastic/chromoplastic [Glycine max]	XP_003524753.1	52 kDa	0.035	4.5	[]	2	9
1970	50S ribosomal protein L6, chloroplastic [Glycine max]	XP_003548187.1	25 kDa	0.035	4.5	[]	2	9
160.2	uncharacterized protein LOC100527463 [Glycine max]	NP_001236415.1	?	0.036	0.8	[]	125	99
770	Cluster of probable 3-hydroxyisobutyrate dehydrogenase-like 1, mitochondrial [Glycine max] (XP_003530536.2)	XP_003530536.2 [2]	35 kDa	0.036	2	[]	12	24
834.2	binding partner of ACD11 1 [Glycine max]	XP_003516994.1	30 kDa	0.036	0.5	[]	22	11
933	photosystem I chlorophyll a/b-binding protein 5, chloroplastic [Glycine max]	XP_003528272.2	31 kDa	0.036	0.5	[]	26	14
1569	Cluster of uncharacterized protein LOC100527651 [Glycine max] (NP_001235476.1)	NP_001235476.1 [7]	?	0.036	0.5	[]	22	11
1585.2	protein ACTIVITY OF BC1 COMPLEX KINASE 8, chloroplastic [Glycine max]	XP_003526823.2	92 kDa	0.036	0.3	[]	12	4
1615	Cluster of PREDICTED: HMG-Y-related protein B [Glycine max] (XP_003544987.1)	XP_003544987.1 [2]	?	0.036	0.3	[]	12	4
57.2	uncharacterized protein LOC100806907 [Glycine max]	NP_001242878.1 (+2)	50 kDa	0.037	1.2	[]	170	209
168	Cluster of pyrophosphate-energized vacuolar membrane proton pump [Glycine max] (XP_003542656.1)	XP_003542656.1 [3]	80 kDa	0.037	0.8	[]	149	121
322	photosystem I reaction center subunit psaK, chloroplastic [Glycine max]	XP_003533844.1 (+1)	13 kDa	0.037	1.4	[]	57	80
338.2	phi class glutathione S-transferase [Glycine max]	NP_001239642.1	25 kDa	0.037	1.5	[]	33	51
1631	probable aldehyde dehydrogenase isoform X1 [Glycine max]	XP_003549664.1	61 kDa	0.037	7	[]	1	7
1933	uncharacterized protein LOC100789132 [Glycine max]	XP_003520148.1	28 kDa	0.037	7	[]	1	7
18.2	peroxisomal (S)-2-hydroxy-acid oxidase GLO1-like [Glycine max]	NP_001241302.1	41 kDa	0.038	1.1	[]	464	529
206	Cluster of 40S ribosomal protein S3a [Glycine max] (NP_001241430.1)	NP_001241430.1 [4]	30 kDa	0.038	0.8	[]	109	85
672	Cluster of uncharacterized protein LOC100305550 [Glycine max] (NP_001236946.1)	NP_001236946.1 [3]	25 kDa	0.038	0.7	[]	53	36
834	Cluster of binding partner of ACD11 1 [Glycine max] (XP_003534286.1)	XP_003534286.1 [2]	30 kDa	0.038	0.6	[]	31	18
98.1	ADP,ATP carrier protein 3, mitochondrial [Glycine max]	XP_003539937.1	40 kDa	0.039	0.8	[]	131	105
145.2	protein disulfide-isomerase [Glycine max]	XP_006581588.1	56 kDa	0.039	1.3	[]	96	125
207	Cluster of 40S ribosomal protein S6 [Glycine max] (XP_003545992.1)	XP_003545992.1 [4]	28 kDa	0.039	0.8	[]	119	94
143.1	alpha-xylosidase 1 [Glycine max]	XP_003516826.1	103 kDa	0.04	1.3	[]	111	142
513	Cluster of uncharacterized protein LOC100817986 [Glycine max] (NP_001242141.1)	NP_001242141.1 [2]	?	0.04	1.6	[]	30	47
661.2	translocase of chloroplast 159, chloroplastic [Glycine max]	XP_003532787.2	128 kDa	0.04	0.5	[]	19	9
778.1	RGG repeats nuclear RNA binding protein A [Glycine max]	XP_003552493.1	40 kDa	0.04	0.6	[]	32	19
1061.1	50S ribosomal protein L27, chloroplastic [Glycine max]	XP_003522956.1 (+1)	21 kDa	0.04	0.5	[]	19	9
11.2	glutamine synthetase precursor [Glycine max]	NP_001237784.1	?	0.041	1.2	[]	363	419
600.3	ubiquitin-activating enzyme E1 1 isoform X1 [Glycine max]	XP_003537305.1 (+1)	129 kDa	0.041	2.2	[]	8	18
638.2	protein TOPLESS [Glycine max]	XP_014633159.1 (+1)	125 kDa	0.041	2.2	[]	8	18
1272.2	pyruvate decarboxylase 2 [Glycine max]	XP_003529168.1	65 kDa	0.041	2.2	[]	8	18
206.1	40S ribosomal protein S3a [Glycine max]	NP_001241430.1	30 kDa	0.042	0.8	[]	86	65
71	Cluster of clathrin heavy chain [Glycine max] (NP_001236999.1)	NP_001236999.1 [5]	193 kDa	0.043	0.9	[]	248	214
661	Cluster of translocase of chloroplast 159, chloroplastic-like [Glycine max] (XP_003524230.1)	XP_003524230.1 [2]	133 kDa	0.043	0.7	[]	44	29
787	uncharacterized protein LOC100793501 [Glycine max]	NP_001242520.1 (+1)	44 kDa	0.043	1.7	[]	20	34
845	Cluster of eukaryotic translation initiation factor 3 subunit C [Glycine max] (XP_003521511.1)	XP_003521511.1 [2]	105 kDa	0.043	0.6	[]	28	16
869.1	heat shock factor-binding protein [Glycine max]	XP_006575110.1	10 kDa	0.043	0.6	[]	28	16
963	Cluster of uncharacterized protein LOC100499884 [Glycine max] (NP_001237396.1)	NP_001237396.1 [2]	?	0.043	0.6	[]	28	16
982.2	calnexin homolog [Glycine max]	XP_003532294.1	62 kDa	0.043	0.6	[]	33	20
1349.1	brefeldin A-inhibited guanine nucleotide-exchange protein 5 [Glycine max]	XP_006600423.1	198 kDa	0.043	0.4	[]	16	7
1445	Cluster of PREDICTED: histidine--tRNA ligase, cytoplasmic-like [Glycine max] (XP_006586334.1)	XP_006586334.1 [2]	?	0.043	0.4	[]	16	7
1445.1	PREDICTED: histidine--tRNA ligase, cytoplasmic-like [Glycine max]	XP_006586334.1	?	0.043	0.4	[]	16	7
1658	nucleosome assembly protein 1;4 [Glycine max]	XP_003546698.1	42 kDa	0.043	0.3	[]	10	3
1690	Cluster of serine/threonine-protein kinase STN8, chloroplastic isoform X1 [Glycine max] (XP_006599740.1)	XP_006599740.1 [2]	56 kDa	0.043	0.3	[]	10	3
130	Cluster of protein PLASTID TRANSCRIPTIONALLY ACTIVE 16, chloroplastic [Glycine max] (XP_003537975.1)	XP_003537975.1 [2]	56 kDa	0.044	0.8	[]	139	113
199	Cluster of uncharacterized protein LOC100801737 [Glycine max] (NP_001242694.1)	NP_001242694.1 [4]	37 kDa	0.044	1.3	[]	88	115
1156	NADH dehydrogenase subunit 5 (chloroplast) [Glycine max]	YP_538821.1	86 kDa	0.044	0.5	[]	24	13
501.2	protein disulfide isomerase-like protein precursor [Glycine max]	NP_001238028.1	62 kDa	0.045	0.7	[]	51	35
918	amidase 1 isoform X1 [Glycine max]	XP_003536085.1	46 kDa	0.045	1.9	[]	14	26
1667	NAD(P)H-quinone oxidoreductase subunit U, chloroplastic [Glycine max]	XP_003522295.1	24 kDa	0.045	0.4	[]	13	5
1698	PREDICTED: 60S ribosomal protein L27a-3-like [Glycine max]	XP_003527001.1	?	0.045	0.5	[]	20	10
10.2	PREDICTED: chlorophyll a-b binding protein, chloroplastic [Glycine max]	XP_003548106.1	?	0.046	0.9	[]	451	408
143	Cluster of alpha-xylosidase 1 [Glycine max] (XP_003516826.1)	XP_003516826.1 [3]	103 kDa	0.046	1.3	[]	113	143
626.2	uncharacterized protein LOC100500081 [Glycine max]	NP_001236523.1	?	0.046	0.6	[]	29	17
18.3	peroxisomal (S)-2-hydroxy-acid oxidase GLO1-like isoform X2 [Glycine max]	XP_014633831.1	41 kDa	0.047	1.1	[]	453	514
339	9-divinyl ether synthase-like [Glycine max]	NP_001304496.1	54 kDa	0.047	1.4	[]	48	68
435.1	probable glutathione S-transferase [Glycine max]	NP_001304556.1	26 kDa	0.047	1.4	[]	48	68
507.1	calnexin homolog precursor [Glycine max]	NP_001235116.1	62 kDa	0.047	0.7	[]	46	31
412	Cluster of V-type proton ATPase subunit H [Glycine max] (XP_003548002.1)	XP_003548002.1 [2]	52 kDa	0.048	0.7	[]	53	37
1564	uncharacterized protein At4g06744 [Glycine max]	XP_003555862.1	50 kDa	0.048	2.1	[]	9	19
477.1	60S ribosomal protein L5 [Glycine max]	XP_006594790.1	34 kDa	0.049	0.7	[]	47	32
834.1	binding partner of ACD11 1 [Glycine max]	XP_003534286.1	30 kDa	0.049	0.6	[]	25	14
1014	Cluster of eukaryotic translation initiation factor 3 subunit A [Glycine max] (XP_003554329.1)	XP_003554329.1 [2]	112 kDa	0.049	0.6	[]	25	14
1014.2	eukaryotic translation initiation factor 3 subunit A [Glycine max]	XP_014629335.1	112 kDa	0.049	0.6	[]	25	14
1138	Cluster of THO complex subunit 4A [Glycine max] (XP_014620021.1)	XP_014620021.1 [3]	26 kDa	0.049	0.6	[]	25	14
1519	glutamyl-tRNA(Gln) amidotransferase subunit A, chloroplastic/mitochondrial [Glycine max]	XP_003532109.1	58 kDa	0.049	3.3	[]	3	10
1666	uridine 5'-monophosphate synthase-like [Glycine max]	NP_001276198.1 (+1)	?	0.049	3.3	[]	3	10
230.1	60S ribosomal protein L7a-1 [Glycine max]	XP_003540735.1	29 kDa	0.05	0.8	[]	95	74
332	Cluster of carbamoyl-phosphate synthase large chain, chloroplastic [Glycine max] (XP_003542003.2)	XP_003542003.2 [2]	127 kDa	0.05	1.6	[]	26	41
332.1	carbamoyl-phosphate synthase large chain, chloroplastic [Glycine max]	XP_003542003.2	127 kDa	0.05	1.6	[]	26	41
555	Cluster of adenylosuccinate synthetase 2, chloroplastic [Glycine max] (XP_003521188.1)	XP_003521188.1 [2]	53 kDa	0.05	1.6	[]	26	41
768	Cluster of PREDICTED: nucleosome assembly protein 1;3 [Glycine max] (XP_003549222.1)	XP_003549222.1 [2]	?	0.05	0.7	[]	54	38
1569.1	uncharacterized protein LOC100527651 [Glycine max]	NP_001235476.1 (+1)	?	0.05	0.5	[]	21	11

## Sheet: Fold_T2S_T8S
#	Identified Proteins (3583/3610)	Accession Number	Molecular Weight	Fisher's Exact Test (p-value): *(p < 0.00030)	Fold Change by Category	Quantitative Profile	T2S	T8S
3	ribulose bisphosphate carboxylase small chain 4, chloroplastic [Glycine max]	NP_001241137.1	20 kDa	< 0.00010	1.2	T2S low, T8S high	985	1201
8.3	glycine dehydrogenase (decarboxylating), mitochondrial [Glycine max]	XP_003526001.1	111 kDa	0.037	1.2	[]	200	235
17	Cluster of catalase [Glycine max] (NP_001240021.1)	NP_001240021.1 [4]	57 kDa	0.0014	1.2	[]	386	468
17.1	catalase [Glycine max]	NP_001240021.1	57 kDa	0.0022	1.2	[]	353	428
17.3	catalase-4 [Glycine max]	NP_001237571.1	57 kDa	0.0071	1.2	[]	335	397
57.1	tubulin alpha-3 chain [Glycine max]	XP_003524707.1 (+1)	50 kDa	0.053	1.2	[]	138	165
79.1	ATP synthase subunit b', chloroplastic [Glycine max]	XP_006581353.1	23 kDa	0.026	1.2	[]	129	161
90.2	uncharacterized protein LOC100776789 [Glycine max]	NP_001240092.1	15 kDa	0.24	1.2	[]	28	34
102.2	probable inactive purple acid phosphatase 27-like precursor [Glycine max]	NP_001241312.1 (+1)	67 kDa	0.26	1.2	[]	33	39
105	Cluster of NADP-dependent malic enzyme [Glycine max] (XP_003516804.1)	XP_003516804.1 [8]	65 kDa	0.019	1.2	[]	144	180
105.1	NADP-dependent malic enzyme [Glycine max]	XP_003516804.1	65 kDa	0.053	1.2	[]	126	152
105.2	NADP-dependent malic enzyme [Glycine max]	XP_003547744.1	65 kDa	0.046	1.2	[]	104	129
116.2	cytosolic malate dehydrogenase [Glycine max]	NP_001236661.1	?	0.12	1.2	[]	118	136
126	Cluster of chlorophyll a-b binding protein, chloroplastic [Glycine max] (XP_003528751.1)	XP_003528751.1 [3]	29 kDa	0.08	1.2	[]	150	174
126.1	chlorophyll a-b binding protein, chloroplastic [Glycine max]	XP_003528751.1 (+1)	29 kDa	0.08	1.2	[]	136	159
126.2	uncharacterized protein LOC100794944 [Glycine max]	NP_001239987.1	29 kDa	0.068	1.2	[]	117	140
143	Cluster of alpha-xylosidase 1 [Glycine max] (XP_003516826.1)	XP_003516826.1 [3]	103 kDa	0.083	1.2	[]	113	134
143.1	alpha-xylosidase 1 [Glycine max]	XP_003516826.1	103 kDa	0.072	1.2	[]	111	133
143.3	alpha-xylosidase 1 [Glycine max]	XP_003531929.1	103 kDa	0.1	1.2	[]	73	89
145	Cluster of protein disulfide isomerase-like protein precursor [Glycine max] (NP_001238009.1)	NP_001238009.1 [2]	59 kDa	0.11	1.2	[]	133	153
145.2	protein disulfide-isomerase [Glycine max]	XP_006581588.1	56 kDa	0.079	1.2	[]	96	116
146	Cluster of uncharacterized protein LOC100305993 precursor [Glycine max] (NP_001236014.1)	NP_001236014.1 [2]	?	0.055	1.2	[]	108	132
156.1	methylenetetrahydrofolate reductase 2 [Glycine max]	XP_003523478.1	67 kDa	0.15	1.2	[]	87	101
161	PREDICTED: aldehyde dehydrogenase family 2 member B4, mitochondrial [Glycine max]	XP_003527026.1	?	0.047	1.2	[]	115	141
192.3	cytosolic glutamine synthetase beta2 [Glycine max]	NP_001242332.1	?	0.16	1.2	[]	54	65
192.4	glutamine synthetase PR-2 [Glycine max]	XP_003528974.1	39 kDa	0.27	1.2	[]	22	27
199	Cluster of uncharacterized protein LOC100801737 [Glycine max] (NP_001242694.1)	NP_001242694.1 [4]	37 kDa	0.12	1.2	[]	88	104
199.1	uncharacterized protein LOC100801737 [Glycine max]	NP_001242694.1	37 kDa	0.18	1.2	[]	71	82
199.2	uncharacterized protein LOC100780391 [Glycine max]	NP_001240189.1	38 kDa	0.15	1.2	[]	60	72
222	soyasaponin III rhamnosyltransferase [Glycine max]	NP_001240857.1	54 kDa	0.092	1.2	[]	75	92
227	Cluster of uncharacterized protein LOC100811845 [Glycine max] (XP_006594773.1)	XP_006594773.1 [3]	20 kDa	0.052	1.2	[]	93	116
227.1	uncharacterized protein LOC100811845 [Glycine max]	XP_006594773.1	20 kDa	0.19	1.2	[]	61	71
243.2	4-alpha-glucanotransferase DPE2 isoform X1 [Glycine max]	XP_006576763.1	112 kDa	0.14	1.2	[]	54	66
246.2	6-phosphogluconate dehydrogenase, decarboxylating 3 isoform X2 [Glycine max]	XP_003555038.1 (+1)	59 kDa	0.2	1.2	[]	65	75
249.1	subtilisin-like protease SBT1.4 isoform X1 [Glycine max]	XP_014624438.1 (+1)	82 kDa	0.13	1.2	[]	62	75
255	carotenoid 9,10(9',10')-cleavage dioxygenase 1 [Glycine max]	XP_003542847.1	61 kDa	0.16	1.2	[]	81	94
267.1	dihydrolipoyllysine-residue acetyltransferase component 2 of pyruvate dehydrogenase complex, mitochondrial isoform X1 [Glycine max]	XP_003548684.1 (+1)	60 kDa	0.19	1.2	[]	61	71
269	delta-aminolevulinic acid dehydratase, chloroplastic [Glycine max]	NP_001238737.1	?	0.12	1.2	[]	75	90
270	Cluster of pyruvate kinase [Glycine max] (NP_001236431.1)	NP_001236431.1 [2]	54 kDa	0.11	1.2	[]	76	92
270.2	pyruvate kinase, cytosolic isozyme [Glycine max]	XP_003529451.1	54 kDa	0.14	1.2	[]	69	82
278.4	chaperonin CPN60-2, mitochondrial isoform X1 [Glycine max]	XP_003555721.1 (+1)	61 kDa	0.21	1.2	[]	53	62
296	Cluster of 40S ribosomal protein SA [Glycine max] (NP_001237424.1)	NP_001237424.1 [3]	34 kDa	0.16	1.2	[]	64	76
296.1	40S ribosomal protein SA [Glycine max]	NP_001237424.1 (+1)	34 kDa	0.19	1.2	[]	58	68
299.2	caffeic acid 3-O-methyltransferase-like [Glycine max]	NP_001240003.1	40 kDa	0.15	1.2	[]	51	62
309	Cluster of uncharacterized protein LOC100804748 [Glycine max] (NP_001242448.1)	NP_001242448.1 [8]	30 kDa	0.097	1.2	[]	69	85
309.1	uncharacterized protein LOC100804748 [Glycine max]	NP_001242448.1 (+3)	30 kDa	0.16	1.2	[]	65	77
309.2	peptide methionine sulfoxide reductase [Glycine max]	XP_006586081.1	23 kDa	0.24	1.2	[]	42	49
309.3	uncharacterized protein LOC100792638 [Glycine max]	NP_001239979.1 (+2)	30 kDa	0.2	1.2	[]	63	73
321.2	2-alkenal reductase (NADP(+)-dependent)-like [Glycine max]	NP_001276182.1	38 kDa	0.23	1.2	[]	38	45
325.2	protochlorophyllide reductase, chloroplastic [Glycine max]	XP_003527261.1	43 kDa	0.3	1.2	[]	18	22
333.2	thylakoid lumenal 17.4 kDa protein, chloroplastic [Glycine max]	XP_003523350.1	26 kDa	0.25	1.2	[]	29	35
334	Cluster of citrate synthase, mitochondrial [Glycine max] (XP_003531455.1)	XP_003531455.1 [2]	53 kDa	0.19	1.2	[]	61	71
334.1	citrate synthase, mitochondrial [Glycine max]	XP_003531455.1	53 kDa	0.19	1.2	[]	60	70
338.2	phi class glutathione S-transferase [Glycine max]	NP_001239642.1	25 kDa	0.22	1.2	[]	33	40
341	Cluster of guanosine nucleotide diphosphate dissociation inhibitor 2 [Glycine max] (XP_003531293.1)	XP_003531293.1 [2]	50 kDa	0.2	1.2	[]	50	59
341.1	guanosine nucleotide diphosphate dissociation inhibitor 2 [Glycine max]	XP_003531293.1	50 kDa	0.14	1.2	[]	46	57
341.2	rab GDP dissociation inhibitor alpha-like [Glycine max]	NP_001276273.1	50 kDa	0.19	1.2	[]	46	55
345	biotin carboxylase precursor [Glycine max]	NP_001237138.1	59 kDa	0.1	1.2	[]	62	77
348	fruit protein pKIWI502 [Glycine max]	XP_003536648.1	32 kDa	0.23	1.2	[]	53	61
377	aspartate aminotransferase glyoxysomal isozyme AAT1 precursor [Glycine max]	NP_001237541.1	50 kDa	0.2	1.2	[]	52	61
379	Cluster of bifunctional monothiol glutaredoxin-S16, chloroplastic [Glycine max] (XP_003520429.1)	XP_003520429.1 [2]	32 kDa	0.19	1.2	[]	43	52
379.1	bifunctional monothiol glutaredoxin-S16, chloroplastic [Glycine max]	XP_003520429.1	32 kDa	0.2	1.2	[]	36	44
394.3	clathrin light chain 1 [Glycine max]	XP_003542762.1	34 kDa	0.4	1.2	[]	8	10
397	chloroplast envelope quinone oxidoreductase homolog [Glycine max]	XP_003540128.1	35 kDa	0.2	1.2	[]	63	73
404.2	phospho-2-dehydro-3-deoxyheptonate aldolase 1, chloroplastic [Glycine max]	XP_003519173.1	59 kDa	0.23	1.2	[]	24	30
407	uncharacterized protein LOC100499803 [Glycine max]	NP_001236248.1	12 kDa	0.17	1.2	[]	59	70
409.2	formate--tetrahydrofolate ligase isoform X1 [Glycine max]	XP_003556553.1	67 kDa	0.3	1.2	[]	33	38
413	Cluster of proteasome subunit alpha type-4 [Glycine max] (XP_003529176.1)	XP_003529176.1 [3]	27 kDa	0.22	1.2	[]	47	55
413.1	proteasome subunit alpha type-4 [Glycine max]	XP_003529176.1 (+1)	27 kDa	0.24	1.2	[]	41	48
413.2	proteasome subunit alpha type-4 [Glycine max]	XP_006576505.1	27 kDa	0.21	1.2	[]	40	48
428	uncharacterized protein LOC100789900 [Glycine max]	XP_003525805.1	44 kDa	0.21	1.2	[]	41	49
430	Cluster of thylakoid lumenal 16.5 kDa protein, chloroplastic isoform X2 [Glycine max] (XP_003552047.3)	XP_003552047.3 [2]	24 kDa	0.17	1.2	[]	47	57
430.1	thylakoid lumenal 16.5 kDa protein, chloroplastic isoform X2 [Glycine max]	XP_003552047.3	24 kDa	0.23	1.2	[]	35	42
430.2	thylakoid lumenal 16.5 kDa protein, chloroplastic isoform X1 [Glycine max]	XP_003527192.1	25 kDa	0.25	1.2	[]	30	36
434.2	uncharacterized protein LOC100800753 [Glycine max]	NP_001241559.1	43 kDa	0.24	1.2	[]	26	32
437	Cluster of PREDICTED: 14-3-3-like protein B [Glycine max] (XP_003526536.3)	XP_003526536.3 [2]	?	0.21	1.2	[]	58	67
439	Cluster of glutathione reductase, cytosolic isoform X1 [Glycine max] (XP_006599444.1)	XP_006599444.1 [3]	55 kDa	0.23	1.2	[]	35	42
439.1	glutathione reductase, cytosolic isoform X1 [Glycine max]	XP_006599444.1 (+1)	55 kDa	0.19	1.2	[]	34	42
439.2	glutathione reductase, cytosolic [Glycine max]	XP_006574764.1	54 kDa	0.21	1.2	[]	28	35
440	Cluster of photosystem II repair protein PSB27-H1, chloroplastic [Glycine max] (XP_014620532.1)	XP_014620532.1 [2]	19 kDa	0.19	1.2	[]	45	54
440.1	photosystem II repair protein PSB27-H1, chloroplastic [Glycine max]	XP_014620532.1	19 kDa	0.21	1.2	[]	41	49
440.2	photosystem II repair protein PSB27-H1, chloroplastic [Glycine max]	XP_003543345.1	19 kDa	0.24	1.2	[]	39	46
450	Cluster of uncharacterized protein LOC100810662 [Glycine max] (XP_003531756.1)	XP_003531756.1 [3]	32 kDa	0.18	1.2	[]	42	51
450.1	uncharacterized protein LOC100810662 [Glycine max]	XP_003531756.1	32 kDa	0.23	1.2	[]	36	43
450.2	uncharacterized protein LOC100795565 isoform X1 [Glycine max]	XP_003530189.1 (+1)	32 kDa	0.31	1.2	[]	20	24
453	Cluster of argininosuccinate synthase, chloroplastic-like [Glycine max] (NP_001276304.1)	NP_001276304.1 [4]	52 kDa	0.2	1.2	[]	37	45
453.1	argininosuccinate synthase, chloroplastic-like [Glycine max]	NP_001276304.1	52 kDa	0.2	1.2	[]	36	44
453.2	argininosuccinate synthase, chloroplastic [Glycine max]	XP_006600802.1	52 kDa	0.22	1.2	[]	33	40
455	Cluster of uncharacterized protein LOC100806896 [Glycine max] (NP_001242834.1)	NP_001242834.1 [2]	?	0.17	1.2	[]	45	55
455.1	uncharacterized protein LOC100806896 [Glycine max]	NP_001242834.1	?	0.3	1.2	[]	33	38
458	thiamine thiazole synthase 2, chloroplastic [Glycine max]	XP_003536550.1 (+1)	37 kDa	0.16	1.2	[]	41	51
465.1	NADH dehydrogenase [ubiquinone] iron-sulfur protein 1, mitochondrial [Glycine max]	XP_003538388.1	81 kDa	0.25	1.2	[]	29	35
466	NADH dehydrogenase [ubiquinone] 1 alpha subcomplex subunit 9, mitochondrial [Glycine max]	XP_003542442.1	44 kDa	0.18	1.2	[]	40	49
475.3	cytochrome c oxidase subunit 6b-2 [Glycine max]	XP_003542317.1 (+1)	9 kDa	0.49	1.2	[]	6	7
483	Cluster of flagellar radial spoke protein 5 isoform X1 [Glycine max] (XP_003543437.1)	XP_003543437.1 [3]	43 kDa	0.27	1.2	[]	37	43
483.1	flagellar radial spoke protein 5 isoform X1 [Glycine max]	XP_003543437.1	43 kDa	0.26	1.2	[]	35	41
484.1	glucose-6-phosphate isomerase 1, chloroplastic [Glycine max]	XP_003519196.1	67 kDa	0.23	1.2	[]	38	45
486.2	bifunctional protein FolD 2 [Glycine max]	XP_003554514.1	32 kDa	0.25	1.2	[]	30	36
508.1	translationally-controlled tumor protein homolog [Glycine max]	NP_001237819.1	19 kDa	0.22	1.2	[]	47	55
515.1	26S proteasome non-ATPase regulatory subunit 1 homolog A-like [Glycine max]	XP_003525214.1	109 kDa	0.32	1.2	[]	24	28
520	uncharacterized protein LOC100790578 [Glycine max]	NP_001239899.1	29 kDa	0.22	1.2	[]	44	52
521	Cluster of succinate dehydrogenase [ubiquinone] flavoprotein subunit 1, mitochondrial [Glycine max] (XP_003537582.1)	XP_003537582.1 [2]	69 kDa	0.23	1.2	[]	38	45
521.1	succinate dehydrogenase [ubiquinone] flavoprotein subunit 1, mitochondrial [Glycine max]	XP_003537582.1	69 kDa	0.2	1.2	[]	37	45
521.2	succinate dehydrogenase [ubiquinone] flavoprotein subunit 1, mitochondrial [Glycine max]	XP_003517234.1	69 kDa	0.23	1.2	[]	35	42
527	PREDICTED: ferredoxin-A-like [Glycine max]	XP_014620462.1	?	0.15	1.2	[]	48	59
528	uncharacterized protein LOC100305724 [Glycine max]	NP_001235817.1 (+1)	20 kDa	0.22	1.2	[]	33	40
530	Cluster of uncharacterized protein LOC100499951 [Glycine max] (NP_001238489.1)	NP_001238489.1 [2]	18 kDa	0.2	1.2	[]	37	45
532	Cluster of PREDICTED: 12-oxophytodienoate reductase 3 [Glycine max] (XP_003542357.1)	XP_003542357.1 [3]	?	0.2	1.2	[]	36	44
532.2	12-oxophytodienoate reductase 3 [Glycine max]	XP_003551128.1	44 kDa	0.26	1.2	[]	32	38
555	Cluster of adenylosuccinate synthetase 2, chloroplastic [Glycine max] (XP_003521188.1)	XP_003521188.1 [2]	53 kDa	0.32	1.2	[]	26	30
555.1	adenylosuccinate synthetase 2, chloroplastic [Glycine max]	XP_003521188.1	53 kDa	0.32	1.2	[]	24	28
555.2	adenylosuccinate synthetase 2, chloroplastic [Glycine max]	XP_003554182.1	53 kDa	0.31	1.2	[]	21	25
556	PREDICTED: uncharacterized protein LOC100791176 [Glycine max]	XP_006597500.2	?	0.24	1.2	[]	42	49
571.2	probable aspartyl aminopeptidase isoform X1 [Glycine max]	XP_003523136.1 (+1)	53 kDa	0.36	1.2	[]	19	22
573	purple acid phosphatase-like protein [Glycine max]	NP_001236677.1	60 kDa	0.15	1.2	[]	50	61
582	uncharacterized protein LOC100789895 [Glycine max]	XP_003557005.1	38 kDa	0.19	1.2	[]	32	40
590	Cluster of beta-hexosaminidase 1 [Glycine max] (XP_003552672.1)	XP_003552672.1 [3]	64 kDa	0.29	1.2	[]	31	36
590.1	beta-hexosaminidase 1 [Glycine max]	XP_003552672.1	64 kDa	0.28	1.2	[]	26	31
590.2	beta-hexosaminidase 1 [Glycine max]	XP_003518662.1	63 kDa	0.23	1.2	[]	24	30
595	bark storage protein A-like [Glycine max]	NP_001276232.1	41 kDa	0.3	1.2	[]	18	22
600.2	ubiquitin-activating enzyme E1 1 [Glycine max]	XP_003518319.2	121 kDa	0.35	1.2	[]	16	19
610	proteasome subunit beta type-1-like [Glycine max]	NP_001276159.1 (+1)	?	0.29	1.2	[]	29	34
612	Cluster of BAHD acyltransferase DCR [Glycine max] (XP_003533987.1)	XP_003533987.1 [2]	50 kDa	0.29	1.2	[]	31	36
612.1	BAHD acyltransferase DCR [Glycine max]	XP_003533987.1	50 kDa	0.29	1.2	[]	31	36
614	Cluster of copper transport protein ATX1 [Glycine max] (XP_003536318.1)	XP_003536318.1 [2]	9 kDa	0.22	1.2	[]	32	39
632	abscisate beta-glucosyltransferase [Glycine max]	XP_003518708.1	53 kDa	0.26	1.2	[]	20	25
634	Cluster of asparagine--tRNA ligase, cytoplasmic 1 [Glycine max] (XP_003530489.1)	XP_003530489.1 [2]	63 kDa	0.28	1.2	[]	27	32
634.2	asparagine--tRNA ligase, cytoplasmic 1 [Glycine max]	XP_003525302.1	63 kDa	0.28	1.2	[]	27	32
641	Cluster of ferritin [Glycine max] (NP_001236534.1)	NP_001236534.1 [2]	?	0.15	1.2	[]	63	75
641.1	ferritin [Glycine max]	NP_001236534.1	?	0.12	1.2	[]	55	68
641.2	ferritin-1, chloroplastic precursor [Glycine max]	NP_001238501.1	?	0.14	1.2	[]	45	56
645	PREDICTED: uncharacterized protein LOC100809492 isoform X1 [Glycine max]	XP_006576246.1	?	0.24	1.2	[]	28	34
649	Cluster of uncharacterized protein LOC100805631 [Glycine max] (NP_001241639.1)	NP_001241639.1 [3]	17 kDa	0.23	1.2	[]	24	30
652.2	pyruvate dehydrogenase E1 component subunit beta-1-like [Glycine max]	NP_001241163.1 (+1)	39 kDa	0.32	1.2	[]	23	27
664	arginase [Glycine max]	NP_001237121.1	?	0.25	1.2	[]	30	36
669.2	uncharacterized protein LOC100793242 [Glycine max]	NP_001242504.1	?	0.31	1.2	[]	19	23
670	uncharacterized protein LOC100306446 [Glycine max]	NP_001235168.1 (+1)	12 kDa	0.19	1.2	[]	33	41
671.2	uncharacterized protein LOC100796372 [Glycine max]	NP_001241395.1 (+1)	22 kDa	0.3	1.2	[]	18	22
680.2	ferritin-3, chloroplastic-like [Glycine max]	NP_001241944.1	28 kDa	0.2	1.2	[]	36	44
688	Cluster of uncharacterized protein LOC100796920 [Glycine max] (NP_001242868.1)	NP_001242868.1 [3]	?	0.21	1.2	[]	29	36
688.1	uncharacterized protein LOC100796920 [Glycine max]	NP_001242868.1	?	0.26	1.2	[]	21	26
703	Cluster of alpha-L-arabinofuranosidase 1 [Glycine max] (XP_014629200.1)	XP_014629200.1 [2]	74 kDa	0.29	1.2	[]	29	34
703.1	alpha-L-arabinofuranosidase 1 [Glycine max]	XP_014629200.1	74 kDa	0.29	1.2	[]	29	34
709.1	pyrophosphate--fructose 6-phosphate 1-phosphotransferase subunit alpha [Glycine max]	XP_003555655.1	68 kDa	0.36	1.2	[]	19	22
710	thylakoid lumenal protein TL20.3, chloroplastic isoform X1 [Glycine max]	XP_006590551.1	28 kDa	0.29	1.2	[]	31	36
713.2	ATP synthase subunit delta', mitochondrial [Glycine max]	XP_006576693.1	21 kDa	0.31	1.2	[]	19	23
716	membrane primary amine oxidase [Glycine max]	NP_001240200.1	28 kDa	0.19	1.2	[]	32	40
718	Cluster of PREDICTED: peptidyl-prolyl cis-trans isomerase CYP37, chloroplastic-like [Glycine max] (XP_003527264.1)	XP_003527264.1 [2]	?	0.31	1.2	[]	21	25
722.2	uncharacterized protein LOC100806792 [Glycine max]	NP_001240959.1	23 kDa	0.32	1.2	[]	24	28
723	uncharacterized protein LOC100500109 [Glycine max]	NP_001236933.1	26 kDa	0.21	1.2	[]	29	36
748	Cluster of 26S proteasome non-ATPase regulatory subunit 8 homolog A [Glycine max] (XP_003531078.1)	XP_003531078.1 [2]	31 kDa	0.36	1.2	[]	19	22
748.1	26S proteasome non-ATPase regulatory subunit 8 homolog A [Glycine max]	XP_003531078.1	31 kDa	0.3	1.2	[]	17	21
759	uncharacterized protein LOC100820540 [Glycine max]	XP_003555823.1	87 kDa	0.28	1.2	[]	25	30
784	dihydropyrimidinase [Glycine max]	XP_003545693.1	57 kDa	0.36	1.2	[]	19	22
791	T-complex protein 1 subunit epsilon [Glycine max]	XP_003538584.1 (+1)	59 kDa	0.3	1.2	[]	17	21
796	chorismate synthase, chloroplastic isoform X2 [Glycine max]	XP_003556230.1	47 kDa	0.26	1.2	[]	21	26
797.1	2-isopropylmalate synthase 2, chloroplastic [Glycine max]	XP_003556565.1	68 kDa	0.36	1.2	[]	18	21
797.2	2-isopropylmalate synthase 2, chloroplastic [Glycine max]	XP_003536802.1	67 kDa	0.35	1.2	[]	14	17
814	ATPase subunit 8 (mitochondrion) [Glycine max]	YP_007516931.1	18 kDa	0.41	1.2	[]	12	14
838	uncharacterized protein LOC100780790 [Glycine max]	XP_003538272.1	66 kDa	0.26	1.2	[]	21	26
840.1	diaminopimelate epimerase, chloroplastic [Glycine max]	XP_003554333.1	39 kDa	0.31	1.2	[]	19	23
840.2	diaminopimelate epimerase, chloroplastic-like [Glycine max]	NP_001240192.1	39 kDa	0.36	1.2	[]	18	21
856	glutathione S-transferase GST 25 [Glycine max]	NP_001235036.1	25 kDa	0.36	1.2	[]	19	22
864	uncharacterized protein LOC100305514 [Glycine max]	NP_001236448.1 (+1)	16 kDa	0.36	1.2	[]	18	21
876	Cluster of thioredoxin reductase NTRB [Glycine max] (XP_003537700.1)	XP_003537700.1 [2]	40 kDa	0.31	1.2	[]	22	26
876.1	thioredoxin reductase NTRB [Glycine max]	XP_003537700.1	40 kDa	0.31	1.2	[]	22	26
881	Cluster of cell division protein FtsZ homolog 2-1, chloroplastic [Glycine max] (XP_003541462.2)	XP_003541462.2 [2]	51 kDa	0.31	1.2	[]	20	24
881.1	cell division protein FtsZ homolog 2-1, chloroplastic [Glycine max]	XP_003541462.2	51 kDa	0.31	1.2	[]	20	24
881.2	cell division protein FtsZ homolog 2-1, chloroplastic [Glycine max]	XP_003521462.1	50 kDa	0.35	1.2	[]	16	19
882.1	peptide methionine sulfoxide reductase B5 [Glycine max]	XP_003545754.1	22 kDa	0.36	1.2	[]	19	22
889	Cluster of alpha-soluble NSF attachment protein-like [Glycine max] (NP_001242059.1)	NP_001242059.1 [2]	?	0.31	1.2	[]	19	23
894.2	ATP-citrate synthase alpha chain protein 1 [Glycine max]	XP_003546848.1	47 kDa	0.4	1.2	[]	9	11
896.3	alpha-galactosidase 1 [Glycine max]	XP_003534634.1	46 kDa	0.35	1.2	[]	17	20
897	uncharacterized protein LOC100783843 [Glycine max]	NP_001276293.1	35 kDa	0.27	1.2	[]	22	27
898.2	peptidyl-prolyl cis-trans isomerase CYP26-2, chloroplastic [Glycine max]	XP_006600790.1	38 kDa	0.31	1.2	[]	19	23
900	Cluster of PREDICTED: uncharacterized protein LOC100499915 isoform X1 [Glycine max] (XP_006576173.1)	XP_006576173.1 [2]	?	0.36	1.2	[]	18	21
900.2	uncharacterized protein LOC100775624 [Glycine max]	NP_001241339.1	21 kDa	0.34	1.2	[]	12	15
905.1	tocopherol cyclase, chloroplastic [Glycine max]	XP_003526485.1	54 kDa	0.26	1.2	[]	20	25
929	uncharacterized protein LOC100785706 isoform X2 [Glycine max]	XP_003547914.1 (+1)	23 kDa	0.3	1.2	[]	18	22
938	Cluster of uncharacterized protein LOC100305930 [Glycine max] (NP_001235107.1)	NP_001235107.1 [2]	17 kDa	0.26	1.2	[]	20	25
943	calvin cycle protein CP12-2, chloroplastic [Glycine max]	XP_003554549.2	18 kDa	0.14	1.2	[]	46	57
949	monooxygenase 2 isoform X1 [Glycine max]	XP_003516652.1	47 kDa	0.36	1.2	[]	18	21
981	Cluster of glycine-rich RNA-binding protein 4, mitochondrial [Glycine max] (XP_003552565.1)	XP_003552565.1 [3]	25 kDa	0.35	1.2	[]	17	20
995.2	uncharacterized protein LOC100500036 [Glycine max]	NP_001235934.1	?	0.32	1.2	[]	25	29
997	Cluster of exportin-2 [Glycine max] (XP_003548351.1)	XP_003548351.1 [2]	108 kDa	0.35	1.2	[]	15	18
997.1	exportin-2 [Glycine max]	XP_003548351.1	108 kDa	0.35	1.2	[]	15	18
997.2	exportin-2 [Glycine max]	XP_003528788.1	108 kDa	0.35	1.2	[]	15	18
1002	Cluster of ubiquitin carboxyl-terminal hydrolase 12 [Glycine max] (XP_003545531.2)	XP_003545531.2 [7]	131 kDa	0.34	1.2	[]	13	16
1002.1	ubiquitin carboxyl-terminal hydrolase 12 [Glycine max]	XP_003545531.2	131 kDa	0.34	1.2	[]	13	16
1002.2	ubiquitin carboxyl-terminal hydrolase 13 isoform X1 [Glycine max]	XP_003542329.1 (+1)	131 kDa	0.34	1.2	[]	12	15
1006	acetylornithine aminotransferase, mitochondrial [Glycine max]	XP_006583516.1 (+1)	50 kDa	0.29	1.2	[]	16	20
1028	Cluster of polyphenol oxidase I, chloroplastic [Glycine max] (XP_006583805.1)	XP_006583805.1 [2]	69 kDa	0.4	1.2	[]	10	12
1028.1	polyphenol oxidase I, chloroplastic [Glycine max]	XP_006583805.1	69 kDa	0.4	1.2	[]	10	12
1028.2	polyphenol oxidase II, chloroplastic [Glycine max]	XP_006583808.1	69 kDa	0.4	1.2	[]	10	12
1030	ferritin-2, chloroplastic [Glycine max]	NP_001237034.1	?	0.18	1.2	[]	39	48
1033	Cluster of stem-specific protein TSJT1 [Glycine max] (XP_003536502.1)	XP_003536502.1 [2]	27 kDa	0.29	1.2	[]	16	20
1033.1	stem-specific protein TSJT1 [Glycine max]	XP_003536502.1	27 kDa	0.35	1.2	[]	16	19
1034	uncharacterized protein LOC100775621 [Glycine max]	XP_003538674.1	28 kDa	0.35	1.2	[]	15	18
1041	uncharacterized protein LOC100813682 [Glycine max]	NP_001240244.1	35 kDa	0.34	1.2	[]	12	15
1047.2	isocitrate dehydrogenase [NAD] regulatory subunit 1, mitochondrial [Glycine max]	XP_003544718.1	40 kDa	0.4	1.2	[]	10	12
1060.2	glycine-rich RNA-binding protein blt801 [Glycine max]	XP_003524623.1	28 kDa	0.41	1.2	[]	13	15
1064	uncharacterized protein LOC100791538 [Glycine max]	NP_001242844.1	33 kDa	0.29	1.2	[]	16	20
1067	succinate dehydrogenase [ubiquinone] iron-sulfur subunit 2, mitochondrial [Glycine max]	XP_003553891.1	31 kDa	0.41	1.2	[]	12	14
1068	tripeptidyl-peptidase 2 [Glycine max]	XP_006589538.1	152 kDa	0.41	1.2	[]	12	14
1091	Cluster of MFP1 attachment factor 1 [Glycine max] (XP_003523984.1)	XP_003523984.1 [2]	16 kDa	0.3	1.2	[]	17	21
1091.1	MFP1 attachment factor 1 [Glycine max]	XP_003523984.1	16 kDa	0.35	1.2	[]	16	19
1098	Cluster of photosynthetic NDH subunit of subcomplex B 2, chloroplastic [Glycine max] (XP_003548753.1)	XP_003548753.1 [2]	39 kDa	0.41	1.2	[]	13	15
1099	Cluster of anthranilate synthase alpha subunit 2, chloroplastic [Glycine max] (XP_003555838.1)	XP_003555838.1 [2]	64 kDa	0.41	1.2	[]	11	13
1099.2	anthranilate synthase alpha subunit 1, chloroplastic [Glycine max]	XP_006601954.1	65 kDa	0.49	1.2	[]	5	6
1104	Cluster of subtilisin-like protease SBT1.7 [Glycine max] (XP_003550022.1)	XP_003550022.1 [2]	80 kDa	0.3	1.2	[]	17	21
1104.1	subtilisin-like protease SBT1.7 [Glycine max]	XP_003550022.1	80 kDa	0.35	1.2	[]	16	19
1111.2	50S ribosomal protein L4, chloroplastic [Glycine max]	XP_014633424.1	33 kDa	0.34	1.2	[]	12	15
1119.2	uncharacterized protein LOC100797369 [Glycine max]	NP_001242630.1 (+1)	30 kDa	0.41	1.2	[]	13	15
1127	PREDICTED: uncharacterized protein LOC100527027 isoform X1 [Glycine max]	XP_006595528.1	?	0.31	1.2	[]	22	26
1131	omega-amidase, chloroplastic [Glycine max]	XP_003526043.1	39 kDa	0.41	1.2	[]	12	14
1132	Cluster of NADPH--cytochrome P450 reductase [Glycine max] (XP_003526551.1)	XP_003526551.1 [2]	77 kDa	0.35	1.2	[]	16	19
1139	Cluster of flowering locus K homology domain isoform X2 [Glycine max] (XP_003554280.1)	XP_003554280.1 [3]	56 kDa	0.35	1.2	[]	14	17
1139.1	flowering locus K homology domain isoform X2 [Glycine max]	XP_003554280.1 (+1)	56 kDa	0.35	1.2	[]	14	17
1144	uncharacterized protein LOC100815202 [Glycine max]	NP_001240161.1	38 kDa	0.41	1.2	[]	13	15
1151	Cluster of glucan endo-1,3-beta-glucosidase precursor [Glycine max] (NP_001238474.1)	NP_001238474.1 [2]	38 kDa	0.4	1.2	[]	8	10
1152	matrix metalloproteinase precursor [Glycine max]	NP_001236529.1	?	0.35	1.2	[]	15	18
1157	multiple organellar RNA editing factor 2, chloroplastic [Glycine max]	XP_014618752.1 (+1)	27 kDa	0.35	1.2	[]	15	18
1158	NADH dehydrogenase subunit K (chloroplast) [Glycine max]	YP_538751.1	24 kDa	0.41	1.2	[]	12	14
1171.1	uncharacterized protein LOC100798615 [Glycine max]	NP_001241047.1 (+1)	29 kDa	0.41	1.2	[]	13	15
1172	Cluster of uncharacterized protein LOC100499804 [Glycine max] (NP_001236263.1)	NP_001236263.1 [3]	10 kDa	0.35	1.2	[]	14	17
1175	eukaryotic translation initiation factor 3 subunit H-like [Glycine max]	NP_001240962.1 (+1)	39 kDa	0.35	1.2	[]	15	18
1187.2	polyphenol oxidase A1, chloroplastic [Glycine max]	XP_003529305.2	71 kDa	0.4	1.2	[]	8	10
1189	4-hydroxy-tetrahydrodipicolinate synthase, chloroplastic [Glycine max]	XP_003534605.1 (+1)	40 kDa	0.4	1.2	[]	8	10
1194	uncharacterized protein LOC100791600 [Glycine max]	NP_001242071.1 (+3)	?	0.27	1.2	[]	23	28
1195	uncharacterized protein LOC100792416 [Glycine max]	XP_003531806.1	15 kDa	0.35	1.2	[]	15	18
1228	Cluster of aldose 1-epimerase [Glycine max] (XP_003534458.1)	XP_003534458.1 [2]	41 kDa	0.34	1.2	[]	13	16
1228.1	aldose 1-epimerase [Glycine max]	XP_003534458.1	41 kDa	0.34	1.2	[]	13	16
1237	protein STRICTOSIDINE SYNTHASE-LIKE 5 [Glycine max]	XP_003547900.1	42 kDa	0.49	1.2	[]	5	6
1238	sulfite oxidase [Glycine max]	XP_003553844.1	44 kDa	0.4	1.2	[]	10	12
1240	uncharacterized protein LOC100305903 [Glycine max]	NP_001238494.1	21 kDa	0.35	1.2	[]	14	17
1250	thioredoxin-like protein HCF164, chloroplastic [Glycine max]	XP_003517272.1	28 kDa	0.41	1.2	[]	13	15
1259	uncharacterized protein LOC100798112 precursor [Glycine max]	NP_001241103.1	13 kDa	0.41	1.2	[]	12	14
1265	uncharacterized protein LOC100817706 isoform X1 [Glycine max]	XP_006606246.1 (+1)	66 kDa	0.41	1.2	[]	13	15
1275.1	uncharacterized protein LOC100527191 [Glycine max]	NP_001236211.1 (+1)	23 kDa	0.4	1.2	[]	10	12
1277	remorin family protein [Glycine max]	NP_001236279.1	21 kDa	0.35	1.2	[]	17	20
1283	uncharacterized protein LOC100819290 [Glycine max]	XP_003554398.1	14 kDa	0.41	1.2	[]	11	13
1290.2	eukaryotic translation initiation factor 3 subunit F [Glycine max]	XP_003538452.1	32 kDa	0.49	1.2	[]	5	6
1302	Cluster of protein CDI-like [Glycine max] (NP_001304415.1)	NP_001304415.1 [3]	?	0.41	1.2	[]	11	13
1302.1	protein CDI-like [Glycine max]	NP_001304415.1 (+1)	?	0.41	1.2	[]	11	13
1315	subtilisin-like protease Glyma18g48580 [Glycine max]	XP_006602865.1	86 kDa	0.36	1.2	[]	18	21
1316	uncharacterized protein LOC100527245 [Glycine max]	NP_001236940.1	12 kDa	0.34	1.2	[]	12	15
1320	uncharacterized protein LOC100306108 [Glycine max]	NP_001237661.1	28 kDa	0.4	1.2	[]	8	10
1327	uncharacterized protein LOC100805096 [Glycine max]	XP_003527014.1	36 kDa	0.4	1.2	[]	10	12
1329	Cluster of linoleate 13S-lipoxygenase 2-1, chloroplastic [Glycine max] (XP_003555620.1)	XP_003555620.1 [2]	103 kDa	0.41	1.2	[]	11	13
1329.1	linoleate 13S-lipoxygenase 2-1, chloroplastic [Glycine max]	XP_003555620.1	103 kDa	0.41	1.2	[]	11	13
1335	uncharacterized protein LOC100797326 [Glycine max]	NP_001240991.1	36 kDa	0.41	1.2	[]	11	13
1346	Cluster of uncharacterized protein LOC100500660 [Glycine max] (NP_001237530.1)	NP_001237530.1 [2]	23 kDa	0.4	1.2	[]	8	10
1359	aquaporin PIP2-1 [Glycine max]	XP_003556232.1 (+1)	30 kDa	0.29	1.2	[]	30	35
1360.1	galactokinase [Glycine max]	XP_006600385.1	54 kDa	0.4	1.2	[]	10	12
1384	uncharacterized protein LOC100777334 [Glycine max]	NP_001240272.1	14 kDa	0.34	1.2	[]	12	15
1385	multiple organellar RNA editing factor 8, chloroplastic/mitochondrial [Glycine max]	XP_003540481.1 (+1)	40 kDa	0.49	1.2	[]	6	7
1413	uncharacterized protein LOC100527183 [Glycine max]	NP_001236108.1	24 kDa	0.4	1.2	[]	8	10
1424.2	mitochondrial-processing peptidase subunit alpha [Glycine max]	XP_003531643.1	54 kDa	0.41	1.2	[]	12	14
1459	uncharacterized protein LOC100306050 precursor [Glycine max]	NP_001236775.1	17 kDa	0.4	1.2	[]	8	10
1462	2-alkenal reductase (NADP(+)-dependent) [Glycine max]	XP_003540299.1	38 kDa	0.49	1.2	[]	5	6
1469.1	DEAD-box ATP-dependent RNA helicase 8 isoform X1 [Glycine max]	XP_003528862.1 (+1)	58 kDa	0.4	1.2	[]	8	10
1480	uncharacterized protein LOC100803483 [Glycine max]	NP_001241075.1 (+1)	39 kDa	0.4	1.2	[]	8	10
1503	glutathione S-transferase L3-like [Glycine max]	NP_001304423.1	27 kDa	0.28	1.2	[]	26	31
1525	pre-mRNA-processing factor 39 isoform X2 [Glycine max]	XP_003521310.1 (+3)	91 kDa	0.49	1.2	[]	5	6
1526	uncharacterized protein LOC100500600 [Glycine max]	NP_001236620.1 (+1)	?	0.4	1.2	[]	9	11
1538	probable acetyl-CoA acetyltransferase, cytosolic 2 [Glycine max]	XP_006584106.1	42 kDa	0.41	1.2	[]	12	14
1542	uncharacterized protein LOC100305558 [Glycine max]	NP_001237068.1 (+1)	15 kDa	0.41	1.2	[]	13	15
1551	uncharacterized protein LOC100306201 [Glycine max]	NP_001235333.1	18 kDa	0.29	1.2	[]	29	34
1552	uncharacterized protein LOC100526972 [Glycine max]	NP_001236686.1	22 kDa	0.4	1.2	[]	10	12
1558	UDP-arabinopyranose mutase 1 [Glycine max]	XP_003544006.1	40 kDa	0.31	1.2	[]	22	26
1560	thioredoxin H2 [Glycine max]	XP_003552507.1	15 kDa	0.49	1.2	[]	5	6
1568	Cluster of eukaryotic translation initiation factor 3 subunit G [Glycine max] (XP_003552007.1)	XP_003552007.1 [2]	32 kDa	0.49	1.2	[]	4	5
1591	uncharacterized protein LOC100820006 [Glycine max]	NP_001239829.1 (+4)	35 kDa	0.4	1.2	[]	8	10
1616.2	ubiquitin-conjugating enzyme E2 variant 1D [Glycine max]	XP_006588855.1	17 kDa	0.49	1.2	[]	4	5
1633	serine/threonine-protein phosphatase 2A 65 kDa regulatory subunit A beta isoform [Glycine max]	XP_014633360.1	65 kDa	0.24	1.2	[]	26	32
1643.1	NADPH--cytochrome P450 reductase 2 [Glycine max]	XP_003549436.1	79 kDa	0.49	1.2	[]	5	6
1651	chaperonin CPN60-like 2, mitochondrial [Glycine max]	XP_006583012.1	61 kDa	0.34	1.2	[]	12	15
1654	alcohol dehydrogenase-like 7 isoform X1 [Glycine max]	XP_003519482.1 (+1)	42 kDa	0.49	1.2	[]	6	7
1660	uncharacterized protein LOC100306371 [Glycine max]	NP_001237776.1	16 kDa	0.49	1.2	[]	4	5
1664	Cluster of lysM domain-containing GPI-anchored protein 1 [Glycine max] (XP_003523446.1)	XP_003523446.1 [2]	43 kDa	0.49	1.2	[]	6	7
1664.1	lysM domain-containing GPI-anchored protein 1 [Glycine max]	XP_003523446.1	43 kDa	0.49	1.2	[]	6	7
1685.1	protein TPLATE isoform X1 [Glycine max]	XP_003547667.1	129 kDa	0.49	1.2	[]	5	6
1734	nifU-like protein 4, mitochondrial [Glycine max]	XP_003556549.1	29 kDa	0.49	1.2	[]	5	6
1741	Cluster of GDSL esterase/lipase At1g09390 isoform X2 [Glycine max] (XP_003521655.1)	XP_003521655.1 [3]	40 kDa	0.49	1.2	[]	4	5
1741.1	GDSL esterase/lipase At1g09390 isoform X2 [Glycine max]	XP_003521655.1 (+1)	40 kDa	0.49	1.2	[]	4	5
1744	uncharacterized protein LOC100500547 [Glycine max]	NP_001235919.1 (+1)	?	0.49	1.2	[]	6	7
1754	flavanone 3-hydroxylase [Glycine max]	NP_001236797.1	43 kDa	0.49	1.2	[]	4	5
1757	low-temperature-induced cysteine proteinase [Glycine max]	XP_003523725.1	49 kDa	0.49	1.2	[]	5	6
1766	cytochrome b-c1 complex subunit 9 [Glycine max]	XP_003521466.1	8 kDa	0.49	1.2	[]	5	6
1789	Cluster of zeaxanthin epoxidase [Glycine max] (NP_001276261.1)	NP_001276261.1 [2]	74 kDa	0.49	1.2	[]	6	7
1789.1	zeaxanthin epoxidase [Glycine max]	NP_001276261.1	74 kDa	0.49	1.2	[]	6	7
1806	Cluster of uncharacterized protein LOC100803908 isoform X1 [Glycine max] (XP_014634399.1)	XP_014634399.1 [7]	90 kDa	0.49	1.2	[]	5	6
1806.1	uncharacterized protein LOC100803908 isoform X1 [Glycine max]	XP_014634399.1 (+1)	90 kDa	0.49	1.2	[]	5	6
1826	acyl-coenzyme A thioesterase 13 isoform X2 [Glycine max]	XP_003523189.1 (+1)	16 kDa	0.49	1.2	[]	4	5
1843	PREDICTED: bifunctional nitrilase/nitrile hydratase NIT4A [Glycine max]	XP_003538102.1	?	0.49	1.2	[]	4	5
1862	uncharacterized protein LOC100820080 [Glycine max]	XP_006585864.1	48 kDa	0.49	1.2	[]	4	5
1868.1	apoptotic chromatin condensation inducer in the nucleus isoform X1 [Glycine max]	XP_006591404.1 (+1)	78 kDa	0.49	1.2	[]	4	5
1871	uncharacterized protein LOC100527586 [Glycine max]	NP_001238294.1	30 kDa	0.49	1.2	[]	4	5
1899	uncharacterized protein LOC100527185 [Glycine max]	NP_001236138.1 (+1)	17 kDa	0.49	1.2	[]	5	6
1919	Cluster of L-ascorbate oxidase homolog [Glycine max] (XP_003517277.1)	XP_003517277.1 [2]	60 kDa	0.49	1.2	[]	6	7
1919.1	L-ascorbate oxidase homolog [Glycine max]	XP_003517277.1	60 kDa	0.49	1.2	[]	6	7
1922	glucosyltransferase [Glycine max]	NP_001235053.1	52 kDa	0.49	1.2	[]	4	5
1952	uncharacterized LOC100306119 [Glycine max]	NP_001237841.1 (+1)	?	0.49	1.2	[]	4	5
1980	transcription initiation factor IIB [Glycine max]	NP_001238343.1 (+1)	34 kDa	0.49	1.2	[]	4	5
2010	arginine--tRNA ligase, cytoplasmic [Glycine max]	XP_006572930.1 (+1)	74 kDa	0.49	1.2	[]	4	5
2073	homeobox protein knotted-1-like LET12 isoform X1 [Glycine max]	XP_003533879.2 (+9)	42 kDa	0.49	1.2	[]	4	5
2199	Cluster of PREDICTED: hydroxymethylglutaryl-CoA synthase [Glycine max] (XP_003538436.1)	XP_003538436.1 [2]	?	0.4	1.2	[]	9	11
2199.1	PREDICTED: hydroxymethylglutaryl-CoA synthase [Glycine max]	XP_003538436.1	?	0.4	1.2	[]	9	11
2305	uncharacterized protein LOC100500338 precursor [Glycine max]	NP_001236538.1	?	0.49	1.2	[]	5	6
11	Cluster of glutamine synthetase precursor isoform X1 [Glycine max] (XP_014620707.1)	XP_014620707.1 [2]	48 kDa	< 0.00010	1.3	T2S low, T8S high	529	678
11.1	glutamine synthetase precursor isoform X1 [Glycine max]	XP_014620707.1	48 kDa	< 0.00010	1.3	T2S low, T8S high	494	650
30.3	ruBisCO large subunit-binding protein subunit beta, chloroplastic [Glycine max]	XP_006574985.1	66 kDa	0.49	1.3	[]	3	4
79	Cluster of ATP synthase subunit b', chloroplastic [Glycine max] (XP_006581353.1)	XP_006581353.1 [2]	23 kDa	0.016	1.3	[]	150	188
79.2	putative ATP synthase subunit b' [Glycine max]	NP_001237239.1	24 kDa	0.023	1.3	[]	122	154
90.1	uncharacterized protein LOC100499832 [Glycine max]	NP_001236618.1 (+2)	15 kDa	0.043	1.3	[]	58	78
146.1	uncharacterized protein LOC100305993 precursor [Glycine max]	NP_001236014.1	?	0.03	1.3	[]	94	121
146.2	heme-binding protein 2 [Glycine max]	XP_003517945.1	26 kDa	0.035	1.3	[]	94	120
184.2	aconitate hydratase, cytoplasmic [Glycine max]	XP_003527493.1	107 kDa	0.063	1.3	[]	78	98
227.2	thioredoxin M1, chloroplastic [Glycine max]	XP_003540097.2	26 kDa	0.049	1.3	[]	64	84
227.3	uncharacterized protein LOC100802971 [Glycine max]	XP_003527258.1	18 kDa	0.049	1.3	[]	64	84
231	PREDICTED: thioredoxin H1 [Glycine max]	XP_003550402.1	?	0.011	1.3	[]	98	132
243.1	4-alpha-glucanotransferase DPE2 [Glycine max]	XP_003554099.1	111 kDa	0.034	1.3	[]	69	92
259.2	protein THYLAKOID FORMATION1, chloroplastic [Glycine max]	XP_003543363.1	34 kDa	0.22	1.3	[]	22	28
263.1	uncharacterized protein LOC100797023 [Glycine max]	NP_001240145.1	41 kDa	0.29	1.3	[]	15	19
270.1	pyruvate kinase [Glycine max]	NP_001236431.1	54 kDa	0.074	1.3	[]	70	88
296.2	uncharacterized protein LOC100786575 [Glycine max]	NP_001242462.1	?	0.2	1.3	[]	26	33
333	Cluster of uncharacterized protein LOC100785667 [Glycine max] (NP_001241901.1)	NP_001241901.1 [2]	?	0.097	1.3	[]	59	74
333.1	uncharacterized protein LOC100785667 [Glycine max]	NP_001241901.1	?	0.1	1.3	[]	43	56
339	9-divinyl ether synthase-like [Glycine max]	NP_001304496.1	54 kDa	0.08	1.3	[]	48	63
349	uncharacterized protein LOC100798965 [Glycine max]	XP_014625503.1	31 kDa	0.064	1.3	[]	53	70
379.2	PREDICTED: bifunctional monothiol glutaredoxin-S16, chloroplastic-like [Glycine max]	XP_003516960.1	?	0.18	1.3	[]	30	38
434	Cluster of uroporphyrinogen decarboxylase [Glycine max] (XP_003538500.1)	XP_003538500.1 [2]	43 kDa	0.16	1.3	[]	31	40
434.1	uroporphyrinogen decarboxylase [Glycine max]	XP_003538500.1	43 kDa	0.17	1.3	[]	27	35
438	Cluster of 1-aminocyclopropane-1-carboxylate oxidase [Glycine max] (XP_003519448.1)	XP_003519448.1 [3]	36 kDa	0.12	1.3	[]	37	48
438.1	1-aminocyclopropane-1-carboxylate oxidase [Glycine max]	XP_003519448.1	36 kDa	0.12	1.3	[]	37	48
448	protein transport protein SEC31 homolog B [Glycine max]	XP_003539884.2	121 kDa	0.14	1.3	[]	42	53
453.3	argininosuccinate synthase, chloroplastic isoform X2 [Glycine max]	XP_003525243.1 (+1)	53 kDa	0.15	1.3	[]	30	39
455.2	D-glycerate 3-kinase, chloroplastic isoform X1 [Glycine max]	XP_003543660.1	49 kDa	0.15	1.3	[]	28	37
457	Cluster of uncharacterized protein At4g06744 [Glycine max] (XP_003529407.1)	XP_003529407.1 [3]	50 kDa	0.12	1.3	[]	43	55
457.1	uncharacterized protein At4g06744 [Glycine max]	XP_003529407.1	50 kDa	0.12	1.3	[]	43	55
470.1	T-complex protein 1 subunit eta [Glycine max]	XP_003519475.1	60 kDa	0.12	1.3	[]	36	47
470.2	T-complex protein 1 subunit eta [Glycine max]	XP_003545509.1	60 kDa	0.1	1.3	[]	36	48
496	26S proteasome regulatory subunit 7 [Glycine max]	XP_003547975.1 (+1)	48 kDa	0.16	1.3	[]	34	43
530.1	uncharacterized protein LOC100499951 [Glycine max]	NP_001238489.1	18 kDa	0.11	1.3	[]	33	44
532.1	PREDICTED: 12-oxophytodienoate reductase 3 [Glycine max]	XP_003542357.1	?	0.11	1.3	[]	33	44
536	uncharacterized protein LOC100500688 isoform X1 [Glycine max]	XP_003531819.1	46 kDa	0.15	1.3	[]	30	39
604	uncharacterized protein LOC100778390 [Glycine max]	NP_001241045.1	23 kDa	0.13	1.3	[]	31	41
614.1	copper transport protein ATX1 [Glycine max]	XP_003536318.1	9 kDa	0.2	1.3	[]	25	32
634.1	asparagine--tRNA ligase, cytoplasmic 1 [Glycine max]	XP_003530489.1	63 kDa	0.19	1.3	[]	24	31
644	uncharacterized protein LOC100793646 [Glycine max]	XP_003531724.1	42 kDa	0.14	1.3	[]	26	35
649.1	uncharacterized protein LOC100805631 [Glycine max]	NP_001241639.1	17 kDa	0.22	1.3	[]	22	28
649.2	uncharacterized protein LOC100500231 [Glycine max]	NP_001235055.1 (+1)	17 kDa	0.25	1.3	[]	17	22
680	Cluster of ferritin-4, chloroplastic [Glycine max] (NP_001237049.1)	NP_001237049.1 [5]	28 kDa	0.1	1.3	[]	44	57
680.1	ferritin-4, chloroplastic [Glycine max]	NP_001237049.1 (+2)	28 kDa	0.26	1.3	[]	19	24
680.3	ferritin-3, chloroplastic [Glycine max]	NP_001237032.1	29 kDa	0.16	1.3	[]	34	43
681	Cluster of uncharacterized protein LOC100813590 [Glycine max] (NP_001241963.1)	NP_001241963.1 [5]	38 kDa	0.28	1.3	[]	14	18
681.1	uncharacterized protein LOC100813590 [Glycine max]	NP_001241963.1 (+1)	38 kDa	0.28	1.3	[]	14	18
688.2	uncharacterized protein LOC100783465 [Glycine max]	NP_001240197.1	38 kDa	0.32	1.3	[]	9	12
702.1	probable N-acetyl-gamma-glutamyl-phosphate reductase, chloroplastic [Glycine max]	XP_003555702.1	43 kDa	0.22	1.3	[]	20	26
708.1	50S ribosomal protein L18, chloroplastic [Glycine max]	XP_003546534.1	18 kDa	0.24	1.3	[]	16	21
718.2	PREDICTED: peptidyl-prolyl cis-trans isomerase CYP37, chloroplastic-like [Glycine max]	XP_003541117.1	?	0.29	1.3	[]	15	19
744	glucose-1-phosphate adenylyltransferase large subunit 1 isoform X1 [Glycine max]	XP_006577920.1	57 kDa	0.16	1.3	[]	23	31
748.2	uncharacterized protein LOC100785835 [Glycine max]	NP_001241171.1	31 kDa	0.24	1.3	[]	15	20
749	rubisco accumulation factor 1.1, chloroplastic [Glycine max]	XP_003536143.1	48 kDa	0.19	1.3	[]	22	29
755	Cluster of starch synthase 3, chloroplastic/amyloplastic [Glycine max] (XP_014621196.1)	XP_014621196.1 [2]	130 kDa	0.19	1.3	[]	23	30
755.1	starch synthase 3, chloroplastic/amyloplastic [Glycine max]	XP_014621196.1	130 kDa	0.19	1.3	[]	23	30
757	uncharacterized protein LOC100809006 [Glycine max]	NP_001239876.1	44 kDa	0.19	1.3	[]	22	29
766.2	stromal processing peptidase, chloroplastic [Glycine max]	XP_006573851.1	140 kDa	0.29	1.3	[]	15	19
801.2	polyadenylate-binding protein 2 [Glycine max]	XP_006574897.1	71 kDa	0.11	1.3	[]	41	53
819	calvin cycle protein CP12-2, chloroplastic [Glycine max]	XP_003521594.1	14 kDa	0.1	1.3	[]	53	67
822	putative dihydroxy-acid dehydratase, mitochondrial-like [Glycine max]	NP_001276144.1	64 kDa	0.24	1.3	[]	16	21
824	PREDICTED: ferritin-2, chloroplastic [Glycine max]	XP_003520326.1	?	0.071	1.3	[]	50	66
844	uncharacterized LOC100527742 precursor [Glycine max]	NP_001236724.1	?	0.25	1.3	[]	18	23
885	uncharacterized protein LOC100794040 [Glycine max]	XP_006602204.1	75 kDa	0.21	1.3	[]	19	25
898	Cluster of peptidyl-prolyl cis-trans isomerase CYP26-2, chloroplastic [Glycine max] (XP_003525643.1)	XP_003525643.1 [2]	42 kDa	0.26	1.3	[]	19	24
905	Cluster of tocopherol cyclase, chloroplastic [Glycine max] (XP_003526485.1)	XP_003526485.1 [2]	54 kDa	0.22	1.3	[]	20	26
905.2	tocopherol cyclase, chloroplastic isoform X1 [Glycine max]	XP_003522704.1	55 kDa	0.32	1.3	[]	9	12
931	bifunctional dTDP-4-dehydrorhamnose 3,5-epimerase/dTDP-4-dehydrorhamnose reductase [Glycine max]	XP_003549868.1	34 kDa	0.27	1.3	[]	12	16
969	glucan endo-1,3-beta-glucosidase [Glycine max]	XP_003552703.1	49 kDa	0.26	1.3	[]	19	24
971.2	uncharacterized protein LOC100810842 [Glycine max]	NP_001242237.1	?	0.33	1.3	[]	10	13
1027	probable carbohydrate esterase At4g34215 [Glycine max]	XP_006605972.1	28 kDa	0.28	1.3	[]	14	18
1036	glutamate--cysteine ligase, chloroplastic [Glycine max]	XP_006580590.1	57 kDa	0.24	1.3	[]	15	20
1044	aldehyde dehydrogenase family 7 member A1 [Glycine max]	XP_003546512.1	54 kDa	0.24	1.3	[]	15	20
1060	Cluster of uncharacterized protein LOC100799124 [Glycine max] (NP_001241034.1)	NP_001241034.1 [2]	28 kDa	0.24	1.3	[]	15	20
1079	L-ascorbate oxidase [Glycine max]	XP_006595804.1	65 kDa	0.29	1.3	[]	15	19
1111	Cluster of 50S ribosomal protein L4, chloroplastic [Glycine max] (XP_003521064.1)	XP_003521064.1 [2]	34 kDa	0.24	1.3	[]	15	20
1126	sorbitol dehydrogenase [Glycine max]	XP_003548224.1	39 kDa	0.28	1.3	[]	13	17
1149	uncharacterized protein LOC100306266 [Glycine max]	NP_001236243.1	18 kDa	0.38	1.3	[]	6	8
1172.1	uncharacterized protein LOC100499804 [Glycine max]	NP_001236263.1 (+1)	10 kDa	0.28	1.3	[]	13	17
1172.2	PREDICTED: 40S ribosomal protein S27-2 [Glycine max]	XP_003548832.1	?	0.32	1.3	[]	9	12
1187.1	polyphenol oxidase A1, chloroplastic [Glycine max]	XP_003541548.2	70 kDa	0.33	1.3	[]	10	13
1218	uncharacterized protein LOC100810571 [Glycine max]	NP_001240037.1	30 kDa	0.27	1.3	[]	12	16
1222	tyrosine--tRNA ligase, chloroplastic/mitochondrial [Glycine max]	XP_003544330.1	54 kDa	0.33	1.3	[]	11	14
1228.2	uncharacterized protein LOC100781853 precursor [Glycine max]	NP_001241992.1	?	0.33	1.3	[]	11	14
1232	uncharacterized protein LOC100807968 [Glycine max]	NP_001239798.1 (+2)	42 kDa	0.33	1.3	[]	11	14
1236	carboxymethylenebutenolidase homolog [Glycine max]	XP_003527587.1	34 kDa	0.33	1.3	[]	10	13
1245.1	ubiquitin carboxyl-terminal hydrolase 14 [Glycine max]	XP_006592584.1	90 kDa	0.49	1.3	[]	3	4
1264	protein trichome birefringence-like 38 [Glycine max]	XP_006597476.1	41 kDa	0.33	1.3	[]	10	13
1301.2	AT-hook motif nuclear-localized protein 14 isoform X2 [Glycine max]	XP_003521778.1 (+2)	37 kDa	0.49	1.3	[]	3	4
1306	uncharacterized protein LOC100776337 [Glycine max]	NP_001241020.1	28 kDa	0.33	1.3	[]	10	13
1309	ras GTPase-activating protein-binding protein 1 [Glycine max]	XP_014630901.1	50 kDa	0.33	1.3	[]	11	14
1323	outer envelope pore protein 37, chloroplastic [Glycine max]	XP_003549551.1	36 kDa	0.39	1.3	[]	7	9
1345.2	phenylalanine--tRNA ligase, chloroplastic/mitochondrial isoform X2 [Glycine max]	XP_006574847.1 (+1)	50 kDa	0.33	1.3	[]	10	13
1357	single-stranded DNA-binding protein WHY1, chloroplastic [Glycine max]	XP_006602322.1	25 kDa	0.33	1.3	[]	11	14
1360	Cluster of galactokinase [Glycine max] (XP_006600385.1)	XP_006600385.1 [2]	54 kDa	0.33	1.3	[]	10	13
1390	glycine-rich protein 2 [Glycine max]	XP_003522723.1	19 kDa	0.33	1.3	[]	11	14
1391	50S ribosomal protein L22, chloroplastic [Glycine max]	NP_001304472.1	?	0.39	1.3	[]	7	9
1404	Cluster of imidazole glycerol phosphate synthase hisHF, chloroplastic [Glycine max] (XP_003551874.1)	XP_003551874.1 [2]	63 kDa	0.38	1.3	[]	6	8
1404.1	imidazole glycerol phosphate synthase hisHF, chloroplastic [Glycine max]	XP_003551874.1	63 kDa	0.38	1.3	[]	6	8
1404.2	imidazole glycerol phosphate synthase hisHF, chloroplastic [Glycine max]	XP_003551923.1	63 kDa	0.38	1.3	[]	6	8
1421	lactoylglutathione lyase GLX1 isoform X1 [Glycine max]	XP_003522707.1	38 kDa	0.25	1.3	[]	18	23
1430	PREDICTED: aldehyde dehydrogenase family 2 member B7, mitochondrial-like [Glycine max]	XP_003517756.1	?	0.13	1.3	[]	31	41
1433	succinate-semialdehyde dehydrogenase, mitochondrial [Glycine max]	XP_003532910.1	58 kDa	0.38	1.3	[]	6	8
1450	polygalacturonase [Glycine max]	XP_003547316.1	44 kDa	0.33	1.3	[]	10	13
1458	Cluster of uncharacterized protein LOC100527347 [Glycine max] (NP_001238556.1)	NP_001238556.1 [2]	17 kDa	0.49	1.3	[]	3	4
1458.1	uncharacterized protein LOC100527347 [Glycine max]	NP_001238556.1	17 kDa	0.49	1.3	[]	3	4
1479	uncharacterized protein LOC100305955 precursor [Glycine max]	NP_001235472.1	?	0.39	1.3	[]	7	9
1498	aminoacyl tRNA synthase complex-interacting multifunctional protein 1 [Glycine max]	XP_003534394.1	28 kDa	0.39	1.3	[]	7	9
1531	Cluster of aldehyde dehydrogenase family 2 member C4 isoform X1 [Glycine max] (XP_003528912.1)	XP_003528912.1 [3]	55 kDa	0.39	1.3	[]	7	9
1531.1	aldehyde dehydrogenase family 2 member C4 isoform X1 [Glycine max]	XP_003528912.1 (+1)	55 kDa	0.39	1.3	[]	7	9
1553	uncharacterized protein LOC100816212 [Glycine max]	NP_001240086.1 (+3)	17 kDa	0.39	1.3	[]	7	9
1556	protein transport protein SEC23 [Glycine max]	XP_003538532.1 (+1)	85 kDa	0.39	1.3	[]	7	9
1568.1	eukaryotic translation initiation factor 3 subunit G [Glycine max]	XP_003552007.1	32 kDa	0.49	1.3	[]	3	4
1568.2	eukaryotic translation initiation factor 3 subunit G [Glycine max]	XP_003532029.1	32 kDa	0.49	1.3	[]	3	4
1579	ribosome-binding factor PSRP1, chloroplastic [Glycine max]	XP_003526761.1	33 kDa	0.38	1.3	[]	6	8
1592	stem-specific protein TSJT1 [Glycine max]	XP_003529615.1	25 kDa	0.39	1.3	[]	7	9
1601.1	vesicle-associated membrane protein 722 [Glycine max]	XP_003532299.1	25 kDa	0.49	1.3	[]	3	4
1608	uncharacterized protein LOC100779419 [Glycine max]	NP_001242507.1	29 kDa	0.38	1.3	[]	6	8
1609	phosphoribosylformylglycinamidine cyclo-ligase, chloroplastic/mitochondrial [Glycine max]	XP_003525128.1 (+1)	41 kDa	0.49	1.3	[]	3	4
1622	uncharacterized protein LOC100811126 [Glycine max]	XP_003540416.1 (+1)	24 kDa	0.49	1.3	[]	3	4
1639	non-specific lipid-transfer protein 2 [Glycine max]	XP_003552717.1	10 kDa	0.38	1.3	[]	6	8
1641.2	aspartic proteinase 2 isoform X1 [Glycine max]	XP_006603753.1 (+1)	55 kDa	0.19	1.3	[]	22	29
1689	Cluster of uncharacterized protein LOC100809851 [Glycine max] (NP_001240878.1)	NP_001240878.1 [2]	42 kDa	0.49	1.3	[]	3	4
1751	uncharacterized protein LOC100780360 isoform X1 [Glycine max]	XP_006587297.1 (+3)	107 kDa	0.38	1.3	[]	6	8
1762	uncharacterized protein LOC100820016 [Glycine max]	XP_003524529.1	9 kDa	0.49	1.3	[]	3	4
1767	valine--tRNA ligase, chloroplastic/mitochondrial 2 isoform X1 [Glycine max]	XP_003550098.1	111 kDa	0.49	1.3	[]	3	4
1796	serine/threonine-protein phosphatase PP2A catalytic subunit [Glycine max]	XP_003517887.1 (+3)	35 kDa	0.49	1.3	[]	3	4
1809	Cluster of putative 50S ribosomal protein L21, chloroplastic [Glycine max] (NP_001239706.1)	NP_001239706.1 [2]	23 kDa	0.49	1.3	[]	3	4
1809.1	putative 50S ribosomal protein L21, chloroplastic [Glycine max]	NP_001239706.1	23 kDa	0.49	1.3	[]	3	4
1817	primary amine oxidase [Glycine max]	XP_003535840.1 (+1)	83 kDa	0.49	1.3	[]	3	4
1832	arginine--tRNA ligase, cytoplasmic [Glycine max]	XP_003529061.1	68 kDa	0.49	1.3	[]	3	4
1857	uncharacterized protein LOC100803098 [Glycine max]	NP_001241976.1 (+1)	21 kDa	0.49	1.3	[]	3	4
1898	uncharacterized protein LOC100306173 [Glycine max]	NP_001238715.1 (+1)	21 kDa	0.49	1.3	[]	3	4
1940.1	exocyst complex component SEC10b isoform X2 [Glycine max]	XP_014624483.1	91 kDa	0.49	1.3	[]	3	4
1953	PI-PLC X domain-containing protein At5g67130 isoform X2 [Glycine max]	XP_003517306.1 (+1)	45 kDa	0.38	1.3	[]	6	8
1959	TOM1-like protein 4 [Glycine max]	XP_003523415.1	56 kDa	0.49	1.3	[]	3	4
1961	uncharacterized protein LOC100807997 [Glycine max]	NP_001242117.1	37 kDa	0.49	1.3	[]	3	4
1983	serine--tRNA ligase, chloroplastic/mitochondrial isoform X1 [Glycine max]	XP_003522784.1	56 kDa	0.49	1.3	[]	3	4
1987	GRF1-interacting factor 3 [Glycine max]	XP_014624612.1 (+1)	22 kDa	0.49	1.3	[]	3	4
2047	multiprotein-bridging factor 1a [Glycine max]	XP_003527342.1	16 kDa	0.49	1.3	[]	3	4
2061	uncharacterized protein LOC100819646 [Glycine max]	NP_001242650.1	?	0.49	1.3	[]	3	4
2063	uncharacterized protein LOC100305716 isoform X1 [Glycine max]	XP_006584473.1	15 kDa	0.49	1.3	[]	3	4
2066	uncharacterized protein LOC100820471 precursor [Glycine max]	NP_001242864.1 (+3)	47 kDa	0.49	1.3	[]	3	4
2098	uncharacterized protein LOC100811254 [Glycine max]	XP_003551324.1	19 kDa	0.49	1.3	[]	3	4
2123	far upstream element-binding protein 1 isoform X1 [Glycine max]	XP_014619242.1 (+3)	84 kDa	0.49	1.3	[]	3	4
2126	uncharacterized protein LOC100805177 [Glycine max]	NP_001239939.1 (+1)	29 kDa	0.49	1.3	[]	3	4
2129	uncharacterized protein LOC100798727 [Glycine max]	NP_001239654.1 (+1)	24 kDa	0.49	1.3	[]	3	4
2133	berberine bridge enzyme-like 21 [Glycine max]	XP_003535121.1 (+1)	61 kDa	0.49	1.3	[]	3	4
2168	translation initiation factor IF-1, chloroplastic [Glycine max]	NP_001237201.1	15 kDa	0.49	1.3	[]	3	4
90	Cluster of uncharacterized protein LOC100499832 [Glycine max] (NP_001236618.1)	NP_001236618.1 [4]	15 kDa	0.029	1.4	[]	63	86
131	Cluster of 50S ribosomal protein L12, chloroplastic [Glycine max] (XP_003537765.3)	XP_003537765.3 [2]	20 kDa	0.00042	1.4	T2S low, T8S high	146	207
131.1	50S ribosomal protein L12, chloroplastic [Glycine max]	XP_003537765.3	20 kDa	0.00042	1.4	T2S low, T8S high	135	194
243	Cluster of 4-alpha-glucanotransferase DPE2 [Glycine max] (XP_003554099.1)	XP_003554099.1 [2]	111 kDa	0.02	1.4	[]	69	95
299	Cluster of uncharacterized protein LOC100805999 [Glycine max] (NP_001242325.1)	NP_001242325.1 [2]	?	0.041	1.4	[]	56	76
299.1	uncharacterized protein LOC100805999 [Glycine max]	NP_001242325.1	?	0.057	1.4	[]	48	65
302	Cluster of uncharacterized protein LOC100809983 [Glycine max] (NP_001242893.1)	NP_001242893.1 [2]	?	0.018	1.4	[]	59	84
302.1	uncharacterized protein LOC100809983 [Glycine max]	NP_001242893.1	?	0.045	1.4	[]	53	72
302.2	probable UDP-arabinopyranose mutase 1 [Glycine max]	XP_003516432.1	42 kDa	0.04	1.4	[]	55	75
332.2	carbamoyl-phosphate synthase large chain, chloroplastic [Glycine max]	XP_006597315.1	127 kDa	0.18	1.4	[]	20	27
344	NADH dehydrogenase subunit 7 (chloroplast) [Glycine max]	YP_538812.1	46 kDa	0.05	1.4	[]	50	68
350	Cluster of DEAD-box ATP-dependent RNA helicase 56 [Glycine max] (XP_003522620.1)	XP_003522620.1 [4]	48 kDa	0.051	1.4	[]	44	61
350.1	DEAD-box ATP-dependent RNA helicase 56 [Glycine max]	XP_003522620.1 (+1)	48 kDa	0.069	1.4	[]	42	57
373	DNA-damage-repair/toleration protein DRT100-like precursor [Glycine max]	NP_001240925.1	40 kDa	0.063	1.4	[]	45	61
470	Cluster of T-complex protein 1 subunit eta [Glycine max] (XP_003519475.1)	XP_003519475.1 [2]	60 kDa	0.086	1.4	[]	36	49
489	uncharacterized protein LOC100794313 [Glycine max]	NP_001241342.1 (+1)	43 kDa	0.1	1.4	[]	23	33
508.2	uncharacterized protein LOC100499679 [Glycine max]	NP_001238239.1	?	0.1	1.4	[]	29	40
513	Cluster of uncharacterized protein LOC100817986 [Glycine max] (NP_001242141.1)	NP_001242141.1 [2]	?	0.071	1.4	[]	30	43
513.1	uncharacterized protein LOC100817986 [Glycine max]	NP_001242141.1	?	0.079	1.4	[]	27	39
513.2	PREDICTED: fumarylacetoacetase-like [Glycine max]	XP_014623505.1	?	0.12	1.4	[]	26	36
541	Cluster of serine carboxypeptidase-like 27 [Glycine max] (XP_003548016.1)	XP_003548016.1 [3]	56 kDa	0.12	1.4	[]	28	38
541.1	serine carboxypeptidase-like 27 [Glycine max]	XP_003548016.1	56 kDa	0.12	1.4	[]	28	38
560	COBW domain-containing protein 1 [Glycine max]	XP_003536775.1	50 kDa	0.075	1.4	[]	38	52
607	uncharacterized protein LOC100817823 isoform X1 [Glycine max]	XP_003520281.1 (+1)	47 kDa	0.14	1.4	[]	25	34
614.2	copper transport protein ATX1 [Glycine max]	XP_003556271.1	8 kDa	0.14	1.4	[]	20	28
628.1	eukaryotic peptide chain release factor GTP-binding subunit ERF3A-like isoform X2 [Glycine max]	XP_003525203.1 (+1)	56 kDa	0.22	1.4	[]	13	18
628.2	eukaryotic peptide chain release factor GTP-binding subunit ERF3A isoform X2 [Glycine max]	XP_003532534.3 (+1)	64 kDa	0.22	1.4	[]	13	18
677	serpin-ZX [Glycine max]	XP_003523896.1	43 kDa	0.2	1.4	[]	17	23
692	Cluster of PREDICTED: asparagine synthetase, root [glutamine-hydrolyzing] [Glycine max] (XP_003519256.1)	XP_003519256.1 [3]	?	0.13	1.4	[]	24	33
692.1	PREDICTED: asparagine synthetase, root [glutamine-hydrolyzing] [Glycine max]	XP_003519256.1	?	0.15	1.4	[]	22	30
692.2	asparagine synthetase 2 [Glycine max]	NP_001235721.1	?	0.14	1.4	[]	19	27
756.1	proline-rich protein precursor [Glycine max]	NP_001235098.1	13 kDa	0.18	1.4	[]	14	20
756.2	uncharacterized protein LOC100306307 precursor [Glycine max]	NP_001236792.1	?	0.23	1.4	[]	14	19
801	Cluster of polyadenylate-binding protein 2 [Glycine max] (XP_003529405.1)	XP_003529405.1 [2]	71 kDa	0.037	1.4	[]	46	65
801.1	polyadenylate-binding protein 2 [Glycine max]	XP_003529405.1	71 kDa	0.036	1.4	[]	45	64
875	isocitrate dehydrogenase [NAD] catalytic subunit 5, mitochondrial [Glycine max]	XP_003535178.1	39 kDa	0.17	1.4	[]	18	25
878	Cluster of GDSL esterase/lipase At5g33370 [Glycine max] (XP_014627512.1)	XP_014627512.1 [2]	40 kDa	0.22	1.4	[]	12	17
878.1	GDSL esterase/lipase At5g33370 [Glycine max]	XP_014627512.1	40 kDa	0.27	1.4	[]	11	15
898.1	peptidyl-prolyl cis-trans isomerase CYP26-2, chloroplastic [Glycine max]	XP_003525643.1	42 kDa	0.2	1.4	[]	17	23
900.1	PREDICTED: uncharacterized protein LOC100499915 isoform X1 [Glycine max]	XP_006576173.1	?	0.22	1.4	[]	13	18
952	Cluster of L-ascorbate oxidase homolog [Glycine max] (XP_006596528.1)	XP_006596528.1 [2]	61 kDa	0.27	1.4	[]	11	15
979.2	putative glucose-6-phosphate 1-epimerase [Glycine max]	XP_014617442.1	36 kDa	0.38	1.4	[]	5	7
987	bifunctional 3-dehydroquinate dehydratase/shikimate dehydrogenase, chloroplastic isoform X2 [Glycine max]	XP_003516831.1 (+1)	57 kDa	0.26	1.4	[]	10	14
989	endo-1,3;1,4-beta-D-glucanase [Glycine max]	XP_003550071.1	26 kDa	0.25	1.4	[]	9	13
1009.1	uncharacterized protein LOC100500584 [Glycine max]	NP_001236422.1	20 kDa	0.31	1.4	[]	8	11
1051	tryptophan synthase beta chain 1 [Glycine max]	XP_003519001.1	52 kDa	0.18	1.4	[]	14	20
1054	uncharacterized protein LOC100793768 [Glycine max]	XP_003540546.1	40 kDa	0.2	1.4	[]	17	23
1060.1	uncharacterized protein LOC100799124 [Glycine max]	NP_001241034.1	28 kDa	0.18	1.4	[]	14	20
1111.1	50S ribosomal protein L4, chloroplastic [Glycine max]	XP_003521064.1	34 kDa	0.18	1.4	[]	14	20
1124	V-type proton ATPase subunit d2 [Glycine max]	XP_003534461.1	41 kDa	0.22	1.4	[]	13	18
1148.2	caffeoyl-CoA O-methyltransferase [Glycine max]	XP_003529403.3	28 kDa	0.25	1.4	[]	9	13
1187	Cluster of polyphenol oxidase A1, chloroplastic [Glycine max] (XP_003541548.2)	XP_003541548.2 [3]	70 kDa	0.27	1.4	[]	11	15
1205	uncharacterized protein LOC100500117 [Glycine max]	NP_001237052.1	21 kDa	0.14	1.4	[]	19	27
1207.2	acyl-coenzyme A oxidase 3, peroxisomal [Glycine max]	XP_003539950.1	76 kDa	0.31	1.4	[]	8	11
1253	uncharacterized protein LOC100500327 [Glycine max]	NP_001236408.1	10 kDa	0.25	1.4	[]	9	13
1287.2	sucrose synthase [Glycine max]	XP_006587064.1 (+1)	93 kDa	0.38	1.4	[]	5	7
1291	Cluster of uncharacterized protein LOC100499806 [Glycine max] (NP_001236290.1)	NP_001236290.1 [3]	?	0.31	1.4	[]	8	11
1291.1	uncharacterized protein LOC100499806 [Glycine max]	NP_001236290.1 (+1)	?	0.31	1.4	[]	8	11
1295	proline--tRNA ligase, cytoplasmic [Glycine max]	XP_003521619.1	59 kDa	0.26	1.4	[]	10	14
1325	uncharacterized protein LOC100783150 isoform X1 [Glycine max]	XP_006592168.1 (+2)	97 kDa	0.25	1.4	[]	9	13
1348	Cluster of uncharacterized protein LOC100305945 [Glycine max] (NP_001235332.1)	NP_001235332.1 [9]	17 kDa	0.38	1.4	[]	5	7
1348.1	uncharacterized protein LOC100305945 [Glycine max]	NP_001235332.1 (+7)	17 kDa	0.38	1.4	[]	5	7
1355	pre-mRNA-processing factor 19 homolog 2 [Glycine max]	XP_003555746.1	57 kDa	0.3	1.4	[]	7	10
1360.2	galactokinase [Glycine max]	XP_003529513.1	54 kDa	0.25	1.4	[]	9	13
1362	leucine--tRNA ligase, chloroplastic/mitochondrial [Glycine max]	XP_003529648.1	110 kDa	0.25	1.4	[]	9	13
1364	threonine synthase, chloroplastic [Glycine max]	XP_003542066.1 (+1)	57 kDa	0.18	1.4	[]	14	20
1408	uncharacterized protein At1g32220, chloroplastic [Glycine max]	XP_003522333.1	31 kDa	0.3	1.4	[]	7	10
1461	uncharacterized protein LOC100808286 [Glycine max]	NP_001242252.1	?	0.3	1.4	[]	7	10
1510	Cluster of GDP-mannose 4,6 dehydratase 1 [Glycine max] (XP_003517184.1)	XP_003517184.1 [2]	41 kDa	0.3	1.4	[]	7	10
1510.1	GDP-mannose 4,6 dehydratase 1 [Glycine max]	XP_003517184.1	41 kDa	0.3	1.4	[]	7	10
1513	Cluster of dynamin-related protein 3A isoform X1 [Glycine max] (XP_003543135.1)	XP_003543135.1 [4]	91 kDa	0.38	1.4	[]	5	7
1513.1	dynamin-related protein 3A isoform X1 [Glycine max]	XP_003543135.1 (+2)	91 kDa	0.38	1.4	[]	5	7
1514	Cluster of uncharacterized protein LOC100790426 [Glycine max] (NP_001241071.1)	NP_001241071.1 [3]	34 kDa	0.38	1.4	[]	5	7
1514.2	uncharacterized protein LOC100783522 [Glycine max]	NP_001241117.1	34 kDa	0.38	1.4	[]	5	7
1562	glucose-6-phosphate 1-dehydrogenase, cytoplasmic isoform [Glycine max]	XP_006604097.1	60 kDa	0.31	1.4	[]	8	11
1566	uncharacterized protein LOC100810515 isoform X2 [Glycine max]	XP_003518617.2	20 kDa	0.38	1.4	[]	5	7
1570	glucosyltransferase [Glycine max]	NP_001237242.1	?	0.38	1.4	[]	5	7
1599	uncharacterized protein LOC100527010 [Glycine max]	XP_003521680.1 (+2)	27 kDa	0.31	1.4	[]	8	11
1628	Cluster of malonate--CoA ligase [Glycine max] (XP_006583070.2)	XP_006583070.2 [2]	66 kDa	0.38	1.4	[]	5	7
1628.1	malonate--CoA ligase [Glycine max]	XP_006583070.2	66 kDa	0.38	1.4	[]	5	7
1642	Cluster of protein CROWDED NUCLEI 1 [Glycine max] (XP_003552637.1)	XP_003552637.1 [2]	136 kDa	0.38	1.4	[]	5	7
1642.1	protein CROWDED NUCLEI 1 [Glycine max]	XP_003552637.1	136 kDa	0.38	1.4	[]	5	7
1642.2	protein CROWDED NUCLEI 1 [Glycine max]	XP_003531908.1	136 kDa	0.38	1.4	[]	5	7
1668	4-alpha-glucanotransferase, chloroplastic/amyloplastic [Glycine max]	XP_003522499.1 (+1)	63 kDa	0.38	1.4	[]	5	7
1680	uncharacterized protein LOC100788441 [Glycine max]	XP_003537411.1	17 kDa	0.19	1.4	[]	15	21
1684	sec-independent protein translocase protein TATB, chloroplastic [Glycine max]	XP_003556118.3	25 kDa	0.26	1.4	[]	10	14
1699	uncharacterized protein LOC100789560 precursor [Glycine max]	NP_001304407.1	?	0.38	1.4	[]	5	7
1746	plastid 3-keto-acyl-ACP synthase II-B precursor [Glycine max]	NP_001236069.1 (+1)	52 kDa	0.38	1.4	[]	5	7
1764	uncharacterized protein LOC100785008 [Glycine max]	XP_003532125.1 (+2)	28 kDa	0.38	1.4	[]	5	7
1860	PREDICTED: uncharacterized protein LOC100788215 [Glycine max]	XP_014617200.1	?	0.38	1.4	[]	5	7
60	photosystem I subunit VII (chloroplast) [Glycine max]	YP_538817.1	9 kDa	< 0.00010	1.5	T2S low, T8S high	249	382
131.2	50S ribosomal protein L12, chloroplastic [Glycine max]	XP_003540558.1	20 kDa	0.00014	1.5	T2S low, T8S high	112	172
291	glucose-6-phosphate 1-dehydrogenase, chloroplastic [Glycine max]	XP_014633122.1	67 kDa	0.017	1.5	[]	52	76
332	Cluster of carbamoyl-phosphate synthase large chain, chloroplastic [Glycine max] (XP_003542003.2)	XP_003542003.2 [2]	127 kDa	0.076	1.5	[]	26	38
332.1	carbamoyl-phosphate synthase large chain, chloroplastic [Glycine max]	XP_003542003.2	127 kDa	0.076	1.5	[]	26	38
350.2	DEAD-box ATP-dependent RNA helicase 56 [Glycine max]	XP_003528338.1 (+1)	48 kDa	0.048	1.5	[]	31	46
600.1	ubiquitin-activating enzyme E1 1 [Glycine max]	XP_006602078.1	124 kDa	0.12	1.5	[]	16	24
609	peptidyl-prolyl cis-trans isomerase GmCYP14 [Glycine max]	NP_001240987.1	28 kDa	0.055	1.5	[]	24	37
628	Cluster of eukaryotic peptide chain release factor GTP-binding subunit ERF3A-like isoform X2 [Glycine max] (XP_003525203.1)	XP_003525203.1 [4]	56 kDa	0.18	1.5	[]	13	19
688.3	short-chain dehydrogenase TIC 32, chloroplastic [Glycine max]	XP_003536459.1	34 kDa	0.21	1.5	[]	11	16
762	uncharacterized protein LOC100818968 [Glycine max]	XP_003526620.1	49 kDa	0.093	1.5	[]	20	30
770	Cluster of probable 3-hydroxyisobutyrate dehydrogenase-like 1, mitochondrial [Glycine max] (XP_003530536.2)	XP_003530536.2 [2]	35 kDa	0.17	1.5	[]	12	18
770.1	probable 3-hydroxyisobutyrate dehydrogenase-like 1, mitochondrial [Glycine max]	XP_003530536.2	35 kDa	0.16	1.5	[]	11	17
787	uncharacterized protein LOC100793501 [Glycine max]	NP_001242520.1 (+1)	44 kDa	0.12	1.5	[]	20	29
841	Cluster of uncharacterized protein LOC100807863 isoform X1 [Glycine max] (XP_006602047.1)	XP_006602047.1 [2]	27 kDa	0.14	1.5	[]	13	20
841.1	uncharacterized protein LOC100807863 isoform X1 [Glycine max]	XP_006602047.1	27 kDa	0.18	1.5	[]	13	19
866	uncharacterized protein LOC100305645 [Glycine max]	NP_001238465.1	15 kDa	0.16	1.5	[]	11	17
901.1	PREDICTED: 1,2-dihydroxy-3-keto-5-methylthiopentene dioxygenase 2 [Glycine max]	XP_003536510.1	?	0.2	1.5	[]	10	15
910	ATP-dependent Clp protease proteolytic subunit-related protein 3, chloroplastic [Glycine max]	XP_003554645.1 (+2)	36 kDa	0.16	1.5	[]	11	17
926	uncharacterized protein LOC100305517 [Glycine max]	NP_001236480.1	11 kDa	0.12	1.5	[]	20	29
952.1	L-ascorbate oxidase homolog [Glycine max]	XP_006596528.1	61 kDa	0.2	1.5	[]	10	15
954	PLAT domain-containing protein 3 [Glycine max]	XP_003525059.1	21 kDa	0.12	1.5	[]	16	24
979	Cluster of uncharacterized protein LOC100801977 [Glycine max] (NP_001242631.1)	NP_001242631.1 [4]	?	0.18	1.5	[]	13	19
979.1	uncharacterized protein LOC100801977 [Glycine max]	NP_001242631.1 (+1)	?	0.18	1.5	[]	13	19
981.1	glycine-rich RNA-binding protein 4, mitochondrial [Glycine max]	XP_003552565.1	25 kDa	0.2	1.5	[]	10	15
1070.2	DNA damage-inducible protein 1 [Glycine max]	XP_003532197.1	45 kDa	0.29	1.5	[]	6	9
1077	spermatogenesis-associated protein 20 isoform X1 [Glycine max]	XP_003521544.1	91 kDa	0.21	1.5	[]	11	16
1087	PREDICTED: probable aldo-keto reductase 2 [Glycine max]	XP_014634737.1	?	0.16	1.5	[]	11	17
1132.2	NADPH--cytochrome P450 reductase [Glycine max]	XP_003522768.1	77 kDa	0.29	1.5	[]	6	9
1141.2	polyadenylate-binding protein 2 [Glycine max]	XP_003544466.1	72 kDa	0.033	1.5	[]	37	55
1234	UDP-glycosyltransferase 79A6 [Glycine max]	NP_001275524.1	52 kDa	0.37	1.5	[]	4	6
1292	uncharacterized protein LOC100306167 [Glycine max]	NP_001238619.1	12 kDa	0.2	1.5	[]	10	15
1321	uncharacterized protein LOC100803725 [Glycine max]	NP_001242453.1	?	0.29	1.5	[]	6	9
1345.1	phenylalanine--tRNA ligase, chloroplastic/mitochondrial isoform X2 [Glycine max]	XP_006603042.1 (+1)	44 kDa	0.2	1.5	[]	10	15
1388	threonine--tRNA ligase, chloroplastic/mitochondrial 2 [Glycine max]	XP_006604617.1	75 kDa	0.29	1.5	[]	6	9
1435	PREDICTED: chlorophyll(ide) b reductase NOL, chloroplastic isoform X1 [Glycine max]	XP_003546651.1	?	0.29	1.5	[]	6	9
1504	putative UDP-glucose glucosyltransferase [Glycine max]	XP_003555960.1	53 kDa	0.29	1.5	[]	6	9
1507	NADH dehydrogenase subunit I (chloroplast) [Glycine max]	YP_538814.1	19 kDa	0.24	1.5	[]	8	12
1624	pyridoxine/pyridoxamine 5'-phosphate oxidase 1, chloroplastic isoform X1 [Glycine max]	XP_003522762.1	61 kDa	0.49	1.5	[]	2	3
1636	kunitz-type trypsin inhibitor precursor [Glycine max]	NP_001236001.1	23 kDa	0.29	1.5	[]	6	9
1653	cysteine--tRNA ligase 2, cytoplasmic isoform X1 [Glycine max]	XP_006605906.1	63 kDa	0.37	1.5	[]	4	6
1689.2	aminoacyl tRNA synthase complex-interacting multifunctional protein 1 [Glycine max]	XP_003526802.1	42 kDa	0.49	1.5	[]	2	3
1719.2	folylpolyglutamate synthase isoform X3 [Glycine max]	XP_003552733.1 (+2)	60 kDa	0.49	1.5	[]	2	3
1720.1	phosphatidylinositol 3,4,5-trisphosphate 3-phosphatase and protein-tyrosine-phosphatase PTEN2A [Glycine max]	XP_006589637.1	69 kDa	0.49	1.5	[]	2	3
1736	peroxygenase 2 [Glycine max]	XP_014629519.1	27 kDa	0.49	1.5	[]	2	3
1810	Cluster of soluble starch synthase 1, chloroplastic/amyloplastic [Glycine max] (XP_003527986.1)	XP_003527986.1 [2]	71 kDa	0.37	1.5	[]	4	6
1810.1	soluble starch synthase 1, chloroplastic/amyloplastic [Glycine max]	XP_003527986.1	71 kDa	0.37	1.5	[]	4	6
1865	TOM1-like protein 9 [Glycine max]	XP_003544671.1	73 kDa	0.37	1.5	[]	4	6
1904	glutathione S-transferase 24 [Glycine max]	NP_001236500.1	25 kDa	0.49	1.5	[]	2	3
1938	zinc transporter 4, chloroplastic isoform X1 [Glycine max]	XP_003526000.2 (+1)	51 kDa	0.37	1.5	[]	4	6
1954	L-ascorbate oxidase [Glycine max]	XP_003555658.2	64 kDa	0.49	1.5	[]	2	3
1965	Cluster of PREDICTED: uncharacterized protein LOC100786431 isoform X1 [Glycine max] (XP_006586677.1)	XP_006586677.1 [2]	?	0.49	1.5	[]	2	3
1965.1	PREDICTED: uncharacterized protein LOC100786431 isoform X1 [Glycine max]	XP_006586677.1	?	0.49	1.5	[]	2	3
2070	peroxisomal 3-hydroxyisobutyryl-coenzyme A hydrolase [Glycine max]	NP_001238393.1 (+2)	43 kDa	0.49	1.5	[]	2	3
2076	5'-nucleotidase domain-containing protein 4 [Glycine max]	XP_014620948.1 (+1)	71 kDa	0.49	1.5	[]	2	3
2132	RNA-binding protein BRN1 isoform X1 [Glycine max]	XP_003518946.1 (+4)	46 kDa	0.49	1.5	[]	2	3
2144	phospholipase D delta isoform X1 [Glycine max]	XP_003516537.1	98 kDa	0.49	1.5	[]	2	3
2151	Cluster of mitogen-activated protein kinase MPK4a isoform X1 [Glycine max] (XP_014624383.1)	XP_014624383.1 [10]	31 kDa	0.49	1.5	[]	2	3
2151.1	mitogen-activated protein kinase MPK4a isoform X1 [Glycine max]	XP_014624383.1 (+2)	31 kDa	0.49	1.5	[]	2	3
2173	uncharacterized protein LOC100779940 precursor [Glycine max]	NP_001242543.1 (+1)	44 kDa	0.49	1.5	[]	2	3
2186	probable ribose-5-phosphate isomerase 4, chloroplastic [Glycine max]	XP_003546296.1	31 kDa	0.49	1.5	[]	2	3
2212	uncharacterized protein LOC100500066 precursor [Glycine max]	NP_001236342.1	?	0.49	1.5	[]	2	3
2334	probable fructokinase-7 isoform X1 [Glycine max]	XP_003534023.1 (+4)	37 kDa	0.37	1.5	[]	4	6
316.6	14-3-3 protein SGF14p [Glycine max]	NP_001304370.1	30 kDa	0.11	1.6	[]	13	21
579	Cluster of 15-cis-phytoene desaturase, chloroplastic/chromoplastic [Glycine max] (XP_003538537.1)	XP_003538537.1 [2]	63 kDa	0.034	1.6	[]	24	39
579.1	15-cis-phytoene desaturase, chloroplastic/chromoplastic [Glycine max]	XP_003538537.1	63 kDa	0.034	1.6	[]	24	39
600	Cluster of ubiquitin-activating enzyme E1 1 [Glycine max] (XP_006602078.1)	XP_006602078.1 [4]	124 kDa	0.08	1.6	[]	17	27
803	Cluster of uncharacterized protein LOC100526941 precursor [Glycine max] (NP_001236284.1)	NP_001236284.1 [3]	?	0.12	1.6	[]	11	18
852	ATP sulfurylase 2 [Glycine max]	XP_006593708.1	54 kDa	0.054	1.6	[]	19	31
901.2	uncharacterized protein LOC100306042 [Glycine max]	NP_001236651.1	?	0.23	1.6	[]	7	11
1040	Cluster of uncharacterized protein LOC100803110 [Glycine max] (NP_001239826.1)	NP_001239826.1 [2]	33 kDa	0.13	1.6	[]	12	19
1040.1	uncharacterized protein LOC100803110 [Glycine max]	NP_001239826.1	33 kDa	0.13	1.6	[]	12	19
1085	uncharacterized protein LOC100800367 [Glycine max]	XP_003517309.1	39 kDa	0.11	1.6	[]	13	21
1141.1	polyadenylate-binding protein 2 [Glycine max]	XP_003550332.1	72 kDa	0.024	1.6	[]	31	49
1148	Cluster of caffeoyl-CoA O-methyltransferase [Glycine max] (XP_003518701.2)	XP_003518701.2 [2]	37 kDa	0.19	1.6	[]	9	14
1148.1	caffeoyl-CoA O-methyltransferase [Glycine max]	XP_003518701.2	37 kDa	0.19	1.6	[]	9	14
1219	ectonucleotide pyrophosphatase/phosphodiesterase family member 3 [Glycine max]	XP_003517374.1	51 kDa	0.065	1.6	[]	18	29
1345	Cluster of phenylalanine--tRNA ligase, chloroplastic/mitochondrial isoform X2 [Glycine max] (XP_006603042.1)	XP_006603042.1 [4]	44 kDa	0.15	1.6	[]	10	16
1446	Cluster of acetolactate synthase 3, chloroplastic [Glycine max] (XP_003528106.1)	XP_003528106.1 [2]	71 kDa	0.23	1.6	[]	7	11
1446.1	acetolactate synthase 3, chloroplastic [Glycine max]	XP_003528106.1	71 kDa	0.23	1.6	[]	7	11
1535	PREDICTED: monothiol glutaredoxin-S17 [Glycine max]	XP_003542755.1	?	0.28	1.6	[]	5	8
1620	phenolic glucoside malonyltransferase 1 [Glycine max]	XP_003551761.1	50 kDa	0.28	1.6	[]	5	8
758	UDP-sulfoquinovose synthase, chloroplastic [Glycine max]	XP_003554142.1	53 kDa	0.05	1.7	[]	18	30
803.1	uncharacterized protein LOC100526941 precursor [Glycine max]	NP_001236284.1	?	0.15	1.7	[]	9	15
821	NADH dehydrogenase [ubiquinone] flavoprotein 1, mitochondrial [Glycine max]	XP_006574505.1	53 kDa	0.066	1.7	[]	14	24
895	Cluster of (+)-neomenthol dehydrogenase-like isoform X1 [Glycine max] (XP_014628862.1)	XP_014628862.1 [5]	32 kDa	0.053	1.7	[]	15	26
895.1	(+)-neomenthol dehydrogenase-like isoform X1 [Glycine max]	XP_014628862.1 (+1)	32 kDa	0.081	1.7	[]	13	22
901	Cluster of PREDICTED: 1,2-dihydroxy-3-keto-5-methylthiopentene dioxygenase 2 [Glycine max] (XP_003536510.1)	XP_003536510.1 [2]	?	0.1	1.7	[]	12	20
918	amidase 1 isoform X1 [Glycine max]	XP_003536085.1	46 kDa	0.066	1.7	[]	14	24
1040.2	uncharacterized protein LOC100779162 [Glycine max]	NP_001242503.1	?	0.17	1.7	[]	7	12
1108	uncharacterized protein LOC100306467 [Glycine max]	NP_001235473.1	17 kDa	0.081	1.7	[]	13	22
1141	Cluster of polyadenylate-binding protein 2 [Glycine max] (XP_003550332.1)	XP_003550332.1 [2]	72 kDa	0.0049	1.7	[]	37	63
1178	spermidine hydroxycinnamoyl transferase [Glycine max]	XP_003551937.2	53 kDa	0.1	1.7	[]	12	20
1326	isoleucine--tRNA ligase, chloroplastic/mitochondrial [Glycine max]	XP_006600357.1	124 kDa	0.17	1.7	[]	7	12
1436	photosystem I assembly factor PSA3, chloroplastic [Glycine max]	XP_003553862.1	32 kDa	0.22	1.7	[]	6	10
1447	Cluster of proline--tRNA ligase, chloroplastic/mitochondrial [Glycine max] (XP_003533984.1)	XP_003533984.1 [2]	62 kDa	0.15	1.7	[]	9	15
1447.1	proline--tRNA ligase, chloroplastic/mitochondrial [Glycine max]	XP_003533984.1	62 kDa	0.15	1.7	[]	9	15
1519	glutamyl-tRNA(Gln) amidotransferase subunit A, chloroplastic/mitochondrial [Glycine max]	XP_003532109.1	58 kDa	0.36	1.7	[]	3	5
1523	aminopeptidase P2 [Glycine max]	XP_003554659.1	78 kDa	0.22	1.7	[]	6	10
1563	uncharacterized protein LOC100820628 [Glycine max]	NP_001242483.1 (+1)	26 kDa	0.36	1.7	[]	3	5
1711	uncharacterized protein LOC100785537 [Glycine max]	XP_003531543.1	35 kDa	0.36	1.7	[]	3	5
1800	PREDICTED: probable pectate lyase 8 [Glycine max]	XP_003555714.3	?	0.36	1.7	[]	3	5
1840	uncharacterized protein LOC100807276 [Glycine max]	NP_001240208.1	32 kDa	0.36	1.7	[]	3	5
1859	ubiquitin carboxyl-terminal hydrolase 3 [Glycine max]	XP_003524078.1	26 kDa	0.36	1.7	[]	3	5
1879	phospholipase A-2-activating protein [Glycine max]	XP_003537897.1	84 kDa	0.36	1.7	[]	3	5
1887	nudix hydrolase 3 [Glycine max]	XP_003543339.1	87 kDa	0.36	1.7	[]	3	5
1907	fasciclin-like arabinogalactan protein 15 [Glycine max]	XP_003521503.1 (+1)	50 kDa	0.36	1.7	[]	3	5
1936	prolyl endopeptidase [Glycine max]	XP_003523219.1	82 kDa	0.22	1.7	[]	6	10
1960	ATP-dependent Clp protease proteolytic subunit-related protein 2, chloroplastic [Glycine max]	XP_003525778.1	35 kDa	0.36	1.7	[]	3	5
2025	probable steroid-binding protein 3 [Glycine max]	XP_003522349.1	11 kDa	0.36	1.7	[]	3	5
2198	dehydrodolichyl diphosphate synthase 2 isoform X1 [Glycine max]	XP_003544289.1	35 kDa	0.36	1.7	[]	3	5
316.5	14-3-3 protein SGF14n [Glycine max]	NP_001238592.1	30 kDa	0.061	1.8	[]	13	23
330	Cluster of calvin cycle protein CP12-2, chloroplastic [Glycine max] (XP_003535935.1)	XP_003535935.1 [2]	14 kDa	< 0.00010	1.8	T2S low, T8S high	72	126
330.1	calvin cycle protein CP12-2, chloroplastic [Glycine max]	XP_003535935.1	14 kDa	< 0.00010	1.8	T2S low, T8S high	68	121
330.2	calvin cycle protein CP12-1, chloroplastic [Glycine max]	XP_003518788.1	14 kDa	< 0.00010	1.8	T2S low, T8S high	63	113
394.4	clathrin light chain 1 [Glycine max]	XP_003529312.1	34 kDa	0.2	1.8	[]	5	9
756	Cluster of proline-rich protein precursor [Glycine max] (NP_001235098.1)	NP_001235098.1 [2]	13 kDa	0.049	1.8	[]	14	25
938.2	ferredoxin-thioredoxin reductase, variable chain [Glycine max]	XP_003524574.1	16 kDa	0.16	1.8	[]	6	11
1304	Cluster of mannose-1-phosphate guanyltransferase alpha isoform X2 [Glycine max] (XP_003523059.1)	XP_003523059.1 [3]	46 kDa	0.2	1.8	[]	5	9
1304.1	mannose-1-phosphate guanyltransferase alpha isoform X2 [Glycine max]	XP_003523059.1 (+1)	46 kDa	0.2	1.8	[]	5	9
1346.2	uncharacterized protein LOC100526945 [Glycine max]	NP_001236336.1	23 kDa	0.27	1.8	[]	4	7
1514.1	uncharacterized protein LOC100790426 [Glycine max]	NP_001241071.1 (+1)	34 kDa	0.27	1.8	[]	4	7
1522	phosphoinositide phospholipase C 6 isoform X2 [Glycine max]	XP_003552358.1 (+1)	63 kDa	0.2	1.8	[]	5	9
1539	uncharacterized LOC100526921 [Glycine max]	NP_001236017.1	27 kDa	0.2	1.8	[]	5	9
1572	glycine--tRNA ligase, chloroplastic/mitochondrial 2 isoform X1 [Glycine max]	XP_003520424.2 (+1)	124 kDa	0.27	1.8	[]	4	7
1619	mitochondrial import inner membrane translocase subunit TIM10 [Glycine max]	XP_003519681.1	10 kDa	0.27	1.8	[]	4	7
1629	lachrymatory-factor synthase [Glycine max]	XP_003516820.1	19 kDa	0.16	1.8	[]	6	11
1675	ribulose-1,5 bisphosphate carboxylase/oxygenase large subunit N-methyltransferase, chloroplastic [Glycine max]	XP_003556768.1	55 kDa	0.2	1.8	[]	5	9
1701	uncharacterized protein LOC100798000 [Glycine max]	NP_001242068.1	38 kDa	0.27	1.8	[]	4	7
1827	Cluster of remorin [Glycine max] (XP_003528866.1)	XP_003528866.1 [2]	22 kDa	0.11	1.8	[]	9	16
1827.1	remorin [Glycine max]	XP_003528866.1	22 kDa	0.11	1.8	[]	9	16
1978	alternative oxidase 3, mitochondrial [Glycine max]	NP_001238460.1	?	0.16	1.8	[]	6	11
2143	putative proteasome beta subunit C1 [Glycine max]	NP_001237278.1	23 kDa	0.16	1.8	[]	6	11
204	photosystem II protein H (chloroplast) [Glycine max]	YP_538794.1	8 kDa	< 0.00010	1.9	T2S low, T8S high	92	174
600.3	ubiquitin-activating enzyme E1 1 isoform X1 [Glycine max]	XP_003537305.1 (+1)	129 kDa	0.099	1.9	[]	8	15
633	Cluster of uncharacterized protein LOC100500578 isoform X1 [Glycine max] (XP_003524972.1)	XP_003524972.1 [2]	66 kDa	0.02	1.9	[]	17	32
633.2	uncharacterized protein LOC100815475 [Glycine max]	NP_001242339.1	?	0.041	1.9	[]	12	23
638	Cluster of PREDICTED: topless-related protein 3-like isoform X1 [Glycine max] (XP_014618667.1)	XP_014618667.1 [12]	?	0.022	1.9	[]	15	29
638.1	PREDICTED: topless-related protein 3-like isoform X1 [Glycine max]	XP_014618667.1 (+1)	?	0.099	1.9	[]	8	15
681.2	epimerase family protein SDR39U1 homolog, chloroplastic isoform X1 [Glycine max]	XP_003540960.1 (+2)	38 kDa	0.12	1.9	[]	7	13
841.2	uncharacterized protein LOC100778483 [Glycine max]	XP_003538347.1	27 kDa	0.063	1.9	[]	10	19
991	cucumisin [Glycine max]	XP_006596615.1	77 kDa	0.0065	1.9	[]	24	45
1001.3	carbonic anhydrase 2 [Glycine max]	XP_006585949.1	28 kDa	0.03	1.9	[]	15	28
1104.2	subtilisin-like protease SBT1.7 [Glycine max]	XP_006579932.1	80 kDa	0.099	1.9	[]	8	15
1365	uncharacterized protein LOC100817183 [Glycine max]	XP_003556573.1	67 kDa	0.099	1.9	[]	8	15
1564	uncharacterized protein At4g06744 [Glycine max]	XP_003555862.1	50 kDa	0.079	1.9	[]	9	17
566	Cluster of gamma-tocopherol methyltransferase [Glycine max] (NP_001236725.1)	NP_001236725.1 [2]	39 kDa	0.013	2	[]	16	32
566.1	gamma-tocopherol methyltransferase [Glycine max]	NP_001236725.1	39 kDa	0.013	2	[]	16	32
895.2	(+)-neomenthol dehydrogenase [Glycine max]	XP_014633323.1	32 kDa	0.071	2	[]	8	16
1235	PREDICTED: aspartate aminotransferase, mitochondrial [Glycine max]	XP_003527337.1	?	0.089	2	[]	7	14
1258	uncharacterized protein LOC100499948 [Glycine max]	NP_001238446.1	11 kDa	0.14	2	[]	5	10
1482	Cluster of photosynthetic NDH subunit of subcomplex B 3, chloroplastic [Glycine max] (XP_003546527.1)	XP_003546527.1 [2]	22 kDa	0.14	2	[]	5	10
1482.1	photosynthetic NDH subunit of subcomplex B 3, chloroplastic [Glycine max]	XP_003546527.1	22 kDa	0.14	2	[]	5	10
1605	arginase 1, mitochondrial [Glycine max]	XP_003549862.1	37 kDa	0.14	2	[]	5	10
1610	phosphatase IMPL1, chloroplastic isoform X1 [Glycine max]	XP_003527163.1 (+1)	39 kDa	0.19	2	[]	4	8
1752	PREDICTED: caffeic acid 3-O-methyltransferase isoform X1 [Glycine max]	XP_006594704.1	?	0.25	2	[]	3	6
1772	SGT1-2 [Glycine max]	NP_001236585.1	41 kDa	0.34	2	[]	2	4
1819	probable calcium-binding protein CML49 [Glycine max]	XP_003535891.2	31 kDa	0.34	2	[]	2	4
1856	dihydrodipicolinate reductase-like protein CRR1, chloroplastic [Glycine max]	XP_003536480.1	32 kDa	0.49	2	[]	1	2
1940	Cluster of exocyst complex component SEC10b isoform X2 [Glycine max] (XP_014624483.1)	XP_014624483.1 [2]	91 kDa	0.25	2	[]	3	6
1963.1	uncharacterized protein LOC100500592 [Glycine max]	NP_001236515.1	?	0.34	2	[]	2	4
1964.1	uncharacterized protein LOC100526856 [Glycine max]	NP_001235075.1	18 kDa	0.49	2	[]	1	2
2024	glucan endo-1,3-beta-glucosidase 4 [Glycine max]	XP_003531243.1 (+1)	53 kDa	0.34	2	[]	2	4
2046	syntaxin-71 [Glycine max]	XP_003537282.1 (+1)	30 kDa	0.34	2	[]	2	4
2065	kunitz-type trypsin inhibitor precursor [Glycine max]	NP_001236935.1	22 kDa	0.34	2	[]	2	4
2077	UDP-glycosyltransferase 89A2 [Glycine max]	XP_003517884.1	52 kDa	0.49	2	[]	1	2
2142	probable caffeoyl-CoA O-methyltransferase At4g26220 [Glycine max]	XP_003517938.1	27 kDa	0.49	2	[]	1	2
2176	uncharacterized protein LOC100526985 [Glycine max]	NP_001236884.1 (+1)	15 kDa	0.34	2	[]	2	4
2178.1	PREDICTED: precursor monofunctional aspartokinase isoform X2 [Glycine max]	XP_006574471.1	?	0.49	2	[]	1	2
2222	hepatocyte growth factor-regulated tyrosine kinase substrate [Glycine max]	XP_003551016.1 (+1)	32 kDa	0.49	2	[]	1	2
2300	uncharacterized protein LOC100802485 isoform X2 [Glycine max]	XP_003532240.1 (+2)	50 kDa	0.49	2	[]	1	2
2307	Cluster of uncharacterized protein LOC100795755 isoform X1 [Glycine max] (XP_006584573.1)	XP_006584573.1 [7]	34 kDa	0.49	2	[]	1	2
2363	uncharacterized LOC100499768 precursor [Glycine max]	NP_001235756.1	?	0.49	2	[]	1	2
218.3	polyadenylate-binding protein RBP45 [Glycine max]	XP_003546146.1	45 kDa	0.014	2.1	[]	14	29
633.1	uncharacterized protein LOC100500578 isoform X1 [Glycine max]	XP_003524972.1	66 kDa	0.021	2.1	[]	12	25
532.3	12-oxophytodienoate reductase 3 [Glycine max]	XP_003542358.1	43 kDa	0.13	2.2	[]	4	9
537	Cluster of gibberellin-regulated protein 6 precursor [Glycine max] (NP_001236470.1)	NP_001236470.1 [6]	13 kDa	0.00012	2.2	T2S low, T8S high	28	63
630.2	uncharacterized protein LOC100797461 [Glycine max]	NP_001241959.1 (+1)	23 kDa	0.079	2.2	[]	6	13
638.2	protein TOPLESS [Glycine max]	XP_014633159.1 (+1)	125 kDa	0.035	2.2	[]	8	18
939	uncharacterized protein LOC100781477 [Glycine max]	NP_001242544.1	36 kDa	0.035	2.2	[]	8	18
1621	histone-lysine N-methyltransferase setd3 [Glycine max]	XP_003530864.1	52 kDa	0.1	2.2	[]	5	11
537.1	gibberellin-regulated protein 6 precursor [Glycine max]	NP_001236470.1 (+4)	13 kDa	< 0.00010	2.3	T2S low, T8S high	27	63
1296	bifunctional D-cysteine desulfhydrase/1-aminocyclopropane-1-carboxylate deaminase, mitochondrial isoform X2 [Glycine max]	XP_003525175.1 (+3)	41 kDa	0.17	2.3	[]	3	7
1330	Cluster of uncharacterized protein LOC100803887 isoform X1 [Glycine max] (XP_014622846.1)	XP_014622846.1 [4]	44 kDa	0.17	2.3	[]	3	7
1330.1	uncharacterized protein LOC100803887 isoform X1 [Glycine max]	XP_014622846.1 (+2)	44 kDa	0.17	2.3	[]	3	7
1333	multiple organellar RNA editing factor 9-like [Glycine max]	NP_001240266.1	25 kDa	0.043	2.3	[]	7	16
1598	uncharacterized protein LOC100499987 [Glycine max]	NP_001235237.1 (+1)	16 kDa	0.17	2.3	[]	3	7
1666	uridine 5'-monophosphate synthase-like [Glycine max]	NP_001276198.1 (+1)	?	0.17	2.3	[]	3	7
1266	polyphenol oxidase, chloroplastic [Glycine max]	XP_003526194.1	67 kDa	0.068	2.4	[]	5	12
537.2	gibberellin-regulated protein 2 [Glycine max]	XP_014618324.1	10 kDa	0.22	2.5	[]	2	5
1428	malonyl-CoA:isoflavone 7-O-glucoside-6''-O-malonyltransferase [Glycine max]	NP_001237760.1	52 kDa	0.22	2.5	[]	2	5
1533.1	uncharacterized protein LOC100788470 [Glycine max]	NP_001241589.1	48 kDa	0.085	2.5	[]	4	10
1643.2	NADPH--cytochrome P450 reductase [Glycine max]	XP_003541616.1	78 kDa	0.22	2.5	[]	2	5
1706	uncharacterized protein LOC100795572 [Glycine max]	NP_001242607.1	?	0.22	2.5	[]	2	5
1768	probable plastid-lipid-associated protein 11, chloroplastic isoform X2 [Glycine max]	XP_006573219.1 (+1)	27 kDa	0.22	2.5	[]	2	5
1920	Cluster of poly(U)-specific endoribonuclease-B isoform X1 [Glycine max] (XP_014625463.1)	XP_014625463.1 [3]	47 kDa	0.22	2.5	[]	2	5
1920.1	poly(U)-specific endoribonuclease-B isoform X1 [Glycine max]	XP_014625463.1 (+1)	47 kDa	0.22	2.5	[]	2	5
2009	uncharacterized protein LOC100811912 isoform X2 [Glycine max]	XP_006600698.1 (+1)	45 kDa	0.22	2.5	[]	2	5
2224	rhicadhesin receptor [Glycine max]	XP_003554594.1 (+2)	23 kDa	0.22	2.5	[]	2	5
2306	ectonucleotide pyrophosphatase/phosphodiesterase family member 3-like [Glycine max]	NP_001304578.1	?	0.22	2.5	[]	2	5
553	PREDICTED: UDP-glucose flavonoid 3-O-glucosyltransferase 7-like [Glycine max]	XP_003548656.1	?	< 0.00010	2.6	T2S low, T8S high	19	50
1091.2	MFP1 attachment factor 1 [Glycine max]	XP_003525916.1	16 kDa	0.11	2.7	[]	3	8
1540	uncharacterized protein LOC100306106 [Glycine max]	NP_001237627.1 (+1)	28 kDa	0.11	2.7	[]	3	8
2304	glucose-1-phosphate adenylyltransferase large subunit 1 isoform X1 [Glycine max]	XP_003523570.1 (+2)	59 kDa	0.11	2.7	[]	3	8
956	uncharacterized protein LOC100526953 [Glycine max]	NP_001236439.1 (+1)	22 kDa	0.056	2.8	[]	4	11
1533	Cluster of uncharacterized protein LOC100788470 [Glycine max] (NP_001241589.1)	NP_001241589.1 [2]	48 kDa	0.056	2.8	[]	4	11
739	polygalacturonase inhibitor 1-like protein precursor [Glycine max]	NP_001239837.1	38 kDa	0.0015	2.9	[]	10	29
21.3	granule bound starch synthase Ia [Glycine max]	NP_001237971.1 (+1)	67 kDa	0.01	3	[]	6	18
638.3	topless-related protein 4 isoform X2 [Glycine max]	XP_003549747.1 (+3)	125 kDa	0.036	3	[]	4	12
985	Cluster of heme oxygenase 1, chloroplastic [Glycine max] (NP_001304379.1)	NP_001304379.1 [2]	?	0.07	3	[]	3	9
985.1	heme oxygenase 1, chloroplastic [Glycine max]	NP_001304379.1	?	0.07	3	[]	3	9
1447.2	proline--tRNA ligase, chloroplastic/mitochondrial [Glycine max]	XP_003548163.1	62 kDa	0.14	3	[]	2	6
1484	7-hydroxymethyl chlorophyll a reductase, chloroplastic [Glycine max]	XP_003535971.1	50 kDa	0.036	3	[]	4	12
1663	Cluster of tryptophan--tRNA ligase, cytoplasmic [Glycine max] (XP_003521058.1)	XP_003521058.1 [2]	46 kDa	0.14	3	[]	2	6
1663.1	tryptophan--tRNA ligase, cytoplasmic [Glycine max]	XP_003521058.1	46 kDa	0.14	3	[]	2	6
1719	Cluster of folylpolyglutamate synthase isoform X1 [Glycine max] (XP_006575516.1)	XP_006575516.1 [8]	61 kDa	0.14	3	[]	2	6
1719.1	folylpolyglutamate synthase isoform X1 [Glycine max]	XP_006575516.1 (+4)	61 kDa	0.14	3	[]	2	6
1749	probable aldo-keto reductase 1 [Glycine max]	XP_006577284.1	37 kDa	0.036	3	[]	4	12
1790.2	uncharacterized protein LOC100790710 isoform X1 [Glycine max]	XP_006574526.1	24 kDa	0.31	3	[]	1	3
1916	eukaryotic translation initiation factor 4E-1 [Glycine max]	XP_003546060.1	26 kDa	0.14	3	[]	2	6
1940.2	exocyst complex component SEC10b [Glycine max]	XP_003529859.1	91 kDa	0.14	3	[]	2	6
1985	lecithin-cholesterol acyltransferase-like 1 [Glycine max]	XP_003525948.1	49 kDa	0.31	3	[]	1	3
2128	integrin-linked protein kinase 1 [Glycine max]	XP_003529466.1	48 kDa	0.14	3	[]	2	6
2169	uncharacterized protein LOC100781532 [Glycine max]	XP_003540361.1	46 kDa	0.31	3	[]	1	3
2178	Cluster of PREDICTED: precursor monofunctional aspartokinase isoform X2 [Glycine max] (XP_006574471.1)	XP_006574471.1 [2]	?	0.31	3	[]	1	3
2179	Cluster of beta-galactosidase 5 [Glycine max] (XP_003523710.1)	XP_003523710.1 [3]	82 kDa	0.31	3	[]	1	3
2179.1	beta-galactosidase 5 [Glycine max]	XP_003523710.1	82 kDa	0.31	3	[]	1	3
2202	Cluster of uridine kinase-like protein 1, chloroplastic [Glycine max] (XP_003547653.1)	XP_003547653.1 [3]	53 kDa	0.31	3	[]	1	3
2202.1	uridine kinase-like protein 1, chloroplastic [Glycine max]	XP_003547653.1 (+1)	53 kDa	0.31	3	[]	1	3
2218	protein HLB1 [Glycine max]	XP_003556428.1	59 kDa	0.31	3	[]	1	3
2234	putative UDP-glucose flavonoid 3-O-glucosyltransferase 3 [Glycine max]	XP_003518582.1	51 kDa	0.31	3	[]	1	3
2236	beta-ureidopropionase [Glycine max]	XP_003529260.1	46 kDa	0.31	3	[]	1	3
2279	uncharacterized protein LOC100814321 [Glycine max]	NP_001241560.1	35 kDa	0.31	3	[]	1	3
906	UDP-glycosyltransferase 84B2 [Glycine max]	XP_003536615.2	59 kDa	0.012	3.2	[]	5	16
638.4	topless-related protein 3 [Glycine max]	XP_006604796.1	124 kDa	0.044	3.3	[]	3	10
1765	U1 small nuclear ribonucleoprotein C [Glycine max]	XP_003536302.1 (+1)	22 kDa	0.044	3.3	[]	3	10
1793	UDP-glycosyltransferase 83A1 [Glycine max]	XP_003551755.1	50 kDa	0.086	3.5	[]	2	7
1893	Cluster of carotene epsilon-monooxygenase, chloroplastic [Glycine max] (XP_003542540.1)	XP_003542540.1 [2]	60 kDa	0.086	3.5	[]	2	7
1893.1	carotene epsilon-monooxygenase, chloroplastic [Glycine max]	XP_003542540.1	60 kDa	0.086	3.5	[]	2	7
1990	7-deoxyloganetin glucosyltransferase [Glycine max]	XP_003555000.1 (+1)	55 kDa	0.086	3.5	[]	2	7
1533.2	carbamoyl-phosphate synthase small chain, chloroplastic [Glycine max]	XP_003526851.1	48 kDa	0.027	3.7	[]	3	11
199.3	adenosine kinase 2 [Glycine max]	XP_003521399.1 (+1)	38 kDa	0.18	4	[]	1	4
579.2	15-cis-phytoene desaturase, chloroplastic/chromoplastic isoform X1 [Glycine max]	XP_006601863.1	64 kDa	< 0.00010	4	T2S low, T8S high	9	36
1307	anthocyanidin 3-O-glucosyltransferase 7 [Glycine max]	XP_003543134.1	50 kDa	0.052	4	[]	2	8
1555	15-cis-phytoene desaturase, chloroplastic/chromoplastic [Glycine max]	XP_003524753.1	52 kDa	0.052	4	[]	2	8
1822	uncharacterized protein LOC100788535 [Glycine max]	NP_001239929.1	16 kDa	0.052	4	[]	2	8
1924	putative 3,4-dihydroxy-2-butanone kinase [Glycine max]	XP_003534124.1	61 kDa	0.18	4	[]	1	4
1933	uncharacterized protein LOC100789132 [Glycine max]	XP_003520148.1	28 kDa	0.18	4	[]	1	4
1973	protein TIC 56, chloroplastic [Glycine max]	XP_014629003.1	62 kDa	0.18	4	[]	1	4
2011	alpha-N-acetylglucosaminidase [Glycine max]	XP_003535842.1	92 kDa	0.18	4	[]	1	4
1203	protein transport protein Sec24-like At4g32640 [Glycine max]	XP_003555218.1	118 kDa	0.0004	4.6	T2S low, T8S high	5	23
1241	NAD(P)H-quinone oxidoreductase subunit N, chloroplastic [Glycine max]	XP_003553172.1 (+1)	26 kDa	0.018	5	[]	2	10
1573	alanine--tRNA ligase, chloroplastic/mitochondrial [Glycine max]	XP_003526788.1	108 kDa	0.11	5	[]	1	5
1631	probable aldehyde dehydrogenase isoform X1 [Glycine max]	XP_003549664.1	61 kDa	0.11	5	[]	1	5
1740	Cluster of spermidine hydroxycinnamoyl transferase [Glycine max] (XP_003535207.1)	XP_003535207.1 [3]	50 kDa	0.11	5	[]	1	5
1740.1	spermidine hydroxycinnamoyl transferase [Glycine max]	XP_003535207.1	50 kDa	0.11	5	[]	1	5
1790	Cluster of uncharacterized protein LOC100816743 isoform X1 [Glycine max] (XP_006588556.1)	XP_006588556.1 [4]	25 kDa	0.11	5	[]	1	5
1790.1	uncharacterized protein LOC100816743 isoform X1 [Glycine max]	XP_006588556.1 (+2)	25 kDa	0.11	5	[]	1	5
1863	uncharacterized protein LOC100305950 [Glycine max]	NP_001235404.1 (+1)	29 kDa	0.11	5	[]	1	5
2119	UDP-sugar pyrophosphorylase 1 [Glycine max]	XP_003526657.1 (+1)	66 kDa	0.11	5	[]	1	5
1488	protein transport protein Sec24-like At3g07100 isoform X2 [Glycine max]	XP_003553695.1 (+2)	113 kDa	0.01	5.5	[]	2	11
105.3	NADP-dependent malic enzyme [Glycine max]	XP_003546557.1	71 kDa	0.006	6	[]	2	12
896.1	alpha galactosidase precursor [Glycine max]	NP_001235022.1	46 kDa	0.06	6	[]	1	6
2336	uncharacterized protein LOC100306133 [Glycine max]	NP_001238084.1	21 kDa	0.06	6	[]	1	6
1841	splicing factor 3B subunit 4 [Glycine max]	XP_003534692.1 (+1)	40 kDa	0.0055	10	[]	1	10
72.2	seed linoleate 9S-lipoxygenase-2 [Glycine max]	NP_001237685.1	?	< 0.00010	INF	T2S low, T8S high	0	28
1691	Cluster of probable splicing factor 3A subunit 1 [Glycine max] (XP_014617307.1)	XP_014617307.1 [2]	89 kDa	< 0.00010	INF	T2S low, T8S high	0	16
1691.1	probable splicing factor 3A subunit 1 [Glycine max]	XP_014617307.1	89 kDa	< 0.00010	INF	T2S low, T8S high	0	15
1691.2	PREDICTED: probable splicing factor 3A subunit 1 [Glycine max]	XP_014618884.1	?	< 0.00010	INF	T2S low, T8S high	0	14
2362	uncharacterized protein LOC100306506 [Glycine max]	NP_001236031.1	13 kDa	0.00011	INF	T2S low, T8S high	0	13
138.4	glutathione S-transferase GST 6 [Glycine max]	NP_001238643.1	?	0.00022	INF	T2S low, T8S high	0	12
2247	protein RETICULATA-RELATED 4, chloroplastic isoform X1 [Glycine max]	XP_003538063.2 (+1)	47 kDa	0.0018	INF	[]	0	9
803.2	PREDICTED: lipid transfer protein EARLI 1-like [Glycine max]	XP_003526352.1	?	0.0074	INF	[]	0	7
985.2	heme oxygenase 3 [Glycine max]	NP_001241990.1	?	0.03	INF	[]	0	5
2036	uncharacterized protein LOC100306492 [Glycine max]	NP_001235819.1	?	0.03	INF	[]	0	5
1291.2	PREDICTED: uncharacterized protein LOC100500275 isoform X1 [Glycine max]	XP_006584512.1	?	0.061	INF	[]	0	4
2185	pyridoxal kinase [Glycine max]	XP_003538406.2	39 kDa	0.061	INF	[]	0	4
2230	uncharacterized oxidoreductase At4g09670 [Glycine max]	XP_003518411.1	40 kDa	0.061	INF	[]	0	4
2268	omega-hydroxypalmitate O-feruloyl transferase [Glycine max]	XP_003548930.1	51 kDa	0.061	INF	[]	0	4
2364	uncharacterized protein LOC100499938 precursor [Glycine max]	NP_001238289.1	?	0.061	INF	[]	0	4
1735	uncharacterized protein LOC100500489 [Glycine max]	NP_001235085.1	18 kDa	0.12	INF	[]	0	3
1890	uncharacterized protein LOC100807396 isoform X1 [Glycine max]	XP_006581035.1	34 kDa	0.12	INF	[]	0	3
1965.2	nudix hydrolase 20, chloroplastic isoform X1 [Glycine max]	XP_003551432.1	41 kDa	0.12	INF	[]	0	3
2002	probable carboxylesterase 8 [Glycine max]	XP_003529985.1	36 kDa	0.12	INF	[]	0	3
2032	probable carotenoid cleavage dioxygenase 4, chloroplastic [Glycine max]	XP_003516508.1	65 kDa	0.12	INF	[]	0	3
2049	probable carboxylesterase 18 [Glycine max]	XP_003534059.1	37 kDa	0.12	INF	[]	0	3
2136	anthocyanidin reductase [Glycine max]	XP_003554760.1	38 kDa	0.12	INF	[]	0	3
2165	protease Do-like 7 isoform X2 [Glycine max]	XP_003538402.1 (+1)	122 kDa	0.12	INF	[]	0	3
2178.2	aspartokinase 2, chloroplastic [Glycine max]	XP_006599412.1	62 kDa	0.12	INF	[]	0	3
2195	FGGY carbohydrate kinase domain-containing protein isoform X1 [Glycine max]	XP_006593548.1 (+1)	62 kDa	0.12	INF	[]	0	3
2200	Cluster of ubiquitin carboxyl-terminal hydrolase MINDY-3 [Glycine max] (XP_003536430.1)	XP_003536430.1 [3]	67 kDa	0.12	INF	[]	0	3
2200.1	ubiquitin carboxyl-terminal hydrolase MINDY-3 [Glycine max]	XP_003536430.1	67 kDa	0.12	INF	[]	0	3
2233	PREDICTED: uncharacterized protein LOC100788951 isoform X1 [Glycine max]	XP_014625699.1	?	0.12	INF	[]	0	3
2314	formin-like protein 3 [Glycine max]	XP_003525675.1	62 kDa	0.12	INF	[]	0	3
597.2	uncharacterized protein LOC102664939 [Glycine max]	XP_014626573.1	27 kDa	0.25	INF	[]	0	2
1383.2	calreticulin-3 [Glycine max]	XP_003537928.1	49 kDa	0.25	INF	[]	0	2
1471.2	starch synthase IIa-1 [Glycine max]	NP_001235796.1	85 kDa	0.25	INF	[]	0	2
1806.2	putative uncharacterized protein DDB_G0288537 isoform X1 [Glycine max]	XP_003534759.1 (+4)	90 kDa	0.25	INF	[]	0	2
1918.2	calcium-dependent protein kinase 33 [Glycine max]	XP_003519577.1	59 kDa	0.25	INF	[]	0	2
2020	PREDICTED: UDP-glycosyltransferase 73C6-like [Glycine max]	XP_003520672.2	?	0.25	INF	[]	0	2
2093	uncharacterized protein LOC100804855 [Glycine max]	NP_001241591.1	29 kDa	0.25	INF	[]	0	2
2138	Cluster of ubiquitin domain-containing protein DSK2a [Glycine max] (XP_003519686.1)	XP_003519686.1 [4]	58 kDa	0.25	INF	[]	0	2
2138.1	ubiquitin domain-containing protein DSK2a [Glycine max]	XP_003519686.1 (+2)	58 kDa	0.25	INF	[]	0	2
2138.2	ubiquitin domain-containing protein DSK2a [Glycine max]	XP_006590744.1	57 kDa	0.25	INF	[]	0	2
2179.2	beta-galactosidase [Glycine max]	XP_014617454.1 (+1)	80 kDa	0.25	INF	[]	0	2
2193	cytosolic Fe-S cluster assembly factor NBP35 [Glycine max]	XP_006601230.1 (+1)	38 kDa	0.25	INF	[]	0	2
2237	phosphomevalonate kinase, peroxisomal isoform X1 [Glycine max]	XP_003526704.1 (+1)	55 kDa	0.25	INF	[]	0	2
2240	probable L-gulonolactone oxidase 6 [Glycine max]	XP_003521824.2	66 kDa	0.25	INF	[]	0	2
2245	structural maintenance of chromosomes protein 3 [Glycine max]	XP_003519466.2	148 kDa	0.25	INF	[]	0	2
2348	flowering time control protein FY isoform X1 [Glycine max]	XP_003541596.1 (+2)	79 kDa	0.25	INF	[]	0	2
216.6	peptidyl-prolyl cis-trans isomerase CYP40 [Glycine max]	XP_003550075.1 (+1)	40 kDa	0.5	INF	[]	0	1
792.3	uncharacterized protein LOC100790664 precursor [Glycine max]	NP_001242429.1 (+1)	?	0.5	INF	[]	0	1
1443.3	WD-40 repeat-containing protein MSI4 [Glycine max]	XP_003543596.1	50 kDa	0.5	INF	[]	0	1
1664.2	lysM domain-containing GPI-anchored protein 1 [Glycine max]	XP_003526627.1	43 kDa	0.5	INF	[]	0	1
1813	uncharacterized protein LOC100812345 [Glycine max]	NP_001242097.1	?	0.5	INF	[]	0	1
1941.2	geranylgeranyl pyrophosphate synthase, chloroplastic [Glycine max]	XP_003518048.1	38 kDa	0.5	INF	[]	0	1
2153.2	protein ACTIVITY OF BC1 COMPLEX KINASE 7, chloroplastic isoform X1 [Glycine max]	XP_014622792.1	80 kDa	0.5	INF	[]	0	1
2200.2	ubiquitin carboxyl-terminal hydrolase MINDY-3 isoform X2 [Glycine max]	XP_003556149.1 (+1)	67 kDa	0.5	INF	[]	0	1
2205	uncharacterized protein LOC100779687 [Glycine max]	XP_003535955.1 (+2)	87 kDa	0.5	INF	[]	0	1
2210	uncharacterized protein LOC100815210 isoform X1 [Glycine max]	XP_006591911.1 (+1)	42 kDa	0.5	INF	[]	0	1
2260	quinolinate synthase, chloroplastic [Glycine max]	XP_003525521.1	77 kDa	0.5	INF	[]	0	1
2273	probable protein phosphatase 2C 26 isoform X2 [Glycine max]	XP_003551211.2 (+1)	35 kDa	0.5	INF	[]	0	1
2307.1	uncharacterized protein LOC100795755 isoform X1 [Glycine max]	XP_006584573.1 (+2)	34 kDa	0.5	INF	[]	0	1
2322	uncharacterized protein LOC100808361 [Glycine max]	NP_001242559.1 (+4)	30 kDa	0.5	INF	[]	0	1
2329	probable polygalacturonase [Glycine max]	XP_003551949.1 (+1)	48 kDa	0.5	INF	[]	0	1

## Sheet: Fisher_T2S_T8S
#	Identified Proteins (3583/3610)	Accession Number	Molecular Weight	Fisher's Exact Test (p-value): *(p < 0.00030)	Fold Change by Category	Quantitative Profile	T2S	T8S
1	ribulose-1,5-bisphosphate carboxylase/oxygenase large subunit (chloroplast) [Glycine max]	YP_538747.1	53 kDa	< 0.00010	1.1	T2S low, T8S high	6327	6923
3	ribulose bisphosphate carboxylase small chain 4, chloroplastic [Glycine max]	NP_001241137.1	20 kDa	< 0.00010	1.2	T2S low, T8S high	985	1201
11	Cluster of glutamine synthetase precursor isoform X1 [Glycine max] (XP_014620707.1)	XP_014620707.1 [2]	48 kDa	< 0.00010	1.3	T2S low, T8S high	529	678
11.1	glutamine synthetase precursor isoform X1 [Glycine max]	XP_014620707.1	48 kDa	< 0.00010	1.3	T2S low, T8S high	494	650
19	photosystem II 47 kDa protein (chloroplast) [Glycine max]	YP_538791.1	56 kDa	< 0.00010	0.7	T2S high, T8S low	669	458
48	chlorophyll a-b binding protein CP29.2, chloroplastic [Glycine max]	XP_003516950.1	31 kDa	< 0.00010	0.7	T2S high, T8S low	477	329
60	photosystem I subunit VII (chloroplast) [Glycine max]	YP_538817.1	9 kDa	< 0.00010	1.5	T2S low, T8S high	249	382
72.2	seed linoleate 9S-lipoxygenase-2 [Glycine max]	NP_001237685.1	?	< 0.00010	INF	T2S low, T8S high	0	28
109	histone superfamily protein [Glycine max]	NP_001237892.1 (+4)	16 kDa	< 0.00010	0.6	T2S high, T8S low	204	126
143.2	alpha-xylosidase 1 [Glycine max]	XP_003536686.1	104 kDa	< 0.00010	0	T2S high, T8S low	21	0
178.4	eukaryotic initiation factor 4A-2 [Glycine max]	XP_003526019.1	47 kDa	< 0.00010	0	T2S high, T8S low	28	0
204	photosystem II protein H (chloroplast) [Glycine max]	YP_538794.1	8 kDa	< 0.00010	1.9	T2S low, T8S high	92	174
283.2	PREDICTED: photosynthetic NDH subunit of lumenal location 5, chloroplastic-like [Glycine max]	XP_003536816.1	?	< 0.00010	0	T2S high, T8S low	16	0
330	Cluster of calvin cycle protein CP12-2, chloroplastic [Glycine max] (XP_003535935.1)	XP_003535935.1 [2]	14 kDa	< 0.00010	1.8	T2S low, T8S high	72	126
330.1	calvin cycle protein CP12-2, chloroplastic [Glycine max]	XP_003535935.1	14 kDa	< 0.00010	1.8	T2S low, T8S high	68	121
330.2	calvin cycle protein CP12-1, chloroplastic [Glycine max]	XP_003518788.1	14 kDa	< 0.00010	1.8	T2S low, T8S high	63	113
537.1	gibberellin-regulated protein 6 precursor [Glycine max]	NP_001236470.1 (+4)	13 kDa	< 0.00010	2.3	T2S low, T8S high	27	63
553	PREDICTED: UDP-glucose flavonoid 3-O-glucosyltransferase 7-like [Glycine max]	XP_003548656.1	?	< 0.00010	2.6	T2S low, T8S high	19	50
579.2	15-cis-phytoene desaturase, chloroplastic/chromoplastic isoform X1 [Glycine max]	XP_006601863.1	64 kDa	< 0.00010	4	T2S low, T8S high	9	36
912	Cluster of 60S ribosomal protein L37-3 [Glycine max] (XP_003543640.1)	XP_003543640.1 [3]	11 kDa	< 0.00010	0.1	T2S high, T8S low	36	5
912.1	60S ribosomal protein L37-3 [Glycine max]	XP_003543640.1 (+1)	11 kDa	< 0.00010	0.1	T2S high, T8S low	32	4
912.2	60S ribosomal protein L37-3 [Glycine max]	XP_003531677.1	11 kDa	< 0.00010	0.03	T2S high, T8S low	33	1
1453	ABC transporter C family member 2 [Glycine max]	XP_014621252.1	182 kDa	< 0.00010	0.1	T2S high, T8S low	24	3
1626	rubredoxin domain-containing protein [Glycine max]	NP_001235582.1	17 kDa	< 0.00010	0.1	T2S high, T8S low	20	2
1691	Cluster of probable splicing factor 3A subunit 1 [Glycine max] (XP_014617307.1)	XP_014617307.1 [2]	89 kDa	< 0.00010	INF	T2S low, T8S high	0	16
1691.1	probable splicing factor 3A subunit 1 [Glycine max]	XP_014617307.1	89 kDa	< 0.00010	INF	T2S low, T8S high	0	15
1691.2	PREDICTED: probable splicing factor 3A subunit 1 [Glycine max]	XP_014618884.1	?	< 0.00010	INF	T2S low, T8S high	0	14
1743	Cluster of transmembrane 9 superfamily member 7 [Glycine max] (XP_003531617.1)	XP_003531617.1 [2]	74 kDa	< 0.00010	0.05	T2S high, T8S low	21	1
1743.2	transmembrane 9 superfamily member 7 [Glycine max]	XP_003529871.1	74 kDa	< 0.00010	0	T2S high, T8S low	14	0
2362	uncharacterized protein LOC100306506 [Glycine max]	NP_001236031.1	13 kDa	0.00011	INF	T2S low, T8S high	0	13
537	Cluster of gibberellin-regulated protein 6 precursor [Glycine max] (NP_001236470.1)	NP_001236470.1 [6]	13 kDa	0.00012	2.2	T2S low, T8S high	28	63
209.3	trifunctional UDP-glucose 4,6-dehydratase/UDP-4-keto-6-deoxy-D-glucose 3,5-epimerase/UDP-4-keto-L-rhamnose-reductase RHM1 isoform X1 [Glycine max]	XP_006585326.1 (+1)	78 kDa	0.00013	0	T2S high, T8S low	13	0
809.2	UDP-glucuronic acid decarboxylase 1 [Glycine max]	XP_003537209.1 (+1)	48 kDa	0.00013	0	T2S high, T8S low	13	0
131.2	50S ribosomal protein L12, chloroplastic [Glycine max]	XP_003540558.1	20 kDa	0.00014	1.5	T2S low, T8S high	112	172
955.2	zinc finger BED domain-containing protein DAYSLEEPER [Glycine max]	XP_014625131.1	129 kDa	0.00016	0.1	T2S high, T8S low	21	3
138.4	glutathione S-transferase GST 6 [Glycine max]	NP_001238643.1	?	0.00022	INF	T2S low, T8S high	0	12
1128.2	uncharacterized protein LOC100499925 [Glycine max]	NP_001238080.1	15 kDa	0.00027	0	T2S high, T8S low	12	0
2058	ABC transporter C family member 14 [Glycine max]	XP_003533361.1	168 kDa	0.00027	0	T2S high, T8S low	12	0
1674	REF/SRPP-like protein At1g67360 isoform X2 [Glycine max]	XP_003551288.1 (+1)	26 kDa	0.00029	0.07	T2S high, T8S low	15	1
731.2	delta(24)-sterol reductase [Glycine max]	XP_014619438.1	66 kDa	0.00032	0.3	T2S high, T8S low	35	11
55.4	S-adenosylmethionine synthase 1 [Glycine max]	XP_003536032.1	43 kDa	0.00036	0.6	T2S high, T8S low	134	82
1203	protein transport protein Sec24-like At4g32640 [Glycine max]	XP_003555218.1	118 kDa	0.0004	4.6	T2S low, T8S high	5	23
131	Cluster of 50S ribosomal protein L12, chloroplastic [Glycine max] (XP_003537765.3)	XP_003537765.3 [2]	20 kDa	0.00042	1.4	T2S low, T8S high	146	207
131.1	50S ribosomal protein L12, chloroplastic [Glycine max]	XP_003537765.3	20 kDa	0.00042	1.4	T2S low, T8S high	135	194
955.1	PREDICTED: zinc finger BED domain-containing protein DAYSLEEPER-like [Glycine max]	XP_014621068.1	?	0.00044	0.3	T2S high, T8S low	29	8
1406	Cluster of cellulose synthase-like protein G1 [Glycine max] (XP_006582441.1)	XP_006582441.1 [2]	80 kDa	0.00048	0.2	T2S high, T8S low	19	3
1406.1	cellulose synthase-like protein G1 [Glycine max]	XP_006582441.1	80 kDa	0.00048	0.2	T2S high, T8S low	19	3
964.2	uncharacterized protein LOC100808604 [Glycine max]	NP_001242510.1	?	0.00053	0	T2S high, T8S low	11	0
1944	Cluster of probable methyltransferase PMT20 [Glycine max] (XP_006599114.1)	XP_006599114.1 [3]	69 kDa	0.00053	0	T2S high, T8S low	11	0
880	cytochrome P450 72A15 [Glycine max]	XP_003531823.1	61 kDa	0.00056	0.4	T2S high, T8S low	37	13
211	50S ribosomal protein L1, chloroplastic [Glycine max]	XP_003534390.1 (+1)	38 kDa	0.00073	0.6	[]	88	49
955	Cluster of PREDICTED: zinc finger BED domain-containing protein DAYSLEEPER-like [Glycine max] (XP_014621068.1)	XP_014621068.1 [2]	?	0.00085	0.3	[]	31	10
1445.2	histidine--tRNA ligase, cytoplasmic [Glycine max]	XP_003525251.1	95 kDa	0.001	0	[]	10	0
1658	nucleosome assembly protein 1;4 [Glycine max]	XP_003546698.1	42 kDa	0.001	0	[]	10	0
1743.1	transmembrane 9 superfamily member 7 [Glycine max]	XP_003531617.1	74 kDa	0.001	0.08	[]	13	1
1967	Cluster of probable methyltransferase PMT2 isoform X1 [Glycine max] (XP_003532063.1)	XP_003532063.1 [3]	69 kDa	0.001	0	[]	10	0
1967.1	probable methyltransferase PMT2 isoform X1 [Glycine max]	XP_003532063.1 (+1)	69 kDa	0.001	0	[]	10	0
1451	ABC transporter C family member 4 [Glycine max]	XP_006588594.1	168 kDa	0.0013	0.3	[]	23	6
17	Cluster of catalase [Glycine max] (NP_001240021.1)	NP_001240021.1 [4]	57 kDa	0.0014	1.2	[]	386	468
739	polygalacturonase inhibitor 1-like protein precursor [Glycine max]	NP_001239837.1	38 kDa	0.0015	2.9	[]	10	29
1723.1	probable methyltransferase PMT26 [Glycine max]	XP_006581774.1	91 kDa	0.0018	0.08	[]	12	1
2109	Cluster of synaptotagmin-2 isoform X1 [Glycine max] (XP_003540872.1)	XP_003540872.1 [2]	62 kDa	0.0018	0.08	[]	12	1
2247	protein RETICULATA-RELATED 4, chloroplastic isoform X1 [Glycine max]	XP_003538063.2 (+1)	47 kDa	0.0018	INF	[]	0	9
1875	titin isoform X3 [Glycine max]	XP_006589100.1 (+2)	101 kDa	0.0021	0	[]	9	0
1944.2	probable methyltransferase PMT20 [Glycine max]	XP_014617804.1	68 kDa	0.0021	0	[]	9	0
2109.2	synaptotagmin-2 [Glycine max]	XP_003537808.1	62 kDa	0.0021	0	[]	9	0
17.1	catalase [Glycine max]	NP_001240021.1	57 kDa	0.0022	1.2	[]	353	428
310.2	peroxisomal fatty acid beta-oxidation multifunctional protein AIM1 [Glycine max]	XP_003528905.1	78 kDa	0.0026	0.6	[]	71	40
731	Cluster of delta(24)-sterol reductase [Glycine max] (XP_006592055.1)	XP_006592055.1 [2]	66 kDa	0.0029	0.5	[]	46	22
99	photosystem II protein D2 (chloroplast) [Glycine max]	YP_538760.1	40 kDa	0.0032	0.8	[]	256	194
1319	Cluster of transmembrane 9 superfamily member 11 [Glycine max] (XP_003533883.1)	XP_003533883.1 [6]	75 kDa	0.0033	0.3	[]	21	6
1393	uncharacterized protein LOC100781301 [Glycine max]	NP_001241582.1	25 kDa	0.0033	0.3	[]	21	6
55.5	S-adenosylmethionine synthase [Glycine max]	XP_003550837.1	43 kDa	0.0034	0.7	[]	182	131
55.2	S-adenosylmethionine synthase 1 [Glycine max]	XP_003554569.1	43 kDa	0.0036	0.7	[]	159	112
742	Cluster of V-type proton ATPase subunit a3 [Glycine max] (XP_003540986.1)	XP_003540986.1 [2]	93 kDa	0.0038	0.5	[]	48	24
13.2	phosphoglycerate kinase, cytosolic [Glycine max]	XP_003531482.1	50 kDa	0.0039	1.1	[]	618	706
216.5	uncharacterized protein LOC100527355 [Glycine max]	NP_001238688.1	?	0.0041	0	[]	8	0
1008.2	uncharacterized protein LOC100527174 [Glycine max]	NP_001235968.1	?	0.0041	0	[]	8	0
1644	Cluster of transmembrane 9 superfamily member 3 [Glycine max] (XP_003524839.1)	XP_003524839.1 [3]	69 kDa	0.0041	0.2	[]	15	3
1687.2	ALBINO3-like protein 1, chloroplastic [Glycine max]	XP_003552798.1	58 kDa	0.0041	0	[]	8	0
1944.3	probable methyltransferase PMT20 isoform X1 [Glycine max]	XP_014630844.1	68 kDa	0.0041	0	[]	8	0
2035	long chain acyl-CoA synthetase 8 [Glycine max]	XP_003542188.1 (+1)	80 kDa	0.0041	0	[]	8	0
2059	PREDICTED: beta-amyrin synthase isoform X1 [Glycine max]	XP_006582958.1	?	0.0041	0	[]	8	0
5	Cluster of ribulose bisphosphate carboxylase/oxygenase activase, chloroplastic-like [Glycine max] (NP_001240245.1)	NP_001240245.1 [5]	49 kDa	0.0046	1.1	[]	1153	1264
207	Cluster of 40S ribosomal protein S6 [Glycine max] (XP_003545992.1)	XP_003545992.1 [4]	28 kDa	0.0046	0.7	[]	119	80
310	Cluster of peroxisomal fatty acid beta-oxidation multifunctional protein AIM1 [Glycine max] (XP_003534202.1)	XP_003534202.1 [2]	78 kDa	0.0049	0.7	[]	104	68
1141	Cluster of polyadenylate-binding protein 2 [Glycine max] (XP_003550332.1)	XP_003550332.1 [2]	72 kDa	0.0049	1.7	[]	37	63
390	Cluster of coatomer subunit gamma-2 [Glycine max] (XP_003541056.1)	XP_003541056.1 [3]	99 kDa	0.0051	0.6	[]	71	42
1319.1	transmembrane 9 superfamily member 11 [Glycine max]	XP_003533883.1	75 kDa	0.0052	0.3	[]	20	6
1841	splicing factor 3B subunit 4 [Glycine max]	XP_003534692.1 (+1)	40 kDa	0.0055	10	[]	1	10
1273	probable aldo-keto reductase 1 [Glycine max]	NP_001236007.1	?	0.0058	0.3	[]	18	5
105.3	NADP-dependent malic enzyme [Glycine max]	XP_003546557.1	71 kDa	0.006	6	[]	2	12
39	photosystem II 44 kDa protein (chloroplast) [Glycine max]	YP_538759.1	52 kDa	0.0063	0.8	[]	427	351
1849	uncharacterized protein LOC100778295 [Glycine max]	NP_001239927.1	60 kDa	0.0063	0.1	[]	10	1
2109.1	synaptotagmin-2 isoform X1 [Glycine max]	XP_003540872.1	62 kDa	0.0063	0.1	[]	10	1
13	Cluster of PREDICTED: phosphoglycerate kinase, cytosolic [Glycine max] (XP_003546820.1)	XP_003546820.1 [2]	?	0.0064	1.1	[]	719	806
731.1	delta(24)-sterol reductase [Glycine max]	XP_006592055.1	66 kDa	0.0065	0.5	[]	42	21
991	cucumisin [Glycine max]	XP_006596615.1	77 kDa	0.0065	1.9	[]	24	45
55.3	S-adenosylmethionine synthase [Glycine max]	XP_014633684.1	43 kDa	0.0069	0.7	[]	182	135
1723	Cluster of probable methyltransferase PMT26 [Glycine max] (XP_006581774.1)	XP_006581774.1 [2]	91 kDa	0.0069	0.2	[]	14	3
207.4	PREDICTED: 40S ribosomal protein S6 [Glycine max]	XP_003529334.1	?	0.007	0.7	[]	96	63
429	PREDICTED: uncharacterized protein At5g39570 [Glycine max]	XP_003543859.3	?	0.007	0.6	[]	76	47
849.2	subtilisin-like protease SBT1.6 [Glycine max]	XP_003538985.1	82 kDa	0.007	0.3	[]	21	7
17.3	catalase-4 [Glycine max]	NP_001237571.1	57 kDa	0.0071	1.2	[]	335	397
803.2	PREDICTED: lipid transfer protein EARLI 1-like [Glycine max]	XP_003526352.1	?	0.0074	INF	[]	0	7
13.1	PREDICTED: phosphoglycerate kinase, cytosolic [Glycine max]	XP_003546820.1	?	0.0075	1.1	[]	665	747
1276	Cluster of synaptotagmin-2 [Glycine max] (XP_003545028.1)	XP_003545028.1 [3]	61 kDa	0.0076	0.4	[]	24	9
1216.1	uncharacterized protein LOC100305587 [Glycine max]	NP_001237514.1	16 kDa	0.0081	0.3	[]	19	6
1431	uncharacterized protein LOC100777797 [Glycine max]	XP_003524856.1	66 kDa	0.0081	0.3	[]	19	6
742.1	V-type proton ATPase subunit a3 [Glycine max]	XP_003540986.1	93 kDa	0.0082	0.5	[]	44	23
1303.3	ABC transporter F family member 1 [Glycine max]	XP_003539780.1	66 kDa	0.0082	0	[]	7	0
1319.2	transmembrane 9 superfamily member 12 [Glycine max]	XP_003519687.1	75 kDa	0.0082	0	[]	7	0
64	photosystem I P700 apoprotein A2 (chloroplast) [Glycine max]	YP_538756.1	82 kDa	0.0086	0.8	[]	356	290
328.1	histone H1 [Glycine max]	XP_003536128.1	20 kDa	0.009	0.6	[]	66	40
1209	uncharacterized protein LOC100795779 [Glycine max]	NP_001240924.1	55 kDa	0.009	0.4	[]	22	8
21.3	granule bound starch synthase Ia [Glycine max]	NP_001237971.1 (+1)	67 kDa	0.01	3	[]	6	18
1331.2	60S ribosomal protein L22-2 [Glycine max]	XP_003556520.1 (+1)	14 kDa	0.01	0.3	[]	15	4
1488	protein transport protein Sec24-like At3g07100 isoform X2 [Glycine max]	XP_003553695.1 (+2)	113 kDa	0.01	5.5	[]	2	11
168.2	pyrophosphate-energized vacuolar membrane proton pump [Glycine max]	XP_003528302.1 (+1)	81 kDa	0.011	0.7	[]	138	100
231	PREDICTED: thioredoxin H1 [Glycine max]	XP_003550402.1	?	0.011	1.3	[]	98	132
1216	Cluster of uncharacterized protein LOC100305587 [Glycine max] (NP_001237514.1)	NP_001237514.1 [2]	16 kDa	0.011	0.3	[]	20	7
1216.2	uncharacterized protein LOC100527647 [Glycine max]	NP_001235424.1	16 kDa	0.011	0.2	[]	13	3
1276.1	synaptotagmin-2 [Glycine max]	XP_003545028.1	61 kDa	0.011	0.4	[]	23	9
1276.2	synaptotagmin-2 isoform X1 [Glycine max]	XP_003550429.1 (+1)	61 kDa	0.011	0.4	[]	23	9
1688.1	atherin-like [Glycine max]	XP_003524344.1	41 kDa	0.011	0.1	[]	9	1
1742	Cluster of PREDICTED: glucan endo-1,3-beta-glucosidase [Glycine max] (XP_003540349.1)	XP_003540349.1 [2]	?	0.011	0.1	[]	9	1
1742.1	PREDICTED: glucan endo-1,3-beta-glucosidase [Glycine max]	XP_003540349.1	?	0.011	0.1	[]	9	1
87	Cluster of ATPase 11, plasma membrane-type [Glycine max] (XP_003527056.1)	XP_003527056.1 [12]	105 kDa	0.012	0.8	[]	243	192
207.1	40S ribosomal protein S6 [Glycine max]	XP_003545992.1	28 kDa	0.012	0.7	[]	91	61
390.1	coatomer subunit gamma-2 [Glycine max]	XP_003541056.1	99 kDa	0.012	0.6	[]	61	37
906	UDP-glycosyltransferase 84B2 [Glycine max]	XP_003536615.2	59 kDa	0.012	3.2	[]	5	16
1349.2	brefeldin A-inhibited guanine nucleotide-exchange protein 5 [Glycine max]	XP_006593978.1 (+1)	198 kDa	0.012	0.3	[]	18	6
1419	Cluster of dolichyl-diphosphooligosaccharide--protein glycosyltransferase subunit 2 [Glycine max] (XP_003537048.1)	XP_003537048.1 [3]	75 kDa	0.012	0.2	[]	11	2
1688	Cluster of atherin-like [Glycine max] (XP_003524344.1)	XP_003524344.1 [2]	41 kDa	0.012	0.2	[]	11	2
2068	probable sugar phosphate/phosphate translocator At5g25400 [Glycine max]	XP_006578150.1	39 kDa	0.012	0.2	[]	11	2
[truncated: 186 more rows]

## Sheet: Fold_T5S_T6S
#	Identified Proteins (3583/3610)	Accession Number	Molecular Weight	Fisher's Exact Test (p-value): *(p < 0.00012)	Fold Change by Category	Quantitative Profile	T5S	T6S
[truncated: 939 more rows]

[truncated: 5 more sheets: Fisher_T5S_T6S, Fold_T5S_T8S, Fisher_T5S_T8S, Fold_T6S_T8S, Fisher_T6S_T8S]
