# Supplementary material for: Soybean Leaf Proteomic Profile Influenced by Rhizobacteria Under Optimal and Salt Stress Conditions
Source: Front Plant Sci. 2022 Mar 24;13:809906. doi: 10.3389/fpls.2022.809906 (PMC8987779; doi:10.3389/fpls.2022.809906)
Supplement: Supplementary file 6 [file Data_Sheet_5.XLSX]

## Sheet: Read_me
	Soybean leaf proteomics
	Fold change after normalization (> 1.0) and Fisher-exact test (P < 0.05) of proteins expressed in bacterial treatments relative to the control
	Treatment legend is provided below.
	Treatment	Legend		Treatment	Legend
	T1	Control		T1S	Control with NaCl
	T3	Rhizobium sp. SL42		T3S	Rhizobium sp. SL42 with NaCl
	T4	Hydrogenophaga sp. SL48		T4S	Hydrogenophaga sp. SL48 with NaCl
	T7	SL42+SL48		T7S	SL42+SL48 with NaCl
	T2	Bradyrhizobium japonicum (Bj)		T2S	Bradyrhizobium japonicum (Bj) with NaCl
	T5	Bj+SL42		T5S	Bj+SL42 with NaCl
	T6	Bj+SL48		T6S	Bj+SL48 with NaCl
	T8	Bj+SL42+SL48		T8S	Bj+SL42+SL48 with NaCl
		T1 is the control treatment
		T3 and T4 are inoculated with Rhizobium sp. SL42 and Hydrogenophaga sp. SL48.
		T7 is the co-inoculation treatment with both the strains
		T2 is Bradyrhizobium japonicum inoculated plants (control)
		T5 and T6 are co-inoculated with B. japonicum + Rhizobium sp. SL42 and B. japonicum + Hydrogenophaga sp. SL48.
		T8 is the co-inoculation treatment with all three the strains

## Sheet: T1 vs T3
#	Identified Proteins (3076/3093)	Accession Number	Molecular Weight	Fisher's Exact Test (p-value): *(p < 0.00006)	Fold Change by Category	Quantitative Profile	T1	T3
2	ribulose bisphosphate carboxylase small chain 4, chloroplastic [Glycine max]	NP_001241137.1 (+1)	20 kDa	< 0.00010	1.2	T1 low, T3 high	1266	1513
160	prolyl endopeptidase [Glycine max]	XP_003545007.2	86 kDa	0.0045	1.4	[]	97	137
189	Cluster of PREDICTED: glutathione S-transferase GST 9 isoform X1 [Glycine max] (XP_006584638.1)	XP_006584638.1 [3]	?	0.021	1.4	[]	67	93
232	PREDICTED: thioredoxin H1 [Glycine max]	XP_003550402.1	?	0.04	1.3	[]	87	112
372	isoflavone reductase-like protein [Glycine max]	XP_006581203.1	34 kDa	0.039	1.4	[]	51	71
412	31 kDa ribonucleoprotein, chloroplastic-like [Glycine max]	NP_001239665.1	32 kDa	0.0021	1.7	[]	45	77
474	DNA-damage-repair/toleration protein DRT100-like precursor [Glycine max]	NP_001240925.1	40 kDa	0.03	1.6	[]	25	41
845	aspartyl protease AED3 [Glycine max]	XP_003522749.1	47 kDa	0.043	1.9	[]	12	23
873	50S ribosomal protein L6, chloroplastic [Glycine max]	XP_003548187.1	25 kDa	0.031	1.8	[]	18	32
895	Cluster of matrix metalloproteinase precursor [Glycine max] (NP_001236529.1)	NP_001236529.1 [2]	?	0.0087	2.1	[]	15	32
1127	Cluster of asparagine synthetase 2 [Glycine max] (NP_001235721.1)	NP_001235721.1 [5]	?	0.032	4.5	[]	2	9
1307	long chain acyl-CoA synthetase 9, chloroplastic isoform X1 [Glycine max]	XP_003542961.1	76 kDa	0.037	3	[]	4	12
1366	Cluster of glucose-6-phosphate dehydrogenase [Glycine max] (NP_001241264.1)	NP_001241264.1 [2]	59 kDa	0.045	3.3	[]	3	10
1482	UDP-glycosyltransferase 74G1 [Glycine max]	XP_003548080.2	54 kDa	0.031	INF	[]	0	5
1647	PREDICTED: patatin-like protein 3 [Glycine max]	XP_003529031.1	?	0.019	5	[]	2	10
1845	prolyl endopeptidase [Glycine max]	XP_003523219.1	82 kDa	0.0076	INF	[]	0	7
2053	probable inactive purple acid phosphatase 1 isoform X1 [Glycine max]	XP_014626556.1	69 kDa	0.031	INF	[]	0	5
2055	Cluster of probable fructokinase-7 isoform X1 [Glycine max] (XP_003534023.1)	XP_003534023.1 [4]	37 kDa	0.0076	INF	[]	0	7

## Sheet: T1 vs T4
#	Identified Proteins (3076/3093)	Accession Number	Molecular Weight	Fisher's Exact Test (p-value): *(p < 0.00003)	Fold Change by Category	Quantitative Profile	T1	T4
2	ribulose bisphosphate carboxylase small chain 4, chloroplastic [Glycine max]	NP_001241137.1 (+1)	20 kDa	0.00029	1.1	[]	1266	1425
160	prolyl endopeptidase [Glycine max]	XP_003545007.2	86 kDa	0.00068	1.5	[]	97	146
167	soyasaponin III rhamnosyltransferase [Glycine max]	NP_001240857.1	54 kDa	0.043	1.3	[]	99	124
189	Cluster of PREDICTED: glutathione S-transferase GST 9 isoform X1 [Glycine max] (XP_006584638.1)	XP_006584638.1 [3]	?	0.013	1.4	[]	67	95
194	Cluster of clathrin heavy chain 2 [Glycine max] (XP_003519402.1)	XP_003519402.1 [4]	193 kDa	0.0097	1.4	[]	69	99
232	PREDICTED: thioredoxin H1 [Glycine max]	XP_003550402.1	?	0.022	1.3	[]	87	115
333	NADH dehydrogenase subunit 7 (chloroplast) [Glycine max]	YP_538812.1	46 kDa	0.016	1.5	[]	51	75
467	PREDICTED: UDP-glucose flavonoid 3-O-glucosyltransferase 7-like [Glycine max]	XP_003548656.1	?	0.01	1.7	[]	33	55
639	15-cis-phytoene desaturase, chloroplastic/chromoplastic [Glycine max]	XP_003538537.1	63 kDa	0.013	1.8	[]	22	40
652	Cluster of PREDICTED: multicystatin [Glycine max] (XP_014622135.1)	XP_014622135.1 [2]	?	0.00042	2.7	[]	15	40
799	26S proteasome regulatory subunit 4 homolog A [Glycine max]	XP_003521331.1 (+3)	50 kDa	0.043	1.8	[]	16	28
911	Cluster of S-formylglutathione hydrolase [Glycine max] (XP_014618589.1)	XP_014618589.1 [2]	32 kDa	0.012	3.2	[]	5	16
1127	Cluster of asparagine synthetase 2 [Glycine max] (NP_001235721.1)	NP_001235721.1 [5]	?	< 0.00010	13	T1 low, T4 high	2	25
1307	long chain acyl-CoA synthetase 9, chloroplastic isoform X1 [Glycine max]	XP_003542961.1	76 kDa	0.023	3.2	[]	4	13
1330	40S ribosomal protein S9-2-like [Glycine max]	NP_001276185.1	23 kDa	0.01	9	[]	1	9
1417	S-adenosyl-L-methionine:delta24-sterol-C-methyltransferase [Glycine max]	NP_001238391.1	?	0.03	INF	[]	0	5
1482	UDP-glycosyltransferase 74G1 [Glycine max]	XP_003548080.2	54 kDa	0.00022	INF	[]	0	12
1516	probable splicing factor 3A subunit 1 [Glycine max]	XP_014617307.1	89 kDa	0.01	5.5	[]	2	11
1668	heterogeneous nuclear ribonucleoprotein 1 [Glycine max]	XP_003536257.1 (+1)	48 kDa	0.034	7	[]	1	7
1739	stress-induced protein SAM22 [Glycine max]	NP_001236038.1 (+1)	17 kDa	0.00084	13	[]	1	13
1783	Cluster of ubiquitin fusion degradation protein 1 homolog isoform X1 [Glycine max] (XP_014633832.1)	XP_014633832.1 [2]	35 kDa	0.019	8	[]	1	8
1845	prolyl endopeptidase [Glycine max]	XP_003523219.1	82 kDa	0.0074	INF	[]	0	7
1912	probable inactive shikimate kinase like 2, chloroplastic [Glycine max]	XP_003517670.1	40 kDa	0.03	INF	[]	0	5
1944	cinnamoyl-CoA reductase 1 isoform X1 [Glycine max]	XP_003519267.1 (+2)	35 kDa	0.0026	3.5	[]	6	21
2038	UDP-glucuronic acid decarboxylase 2 [Glycine max]	XP_003550538.1	44 kDa	0.05	2.1	[]	8	17
2052	chlorophyll a-b binding protein, chloroplastic-like [Glycine max]	NP_001276216.1	29 kDa	0.015	INF	[]	0	6
2053	probable inactive purple acid phosphatase 1 isoform X1 [Glycine max]	XP_014626556.1	69 kDa	0.00022	INF	[]	0	12

## Sheet: T1 vs T7
#	Identified Proteins (3076/3093)	Accession Number	Molecular Weight	Fisher's Exact Test (p-value): *(p < 0.00027)	Fold Change by Category	Quantitative Profile	T1	T7
2	ribulose bisphosphate carboxylase small chain 4, chloroplastic [Glycine max]	NP_001241137.1 (+1)	20 kDa	< 0.00010	1.3	T1 low, T7 high	1266	1591
5	Cluster of linoleate 9S-lipoxygenase-4 [Glycine max] (NP_001238692.1)	NP_001238692.1 [8]	?	0.02	1.1	[]	1083	1174
6	Cluster of glycine dehydrogenase (decarboxylating), mitochondrial [Glycine max] (XP_003544533.1)	XP_003544533.1 [4]	115 kDa	0.0058	1.1	[]	910	1015
9	Cluster of glyceraldehyde-3-phosphate dehydrogenase A subunit [Glycine max] (NP_001238484.1)	NP_001238484.1 [3]	?	< 0.00010	1.2	T1 low, T7 high	818	1019
17	Cluster of peroxisomal (S)-2-hydroxy-acid oxidase GLO1-like [Glycine max] (NP_001241302.1)	NP_001241302.1 [3]	41 kDa	0.037	1.1	[]	531	588
24	Cluster of catalase [Glycine max] (NP_001240021.1)	NP_001240021.1 [3]	57 kDa	0.033	1.1	[]	401	453
38	Cluster of chlorophyll a-b binding protein P4, chloroplastic [Glycine max] (XP_003523016.3)	XP_003523016.3 [2]	28 kDa	0.033	1.1	[]	371	421
85	Cluster of adenosylhomocysteinase [Glycine max] (XP_003531217.1)	XP_003531217.1 [2]	53 kDa	0.043	1.2	[]	220	257
103	Cluster of phosphoenolpyruvate carboxylase [Glycine max] (NP_001237378.1)	NP_001237378.1 [2]	?	0.0033	1.3	[]	159	211
160	prolyl endopeptidase [Glycine max]	XP_003545007.2	86 kDa	< 0.00010	1.8	T1 low, T7 high	97	173
167	soyasaponin III rhamnosyltransferase [Glycine max]	NP_001240857.1	54 kDa	0.00062	1.5	[]	99	150
189	Cluster of PREDICTED: glutathione S-transferase GST 9 isoform X1 [Glycine max] (XP_006584638.1)	XP_006584638.1 [3]	?	0.031	1.4	[]	67	91
195	Cluster of aconitate hydratase, cytoplasmic [Glycine max] (XP_003543388.1)	XP_003543388.1 [3]	107 kDa	0.029	1.2	[]	144	178
214	carotenoid 9,10(9',10')-cleavage dioxygenase 1 [Glycine max]	XP_003542847.1	61 kDa	0.017	1.3	[]	89	120
274	soyasapogenol B glucuronide galactosyltransferase-like [Glycine max]	XP_003546674.1	56 kDa	0.018	1.4	[]	72	100
323	Cluster of aconitate hydratase 1 [Glycine max] (XP_003517155.1)	XP_003517155.1 [2]	99 kDa	0.017	1.3	[]	111	145
333	NADH dehydrogenase subunit 7 (chloroplast) [Glycine max]	YP_538812.1	46 kDa	0.018	1.5	[]	51	75
383	photosystem I reaction center subunit psaK, chloroplastic [Glycine max]	XP_003533844.1 (+1)	13 kDa	0.011	1.5	[]	54	81
412	31 kDa ribonucleoprotein, chloroplastic-like [Glycine max]	NP_001239665.1	32 kDa	0.047	1.4	[]	45	63
467	PREDICTED: UDP-glucose flavonoid 3-O-glucosyltransferase 7-like [Glycine max]	XP_003548656.1	?	0.0017	1.9	[]	33	62
474	DNA-damage-repair/toleration protein DRT100-like precursor [Glycine max]	NP_001240925.1	40 kDa	0.0013	2.1	[]	25	52
639	15-cis-phytoene desaturase, chloroplastic/chromoplastic [Glycine max]	XP_003538537.1	63 kDa	0.019	1.8	[]	22	39
646	NAD(P)H-quinone oxidoreductase subunit N, chloroplastic [Glycine max]	XP_003553172.1 (+1)	26 kDa	0.0059	2.1	[]	17	36
652	Cluster of PREDICTED: multicystatin [Glycine max] (XP_014622135.1)	XP_014622135.1 [2]	?	0.017	2	[]	15	30
668	PREDICTED: 30S Ribosomal protein S1 isoform X1 [Glycine max]	XP_003553029.3	?	0.025	1.8	[]	19	34
812	Cluster of proline-rich protein precursor [Glycine max] (NP_001235098.1)	NP_001235098.1 [2]	13 kDa	< 0.00010	6.6	T1 low, T7 high	10	66
845	aspartyl protease AED3 [Glycine max]	XP_003522749.1	47 kDa	0.022	2.1	[]	12	25
911	Cluster of S-formylglutathione hydrolase [Glycine max] (XP_014618589.1)	XP_014618589.1 [2]	32 kDa	0.047	2.6	[]	5	13
1033	Cluster of fumarate hydratase 1, mitochondrial [Glycine max] (XP_003518952.1)	XP_003518952.1 [2]	53 kDa	0.042	2.1	[]	9	19
1127	Cluster of asparagine synthetase 2 [Glycine max] (NP_001235721.1)	NP_001235721.1 [5]	?	0.0001	9.5	T1 low, T7 high	2	19
1215	indole-3-glycerol phosphate synthase, chloroplastic [Glycine max]	XP_003519406.1	43 kDa	0.01	4.3	[]	3	13
1272	uridine 5'-monophosphate synthase-like [Glycine max]	NP_001276198.1 (+1)	?	0.0081	3.4	[]	5	17
1317	eukaryotic translation initiation factor 3 subunit M [Glycine max]	XP_003536007.1	46 kDa	0.038	2.5	[]	6	15
1330	40S ribosomal protein S9-2-like [Glycine max]	NP_001276185.1	23 kDa	0.00088	13	[]	1	13
1334	4-diphosphocytidyl-2-C-methyl-D-erythritol kinase, chloroplastic/chromoplastic [Glycine max]	XP_003543330.1 (+1)	44 kDa	0.015	3.5	[]	4	14
1366	Cluster of glucose-6-phosphate dehydrogenase [Glycine max] (NP_001241264.1)	NP_001241264.1 [2]	59 kDa	0.045	3.3	[]	3	10
1379	protein PELPK1 [Glycine max]	XP_003544499.1	39 kDa	0.047	2.6	[]	5	13
1403	Cluster of ADP,ATP carrier protein 1, chloroplastic [Glycine max] (XP_006585647.1)	XP_006585647.1 [2]	68 kDa	0.032	4.5	[]	2	9
1406	aspartyl protease AED3 [Glycine max]	XP_003519197.1	49 kDa	0.028	2.1	[]	11	23
1459	allene oxide synthase, chloroplastic-like [Glycine max]	NP_001276295.1	55 kDa	0.0063	6	[]	2	12
1482	UDP-glycosyltransferase 74G1 [Glycine max]	XP_003548080.2	54 kDa	0.0076	INF	[]	0	7
1608	ribulose-1,5 bisphosphate carboxylase/oxygenase large subunit N-methyltransferase, chloroplastic [Glycine max]	XP_003556768.1	55 kDa	0.019	5	[]	2	10
1717	acyl-coenzyme A oxidase 3, peroxisomal [Glycine max]	XP_003527400.1	76 kDa	0.034	7	[]	1	7
1718	anthocyanidin 3-O-glucosyltransferase 7 [Glycine max]	XP_003543134.1	50 kDa	0.01	9	[]	1	9
1772	phenylalanine--tRNA ligase alpha subunit, cytoplasmic [Glycine max]	XP_003541045.1	56 kDa	0.015	INF	[]	0	6
1842	aminopeptidase M1 isoform X1 [Glycine max]	XP_006578084.1 (+1)	102 kDa	0.0076	INF	[]	0	7
1845	prolyl endopeptidase [Glycine max]	XP_003523219.1	82 kDa	0.00023	INF	T1 low, T7 high	0	12
1867	zinc transporter 4, chloroplastic isoform X1 [Glycine max]	XP_003526000.2 (+1)	51 kDa	0.031	INF	[]	0	5
1882	dynamin-related protein 1E [Glycine max]	XP_003532226.2	69 kDa	0.031	INF	[]	0	5
1944	cinnamoyl-CoA reductase 1 isoform X1 [Glycine max]	XP_003519267.1 (+2)	35 kDa	0.007	3.2	[]	6	19
2003	putative leucine-rich repeat receptor-like protein kinase At2g19210-like precursor [Glycine max]	NP_001240141.1	101 kDa	0.031	INF	[]	0	5
2052	chlorophyll a-b binding protein, chloroplastic-like [Glycine max]	NP_001276216.1	29 kDa	0.0076	INF	[]	0	7
2053	probable inactive purple acid phosphatase 1 isoform X1 [Glycine max]	XP_014626556.1	69 kDa	0.015	INF	[]	0	6

## Sheet: T1S vs T3S
#	Identified Proteins (3518/3553)	Accession Number	Molecular Weight	Fisher's Exact Test (p-value): *(p < 0.00018)	Fold Change by Category	Quantitative Profile	T1S	T3S
9	Cluster of glyceraldehyde-3-phosphate dehydrogenase A subunit [Glycine max] (NP_001238484.1)	NP_001238484.1 [3]	?	< 0.00010	1.3	T1S low, T3S high	540	716
9.2	PREDICTED: glyceraldehyde-3-phosphate dehydrogenase A, chloroplastic [Glycine max]	XP_003548805.1	?	< 0.00010	1.4	T1S low, T3S high	482	660
31.2	elongation factor Tu, chloroplastic-like [Glycine max]	XP_003523105.1	52 kDa	0.044	1.2	[]	325	382
31.3	PREDICTED: elongation factor Tu, chloroplastic [Glycine max]	XP_003526993.1	?	0.026	1.2	[]	311	373
36.1	actin-7 [Glycine max]	XP_006578804.1	42 kDa	0.042	1.2	[]	225	272
36.4	actin [Glycine max]	XP_006590987.1	42 kDa	0.046	1.2	[]	217	262
36.5	actin [Glycine max]	NP_001241178.1	42 kDa	0.028	1.2	[]	206	255
36.6	actin [Glycine max]	XP_006587211.1	42 kDa	0.048	1.2	[]	178	218
44	Cluster of leghemoglobin reductase-like [Glycine max] (XP_003550821.1)	XP_003550821.1 [2]	53 kDa	0.012	1.2	[]	280	347
44.2	ferric leghemoglobin reductase-2 precursor [Glycine max]	NP_001237764.1	53 kDa	0.026	1.2	[]	218	269
87	Cluster of cell division cycle protein 48 homolog [Glycine max] (XP_003521403.1)	XP_003521403.1 [3]	90 kDa	0.018	1.3	[]	162	209
96	Cluster of clathrin heavy chain [Glycine max] (NP_001236999.1)	NP_001236999.1 [5]	193 kDa	0.026	1.3	[]	130	169
152	Cluster of HSP90 superfamily protein isoform X1 [Glycine max] (XP_006601356.1)	XP_006601356.1 [4]	93 kDa	0.0029	1.4	[]	127	181
152.2	endoplasmin homolog isoform X1 [Glycine max]	XP_003545030.1 (+1)	94 kDa	0.0034	1.4	[]	118	169
198	Cluster of 60S ribosomal protein L7a-1 [Glycine max] (XP_003540735.1)	XP_003540735.1 [3]	29 kDa	0.017	1.4	[]	89	124
209.2	PREDICTED: auxin-binding protein ABP19a-like [Glycine max]	XP_003547722.1	?	< 0.00010	2.3	T1S low, T3S high	57	132
232.1	PREDICTED: ras-related protein RABA5d-like [Glycine max]	XP_003552753.1	?	0.0087	INF	[]	0	7
243	Cluster of chaperonin CPN60-2, mitochondrial [Glycine max] (XP_003556325.1)	XP_003556325.1 [6]	61 kDa	0.012	1.5	[]	74	108
248	Cluster of 40S ribosomal protein S8 isoform X1 [Glycine max] (XP_003551567.1)	XP_003551567.1 [5]	25 kDa	0.0041	1.5	[]	74	114
253	Cluster of 60S ribosomal protein L8-3 [Glycine max] (XP_003547944.1)	XP_003547944.1 [3]	28 kDa	0.01	1.5	[]	69	103
273	Cluster of ribosomal protein L2 (chloroplast) [Glycine max] (YP_538805.1)	YP_538805.1 [2]	30 kDa	0.046	1.3	[]	75	101
293	Cluster of importin subunit alpha-2 [Glycine max] (XP_006597715.1)	XP_006597715.1 [4]	59 kDa	0.037	1.4	[]	57	81
314	Cluster of peroxisomal fatty acid beta-oxidation multifunctional protein AIM1 [Glycine max] (XP_003534202.1)	XP_003534202.1 [2]	78 kDa	0.017	1.5	[]	60	89
320	Cluster of histone H1 [Glycine max] (XP_003536128.1)	XP_003536128.1 [2]	20 kDa	0.00051	1.8	[]	50	92
324.2	12-oxophytodienoate reductase 2 [Glycine max]	XP_003553521.1	41 kDa	0.0044	INF	[]	0	8
334	Cluster of alpha-glucan water dikinase, chloroplastic isoform X1 [Glycine max] (XP_003531993.1)	XP_003531993.1 [2]	164 kDa	0.029	1.5	[]	50	74
335	Cluster of patellin-3 isoform X1 [Glycine max] (XP_003540055.1)	XP_003540055.1 [6]	70 kDa	0.026	1.4	[]	93	126
339	Cluster of V-type proton ATPase subunit C [Glycine max] (XP_003553974.1)	XP_003553974.1 [3]	43 kDa	0.018	1.6	[]	41	65
472	osmotin-like protein [Glycine max]	XP_003539684.1	26 kDa	0.012	1.7	[]	38	63
478	patellin-3 isoform X1 [Glycine max]	XP_003531832.1	65 kDa	0.026	1.4	[]	76	106
483.2	beta-hexosaminidase 1 [Glycine max]	XP_003518662.1	63 kDa	0.034	1.6	[]	29	47
485	PREDICTED: ferredoxin-A-like [Glycine max]	XP_014620462.1	?	0.025	1.5	[]	51	76
487.2	coatomer subunit gamma-2 [Glycine max]	XP_003541056.1	99 kDa	0.034	1.8	[]	19	34
522.1	PREDICTED: 12-oxophytodienoate reductase 3 [Glycine max]	XP_003542357.1	?	0.042	1.5	[]	37	56
522.2	12-oxophytodienoate reductase 3 [Glycine max]	XP_003551128.1	44 kDa	0.04	1.6	[]	28	45
524	Cluster of calnexin homolog precursor [Glycine max] (NP_001235116.1)	NP_001235116.1 [2]	62 kDa	0.044	1.4	[]	47	68
567	photosystem I reaction center subunit psaK, chloroplastic [Glycine max]	XP_003533844.1 (+1)	13 kDa	0.0027	2.3	[]	18	41
596.2	GTP-binding protein SAR1A [Glycine max]	XP_003536048.1 (+1)	22 kDa	0.0022	INF	[]	0	9
624	Cluster of citrate synthase, glyoxysomal [Glycine max] (XP_003532107.1)	XP_003532107.1 [3]	56 kDa	0.036	1.6	[]	30	48
624.2	PREDICTED: peroxisomal citrate synthase isoform X1 [Glycine max]	XP_006595483.1	?	0.0044	4.2	[]	4	17
718	aspartyl protease family protein At5g10770 [Glycine max]	XP_003532146.1	52 kDa	0.024	1.5	[]	59	86
725	Cluster of 26S proteasome non-ATPase regulatory subunit 13-like [Glycine max] (NP_001240184.1)	NP_001240184.1 [2]	44 kDa	0.021	1.9	[]	17	33
772	Cluster of IAA-amino acid hydrolase ILR1-like 4 [Glycine max] (XP_003531633.1)	XP_003531633.1 [4]	49 kDa	0.019	2	[]	16	32
867	Cluster of coatomer subunit delta [Glycine max] (XP_003537859.1)	XP_003537859.1 [3]	58 kDa	0.0023	2.9	[]	10	29
1057	Cluster of proline-rich protein precursor [Glycine max] (NP_001235098.1)	NP_001235098.1 [2]	13 kDa	< 0.00010	10	T1S low, T3S high	3	31
1061	argininosuccinate lyase, chloroplastic isoform X1 [Glycine max]	XP_003522764.1 (+1)	57 kDa	0.048	2	[]	11	22
1164.3	asparagine synthetase [Glycine max]	NP_001235492.1 (+1)	?	0.039	7	[]	1	7
1199	GDP-mannose 4,6 dehydratase 1 [Glycine max]	XP_003517184.1	41 kDa	0.021	2.8	[]	6	17
1208.2	NADPH--cytochrome P450 reductase [Glycine max]	XP_003522768.1	77 kDa	0.017	INF	[]	0	6
1279	Cluster of ABC transporter C family member 4 [Glycine max] (XP_006588594.1)	XP_006588594.1 [2]	168 kDa	0.038	2.4	[]	7	17
1298	Cluster of calreticulin-3 [Glycine max] (XP_003534500.1)	XP_003534500.1 [2]	50 kDa	0.0044	6.5	[]	2	13
1338	PREDICTED: cystathionine gamma-synthase 1, chloroplastic [Glycine max]	XP_003552541.1	?	0.0087	INF	[]	0	7
1361.2	ubiquitin fusion degradation protein 1 homolog [Glycine max]	XP_003525232.1	35 kDa	0.034	INF	[]	0	5
1522	eukaryotic translation initiation factor 3 subunit G [Glycine max]	XP_003532029.1	32 kDa	0.002	12	[]	1	12
1545	probable glucan 1,3-alpha-glucosidase [Glycine max]	XP_003523210.1	104 kDa	0.013	5.5	[]	2	11
1613	titin isoform X3 [Glycine max]	XP_006589100.1 (+2)	101 kDa	0.013	5.5	[]	2	11
1682	Cluster of proteasome activator subunit 4 [Glycine max] (XP_006586180.1)	XP_006586180.1 [2]	204 kDa	0.017	INF	[]	0	6
1734	protein BOBBER 1 [Glycine max]	XP_003526709.1	34 kDa	0.039	7	[]	1	7
1749	probable acyl-activating enzyme 16, chloroplastic isoform X1 [Glycine max]	XP_003537522.1	80 kDa	0.037	4.5	[]	2	9
1751	protein ROOT HAIR DEFECTIVE 3 homolog 2 [Glycine max]	XP_003546242.1	93 kDa	0.037	4.5	[]	2	9
1829	probable histone H2A.5 [Glycine max]	XP_003554652.1	15 kDa	0.037	4.5	[]	2	9
1859	beta-ketoacyl-acyl carrier protein synthase III [Glycine max]	NP_001237735.1 (+1)	42 kDa	0.0044	INF	[]	0	8
1880	chaperone protein dnaJ A6, chloroplastic isoform X1 [Glycine max]	XP_003531344.1 (+1)	47 kDa	0.045	1.9	[]	13	25
1945	linamarin synthase 1 [Glycine max]	XP_003519003.1	55 kDa	0.022	8	[]	1	8
2075	Cluster of probable inactive purple acid phosphatase 1 isoform X1 [Glycine max] (XP_014626556.1)	XP_014626556.1 [3]	69 kDa	0.00029	INF	[]	0	12
2087	protein HLB1 [Glycine max]	XP_003556428.1	59 kDa	0.017	INF	[]	0	6
2088	GDSL esterase/lipase EXL3 [Glycine max]	XP_006601360.1	41 kDa	0.034	INF	[]	0	5
2197	PREDICTED: probable S-sulfocysteine synthase, chloroplastic [Glycine max]	XP_003554061.1	?	0.0087	INF	[]	0	7
2273	7-deoxyloganetin glucosyltransferase [Glycine max]	XP_003545681.1	54 kDa	0.017	INF	[]	0	6

## Sheet: T1S vs T4S
#	Identified Proteins (3518/3553)	Accession Number	Molecular Weight	Fisher's Exact Test (p-value): *(p < 0.00035)	Fold Change by Category	Quantitative Profile	T1S	T4S
4	ATP synthase CF1 beta subunit (chloroplast) [Glycine max]	YP_538748.1	54 kDa	0.046	1.1	[]	1197	1308
8	Cluster of glycine dehydrogenase (decarboxylating), mitochondrial [Glycine max] (XP_003550270.1)	XP_003550270.1 [6]	115 kDa	0.00015	1.2	T1S low, T4S high	606	754
9	Cluster of glyceraldehyde-3-phosphate dehydrogenase A subunit [Glycine max] (NP_001238484.1)	NP_001238484.1 [3]	?	< 0.00010	1.4	T1S low, T4S high	540	773
9.2	PREDICTED: glyceraldehyde-3-phosphate dehydrogenase A, chloroplastic [Glycine max]	XP_003548805.1	?	< 0.00010	1.5	T1S low, T4S high	482	719
11.1	chlorophyll a/b-binding protein [Glycine max]	NP_001235283.1	?	0.037	1.1	[]	444	510
11.3	chlorophyll a-b binding protein 3, chloroplastic [Glycine max]	NP_001241277.1	28 kDa	0.032	1.1	[]	477	548
44	Cluster of leghemoglobin reductase-like [Glycine max] (XP_003550821.1)	XP_003550821.1 [2]	53 kDa	0.042	1.2	[]	280	330
44.2	ferric leghemoglobin reductase-2 precursor [Glycine max]	NP_001237764.1	53 kDa	0.049	1.2	[]	218	260
54	Cluster of S-adenosylmethionine synthase [Glycine max] (XP_003546552.1)	XP_003546552.1 [5]	43 kDa	0.016	1.2	[]	241	297
75.4	enolase 1, chloroplastic [Glycine max]	XP_003551250.1	52 kDa	0.033	INF	[]	0	5
93.2	ATP-dependent zinc metalloprotease FTSH, chloroplastic [Glycine max]	XP_003527434.1	74 kDa	0.047	1.2	[]	157	193
96.5	clathrin heavy chain 1 isoform X1 [Glycine max]	XP_003538833.1	193 kDa	< 0.00010	INF	T1S low, T4S high	0	20
118	Cluster of phosphoglucomutase, chloroplastic [Glycine max] (XP_003536492.1)	XP_003536492.1 [2]	68 kDa	0.028	1.3	[]	159	200
144.3	NADP-dependent malic enzyme [Glycine max]	XP_003546557.1	71 kDa	0.0011	INF	[]	0	10
152	Cluster of HSP90 superfamily protein isoform X1 [Glycine max] (XP_006601356.1)	XP_006601356.1 [4]	93 kDa	0.0026	1.4	[]	127	180
152.2	endoplasmin homolog isoform X1 [Glycine max]	XP_003545030.1 (+1)	94 kDa	0.0032	1.4	[]	118	168
157	Cluster of methylenetetrahydrofolate reductase 2 [Glycine max] (XP_003527588.1)	XP_003527588.1 [2]	67 kDa	0.027	1.3	[]	96	128
209.2	PREDICTED: auxin-binding protein ABP19a-like [Glycine max]	XP_003547722.1	?	< 0.00010	2.1	T1S low, T4S high	57	119
217	Cluster of heat shock 70 kDa protein 14 [Glycine max] (XP_003543647.1)	XP_003543647.1 [5]	95 kDa	0.018	1.4	[]	74	105
220.3	alpha-1,4 glucan phosphorylase L-2 isozyme, chloroplastic/amyloplastic isoform X1 [Glycine max]	XP_006605544.1	112 kDa	0.017	INF	[]	0	6
226	Cluster of 2-oxoglutarate dehydrogenase, mitochondrial [Glycine max] (XP_006603028.1)	XP_006603028.1 [2]	116 kDa	0.019	1.4	[]	72	102
266.5	14-3-3 protein SGF14p [Glycine max]	NP_001304370.1	30 kDa	0.0042	3	[]	8	24
266.6	14-3-3 protein SGF14n [Glycine max]	NP_001238592.1	30 kDa	0.012	2.6	[]	9	23
284	50S ribosomal protein L1, chloroplastic [Glycine max]	XP_003534390.1 (+1)	38 kDa	0.0069	1.7	[]	35	61
299	Cluster of guanosine nucleotide diphosphate dissociation inhibitor 2 [Glycine max] (XP_003531293.1)	XP_003531293.1 [2]	50 kDa	0.029	1.5	[]	49	72
299.2	rab GDP dissociation inhibitor alpha-like [Glycine max]	NP_001276273.1	50 kDa	0.039	1.4	[]	47	68
314	Cluster of peroxisomal fatty acid beta-oxidation multifunctional protein AIM1 [Glycine max] (XP_003534202.1)	XP_003534202.1 [2]	78 kDa	0.036	1.4	[]	60	84
336	Cluster of DEAD-box ATP-dependent RNA helicase 56 [Glycine max] (XP_003522620.1)	XP_003522620.1 [4]	48 kDa	0.03	1.4	[]	54	78
415.2	60S ribosomal protein L13a-4 [Glycine max]	XP_006586250.1	24 kDa	0.049	1.6	[]	25	40
428	PREDICTED: alcohol dehydrogenase class-3 [Glycine max]	XP_003521319.1	?	0.0025	1.8	[]	38	69
442	Cluster of linoleate 13S-lipoxygenase 2-1, chloroplastic [Glycine max] (XP_003537948.1)	XP_003537948.1 [2]	104 kDa	0.0049	1.8	[]	31	57
487.2	coatomer subunit gamma-2 [Glycine max]	XP_003541056.1	99 kDa	0.041	1.7	[]	19	33
487.3	coatomer subunit gamma-2 [Glycine max]	XP_003537872.1	99 kDa	0.015	2.1	[]	15	31
503	succinate dehydrogenase [ubiquinone] flavoprotein subunit 1, mitochondrial [Glycine max]	XP_003537582.1	69 kDa	0.039	1.6	[]	29	46
529	Cluster of peroxisomal fatty acid beta-oxidation multifunctional protein MFP2 [Glycine max] (XP_003529561.1)	XP_003529561.1 [3]	79 kDa	0.0054	1.8	[]	32	58
533	Cluster of T-complex protein 1 subunit alpha [Glycine max] (XP_003531270.1)	XP_003531270.1 [2]	59 kDa	0.029	1.6	[]	28	46
558	Cluster of eukaryotic translation initiation factor 3 subunit E [Glycine max] (XP_014618587.1)	XP_014618587.1 [2]	51 kDa	0.0073	1.9	[]	24	46
558.1	eukaryotic translation initiation factor 3 subunit E [Glycine max]	XP_014618587.1	51 kDa	0.0097	1.9	[]	24	45
558.2	eukaryotic translation initiation factor 3 subunit E [Glycine max]	XP_003519090.1	51 kDa	0.013	1.9	[]	21	40
567	photosystem I reaction center subunit psaK, chloroplastic [Glycine max]	XP_003533844.1 (+1)	13 kDa	0.00013	2.7	T1S low, T4S high	18	49
570	Cluster of PREDICTED: aspartate-semialdehyde dehydrogenase [Glycine max] (XP_003525219.1)	XP_003525219.1 [2]	?	0.035	1.8	[]	17	31
571	Cluster of NADH dehydrogenase [ubiquinone] iron-sulfur protein 1, mitochondrial [Glycine max] (XP_003538388.1)	XP_003538388.1 [2]	81 kDa	0.046	1.6	[]	24	39
596.2	GTP-binding protein SAR1A [Glycine max]	XP_003536048.1 (+1)	22 kDa	0.0084	INF	[]	0	7
624.2	PREDICTED: peroxisomal citrate synthase isoform X1 [Glycine max]	XP_006595483.1	?	0.0025	4.5	[]	4	18
633	Cluster of cytosolic chaperonin [Glycine max] (NP_001237404.1)	NP_001237404.1 [2]	?	0.024	1.8	[]	22	39
633.1	cytosolic chaperonin [Glycine max]	NP_001237404.1	?	0.026	1.8	[]	20	36
638	3-isopropylmalate dehydratase large subunit, chloroplastic [Glycine max]	XP_003545044.1 (+1)	55 kDa	0.015	1.8	[]	23	42
653	Cluster of DEAD-box ATP-dependent RNA helicase 3, chloroplastic [Glycine max] (XP_003521635.1)	XP_003521635.1 [3]	84 kDa	0.024	1.8	[]	22	39
683	Cluster of SKP1-like protein 1A isoform X1 [Glycine max] (XP_003517160.1)	XP_003517160.1 [3]	17 kDa	0.0033	2.2	[]	20	43
690.1	topless-related protein 1 isoform X1 [Glycine max]	XP_014634634.1 (+1)	125 kDa	0.035	2.2	[]	9	20
721	Cluster of probable aldo-keto reductase 1 [Glycine max] (NP_001236007.1)	NP_001236007.1 [6]	?	0.015	1.8	[]	23	42
748.2	epimerase family protein SDR39U1 homolog, chloroplastic isoform X1 [Glycine max]	XP_003540960.1 (+2)	38 kDa	0.023	3	[]	5	15
759.3	carbonic anhydrase 2 [Glycine max]	XP_006585949.1	28 kDa	0.035	1.8	[]	20	35
770	Cluster of gamma carbonic anhydrase 1, mitochondrial [Glycine max] (XP_003523810.1)	XP_003523810.1 [2]	30 kDa	0.032	1.8	[]	19	34
798.3	protein EXPORTIN 1A isoform X2 [Glycine max]	XP_006573826.1	123 kDa	0.017	INF	[]	0	6
803	Cluster of 60S ribosomal protein L37-3 [Glycine max] (XP_003543640.1)	XP_003543640.1 [3]	11 kDa	0.0027	2.7	[]	11	30
816	protein disulfide isomerase-like 1-4 [Glycine max]	XP_003538207.1	65 kDa	0.037	1.7	[]	21	36
853	Cluster of translocase of chloroplast 159, chloroplastic-like [Glycine max] (XP_003524230.1)	XP_003524230.1 [2]	133 kDa	0.029	1.9	[]	15	29
867	Cluster of coatomer subunit delta [Glycine max] (XP_003537859.1)	XP_003537859.1 [3]	58 kDa	0.0098	2.5	[]	10	25
881.2	succinate--CoA ligase [ADP-forming] subunit alpha, mitochondrial [Glycine max]	XP_003548295.1	34 kDa	0.026	1.9	[]	17	32
948	tripeptidyl-peptidase 2 isoform X1 [Glycine max]	XP_006599577.1 (+1)	146 kDa	0.029	2.2	[]	10	22
1013.2	cyclase-like protein 2 [Glycine max]	XP_003555952.1	31 kDa	0.0021	INF	[]	0	9
1029	Cluster of protein translocase subunit SecA, chloroplastic isoform X1 [Glycine max] (XP_006589079.1)	XP_006589079.1 [4]	115 kDa	0.02	2.3	[]	10	23
1057	Cluster of proline-rich protein precursor [Glycine max] (NP_001235098.1)	NP_001235098.1 [2]	13 kDa	0.00017	7	T1S low, T4S high	3	21
1105	Cluster of dihydrolipoyllysine-residue acetyltransferase component 4 of pyruvate dehydrogenase complex, chloroplastic isoform X2 [Glycine max] (XP_003555893.1)	XP_003555893.1 [3]	49 kDa	0.0099	2.3	[]	12	28
1141	PREDICTED: UBP1-associated protein 2B [Glycine max]	XP_006595802.1	?	0.012	4.3	[]	3	13
1164.2	PREDICTED: asparagine synthetase, root [glutamine-hydrolyzing] [Glycine max]	XP_003519256.1	?	0.02	2.8	[]	6	17
1170	probable methionine--tRNA ligase isoform X2 [Glycine max]	XP_006592017.1 (+2)	90 kDa	0.0084	3.2	[]	6	19
1176	Cluster of THO complex subunit 4A [Glycine max] (XP_014620021.1)	XP_014620021.1 [2]	26 kDa	0.024	2.3	[]	9	21
1179	histidine--tRNA ligase, chloroplastic/mitochondrial isoform X1 [Glycine max]	XP_003521406.1 (+1)	56 kDa	0.013	3	[]	6	18
1199	GDP-mannose 4,6 dehydratase 1 [Glycine max]	XP_003517184.1	41 kDa	0.0035	3.5	[]	6	21
1208.2	NADPH--cytochrome P450 reductase [Glycine max]	XP_003522768.1	77 kDa	0.033	INF	[]	0	5
1234.2	ubiquitin-conjugating enzyme E2 variant 1D [Glycine max]	XP_006575294.2	17 kDa	0.012	5.5	[]	2	11
1234.3	ubiquitin-conjugating enzyme E2 variant 1D [Glycine max]	XP_006588855.1	17 kDa	0.0035	11	[]	1	11
1267	cysteine desulfurase, mitochondrial [Glycine max]	XP_003517367.1	50 kDa	0.029	2.7	[]	6	16
1286	probable endo-1,3(4)-beta-glucanase ARB_01444 [Glycine max]	XP_003531857.1	73 kDa	0.035	2.8	[]	5	14
1319	Cluster of alpha-amylase inhibitor/lipid transfer/seed storage family protein precursor [Glycine max] (NP_001235244.1)	NP_001235244.1 [2]	13 kDa	0.0025	5.3	[]	3	16
1333	Cluster of vesicle-fusing ATPase [Glycine max] (XP_003529321.1)	XP_003529321.1 [2]	82 kDa	0.011	3.8	[]	4	15
1338	PREDICTED: cystathionine gamma-synthase 1, chloroplastic [Glycine max]	XP_003552541.1	?	0.00055	INF	[]	0	11
1361	Cluster of ubiquitin fusion degradation protein 1 homolog isoform X1 [Glycine max] (XP_014633832.1)	XP_014633832.1 [3]	35 kDa	0.017	3.5	[]	4	14
1503.2	gamma carbonic anhydrase 1, mitochondrial [Glycine max]	XP_003517218.1	29 kDa	0.0072	6	[]	2	12
1508	pullulanase 1, chloroplastic [Glycine max]	XP_003536283.1 (+1)	106 kDa	0.031	3.7	[]	3	11
1514.2	malonate--CoA ligase [Glycine max]	XP_006583070.2	66 kDa	0.00055	INF	[]	0	11
1522	eukaryotic translation initiation factor 3 subunit G [Glycine max]	XP_003532029.1	32 kDa	0.037	7	[]	1	7
1561	Cluster of serine/threonine-protein phosphatase PP2A catalytic subunit isoform X2 [Glycine max] (XP_003531237.1)	XP_003531237.1 [4]	36 kDa	0.031	3.7	[]	3	11
1562.2	putative 50S ribosomal protein L21, chloroplastic [Glycine max]	NP_001239706.1	23 kDa	0.033	INF	[]	0	5
1602	xanthoxin dehydrogenase [Glycine max]	XP_006591160.1	29 kDa	0.031	3.7	[]	3	11
1603	nifU-like protein 4, mitochondrial [Glycine max]	XP_003556549.1	29 kDa	0.035	4.5	[]	2	9
1613	titin isoform X3 [Glycine max]	XP_006589100.1 (+2)	101 kDa	0.012	5.5	[]	2	11
1639.2	protein SGT1 homolog [Glycine max]	XP_003548149.1	40 kDa	0.033	INF	[]	0	5
1682	Cluster of proteasome activator subunit 4 [Glycine max] (XP_006586180.1)	XP_006586180.1 [2]	204 kDa	0.017	INF	[]	0	6
1695	ribosomal protein S12 (chloroplast) [Glycine max]	YP_538788.1	14 kDa	0.021	8	[]	1	8
1748	actin-related protein 4 [Glycine max]	XP_003529017.1	49 kDa	0.035	4.5	[]	2	9
1772	glutamyl-tRNA(Gln) amidotransferase subunit A, chloroplastic/mitochondrial [Glycine max]	XP_003532109.1	58 kDa	0.0084	INF	[]	0	7
1812	Cluster of PREDICTED: probable pectate lyase 8 [Glycine max] (XP_003555714.3)	XP_003555714.3 [2]	?	0.033	INF	[]	0	5
1824	4-diphosphocytidyl-2-C-methyl-D-erythritol kinase, chloroplastic/chromoplastic [Glycine max]	XP_003543330.1	44 kDa	0.037	7	[]	1	7
1890	probable linoleate 9S-lipoxygenase 5 [Glycine max]	XP_003536076.1	98 kDa	0.033	INF	[]	0	5
1898	Cluster of phospholipase A-2-activating protein [Glycine max] (XP_003541081.1)	XP_003541081.1 [2]	84 kDa	0.021	5	[]	2	10
1940	geraniol 8-hydroxylase [Glycine max]	XP_003550885.1	58 kDa	0.037	7	[]	1	7
1985	integrin-linked protein kinase 1 [Glycine max]	XP_003529466.1	48 kDa	0.033	INF	[]	0	5
2055	calcium-dependent protein kinase 2 [Glycine max]	XP_006600312.1	60 kDa	0.037	7	[]	1	7
2075	Cluster of probable inactive purple acid phosphatase 1 isoform X1 [Glycine max] (XP_014626556.1)	XP_014626556.1 [3]	69 kDa	< 0.00010	INF	T1S low, T4S high	0	16
2105.1	geranylgeranyl pyrophosphate synthase, chloroplastic [Glycine max]	XP_003547995.1	40 kDa	0.033	INF	[]	0	5
2123	RNA recognition motif-containing protein [Glycine max]	NP_001237108.1	20 kDa	0.033	INF	[]	0	5
2129	lysM domain-containing GPI-anchored protein 1 [Glycine max]	XP_003523446.1	43 kDa	0.0011	INF	[]	0	10
2134	protein TSS [Glycine max]	XP_006583230.1	203 kDa	0.017	INF	[]	0	6
2182	probable carotenoid cleavage dioxygenase 4, chloroplastic [Glycine max]	XP_003516508.1	65 kDa	0.033	INF	[]	0	5
2197	PREDICTED: probable S-sulfocysteine synthase, chloroplastic [Glycine max]	XP_003554061.1	?	0.0042	INF	[]	0	8
2214	scopoletin glucosyltransferase [Glycine max]	XP_003518713.1	54 kDa	0.033	INF	[]	0	5

## Sheet: T1S vs T7S
#	Identified Proteins (3518/3553)	Accession Number	Molecular Weight	Fisher's Exact Test (p-value): *(p < 0.00048)	Fold Change by Category	Quantitative Profile	T1S	T7S
1	ribulose-1,5-bisphosphate carboxylase/oxygenase large subunit (chloroplast) [Glycine max]	YP_538747.1	53 kDa	< 0.00010	1.1	T1S low, T7S high	5949	6659
8	Cluster of glycine dehydrogenase (decarboxylating), mitochondrial [Glycine max] (XP_003550270.1)	XP_003550270.1 [6]	115 kDa	0.00026	1.3	T1S low, T7S high	606	762
9	Cluster of glyceraldehyde-3-phosphate dehydrogenase A subunit [Glycine max] (NP_001238484.1)	NP_001238484.1 [3]	?	0.00022	1.3	T1S low, T7S high	540	688
9.2	PREDICTED: glyceraldehyde-3-phosphate dehydrogenase A, chloroplastic [Glycine max]	XP_003548805.1	?	< 0.00010	1.3	T1S low, T7S high	482	642
11	Cluster of chlorophyll a/b-binding protein [Glycine max] (NP_001235283.1)	NP_001235283.1 [5]	?	0.0063	1.2	[]	650	773
15	Cluster of transketolase, chloroplastic [Glycine max] (XP_003536788.1)	XP_003536788.1 [2]	80 kDa	0.0096	1.2	[]	549	655
29.3	ruBisCO large subunit-binding protein subunit beta, chloroplastic [Glycine max]	XP_006574985.1	66 kDa	0.018	INF	[]	0	6
31.3	PREDICTED: elongation factor Tu, chloroplastic [Glycine max]	XP_003526993.1	?	0.047	1.2	[]	311	369
54	Cluster of S-adenosylmethionine synthase [Glycine max] (XP_003546552.1)	XP_003546552.1 [5]	43 kDa	0.0047	1.3	[]	241	314
60	Cluster of tubulin alpha-3 chain [Glycine max] (XP_003524707.1)	XP_003524707.1 [9]	50 kDa	0.026	1.2	[]	234	290
87	Cluster of cell division cycle protein 48 homolog [Glycine max] (XP_003521403.1)	XP_003521403.1 [3]	90 kDa	0.016	1.3	[]	162	212
96	Cluster of clathrin heavy chain [Glycine max] (NP_001236999.1)	NP_001236999.1 [5]	193 kDa	0.017	1.3	[]	130	174
110	Cluster of 26S proteasome regulatory subunit 6A homolog [Glycine max] (XP_006606532.1)	XP_006606532.1 [10]	47 kDa	0.022	1.3	[]	148	193
113	glycine--tRNA ligase, mitochondrial 1 [Glycine max]	XP_003532335.1	81 kDa	0.016	1.3	[]	128	172
115	chlorophyll a-b binding protein 6A, chloroplastic [Glycine max]	XP_006599410.2	27 kDa	0.033	1.3	[]	145	186
136.2	lectin DB58 [Glycine max]	XP_003535870.1	30 kDa	0.00031	INF	T1S low, T7S high	0	12
137	Cluster of PREDICTED: LOW QUALITY PROTEIN: UDP-D-apiose/UDP-D-xylose synthase 2 [Glycine max] (XP_006592299.2)	XP_006592299.2 [3]	?	0.02	1.4	[]	109	148
137.3	UDP-D-apiose/UDP-D-xylose synthase 2 [Glycine max]	XP_003540213.1	43 kDa	0.028	1.4	[]	69	98
144.3	NADP-dependent malic enzyme [Glycine max]	XP_003546557.1	71 kDa	0.0012	INF	[]	0	10
150	adenosylhomocysteinase-like [Glycine max]	NP_001304442.1 (+1)	53 kDa	0.039	1.2	[]	215	264
152	Cluster of HSP90 superfamily protein isoform X1 [Glycine max] (XP_006601356.1)	XP_006601356.1 [4]	93 kDa	0.02	1.3	[]	127	169
152.2	endoplasmin homolog isoform X1 [Glycine max]	XP_003545030.1 (+1)	94 kDa	0.019	1.3	[]	118	159
199.4	trifunctional UDP-glucose 4,6-dehydratase/UDP-4-keto-6-deoxy-D-glucose 3,5-epimerase/UDP-4-keto-L-rhamnose-reductase RHM1 [Glycine max]	XP_006602243.1	74 kDa	0.018	INF	[]	0	6
209.2	PREDICTED: auxin-binding protein ABP19a-like [Glycine max]	XP_003547722.1	?	< 0.00010	1.9	T1S low, T7S high	57	110
217.4	heat shock 70 kDa protein 14 isoform X1 [Glycine max]	XP_003531683.1 (+1)	94 kDa	0.04	1.7	[]	23	39
226	Cluster of 2-oxoglutarate dehydrogenase, mitochondrial [Glycine max] (XP_006603028.1)	XP_006603028.1 [2]	116 kDa	0.042	1.4	[]	72	99
235	Cluster of aconitate hydratase, cytoplasmic [Glycine max] (XP_003543388.1)	XP_003543388.1 [3]	107 kDa	0.035	1.3	[]	117	153
255	Cluster of trigger factor-like protein TIG, Chloroplastic [Glycine max] (XP_003544759.1)	XP_003544759.1 [2]	61 kDa	0.011	1.5	[]	64	97
256.2	aquaporin PIP2-7 [Glycine max]	XP_003521392.1	31 kDa	0.038	1.6	[]	33	52
266.5	14-3-3 protein SGF14p [Glycine max]	NP_001304370.1	30 kDa	0.033	2.4	[]	8	19
272	Cluster of polyadenylate-binding protein RBP45 isoform X1 [Glycine max] (XP_003542872.1)	XP_003542872.1 [5]	45 kDa	0.011	1.5	[]	59	91
284	50S ribosomal protein L1, chloroplastic [Glycine max]	XP_003534390.1 (+1)	38 kDa	< 0.00010	2.4	T1S low, T7S high	35	84
289	KS-type dehydrin SLTI629 [Glycine max]	NP_001236605.1	?	0.0073	1.7	[]	45	75
327	protoporphyrinogen oxidase 1, chloroplastic [Glycine max]	XP_003536005.1	59 kDa	0.041	1.4	[]	61	86
335.3	patellin-3 [Glycine max]	XP_003526897.3	63 kDa	0.033	2.4	[]	8	19
335.4	patellin-3 [Glycine max]	XP_003522462.1	62 kDa	0.019	2.7	[]	7	19
353.2	UDP-glucose 6-dehydrogenase 4-like [Glycine max]	NP_001304614.1 (+1)	?	0.016	2.2	[]	12	27
370	Cluster of carbamoyl-phosphate synthase large chain, chloroplastic [Glycine max] (XP_003542003.2)	XP_003542003.2 [2]	127 kDa	0.044	1.8	[]	18	32
379	soyasaponin III rhamnosyltransferase [Glycine max]	NP_001240857.1	54 kDa	0.049	1.4	[]	52	74
394	Cluster of glutamate decarboxylase [Glycine max] (XP_003548319.1)	XP_003548319.1 [2]	56 kDa	0.018	1.5	[]	62	92
415.2	60S ribosomal protein L13a-4 [Glycine max]	XP_006586250.1	24 kDa	0.0044	2	[]	25	50
431	Cluster of magnesium-protoporphyrin IX monomethyl ester [oxidative] cyclase, chloroplastic [Glycine max] (XP_003521093.1)	XP_003521093.1 [2]	49 kDa	0.038	1.5	[]	37	57
442	Cluster of linoleate 13S-lipoxygenase 2-1, chloroplastic [Glycine max] (XP_003537948.1)	XP_003537948.1 [2]	104 kDa	0.0063	1.8	[]	31	57
462	Cluster of protochlorophyllide reductase, chloroplastic [Glycine max] (XP_003540452.1)	XP_003540452.1 [2]	43 kDa	0.045	1.5	[]	45	66
463	DNA-damage-repair/toleration protein DRT100-like precursor [Glycine max]	NP_001240925.1	40 kDa	0.04	1.6	[]	34	53
487	Cluster of coatomer subunit gamma [Glycine max] (XP_003522954.1)	XP_003522954.1 [3]	99 kDa	0.011	1.8	[]	26	48
503	succinate dehydrogenase [ubiquinone] flavoprotein subunit 1, mitochondrial [Glycine max]	XP_003537582.1	69 kDa	0.024	1.7	[]	29	49
539	NADH dehydrogenase subunit 7 (chloroplast) [Glycine max]	YP_538812.1	46 kDa	0.0013	2.1	[]	27	57
567	photosystem I reaction center subunit psaK, chloroplastic [Glycine max]	XP_003533844.1 (+1)	13 kDa	< 0.00010	3.2	T1S low, T7S high	18	57
570	Cluster of PREDICTED: aspartate-semialdehyde dehydrogenase [Glycine max] (XP_003525219.1)	XP_003525219.1 [2]	?	0.005	2.2	[]	17	38
571	Cluster of NADH dehydrogenase [ubiquinone] iron-sulfur protein 1, mitochondrial [Glycine max] (XP_003538388.1)	XP_003538388.1 [2]	81 kDa	0.0016	2.2	[]	24	52
596.2	GTP-binding protein SAR1A [Glycine max]	XP_003536048.1 (+1)	22 kDa	0.009	INF	[]	0	7
638	3-isopropylmalate dehydratase large subunit, chloroplastic [Glycine max]	XP_003545044.1 (+1)	55 kDa	0.014	1.9	[]	23	43
653	Cluster of DEAD-box ATP-dependent RNA helicase 3, chloroplastic [Glycine max] (XP_003521635.1)	XP_003521635.1 [3]	84 kDa	0.0097	2	[]	22	43
656	fatty acid hydroperoxide lyase, chloroplastic [Glycine max]	XP_003540282.1	53 kDa	0.022	1.8	[]	22	40
683	Cluster of SKP1-like protein 1A isoform X1 [Glycine max] (XP_003517160.1)	XP_003517160.1 [3]	17 kDa	0.018	1.9	[]	20	38
690	Cluster of topless-related protein 1 isoform X1 [Glycine max] (XP_014634634.1)	XP_014634634.1 [10]	125 kDa	0.048	1.8	[]	16	29
803	Cluster of 60S ribosomal protein L37-3 [Glycine max] (XP_003543640.1)	XP_003543640.1 [3]	11 kDa	0.0047	2.6	[]	11	29
825.2	importin subunit beta-1 [Glycine max]	XP_003525330.1	96 kDa	0.037	1.7	[]	22	38
853	Cluster of translocase of chloroplast 159, chloroplastic-like [Glycine max] (XP_003524230.1)	XP_003524230.1 [2]	133 kDa	0.018	2.1	[]	15	31
859	15-cis-phytoene desaturase, chloroplastic/chromoplastic [Glycine max]	XP_003538537.1	63 kDa	0.011	2.1	[]	16	34
864	probable bifunctional methylthioribulose-1-phosphate dehydratase/enolase-phosphatase E1 [Glycine max]	XP_003540469.1	57 kDa	0.031	2.1	[]	12	25
877	pyruvate dehydrogenase E1 component subunit beta-3, chloroplastic [Glycine max]	XP_003531155.1	44 kDa	0.044	1.8	[]	18	32
926	Cluster of plastidial pyruvate kinase 2 [Glycine max] (XP_003536439.1)	XP_003536439.1 [3]	64 kDa	0.029	2	[]	14	28
937.2	40S ribosomal protein S17 [Glycine max]	XP_003519130.1 (+1)	16 kDa	0.0016	3.8	[]	6	23
948	tripeptidyl-peptidase 2 isoform X1 [Glycine max]	XP_006599577.1 (+1)	146 kDa	0.016	2.4	[]	10	24
970	Cluster of subtilisin-like protease SBT1.6 [Glycine max] (XP_003540860.1)	XP_003540860.1 [2]	82 kDa	0.0063	2.8	[]	9	25
979	Cluster of UDP-glucuronic acid decarboxylase 2 [Glycine max] (XP_003536125.1)	XP_003536125.1 [3]	48 kDa	0.031	1.9	[]	17	32
1018	D-3-phosphoglycerate dehydrogenase 2, chloroplastic [Glycine max]	XP_003529507.1	66 kDa	0.034	1.8	[]	18	33
1032.2	anthranilate synthase alpha subunit 1, chloroplastic [Glycine max]	XP_006601954.1	65 kDa	0.0046	INF	[]	0	8
1047	NAD-dependent malic enzyme 59 kDa isoform, mitochondrial [Glycine max]	XP_003528871.1	67 kDa	0.04	2.4	[]	7	17
1057	Cluster of proline-rich protein precursor [Glycine max] (NP_001235098.1)	NP_001235098.1 [2]	13 kDa	0.0017	5.7	[]	3	17
1061	argininosuccinate lyase, chloroplastic isoform X1 [Glycine max]	XP_003522764.1 (+1)	57 kDa	0.027	2.2	[]	11	24
1063	Cluster of PREDICTED: zinc finger BED domain-containing protein DAYSLEEPER-like [Glycine max] (XP_014621068.1)	XP_014621068.1 [4]	?	0.028	2.3	[]	9	21
1091.2	calcium-transporting ATPase 4, plasma membrane-type [Glycine max]	XP_003535887.1	114 kDa	0.046	3	[]	4	12
1105	Cluster of dihydrolipoyllysine-residue acetyltransferase component 4 of pyruvate dehydrogenase complex, chloroplastic isoform X2 [Glycine max] (XP_003555893.1)	XP_003555893.1 [3]	49 kDa	0.0082	2.4	[]	12	29
1111	adenosylhomocysteinase [Glycine max]	XP_003538528.1	53 kDa	0.041	1.3	[]	94	125
1141	PREDICTED: UBP1-associated protein 2B [Glycine max]	XP_006595802.1	?	0.021	4	[]	3	12
1170	probable methionine--tRNA ligase isoform X2 [Glycine max]	XP_006592017.1 (+2)	90 kDa	0.048	2.5	[]	6	15
1176	Cluster of THO complex subunit 4A [Glycine max] (XP_014620021.1)	XP_014620021.1 [2]	26 kDa	0.039	2.2	[]	9	20
1179	histidine--tRNA ligase, chloroplastic/mitochondrial isoform X1 [Glycine max]	XP_003521406.1 (+1)	56 kDa	0.015	3	[]	6	18
1208.2	NADPH--cytochrome P450 reductase [Glycine max]	XP_003522768.1	77 kDa	0.0023	INF	[]	0	9
1226	photosystem I chlorophyll a/b-binding protein 5, chloroplastic [Glycine max]	XP_003528272.2	31 kDa	0.022	2.8	[]	6	17
1243	succinate dehydrogenase [ubiquinone] iron-sulfur subunit 2, mitochondrial [Glycine max]	XP_003553891.1	31 kDa	0.04	2.4	[]	7	17
1319	Cluster of alpha-amylase inhibitor/lipid transfer/seed storage family protein precursor [Glycine max] (NP_001235244.1)	NP_001235244.1 [2]	13 kDa	0.021	4	[]	3	12
1338	PREDICTED: cystathionine gamma-synthase 1, chloroplastic [Glycine max]	XP_003552541.1	?	< 0.00010	INF	T1S low, T7S high	0	15
1361	Cluster of ubiquitin fusion degradation protein 1 homolog isoform X1 [Glycine max] (XP_014633832.1)	XP_014633832.1 [3]	35 kDa	0.012	3.8	[]	4	15
1373	Cluster of diphosphomevalonate decarboxylase MVD2, peroxisomal [Glycine max] (XP_003555870.1)	XP_003555870.1 [2]	46 kDa	0.011	3.4	[]	5	17
1387	omega-3 fatty acid desaturase [Glycine max]	NP_001238609.1 (+1)	51 kDa	0.012	3.8	[]	4	15
1430	protein KINESIN LIGHT CHAIN-RELATED 1 [Glycine max]	XP_003530449.1	63 kDa	0.021	4	[]	3	12
1477	dihydrolipoyllysine-residue acetyltransferase component 1 of pyruvate dehydrogenase complex, mitochondrial [Glycine max]	XP_003556288.1	68 kDa	0.038	2.8	[]	5	14
1527	Cluster of protein transport protein Sec24-like At4g32640 [Glycine max] (XP_003555218.1)	XP_003555218.1 [2]	118 kDa	0.021	4	[]	3	12
1561.1	serine/threonine-protein phosphatase PP2A catalytic subunit isoform X2 [Glycine max]	XP_003531237.1 (+1)	36 kDa	0.038	4.5	[]	2	9
1616	KH domain-containing protein HEN4 [Glycine max]	XP_014627270.1	58 kDa	0.03	3.2	[]	4	13
1640	Cluster of aminoacyl tRNA synthase complex-interacting multifunctional protein 1 [Glycine max] (XP_003526802.1)	XP_003526802.1 [2]	42 kDa	0.023	8	[]	1	8
1640.1	aminoacyl tRNA synthase complex-interacting multifunctional protein 1 [Glycine max]	XP_003526802.1	42 kDa	0.04	7	[]	1	7
1682	Cluster of proteasome activator subunit 4 [Glycine max] (XP_006586180.1)	XP_006586180.1 [2]	204 kDa	0.034	INF	[]	0	5
1720	Cluster of dihydrolipoyllysine-residue acetyltransferase component 5 of pyruvate dehydrogenase complex, chloroplastic [Glycine max] (XP_003556204.1)	XP_003556204.1 [2]	48 kDa	0.048	2.5	[]	6	15
1761	costars family protein [Glycine max]	XP_003529267.1 (+1)	10 kDa	0.023	8	[]	1	8
1777	mitochondrial Rho GTPase 1 [Glycine max]	XP_003556505.1	72 kDa	0.007	10	[]	1	10
1812	Cluster of PREDICTED: probable pectate lyase 8 [Glycine max] (XP_003555714.3)	XP_003555714.3 [2]	?	0.034	INF	[]	0	5
1824	4-diphosphocytidyl-2-C-methyl-D-erythritol kinase, chloroplastic/chromoplastic [Glycine max]	XP_003543330.1	44 kDa	0.04	7	[]	1	7
1841	Cluster of magnesium chelatase subunit [Glycine max] (NP_001237903.1)	NP_001237903.1 [2]	?	0.023	8	[]	1	8
1859	beta-ketoacyl-acyl carrier protein synthase III [Glycine max]	NP_001237735.1 (+1)	42 kDa	0.034	INF	[]	0	5
1890	probable linoleate 9S-lipoxygenase 5 [Glycine max]	XP_003536076.1	98 kDa	0.034	INF	[]	0	5
1900	Cluster of transcription initiation factor TFIID subunit 15b isoform X2 [Glycine max] (XP_006602073.1)	XP_006602073.1 [2]	50 kDa	0.04	7	[]	1	7
1917.2	phosphatidylinositol 3,4,5-trisphosphate 3-phosphatase and protein-tyrosine-phosphatase PTEN2A [Glycine max]	XP_006589637.1	69 kDa	0.034	INF	[]	0	5
1934	pyruvate kinase 1, cytosolic isoform X1 [Glycine max]	XP_003556287.1	58 kDa	0.047	1.9	[]	13	25
2075	Cluster of probable inactive purple acid phosphatase 1 isoform X1 [Glycine max] (XP_014626556.1)	XP_014626556.1 [3]	69 kDa	0.00016	INF	T1S low, T7S high	0	13
2120	multiprotein-bridging factor 1a [Glycine max]	XP_003527342.1	16 kDa	0.018	INF	[]	0	6
2129	lysM domain-containing GPI-anchored protein 1 [Glycine max]	XP_003523446.1	43 kDa	0.0012	INF	[]	0	10
2197	PREDICTED: probable S-sulfocysteine synthase, chloroplastic [Glycine max]	XP_003554061.1	?	0.0046	INF	[]	0	8
2256	chaperone protein dnaJ A6, chloroplastic [Glycine max]	XP_014621799.1	41 kDa	0.034	INF	[]	0	5

## Sheet: T2 vs T5
#	Identified Proteins (3060/3077)	Accession Number	Molecular Weight	Fisher's Exact Test (p-value): *(p < 0.00028)	Fold Change by Category	Quantitative Profile	T2	T5
2	ribulose bisphosphate carboxylase small chain 1, chloroplastic [Glycine max]	NP_001235314.1 (+2)	20 kDa	< 0.00010	1.3	T2 low, T5 high	1203	1512
7	Cluster of glycine dehydrogenase (decarboxylating), mitochondrial [Glycine max] (XP_003544533.1)	XP_003544533.1 [4]	115 kDa	0.013	1.2	[]	728	845
9	Cluster of glyceraldehyde-3-phosphate dehydrogenase A subunit [Glycine max] (NP_001238484.1)	NP_001238484.1 [3]	?	0.0023	1.2	[]	668	803
9.2	PREDICTED: glyceraldehyde-3-phosphate dehydrogenase A, chloroplastic [Glycine max]	XP_003548805.1	?	0.00081	1.2	[]	596	735
36	Cluster of PREDICTED: triosephosphate isomerase, cytosolic [Glycine max] (XP_003547334.1)	XP_003547334.1 [2]	?	0.042	1.2	[]	351	413
58	Cluster of S-adenosylmethionine synthase [Glycine max] (XP_003546552.1)	XP_003546552.1 [7]	43 kDa	0.026	1.2	[]	213	265
83	Cluster of elongation factor 1-alpha [Glycine max] (NP_001237425.1)	NP_001237425.1 [4]	?	0.00019	1.5	T2 low, T5 high	145	220
97.2	ketol-acid reductoisomerase, chloroplastic [Glycine max]	XP_003540396.1	63 kDa	0.041	1.3	[]	130	166
97.3	ketol-acid reductoisomerase, chloroplastic-like [Glycine max]	NP_001276286.1	?	0.034	1.3	[]	126	163
117	Cluster of soyasapogenol B glucuronide galactosyltransferase-like [Glycine max] (XP_003546674.1)	XP_003546674.1 [4]	56 kDa	0.011	1.4	[]	118	162
146	soyasaponin III rhamnosyltransferase [Glycine max]	NP_001240857.1	54 kDa	0.015	1.4	[]	117	159
181	Cluster of isoflavone reductase homolog 2 [Glycine max] (NP_001237637.1)	NP_001237637.1 [2]	34 kDa	< 0.00010	3.1	T2 low, T5 high	49	154
213.2	PREDICTED: auxin-binding protein ABP19a-like [Glycine max]	XP_003547722.1	?	0.0046	1.6	[]	63	100
289	photosystem I reaction center subunit psaK, chloroplastic [Glycine max]	XP_003533844.1 (+1)	13 kDa	0.011	1.7	[]	39	65
291	50S ribosomal protein L1, chloroplastic [Glycine max]	XP_003534390.1 (+1)	38 kDa	< 0.00010	3.3	T2 low, T5 high	15	49
339	PREDICTED: peptidyl-prolyl cis-trans isomerase 1-like [Glycine max]	XP_014619912.1	?	0.046	1.3	[]	90	119
340	kunitz family trypsin and protease inhibitor protein precursor [Glycine max]	NP_001237751.1	24 kDa	0.013	1.6	[]	49	77
357	Cluster of PREDICTED: multicystatin [Glycine max] (XP_014622135.1)	XP_014622135.1 [2]	?	0.0006	2.1	[]	33	68
380	polyphenol oxidase A1, chloroplastic [Glycine max]	XP_006594327.2	70 kDa	0.00011	2.4	T2 low, T5 high	28	66
387	ferredoxin-A [Glycine max]	XP_003540156.3	15 kDa	0.002	2.1	[]	24	51
389	40S ribosomal protein S3 [Glycine max]	NP_001239621.1 (+2)	26 kDa	0.04	1.6	[]	31	49
390	PREDICTED: UDP-glucose flavonoid 3-O-glucosyltransferase 7-like [Glycine max]	XP_003548656.1	?	0.0065	1.7	[]	38	66
408	Cluster of isopentenyl-diphosphate Delta-isomerase I [Glycine max] (XP_003534511.1)	XP_003534511.1 [2]	34 kDa	0.031	1.7	[]	27	45
415	subtilisin-like protease Glyma18g48580 isoform X1 [Glycine max]	XP_006595826.2	84 kDa	< 0.00010	2.9	T2 low, T5 high	18	53
423	Cluster of subtilisin-like protease Glyma18g48580 [Glycine max] (XP_006602868.1)	XP_006602868.1 [3]	86 kDa	0.042	1.5	[]	40	60
431	isoflavone reductase-like protein [Glycine max]	XP_006581203.1	34 kDa	0.027	1.6	[]	39	61
449.2	PREDICTED: fumarylacetoacetase-like [Glycine max]	XP_014623505.1	?	0.023	1.9	[]	20	37
516	Cluster of kunitz-type trypsin inhibitor KTI1-like [Glycine max] (XP_003532236.1)	XP_003532236.1 [2]	23 kDa	0.042	1.6	[]	28	45
527	superoxide dismutase [Cu-Zn], chloroplastic [Glycine max]	XP_003538169.1	21 kDa	< 0.00010	2.5	T2 low, T5 high	28	70
693	Cluster of ribosomal protein L11 family protein [Glycine max] (NP_001240945.1)	NP_001240945.1 [3]	18 kDa	0.039	1.8	[]	20	35
698.2	ectonucleotide pyrophosphatase/phosphodiesterase family member 3-like [Glycine max]	NP_001304578.1	?	0.017	INF	[]	0	6
728	PREDICTED: acid phosphatase 1 [Glycine max]	XP_003529064.1	?	0.0043	3.8	[]	5	19
743	Cluster of 50S ribosomal protein L5, chloroplastic-like [Glycine max] (NP_001276281.1)	NP_001276281.1 [2]	29 kDa	0.026	2.2	[]	11	24
808	Cluster of isoamylase 3, chloroplastic isoform X1 [Glycine max] (XP_003527894.1)	XP_003527894.1 [3]	87 kDa	0.047	1.8	[]	16	29
858	26S proteasome regulatory subunit 4 homolog A [Glycine max]	XP_003521331.1 (+2)	50 kDa	0.046	2.2	[]	8	18
915	Cluster of peptide methionine sulfoxide reductase B5 [Glycine max] (XP_003545754.1)	XP_003545754.1 [2]	22 kDa	< 0.00010	6.5	T2 low, T5 high	4	26
915.1	peptide methionine sulfoxide reductase B5 [Glycine max]	XP_003545754.1	22 kDa	0.00037	5.5	[]	4	22
975.2	PREDICTED: lipid transfer protein EARLI 1-like [Glycine max]	XP_003526352.1	?	0.034	INF	[]	0	5
990	succinate dehydrogenase [ubiquinone] iron-sulfur subunit 2, mitochondrial [Glycine max]	XP_003553891.1	31 kDa	0.046	2.2	[]	8	18
1024	Cluster of 50S ribosomal protein L18, chloroplastic [Glycine max] (XP_003546534.1)	XP_003546534.1 [2]	18 kDa	0.00061	14	[]	1	14
1075	PLAT domain-containing protein 3 [Glycine max]	XP_003525059.1	21 kDa	0.012	2.9	[]	7	20
1083	40S ribosomal protein S17 [Glycine max]	NP_001237664.1 (+1)	16 kDa	0.012	3.8	[]	4	15
1125	Cluster of 50S ribosomal protein L4, chloroplastic [Glycine max] (XP_003521064.1)	XP_003521064.1 [2]	34 kDa	0.0011	13	[]	1	13
1203	UDP-glycosyltransferase 79A6 [Glycine max]	NP_001275524.1	52 kDa	0.0045	INF	[]	0	8
1261	uridine 5'-monophosphate synthase-like [Glycine max]	NP_001276198.1 (+1)	?	0.00047	8.5	[]	2	17
1273	omega-amidase, chloroplastic [Glycine max]	XP_003526043.1	39 kDa	0.00015	INF	T2 low, T5 high	0	13
1350	stress-induced protein H4 [Glycine max]	NP_001236055.1	17 kDa	0.0012	INF	[]	0	10
1426	stress-induced protein SAM22 [Glycine max]	NP_001236038.1 (+1)	17 kDa	0.0088	INF	[]	0	7
1442	Cluster of cationic peroxidase 1 [Glycine max] (XP_003552299.1)	XP_003552299.1 [2]	34 kDa	0.00061	14	[]	1	14
1475	PREDICTED: stellacyanin-like [Glycine max]	XP_003550819.1	?	0.022	8	[]	1	8
1500	Cluster of 40S ribosomal protein S7 [Glycine max] (XP_006587502.1)	XP_006587502.1 [2]	22 kDa	0.037	4.5	[]	2	9
1503	UDP-glycosyltransferase 74G1 [Glycine max]	XP_003548080.2	54 kDa	0.022	5	[]	2	10
1579	protein PELPK1 [Glycine max]	XP_003544499.1	39 kDa	0.033	3.7	[]	3	11
1612	heparanase-like protein 3 [Glycine max]	XP_014617520.1	59 kDa	0.022	8	[]	1	8
1626	chaperone protein dnaJ A6, chloroplastic isoform X1 [Glycine max]	XP_003531344.1 (+1)	47 kDa	0.031	2.2	[]	10	22
1656	calreticulin-3 [Glycine max]	XP_003534500.1 (+1)	50 kDa	0.034	INF	[]	0	5
1702	phospholipase A1-Igamma2, chloroplastic isoform X1 [Glycine max]	XP_006576919.2 (+1)	56 kDa	0.034	INF	[]	0	5
1743	chaperone protein dnaJ A6, chloroplastic [Glycine max]	XP_006591500.1	47 kDa	0.00019	7	T2 low, T5 high	3	21
1754	protein CHLORORESPIRATORY REDUCTION 7, chloroplastic [Glycine max]	XP_003554915.1	17 kDa	0.034	INF	[]	0	5
1755	mitochondrial import inner membrane translocase subunit TIM10 [Glycine max]	XP_003519681.1 (+2)	10 kDa	0.034	INF	[]	0	5
1827	probable splicing factor 3A subunit 1 [Glycine max]	XP_014617307.1	89 kDa	0.0045	INF	[]	0	8
2026	BSP domain-containing protien precursor [Glycine max]	NP_001235031.1	25 kDa	0.017	INF	[]	0	6

## Sheet: T2 vs T6
#	Identified Proteins (3060/3077)	Accession Number	Molecular Weight	Fisher's Exact Test (p-value): *(p < 0.00093)	Fold Change by Category	Quantitative Profile	T2	T6
2	ribulose bisphosphate carboxylase small chain 1, chloroplastic [Glycine max]	NP_001235314.1 (+2)	20 kDa	< 0.00010	1.4	T2 low, T6 high	1203	1654
3	Cluster of linoleate 9S-lipoxygenase-4 [Glycine max] (NP_001238692.1)	NP_001238692.1 [5]	?	< 0.00010	1.2	T2 low, T6 high	1298	1616
4.1	ribulose bisphosphate carboxylase/oxygenase activase, chloroplastic-like [Glycine max]	NP_001240245.1	49 kDa	0.028	1.2	[]	952	1109
7	Cluster of glycine dehydrogenase (decarboxylating), mitochondrial [Glycine max] (XP_003544533.1)	XP_003544533.1 [4]	115 kDa	< 0.00010	1.3	T2 low, T6 high	728	943
9	Cluster of glyceraldehyde-3-phosphate dehydrogenase A subunit [Glycine max] (NP_001238484.1)	NP_001238484.1 [3]	?	< 0.00010	1.8	T2 low, T6 high	668	1214
9.2	PREDICTED: glyceraldehyde-3-phosphate dehydrogenase A, chloroplastic [Glycine max]	XP_003548805.1	?	< 0.00010	1.9	T2 low, T6 high	596	1156
10.2	glutamine synthetase precursor [Glycine max]	NP_001237784.1	?	0.035	1.2	[]	397	481
23	Cluster of catalase [Glycine max] (NP_001240021.1)	NP_001240021.1 [4]	57 kDa	0.039	1.2	[]	407	491
26	Cluster of PREDICTED: gamma-glutamyl hydrolase isoform X1 [Glycine max] (XP_006593481.1)	XP_006593481.1 [2]	?	0.026	1.2	[]	373	458
26.2	gamma-glutamyl hydrolase precursor [Glycine max]	NP_001235549.1	?	0.0053	1.3	[]	287	376
36	Cluster of PREDICTED: triosephosphate isomerase, cytosolic [Glycine max] (XP_003547334.1)	XP_003547334.1 [2]	?	0.0078	1.3	[]	351	447
36.2	triosephosphate isomerase isoform X1 [Glycine max]	XP_006593480.2	27 kDa	0.048	1.2	[]	284	348
37	Cluster of serine glyoxylate aminotransferase 3 isoform X1 [Glycine max] (XP_006584642.1)	XP_006584642.1 [3]	44 kDa	0.032	1.2	[]	284	353
58	Cluster of S-adenosylmethionine synthase [Glycine max] (XP_003546552.1)	XP_003546552.1 [7]	43 kDa	0.001	1.4	[]	213	301
61.1	3'-hydroxy-N-methyl-(S)-coclaurine 4'-O-methyltransferase-like [Glycine max]	NP_001243073.1	42 kDa	0.035	1.3	[]	183	235
75	Cluster of adenosylhomocysteinase-like [Glycine max] (NP_001304442.1)	NP_001304442.1 [3]	53 kDa	0.017	1.3	[]	210	274
83	Cluster of elongation factor 1-alpha [Glycine max] (NP_001237425.1)	NP_001237425.1 [4]	?	< 0.00010	1.7	T2 low, T6 high	145	251
97.3	ketol-acid reductoisomerase, chloroplastic-like [Glycine max]	NP_001276286.1	?	0.049	1.3	[]	126	165
116	Cluster of chlorophyll a-b binding protein, chloroplastic [Glycine max] (XP_003528751.1)	XP_003528751.1 [3]	29 kDa	0.011	1.4	[]	149	205
117	Cluster of soyasapogenol B glucuronide galactosyltransferase-like [Glycine max] (XP_003546674.1)	XP_003546674.1 [4]	56 kDa	< 0.00010	1.7	T2 low, T6 high	118	196
124	lipoxygenase-9 [Glycine max]	NP_001237323.1	?	0.027	1.3	[]	239	303
146	soyasaponin III rhamnosyltransferase [Glycine max]	NP_001240857.1	54 kDa	0.002	1.5	[]	117	177
181	Cluster of isoflavone reductase homolog 2 [Glycine max] (NP_001237637.1)	NP_001237637.1 [2]	34 kDa	< 0.00010	3.5	T2 low, T6 high	49	172
213.2	PREDICTED: auxin-binding protein ABP19a-like [Glycine max]	XP_003547722.1	?	< 0.00010	2.3	T2 low, T6 high	63	148
282	protoporphyrinogen oxidase 1, chloroplastic [Glycine max]	XP_003536005.1	59 kDa	0.0058	1.7	[]	54	90
283	Cluster of polyadenylate-binding protein RBP45 isoform X1 [Glycine max] (XP_003542872.1)	XP_003542872.1 [4]	45 kDa	0.023	1.6	[]	44	70
289	photosystem I reaction center subunit psaK, chloroplastic [Glycine max]	XP_003533844.1 (+1)	13 kDa	< 0.00010	2.8	T2 low, T6 high	39	109
291	50S ribosomal protein L1, chloroplastic [Glycine max]	XP_003534390.1 (+1)	38 kDa	< 0.00010	4.4	T2 low, T6 high	15	66
337	Cluster of linoleate 13S-lipoxygenase 2-1, chloroplastic [Glycine max] (XP_003539375.1)	XP_003539375.1 [2]	104 kDa	0.012	1.7	[]	46	76
348.2	linoleate 9S-lipoxygenase [Glycine max]	XP_014634584.1	97 kDa	0.0013	1.9	[]	47	87
357	Cluster of PREDICTED: multicystatin [Glycine max] (XP_014622135.1)	XP_014622135.1 [2]	?	0.00013	2.3	T2 low, T6 high	33	75
367	ribosomal protein S3 (chloroplast) [Glycine max]	YP_538803.1 (+1)	25 kDa	0.021	1.7	[]	33	56
380	polyphenol oxidase A1, chloroplastic [Glycine max]	XP_006594327.2	70 kDa	< 0.00010	2.5	T2 low, T6 high	28	71
387	ferredoxin-A [Glycine max]	XP_003540156.3	15 kDa	< 0.00010	2.9	T2 low, T6 high	24	70
389	40S ribosomal protein S3 [Glycine max]	NP_001239621.1 (+2)	26 kDa	0.0014	2.1	[]	31	64
390	PREDICTED: UDP-glucose flavonoid 3-O-glucosyltransferase 7-like [Glycine max]	XP_003548656.1	?	0.0024	1.9	[]	38	72
408	Cluster of isopentenyl-diphosphate Delta-isomerase I [Glycine max] (XP_003534511.1)	XP_003534511.1 [2]	34 kDa	0.0045	2	[]	27	54
415	subtilisin-like protease Glyma18g48580 isoform X1 [Glycine max]	XP_006595826.2	84 kDa	0.003	2.3	[]	18	42
419	KS-type dehydrin SLTI629 [Glycine max]	NP_001236605.1	?	< 0.00010	4.1	T2 low, T6 high	9	37
449.2	PREDICTED: fumarylacetoacetase-like [Glycine max]	XP_014623505.1	?	0.05	1.8	[]	20	35
482.2	iron-superoxide dismutase [Glycine max]	NP_001237901.1	?	0.034	1.9	[]	16	31
486	probable carboxylesterase 2 [Glycine max]	XP_003518851.1	43 kDa	0.049	1.7	[]	26	43
506	hydroxyphenylpyruvate reductase-like [Glycine max]	NP_001304467.1	?	0.012	1.9	[]	26	49
508	Cluster of proline-rich protein precursor [Glycine max] (NP_001235098.1)	NP_001235098.1 [2]	13 kDa	< 0.00010	19	T2 low, T6 high	6	114
516	Cluster of kunitz-type trypsin inhibitor KTI1-like [Glycine max] (XP_003532236.1)	XP_003532236.1 [2]	23 kDa	0.023	1.8	[]	28	49
527	superoxide dismutase [Cu-Zn], chloroplastic [Glycine max]	XP_003538169.1	21 kDa	0.00027	2.3	T2 low, T6 high	28	65
536	Cluster of D-3-phosphoglycerate dehydrogenase 2, chloroplastic [Glycine max] (XP_003529507.1)	XP_003529507.1 [2]	66 kDa	0.038	1.6	[]	32	52
558	15-cis-phytoene desaturase, chloroplastic/chromoplastic [Glycine max]	XP_003538537.1	63 kDa	0.039	1.7	[]	26	44
599	Cluster of bifunctional monothiol glutaredoxin-S16, chloroplastic [Glycine max] (XP_003520429.1)	XP_003520429.1 [2]	32 kDa	0.03	2	[]	15	30
605	succinate dehydrogenase [ubiquinone] flavoprotein subunit 1, mitochondrial [Glycine max]	XP_003537582.1	69 kDa	0.033	1.8	[]	21	38
697	ATPase ARSA1 [Glycine max]	XP_003556239.1 (+2)	44 kDa	0.027	1.9	[]	19	36
698.2	ectonucleotide pyrophosphatase/phosphodiesterase family member 3-like [Glycine max]	NP_001304578.1	?	0.0099	INF	[]	0	7
728	PREDICTED: acid phosphatase 1 [Glycine max]	XP_003529064.1	?	0.0034	4	[]	5	20
743	Cluster of 50S ribosomal protein L5, chloroplastic-like [Glycine max] (NP_001276281.1)	NP_001276281.1 [2]	29 kDa	0.00018	3.5	T2 low, T6 high	11	38
768	Cluster of DEAD-box ATP-dependent RNA helicase 3, chloroplastic [Glycine max] (XP_003521635.1)	XP_003521635.1 [2]	84 kDa	0.042	2	[]	13	26
806	UDP-glucosyl transferase 73B2 [Glycine max]	XP_003518710.1	53 kDa	0.036	2	[]	14	28
839	PREDICTED: 30S Ribosomal protein S1 isoform X1 [Glycine max]	XP_003553029.3	?	0.028	2.3	[]	10	23
858	26S proteasome regulatory subunit 4 homolog A [Glycine max]	XP_003521331.1 (+2)	50 kDa	0.0012	3.5	[]	8	28
877.3	probable aldo-keto reductase 1 [Glycine max]	NP_001236007.1	?	0.0051	INF	[]	0	8
897	linoleate 9S-lipoxygenase 1 [Glycine max]	XP_003528382.1	98 kDa	0.0049	1.9	[]	30	58
915	Cluster of peptide methionine sulfoxide reductase B5 [Glycine max] (XP_003545754.1)	XP_003545754.1 [2]	22 kDa	< 0.00010	6.5	T2 low, T6 high	4	26
917	malonyl-CoA:isoflavone 7-O-glucoside-6''-O-malonyltransferase [Glycine max]	NP_001237760.1	52 kDa	0.038	2.2	[]	10	22
975.2	PREDICTED: lipid transfer protein EARLI 1-like [Glycine max]	XP_003526352.1	?	< 0.00010	INF	T2 low, T6 high	0	29
1024	Cluster of 50S ribosomal protein L18, chloroplastic [Glycine max] (XP_003546534.1)	XP_003546534.1 [2]	18 kDa	< 0.00010	19	T2 low, T6 high	1	19
1038	multiple organellar RNA editing factor 9-like [Glycine max]	NP_001240266.1	25 kDa	0.039	2.4	[]	8	19
1069	indole-3-glycerol phosphate synthase, chloroplastic [Glycine max]	XP_003519406.1	43 kDa	0.0083	3.6	[]	5	18
1075	PLAT domain-containing protein 3 [Glycine max]	XP_003525059.1	21 kDa	0.022	2.7	[]	7	19
1080.2	membrane steroid-binding protein 1 [Glycine max]	XP_003548200.1	24 kDa	0.034	3.2	[]	4	13
1083	40S ribosomal protein S17 [Glycine max]	NP_001237664.1 (+1)	16 kDa	0.0022	4.8	[]	4	19
1100	Cluster of PREDICTED: glucan endo-1,3-beta-glucosidase [Glycine max] (XP_003540349.1)	XP_003540349.1 [2]	?	0.037	2.7	[]	6	16
1100.2	glucan endo-1,3-beta-glucosidase-like [Glycine max]	XP_003537741.1	37 kDa	0.037	INF	[]	0	5
1125	Cluster of 50S ribosomal protein L4, chloroplastic [Glycine max] (XP_003521064.1)	XP_003521064.1 [2]	34 kDa	0.00012	17	T2 low, T6 high	1	17
1162	Cluster of PREDICTED: 1,2-dihydroxy-3-keto-5-methylthiopentene dioxygenase 2 [Glycine max] (XP_003536510.1)	XP_003536510.1 [2]	?	0.0057	5	[]	3	15
1203	UDP-glycosyltransferase 79A6 [Glycine max]	NP_001275524.1	52 kDa	0.00036	INF	T2 low, T6 high	0	12
1261	uridine 5'-monophosphate synthase-like [Glycine max]	NP_001276198.1 (+1)	?	0.0054	6.5	[]	2	13
1273	omega-amidase, chloroplastic [Glycine max]	XP_003526043.1	39 kDa	< 0.00010	INF	T2 low, T6 high	0	15
1314	glutathione hydrolase 1 [Glycine max]	XP_003552129.1	67 kDa	0.0093	4.7	[]	3	14
1337	probable carotenoid cleavage dioxygenase 4, chloroplastic [Glycine max]	XP_003516508.1	65 kDa	0.029	3	[]	5	15
1350	stress-induced protein H4 [Glycine max]	NP_001236055.1	17 kDa	< 0.00010	INF	T2 low, T6 high	0	19
1425.3	polyphenol oxidase A1, chloroplastic [Glycine max]	XP_003541548.2	70 kDa	0.0099	INF	[]	0	7
1426	stress-induced protein SAM22 [Glycine max]	NP_001236038.1 (+1)	17 kDa	< 0.00010	INF	T2 low, T6 high	0	21
1428	probable endo-1,3(4)-beta-glucanase ARB_01444 [Glycine max]	XP_003531857.1	73 kDa	0.034	3.2	[]	4	13
1442	Cluster of cationic peroxidase 1 [Glycine max] (XP_003552299.1)	XP_003552299.1 [2]	34 kDa	0.0044	11	[]	1	11
1445	beta-amyrin 24-hydroxylase [Glycine max]	NP_001236154.1	?	0.0091	6	[]	2	12
1475	PREDICTED: stellacyanin-like [Glycine max]	XP_003550819.1	?	0.0079	10	[]	1	10
1500	Cluster of 40S ribosomal protein S7 [Glycine max] (XP_006587502.1)	XP_006587502.1 [2]	22 kDa	0.025	5	[]	2	10
1503	UDP-glycosyltransferase 74G1 [Glycine max]	XP_003548080.2	54 kDa	0.042	4.5	[]	2	9
1517	Cluster of ATP-dependent Clp protease proteolytic subunit 3, chloroplastic [Glycine max] (XP_003518640.1)	XP_003518640.1 [2]	35 kDa	0.043	7	[]	1	7
1517.2	ATP-dependent Clp protease proteolytic subunit 3, chloroplastic [Glycine max]	XP_003552706.1	35 kDa	0.0099	INF	[]	0	7
1551	glutathione S-transferase GST 23 [Glycine max]	NP_001236903.1	?	0.043	7	[]	1	7
1624	probable aldehyde dehydrogenase isoform X1 [Glycine max]	XP_003549664.1 (+1)	61 kDa	0.0014	INF	[]	0	10
1629	PREDICTED: syntaxin-112-like isoform X2 [Glycine max]	XP_003517224.1	?	0.037	INF	[]	0	5
1647	Cluster of ABC transporter F family member 1 [Glycine max] (XP_003543452.1)	XP_003543452.1 [2]	66 kDa	0.025	8	[]	1	8
1656	calreticulin-3 [Glycine max]	XP_003534500.1 (+1)	50 kDa	0.0051	INF	[]	0	8
1674	probable glucan 1,3-alpha-glucosidase [Glycine max]	XP_003523210.1	104 kDa	0.043	7	[]	1	7
1702	phospholipase A1-Igamma2, chloroplastic isoform X1 [Glycine max]	XP_006576919.2 (+1)	56 kDa	0.0099	INF	[]	0	7
1725	chloroplastic import inner membrane translocase subunit TIM22-2 [Glycine max]	XP_003519612.1 (+1)	25 kDa	0.0099	INF	[]	0	7
1740	50S ribosomal protein L22, chloroplastic [Glycine max]	NP_001304472.1	?	0.0051	INF	[]	0	8
1743	chaperone protein dnaJ A6, chloroplastic [Glycine max]	XP_006591500.1	47 kDa	0.0021	5.7	[]	3	17
1783	rhodanese-like domain-containing protein 11, chloroplastic [Glycine max]	XP_003526989.1	32 kDa	0.019	INF	[]	0	6
1825	Cluster of 50S ribosomal protein L6, chloroplastic [Glycine max] (XP_003548187.1)	XP_003548187.1 [2]	25 kDa	0.0099	INF	[]	0	7
1846	Cluster of glutamine--tRNA ligase [Glycine max] (XP_003536678.1)	XP_003536678.1 [2]	90 kDa	0.0051	INF	[]	0	8
1846.2	LOW QUALITY PROTEIN: glutamine--tRNA ligase [Glycine max]	XP_014628294.1	90 kDa	0.0051	INF	[]	0	8
1977	aquaporin PIP2-10 [Glycine max]	NP_001240039.1	30 kDa	0.033	2.3	[]	9	21
2026	BSP domain-containing protien precursor [Glycine max]	NP_001235031.1	25 kDa	0.0026	INF	[]	0	9

## Sheet: T2 vs T8
#	Identified Proteins (3060/3077)	Accession Number	Molecular Weight	Fisher's Exact Test (p-value): *(p < 0.00089)	Fold Change by Category	Quantitative Profile	T2	T8
1	ribulose-1,5-bisphosphate carboxylase/oxygenase large subunit (chloroplast) [Glycine max]	YP_538747.1	53 kDa	0.037	1.1	[]	7771	8484
2	ribulose bisphosphate carboxylase small chain 1, chloroplastic [Glycine max]	NP_001235314.1 (+2)	20 kDa	< 0.00010	1.3	T2 low, T8 high	1203	1552
3	Cluster of linoleate 9S-lipoxygenase-4 [Glycine max] (NP_001238692.1)	NP_001238692.1 [5]	?	0.003	1.2	[]	1298	1530
7	Cluster of glycine dehydrogenase (decarboxylating), mitochondrial [Glycine max] (XP_003544533.1)	XP_003544533.1 [4]	115 kDa	0.011	1.2	[]	728	868
9	Cluster of glyceraldehyde-3-phosphate dehydrogenase A subunit [Glycine max] (NP_001238484.1)	NP_001238484.1 [3]	?	< 0.00010	1.6	T2 low, T8 high	668	1049
9.2	PREDICTED: glyceraldehyde-3-phosphate dehydrogenase A, chloroplastic [Glycine max]	XP_003548805.1	?	< 0.00010	1.7	T2 low, T8 high	596	999
10.2	glutamine synthetase precursor [Glycine max]	NP_001237784.1	?	0.03	1.2	[]	397	480
12	Cluster of transketolase, chloroplastic [Glycine max] (XP_003536788.1)	XP_003536788.1 [2]	80 kDa	0.031	1.2	[]	679	796
23.4	catalase-3 [Glycine max]	NP_001235974.1	57 kDa	0.039	1.3	[]	186	236
30.7	probable mediator of RNA polymerase II transcription subunit 37c isoform X2 [Glycine max]	XP_006583723.1	69 kDa	0.00068	INF	T2 low, T8 high	0	11
36	Cluster of PREDICTED: triosephosphate isomerase, cytosolic [Glycine max] (XP_003547334.1)	XP_003547334.1 [2]	?	0.035	1.2	[]	351	426
58	Cluster of S-adenosylmethionine synthase [Glycine max] (XP_003546552.1)	XP_003546552.1 [7]	43 kDa	0.036	1.3	[]	213	268
61.1	3'-hydroxy-N-methyl-(S)-coclaurine 4'-O-methyltransferase-like [Glycine max]	NP_001243073.1	42 kDa	0.027	1.3	[]	183	236
75	Cluster of adenosylhomocysteinase-like [Glycine max] (NP_001304442.1)	NP_001304442.1 [3]	53 kDa	0.038	1.3	[]	210	264
83	Cluster of elongation factor 1-alpha [Glycine max] (NP_001237425.1)	NP_001237425.1 [4]	?	0.0014	1.5	[]	145	213
116	Cluster of chlorophyll a-b binding protein, chloroplastic [Glycine max] (XP_003528751.1)	XP_003528751.1 [3]	29 kDa	0.048	1.3	[]	149	191
117	Cluster of soyasapogenol B glucuronide galactosyltransferase-like [Glycine max] (XP_003546674.1)	XP_003546674.1 [4]	56 kDa	0.015	1.4	[]	118	164
181	Cluster of isoflavone reductase homolog 2 [Glycine max] (NP_001237637.1)	NP_001237637.1 [2]	34 kDa	< 0.00010	3.6	T2 low, T8 high	49	174
181.1	isoflavone reductase homolog 2 [Glycine max]	NP_001237637.1	34 kDa	< 0.00010	3.6	T2 low, T8 high	49	174
187	Cluster of pyrophosphate-energized vacuolar membrane proton pump [Glycine max] (XP_003542656.1)	XP_003542656.1 [6]	80 kDa	0.04	1.4	[]	85	117
209	cysteine proteinase 15A [Glycine max]	XP_003545051.1	40 kDa	0.021	1.5	[]	51	79
213.2	PREDICTED: auxin-binding protein ABP19a-like [Glycine max]	XP_003547722.1	?	0.00057	1.8	T2 low, T8 high	63	112
271.2	protochlorophyllide reductase, chloroplastic [Glycine max]	XP_003527261.1	43 kDa	0.0019	3.8	[]	6	23
282	protoporphyrinogen oxidase 1, chloroplastic [Glycine max]	XP_003536005.1	59 kDa	0.041	1.5	[]	54	79
283	Cluster of polyadenylate-binding protein RBP45 isoform X1 [Glycine max] (XP_003542872.1)	XP_003542872.1 [4]	45 kDa	0.0048	1.8	[]	44	77
289	photosystem I reaction center subunit psaK, chloroplastic [Glycine max]	XP_003533844.1 (+1)	13 kDa	< 0.00010	2.2	T2 low, T8 high	39	86
291	50S ribosomal protein L1, chloroplastic [Glycine max]	XP_003534390.1 (+1)	38 kDa	< 0.00010	4.9	T2 low, T8 high	15	73
321	Cluster of carbamoyl-phosphate synthase large chain, chloroplastic [Glycine max] (XP_003542003.2)	XP_003542003.2 [2]	127 kDa	0.037	1.7	[]	23	40
321.1	carbamoyl-phosphate synthase large chain, chloroplastic [Glycine max]	XP_003542003.2	127 kDa	0.027	1.8	[]	22	40
348.2	linoleate 9S-lipoxygenase [Glycine max]	XP_014634584.1	97 kDa	0.003	1.8	[]	47	83
357	Cluster of PREDICTED: multicystatin [Glycine max] (XP_014622135.1)	XP_014622135.1 [2]	?	0.0036	1.9	[]	33	63
373	putative plastocyanin [Glycine max]	NP_001238695.1	17 kDa	0.029	1.4	[]	98	135
380	polyphenol oxidase A1, chloroplastic [Glycine max]	XP_006594327.2	70 kDa	0.00013	2.4	T2 low, T8 high	28	67
387	ferredoxin-A [Glycine max]	XP_003540156.3	15 kDa	< 0.00010	3.7	T2 low, T8 high	24	89
389	40S ribosomal protein S3 [Glycine max]	NP_001239621.1 (+2)	26 kDa	0.00039	2.2	T2 low, T8 high	31	68
390	PREDICTED: UDP-glucose flavonoid 3-O-glucosyltransferase 7-like [Glycine max]	XP_003548656.1	?	0.041	1.6	[]	38	59
408	Cluster of isopentenyl-diphosphate Delta-isomerase I [Glycine max] (XP_003534511.1)	XP_003534511.1 [2]	34 kDa	< 0.00010	2.5	T2 low, T8 high	27	68
408.1	isopentenyl-diphosphate Delta-isomerase I [Glycine max]	XP_003534511.1	34 kDa	< 0.00010	2.5	T2 low, T8 high	27	68
415	subtilisin-like protease Glyma18g48580 isoform X1 [Glycine max]	XP_006595826.2	84 kDa	0.002	2.4	[]	18	43
419	KS-type dehydrin SLTI629 [Glycine max]	NP_001236605.1	?	< 0.00010	6	T2 low, T8 high	9	54
480.3	PREDICTED: probable S-sulfocysteine synthase, chloroplastic [Glycine max]	XP_003554061.1	?	< 0.00010	INF	T2 low, T8 high	0	14
506	hydroxyphenylpyruvate reductase-like [Glycine max]	NP_001304467.1	?	0.018	1.8	[]	26	47
508	Cluster of proline-rich protein precursor [Glycine max] (NP_001235098.1)	NP_001235098.1 [2]	13 kDa	< 0.00010	6.3	T2 low, T8 high	6	38
527	superoxide dismutase [Cu-Zn], chloroplastic [Glycine max]	XP_003538169.1	21 kDa	0.00018	2.4	T2 low, T8 high	28	66
536.1	D-3-phosphoglycerate dehydrogenase 2, chloroplastic [Glycine max]	XP_003529507.1	66 kDa	0.039	1.6	[]	30	49
599	Cluster of bifunctional monothiol glutaredoxin-S16, chloroplastic [Glycine max] (XP_003520429.1)	XP_003520429.1 [2]	32 kDa	0.038	1.9	[]	15	29
599.2	PREDICTED: bifunctional monothiol glutaredoxin-S16, chloroplastic-like [Glycine max]	XP_003516960.1	?	0.031	2.2	[]	11	24
601	ribonuclease 2 [Glycine max]	XP_003528806.1	30 kDa	0.043	2.1	[]	11	23
605	succinate dehydrogenase [ubiquinone] flavoprotein subunit 1, mitochondrial [Glycine max]	XP_003537582.1	69 kDa	0.031	1.8	[]	21	38
607	PREDICTED: aspartate-semialdehyde dehydrogenase [Glycine max]	XP_003525219.1	?	0.011	2	[]	21	42
697	ATPase ARSA1 [Glycine max]	XP_003556239.1 (+2)	44 kDa	0.034	1.8	[]	19	35
722	glutathione S-transferase L3 [Glycine max]	NP_001304567.1	27 kDa	0.047	1.8	[]	20	35
728	PREDICTED: acid phosphatase 1 [Glycine max]	XP_003529064.1	?	0.002	4.2	[]	5	21
743	Cluster of 50S ribosomal protein L5, chloroplastic-like [Glycine max] (NP_001276281.1)	NP_001276281.1 [2]	29 kDa	0.0027	2.8	[]	11	31
760	NAD(P)H-quinone oxidoreductase subunit N, chloroplastic [Glycine max]	XP_003553172.1 (+1)	26 kDa	0.03	2.1	[]	13	27
784	20 kDa chaperonin, chloroplastic [Glycine max]	XP_006593958.1	26 kDa	0.046	1.7	[]	26	43
798	peroxisomal 3-ketoacyl-CoA thiolase [Glycine max]	NP_001238475.1 (+1)	49 kDa	0.032	1.9	[]	16	31
880	ATPase subunit 8 (mitochondrion) [Glycine max]	YP_007516931.1	18 kDa	0.042	2.8	[]	5	14
915	Cluster of peptide methionine sulfoxide reductase B5 [Glycine max] (XP_003545754.1)	XP_003545754.1 [2]	22 kDa	< 0.00010	6.2	T2 low, T8 high	4	25
948.3	carbonic anhydrase 2 [Glycine max]	XP_006585949.1	28 kDa	0.029	2	[]	15	30
975.2	PREDICTED: lipid transfer protein EARLI 1-like [Glycine max]	XP_003526352.1	?	0.00018	INF	T2 low, T8 high	0	13
985	Cluster of eukaryotic translation initiation factor [Glycine max] (XP_006575314.1)	XP_006575314.1 [2]	86 kDa	0.016	2.6	[]	9	23
1024	Cluster of 50S ribosomal protein L18, chloroplastic [Glycine max] (XP_003546534.1)	XP_003546534.1 [2]	18 kDa	0.00072	14	T2 low, T8 high	1	14
1083	40S ribosomal protein S17 [Glycine max]	NP_001237664.1 (+1)	16 kDa	0.0033	4.5	[]	4	18
1100	Cluster of PREDICTED: glucan endo-1,3-beta-glucosidase [Glycine max] (XP_003540349.1)	XP_003540349.1 [2]	?	0.025	2.8	[]	6	17
1125	Cluster of 50S ribosomal protein L4, chloroplastic [Glycine max] (XP_003521064.1)	XP_003521064.1 [2]	34 kDa	0.0013	13	[]	1	13
1162	Cluster of PREDICTED: 1,2-dihydroxy-3-keto-5-methylthiopentene dioxygenase 2 [Glycine max] (XP_003536510.1)	XP_003536510.1 [2]	?	0.037	3.7	[]	3	11
1203	UDP-glycosyltransferase 79A6 [Glycine max]	NP_001275524.1	52 kDa	0.0096	INF	[]	0	7
1231	protein disulfide isomerase-like 1-4 [Glycine max]	XP_003538207.1	65 kDa	0.043	1.9	[]	16	30
1248.2	peroxisomal and mitochondrial division factor 2 [Glycine max]	XP_003545158.1	35 kDa	0.042	7	[]	1	7
1261	uridine 5'-monophosphate synthase-like [Glycine max]	NP_001276198.1 (+1)	?	0.025	5	[]	2	10
1273	omega-amidase, chloroplastic [Glycine max]	XP_003526043.1	39 kDa	0.00018	INF	T2 low, T8 high	0	13
1309	Cluster of PREDICTED: zinc finger BED domain-containing protein DAYSLEEPER-like [Glycine max] (XP_014621068.1)	XP_014621068.1 [2]	?	0.042	2.8	[]	5	14
1350	stress-induced protein H4 [Glycine max]	NP_001236055.1	17 kDa	< 0.00010	INF	T2 low, T8 high	0	21
1355	methionine S-methyltransferase isoform X2 [Glycine max]	XP_006598777.1 (+1)	121 kDa	0.037	3.7	[]	3	11
1369	anthocyanidin reductase [Glycine max]	XP_003554760.1	38 kDa	0.037	3.7	[]	3	11
1425.3	polyphenol oxidase A1, chloroplastic [Glycine max]	XP_003541548.2	70 kDa	0.0096	INF	[]	0	7
1426	stress-induced protein SAM22 [Glycine max]	NP_001236038.1 (+1)	17 kDa	< 0.00010	INF	T2 low, T8 high	0	18
1442	Cluster of cationic peroxidase 1 [Glycine max] (XP_003552299.1)	XP_003552299.1 [2]	34 kDa	0.014	9	[]	1	9
1461.1	heterogeneous nuclear ribonucleoprotein A3 [Glycine max]	XP_003553735.1	39 kDa	0.042	2.8	[]	5	14
1475	PREDICTED: stellacyanin-like [Glycine max]	XP_003550819.1	?	0.00072	14	T2 low, T8 high	1	14
1500	Cluster of 40S ribosomal protein S7 [Glycine max] (XP_006587502.1)	XP_006587502.1 [2]	22 kDa	0.041	4.5	[]	2	9
1551	glutathione S-transferase GST 23 [Glycine max]	NP_001236903.1	?	0.042	7	[]	1	7
1626	chaperone protein dnaJ A6, chloroplastic isoform X1 [Glycine max]	XP_003531344.1 (+1)	47 kDa	0.027	2.3	[]	10	23
1655	chaperonin CPN60-like 2, mitochondrial [Glycine max]	XP_003531614.1	61 kDa	0.036	2.7	[]	6	16
1702	phospholipase A1-Igamma2, chloroplastic isoform X1 [Glycine max]	XP_006576919.2 (+1)	56 kDa	0.0096	INF	[]	0	7
1725	chloroplastic import inner membrane translocase subunit TIM22-2 [Glycine max]	XP_003519612.1 (+1)	25 kDa	0.019	INF	[]	0	6
1740	50S ribosomal protein L22, chloroplastic [Glycine max]	NP_001304472.1	?	0.019	INF	[]	0	6
1743	chaperone protein dnaJ A6, chloroplastic [Glycine max]	XP_006591500.1	47 kDa	< 0.00010	7.7	T2 low, T8 high	3	23
1749	subtilisin-like protease SBT1.6 [Glycine max]	XP_003540860.1	82 kDa	0.0096	INF	[]	0	7
1761	galactinol--sucrose galactosyltransferase [Glycine max]	XP_003524558.1	84 kDa	0.036	INF	[]	0	5
1794	costars family protein [Glycine max]	XP_003529267.1 (+1)	10 kDa	0.019	INF	[]	0	6
1805	REF/SRPP-like protein At1g67360 isoform X2 [Glycine max]	XP_003551288.1 (+1)	26 kDa	0.0096	INF	[]	0	7
1857	protein transport protein SEC23 [Glycine max]	XP_003552491.1	84 kDa	0.042	7	[]	1	7
1900	PREDICTED: beta-amyrin synthase isoform X1 [Glycine max]	XP_006582958.1	?	0.036	INF	[]	0	5
1963	SAL1 phosphatase [Glycine max]	XP_003531104.1	43 kDa	0.036	INF	[]	0	5
1966	24 kDa seed coat protein precursor [Glycine max]	NP_001235692.1	25 kDa	0.036	INF	[]	0	5
2035.2	UDP-glucuronic acid decarboxylase 1 [Glycine max]	XP_003537209.1 (+1)	48 kDa	0.036	INF	[]	0	5

[truncated: 3 more sheets: T2S vs T5S, T2S vs T6S, T2S vs T8S]
