# Supplementary material for: Soybean Leaf Proteomic Profile Influenced by Rhizobacteria Under Optimal and Salt Stress Conditions
Source: Front Plant Sci. 2022 Mar 24;13:809906. doi: 10.3389/fpls.2022.809906 (PMC8987779; doi:10.3389/fpls.2022.809906)
Supplement: Supplementary file 7 [file Data_Sheet_6.XLSX]

## Sheet: Read_me
	Soybean leaf proteomics
	Blast Data Analysis
	Treatment legend is provided below.
	Treatment	Legend
	T1	Control
	T3	Rhizobium sp. SL42
	T4	Hydrogenophaga sp. SL48
	T7	SL42+SL48
	T1 is the control treatment
	T3 and T4 are inoculated with Rhizobium sp. SL42 and Hydrogenophaga sp. SL48.
	T7 is the co-inoculation treatment with both the strains

## Sheet: T1-1
Nr	Tags	Seq Name	Description	Length	Hits	e-value	sim mean	#GO	GO IDS	GO names	Enzyme codes	Enzyme name	InterPRO IDs	InterPro GO IDs	InterPro GO names
TRUE	INTERPRO, BLASTED, MAPPED, ANNOTATED	NP_001234945.1	hypothetical protein GLYMA_13G167300	212	7	1.42267e-157	96.37	1	C:GO:0016021	C:integral component of membrane			IPR021467 (PFAM); PTHR35550:SF2 (PANTHER); IPR021467 (PANTHER)	no GO terms	no GO terms
TRUE	INTERPRO, BLASTED, MAPPED, ANNOTATED	NP_001234988.1	glyoxylate/hydroxypyruvate reductase HPR3	386	20	0	59.16	6	P:GO:0055114; F:GO:0008465; F:GO:0016618; F:GO:0030267; F:GO:0051287; C:GO:0005829	P:oxidation-reduction process; F:glycerate dehydrogenase activity; F:hydroxypyruvate reductase activity; F:glyoxylate reductase (NADP) activity; F:NAD binding; C:cytosol	EC:1.1.1.79; EC:1.1.1.29; EC:1.1.1.81	Glyoxylate reductase (NADP(+)); Glycerate dehydrogenase; Hydroxypyruvate reductase	IPR006140 (PFAM); G3DSA:3.40.50.720 (GENE3D); G3DSA:3.40.50.720 (GENE3D); IPR006139 (PFAM); PTHR10996:SF242 (PANTHER); PTHR10996 (PANTHER); IPR029752 (PROSITE_PATTERNS); cd05301 (CDD); IPR036291 (SUPERFAMILY); SSF52283 (SUPERFAMILY)	P:GO:0055114; F:GO:0016616; F:GO:0051287	P:oxidation-reduction process; F:oxidoreductase activity, acting on the CH-OH group of donors, NAD or NADP as acceptor; F:NAD binding
TRUE	INTERPRO, BLASTED, MAPPED, ANNOTATED	NP_001234990.1	betaine aldehyde dehydrogenase	503	20	0	73.83	3	P:GO:0055114; F:GO:0019145; F:GO:0033737	P:oxidation-reduction process; F:aminobutyraldehyde dehydrogenase activity; F:1-pyrroline dehydrogenase activity	EC:1.2.1.5; EC:1.2.1.19; EC:1.2.1.3	Aldehyde dehydrogenase (NAD(P)(+)); Aminobutyraldehyde dehydrogenase; Aldehyde dehydrogenase (NAD(+))	IPR016163 (G3DSA:3.40.309.GENE3D); IPR015590 (PFAM); IPR016162 (G3DSA:3.40.605.GENE3D); PTHR43860 (PANTHER); PTHR43860:SF9 (PANTHER); IPR029510 (PROSITE_PATTERNS); IPR016160 (PROSITE_PATTERNS); cd07110 (CDD); IPR016161 (SUPERFAMILY)	P:GO:0055114; F:GO:0016491; F:GO:0016620	P:oxidation-reduction process; F:oxidoreductase activity; F:oxidoreductase activity, acting on the aldehyde or oxo group of donors, NAD or NADP as acceptor
TRUE	INTERPRO, BLASTED, MAPPED, ANNOTATED	NP_001234991.1	60S ribosomal protein L10a	216	11	7.07938e-160	89.73	6	P:GO:0000470; P:GO:0006412; F:GO:0003723; F:GO:0003735; C:GO:0015934; C:GO:0016021	P:maturation of LSU-rRNA; P:translation; F:RNA binding; F:structural constituent of ribosome; C:large ribosomal subunit; C:integral component of membrane			IPR016095 (G3DSA:3.40.50.GENE3D); IPR028364 (PFAM); G3DSA:3.30.190.20 (GENE3D); IPR002143 (PIRSF); PTHR23105:SF126 (PANTHER); PTHR23105 (PANTHER); IPR023673 (PROSITE_PATTERNS); IPR028364 (CDD); IPR023674 (SUPERFAMILY)	P:GO:0006412; F:GO:0003723; F:GO:0003735; C:GO:0015934	P:translation; F:RNA binding; F:structural constituent of ribosome; C:large ribosomal subunit
TRUE	INTERPRO, BLASTED, MAPPED, ANNOTATED	NP_001235009.1	uncharacterized protein LOC100500228	188	3	3.35066e-137	97.7	2	C:GO:0009535; C:GO:0009570	C:chloroplast thylakoid membrane; C:chloroplast stroma			PTHR36352 (PANTHER)	no GO terms	no GO terms
TRUE	INTERPRO, BLASTED, MAPPED, ANNOTATED	NP_001235036.1	zeta class glutathione S-transferase	219	20	1.2702e-164	70.47	6	P:GO:0006559; P:GO:0006749; F:GO:0004364; F:GO:0005515; F:GO:0016034; C:GO:0005737	P:L-phenylalanine catabolic process; P:glutathione metabolic process; F:glutathione transferase activity; F:protein binding; F:maleylacetoacetate isomerase activity; C:cytoplasm	EC:2.5.1.18; EC:5.2.1.2	Glutathione transferase; Maleylacetoacetate isomerase	IPR036249 (G3DSA:3.40.30.GENE3D); G3DSA:1.20.1050.10 (GENE3D); IPR005955 (TIGRFAM); IPR004045 (PFAM); PF13410 (PFAM),SFLDG00358 (SFLD),SFLDS00019 (SFLD); IPR040079 (PANTHER); PTHR42673:SF7 (PANTHER); IPR004045 (PROSITE_PROFILES); IPR010987 (PROSITE_PROFILES); IPR034330 (CDD); IPR034333 (CDD); IPR036282 (SUPERFAMILY); IPR036249 (SUPERFAMILY)	P:GO:0009072; F:GO:0003824; F:GO:0005515; C:GO:0005737	P:aromatic amino acid family metabolic process; F:catalytic activity; F:protein binding; C:cytoplasm
TRUE	INTERPRO, BLASTED, MAPPED, ANNOTATED	NP_001235038.1	photosystem I subunit V	164	6	3.4366e-120	71.06	3	P:GO:0015979; C:GO:0009522; C:GO:0016021	P:photosynthesis; C:photosystem I; C:integral component of membrane			IPR016370 (PIRSF); IPR017494 (TIGRFAM); IPR000549 (PFAM); IPR023618 (G3DSA:1.10.286.GENE3D); PTHR34195 (PANTHER); PTHR34195:SF1 (PANTHER); IPR000549 (PROSITE_PATTERNS)	P:GO:0015979; C:GO:0009522; C:GO:0016020	P:photosynthesis; C:photosystem I; C:membrane
TRUE	INTERPRO, BLASTED, MAPPED, ANNOTATED	NP_001235053.1	hydroquinone glucosyltransferase	476	20	0	70.42	1	F:GO:0008194	F:UDP-glycosyltransferase activity			IPR002213 (PFAM); G3DSA:3.40.50.2000 (GENE3D); G3DSA:3.40.50.2000 (GENE3D); PTHR11926 (PANTHER); cd03784 (CDD); SSF53756 (SUPERFAMILY)	F:GO:0008194	F:UDP-glycosyltransferase activity
TRUE	INTERPRO, BLASTED, ANNOTATED	NP_001235054.1	upstream activation factor subunit UAF30	139	20	7.79958e-101	75.08	1	F:GO:0005515	F:protein binding			IPR036885 (G3DSA:1.10.245.GENE3D); IPR003121 (PFAM); PTHR13844 (PANTHER); PTHR13844:SF8 (PANTHER); cd10567 (CDD); IPR036885 (SUPERFAMILY)	F:GO:0005515	F:protein binding
TRUE	INTERPRO, BLASTED, MAPPED, ANNOTATED	NP_001235055.1	ubiquitin-conjugating enzyme E2-17 kDa	153	20	1.03645e-111	81.15	12	P:GO:0006301; P:GO:0006511; P:GO:0010039; P:GO:0010053; P:GO:0046686; P:GO:0070534; F:GO:0005524; F:GO:0061631; C:GO:0005634; C:GO:0005829; C:GO:0005886; C:GO:0031372	P:postreplication repair; P:ubiquitin-dependent protein catabolic process; P:response to iron ion; P:root epidermal cell differentiation; P:response to cadmium ion; P:protein K63-linked ubiquitination; F:ATP binding; F:ubiquitin conjugating enzyme activity; C:nucleus; C:cytosol; C:plasma membrane; C:UBC13-MMS2 complex	EC:2.3.2.23	E2 ubiquitin-conjugating enzyme	IPR000608 (PFAM); IPR016135 (G3DSA:3.10.110.GENE3D); PTHR24068:SF207 (PANTHER); PTHR24068 (PANTHER); IPR023313 (PROSITE_PATTERNS); IPR000608 (PROSITE_PROFILES); IPR000608 (CDD); IPR016135 (SUPERFAMILY)	no GO terms	no GO terms
TRUE	INTERPRO, BLASTED, MAPPED, ANNOTATED	NP_001235057.1	60S ribosomal protein L35	123	5	7.32394e-82	98.86	5	P:GO:0000463; P:GO:0006412; F:GO:0003729; F:GO:0003735; C:GO:0005840	P:maturation of LSU-rRNA from tricistronic rRNA transcript (SSU-rRNA, 5.8S rRNA, LSU-rRNA); P:translation; F:mRNA binding; F:structural constituent of ribosome; C:ribosome			Coil (COILS); IPR036049 (G3DSA:1.10.287.GENE3D); G3DSA:1.10.20.90 (GENE3D); IPR001854 (PFAM); IPR001854 (TIGRFAM); PTHR45722:SF3 (PANTHER); PTHR45722 (PANTHER); IPR001854 (HAMAP); cd00427 (CDD); IPR036049 (SUPERFAMILY)	P:GO:0006412; F:GO:0003735; C:GO:0005840	P:translation; F:structural constituent of ribosome; C:ribosome
TRUE	INTERPRO, BLASTED, MAPPED, ANNOTATED	NP_001235059.1	50S ribosomal protein L15, chloroplastic	256	7	0	79.65	3	P:GO:0006412; F:GO:0003735; C:GO:0015934	P:translation; F:structural constituent of ribosome; C:large ribosomal subunit			G3DSA:3.100.10.10 (GENE3D); IPR005749 (TIGRFAM); IPR021131 (PFAM); mobidb-lite (MOBIDB_LITE); PTHR12934:SF11 (PANTHER); IPR005749 (PANTHER); IPR001196 (PROSITE_PATTERNS); IPR030878 (HAMAP); IPR036227 (SUPERFAMILY)	P:GO:0006412; F:GO:0003735; C:GO:0005840; C:GO:0015934	P:translation; F:structural constituent of ribosome; C:ribosome; C:large ribosomal subunit
TRUE	INTERPRO, BLASTED, MAPPED, ANNOTATED	NP_001235068.1	probable ribosome biogenesis protein RLP24	164	16	2.43945e-116	81.5	6	P:GO:0000027; P:GO:0006412; P:GO:1902626; F:GO:0003723; F:GO:0003735; C:GO:0016021	P:ribosomal large subunit assembly; P:translation; P:assembly of large subunit precursor of preribosome; F:RNA binding; F:structural constituent of ribosome; C:integral component of membrane			Coil (COILS); IPR000988 (PFAM); IPR038630 (G3DSA:2.30.170.GENE3D); mobidb-lite (MOBIDB_LITE); mobidb-lite (MOBIDB_LITE); IPR000988 (PANTHER); PTHR10792:SF20 (PANTHER); IPR023442 (PROSITE_PATTERNS); IPR000988 (CDD); SSF57716 (SUPERFAMILY)	no GO terms	no GO terms
TRUE	INTERPRO, BLASTED, MAPPED, ANNOTATED	NP_001235072.1	uncharacterized protein LOC100306184	168	2	1.92804e-122	99.4	3	P:GO:0015986; F:GO:0015078; C:GO:0000274	P:ATP synthesis coupled proton transport; F:proton transmembrane transporter activity; C:mitochondrial proton-transporting ATP synthase, stator stalk			Coil (COILS); Coil (COILS); IPR008689 (PIRSF); IPR036228 (G3DSA:1.20.58.GENE3D); IPR008689 (PFAM); PTHR12700:SF15 (PANTHER); IPR008689 (PANTHER); IPR036228 (SUPERFAMILY)	P:GO:0015986; F:GO:0015078; C:GO:0000276	P:ATP synthesis coupled proton transport; F:proton transmembrane transporter activity; C:mitochondrial proton-transporting ATP synthase complex, coupling factor F(o)
TRUE	INTERPRO, BLASTED	NP_001235098.1	alpha-amylase inhibitor/lipid transfer/seed storage family protein precursor	126	20	1.39429e-84	80.8						IPR027923 (PFAM); G3DSA:1.10.110.10 (GENE3D); PTHR31731:SF19 (PANTHER); PTHR31731 (PANTHER); IPR027923 (CDD); IPR036312 (SUPERFAMILY)	no GO terms	no GO terms
TRUE	INTERPRO, BLASTED, MAPPED, ANNOTATED	NP_001235099.1	cell division cycle protein 48 homolog	807	20	0	82.01	12	P:GO:0030433; P:GO:0030970; P:GO:0051228; P:GO:0071712; P:GO:0097352; F:GO:0005524; F:GO:0016887; F:GO:0031593; C:GO:0005634; C:GO:0005829; C:GO:0005886; C:GO:0034098	P:ubiquitin-dependent ERAD pathway; P:retrograde protein transport, ER to cytosol; P:mitotic spindle disassembly; P:ER-associated misfolded protein catabolic process; P:autophagosome maturation; F:ATP binding; F:ATPase activity; F:polyubiquitin modification-dependent protein binding; C:nucleus; C:cytosol; C:plasma membrane; C:VCP-NPL4-UFD1 AAA ATPase complex	EC:3.6.1.3; EC:3.6.1.15	Adenosinetriphosphatase; Nucleoside-triphosphate phosphatase	G3DSA:3.10.330.10 (GENE3D); G3DSA:2.40.40.20 (GENE3D); G3DSA:3.40.50.300 (GENE3D); IPR004201 (PFAM); G3DSA:3.40.50.300 (GENE3D); G3DSA:1.10.8.60 (GENE3D); IPR005938 (TIGRFAM); IPR041569 (PFAM); IPR003338 (PFAM); IPR003959 (PFAM); G3DSA:1.10.8.60 (GENE3D); mobidb-lite (MOBIDB_LITE); mobidb-lite (MOBIDB_LITE); mobidb-lite (MOBIDB_LITE); PTHR23077 (PANTHER); PTHR23077:SF140 (PANTHER); IPR003960 (PRO…	F:GO:0005524; F:GO:0016787; F:GO:0016887	F:ATP binding; F:hydrolase activity; F:ATPase activity
TRUE	INTERPRO, BLASTED, MAPPED, ANNOTATED	NP_001235102.1	60S ribosomal protein L13a-4	206	10	1.88612e-150	87.27	4	P:GO:0017148; F:GO:0003729; F:GO:0003735; C:GO:0015934	P:negative regulation of translation; F:mRNA binding; F:structural constituent of ribosome; C:large ribosomal subunit			IPR036899 (G3DSA:3.90.1180.GENE3D); IPR005755 (TIGRFAM); IPR005822 (PFAM); PTHR11545:SF18 (PANTHER); IPR005822 (PANTHER); IPR023563 (PROSITE_PATTERNS); IPR005822 (HAMAP); IPR005822 (CDD); IPR036899 (SUPERFAMILY)	P:GO:0006412; F:GO:0003735; C:GO:0005840; C:GO:0015934	P:translation; F:structural constituent of ribosome; C:ribosome; C:large ribosomal subunit
TRUE	INTERPRO, BLASTED, MAPPED, ANNOTATED	NP_001235107.1	ferredoxin-thioredoxin reductase, variable chain	153	2	9.26495e-113	93.38	1	P:GO:0015979	P:photosynthesis			G3DSA:2.30.30.50 (GENE3D); IPR004207 (PFAM); PTHR46937:SF4 (PANTHER); PTHR46937 (PANTHER); IPR008990 (SUPERFAMILY)	P:GO:0015979	P:photosynthesis
TRUE	INTERPRO, BLASTED, MAPPED, ANNOTATED	NP_001235116.1	calnexin homolog	546	20	0	69.56	8	P:GO:0006457; P:GO:0030968; F:GO:0005509; F:GO:0030246; F:GO:0051082; C:GO:0005783; C:GO:0005789; C:GO:0016021	P:protein folding; P:endoplasmic reticulum unfolded protein response; F:calcium ion binding; F:carbohydrate binding; F:unfolded protein binding; C:endoplasmic reticulum; C:endoplasmic reticulum membrane; C:integral component of membrane			Coil (COILS); IPR001580 (PRINTS); IPR009033 (G3DSA:2.10.250.GENE3D); G3DSA:2.60.120.200 (GENE3D); IPR001580 (PFAM); mobidb-lite (MOBIDB_LITE); mobidb-lite (MOBIDB_LITE); mobidb-lite (MOBIDB_LITE); mobidb-lite (MOBIDB_LITE); mobidb-lite (MOBIDB_LITE); IPR001580 (PANTHER); PTHR11073:SF30 (PANTHER); IPR018124 (PROSITE_PATTERNS); IPR018124 (PROSITE_PATTERNS); IPR018124 (PROSITE_PATTERNS); IPR013320 (…	P:GO:0006457; F:GO:0005509; F:GO:0005515; F:GO:0051082; C:GO:0005783	P:protein folding; F:calcium ion binding; F:protein binding; F:unfolded protein binding; C:endoplasmic reticulum
TRUE	INTERPRO, BLASTED, MAPPED, ANNOTATED	NP_001235118.1	40S ribosomal protein S12	141	11	8.77351e-101	95.38	3	P:GO:0006412; F:GO:0003735; C:GO:0005840	P:translation; F:structural constituent of ribosome; C:ribosome			IPR000530 (PRINTS); IPR004038 (PFAM); IPR029064 (G3DSA:3.30.1330.GENE3D); PTHR11843:SF17 (PANTHER); IPR000530 (PANTHER); IPR000530 (PROSITE_PATTERNS); IPR029064 (SUPERFAMILY)	P:GO:0006412; F:GO:0003735; C:GO:0005840	P:translation; F:structural constituent of ribosome; C:ribosome
TRUE	INTERPRO, BLASTED, MAPPED, ANNOTATED	NP_001235138.1	2Fe-2S ferredoxin-like superfamily protein	144	19	4.11092e-104	71.75	5	P:GO:0022900; F:GO:0009055; F:GO:0046872; F:GO:0051537; C:GO:0009507	P:electron transport chain; F:electron transfer activity; F:metal ion binding; F:2 iron, 2 sulfur cluster binding; C:chloroplast			IPR010241 (TIGRFAM); IPR001041 (PFAM); IPR012675 (G3DSA:3.10.20.GENE3D); PTHR43112:SF20 (PANTHER); PTHR43112 (PANTHER); IPR001041 (PROSITE_PROFILES); IPR001041 (CDD); IPR036010 (SUPERFAMILY)	P:GO:0022900; F:GO:0009055; F:GO:0051536; F:GO:0051537	P:electron transport chain; F:electron transfer activity; F:iron-sulfur cluster binding; F:2 iron, 2 sulfur cluster binding
TRUE	INTERPRO, BLASTED, MAPPED, ANNOTATED	NP_001235146.1	lambda class glutathione S-transferase	237	20	5.05593e-176	76.1	3	P:GO:0010731; F:GO:0005515; F:GO:0016740	P:protein glutathionylation; F:protein binding; F:transferase activity			IPR036249 (G3DSA:3.40.30.GENE3D); G3DSA:1.20.1050.10 (GENE3D); PF13410 (PFAM); IPR004045 (PFAM); IPR040079 (PANTHER); PTHR44328:SF7 (PANTHER); IPR004045 (PROSITE_PROFILES); IPR010987 (PROSITE_PROFILES); cd03203 (CDD); IPR036282 (SUPERFAMILY); IPR036249 (SUPERFAMILY)	F:GO:0005515	F:protein binding
TRUE	INTERPRO, BLASTED, MAPPED, ANNOTATED	NP_001235153.1	60S acidic ribosomal protein P1	113	9	4.18205e-76	81.72	8	P:GO:0002181; P:GO:0006414; P:GO:0032147; F:GO:0003735; F:GO:0030295; F:GO:0043021; C:GO:0005840; C:GO:0016021	P:cytoplasmic translation; P:translational elongation; P:activation of protein kinase activity; F:structural constituent of ribosome; F:protein kinase activator activity; F:ribonucleoprotein complex binding; C:ribosome; C:integral component of membrane			IPR038716 (G3DSA:1.10.10.GENE3D); PF00428 (PFAM); mobidb-lite (MOBIDB_LITE); mobidb-lite (MOBIDB_LITE); PTHR45696:SF16 (PANTHER); PTHR45696 (PANTHER); IPR027534 (HAMAP); cd05831 (CDD)	P:GO:0006414; F:GO:0003735; C:GO:0005840	P:translational elongation; F:structural constituent of ribosome; C:ribosome
TRUE	INTERPRO, BLASTED, MAPPED, ANNOTATED	NP_001235168.1	CDGSH iron-sulfur domain-containing protein NEET	113	2	4.92884e-80	96.46	2	F:GO:0051537; C:GO:0005741	F:2 iron, 2 sulfur cluster binding; C:mitochondrial outer membrane			IPR018967 (PFAM); IPR042216 (G3DSA:3.40.5.GENE3D); PTHR13680 (PANTHER); PTHR13680:SF5 (PANTHER)	F:GO:0051537; C:GO:0043231	F:2 iron, 2 sulfur cluster binding; C:intracellular membrane-bounded organelle
TRUE	INTERPRO, BLASTED, MAPPED, ANNOTATED	NP_001235189.1	AChain A, LIPOXYGENASE-3	859	20	0	86.87	6	P:GO:0031408; P:GO:0034440; F:GO:0005515; F:GO:0016702; F:GO:0046872; C:GO:0005737	P:oxylipin biosynthetic process; P:lipid oxidation; F:protein binding; F:oxidoreductase activity, acting on single donors with incorporation of molecular oxygen, incorporation of two atoms of oxygen; F:metal ion binding; C:cytoplasm	EC:1.13.11	Acting on single donors with incorporation of molecular oxygen (oxygenases). The oxygen incorporated need not be derived from O(2)	IPR013819 (PRINTS); IPR001246 (PRINTS); IPR027433 (G3DSA:4.10.372.GENE3D); G3DSA:3.10.450.60 (GENE3D); G3DSA:1.20.245.10 (GENE3D); G3DSA:2.60.60.20 (GENE3D); IPR001024 (PFAM); IPR013819 (PFAM); G3DSA:4.10.375.10 (GENE3D); mobidb-lite (MOBIDB_LITE); mobidb-lite (MOBIDB_LITE); IPR000907 (PANTHER); PTHR11771:SF115 (PANTHER); IPR020834 (PROSITE_PATTERNS); IPR020833 (PROSITE_PATTERNS); IPR001024 (PROS…	P:GO:0055114; F:GO:0005515; F:GO:0016491; F:GO:0016702; F:GO:0046872	P:oxidation-reduction process; F:protein binding; F:oxidoreductase activity; F:oxidoreductase activity, acting on single donors with incorporation of molecular oxygen, incorporation of two atoms of oxygen; F:metal ion binding
TRUE	INTERPRO, BLASTED	NP_001235190.1	universal stress protein A-like protein	164	20	1.15182e-118	76.17						IPR006015 (PRINTS); IPR014729 (G3DSA:3.40.50.GENE3D); IPR006016 (PFAM); PTHR46100:SF7 (PANTHER); PTHR46100 (PANTHER); cd00293 (CDD); SSF52402 (SUPERFAMILY)	no GO terms	no GO terms
TRUE	INTERPRO, BLASTED, MAPPED, ANNOTATED	NP_001235194.1	GTP-binding nuclear protein Ran-3	221	20	5.30268e-169	73.13	6	P:GO:0000054; P:GO:0006606; F:GO:0003924; F:GO:0005525; C:GO:0005634; C:GO:0005737	P:ribosomal subunit export from nucleus; P:protein import into nucleus; F:GTPase activity; F:GTP binding; C:nucleus; C:cytoplasm	EC:3.6.1.15	Nucleoside-triphosphate phosphatase	IPR002041 (PRINTS); G3DSA:3.40.50.300 (GENE3D); IPR005225 (TIGRFAM); IPR001806 (PFAM); mobidb-lite (MOBIDB_LITE); PTHR24071:SF19 (PANTHER); IPR002041 (PANTHER); IPR002041 (PROSITE_PROFILES); cd00877 (CDD); IPR027417 (SUPERFAMILY)	P:GO:0006913; F:GO:0003924; F:GO:0005525	P:nucleocytoplasmic transport; F:GTPase activity; F:GTP binding
TRUE	INTERPRO, BLASTED, MAPPED, ANNOTATED	NP_001235206.1	uncharacterized protein LOC100499729	167	6	5.1352e-121	98.68	2	P:GO:0015979; C:GO:0009522	P:photosynthesis; C:photosystem I			IPR008796 (PFAM); G3DSA:4.10.1190.10 (GENE3D); PTHR36814 (PANTHER)	P:GO:0015979; C:GO:0009522	P:photosynthesis; C:photosystem I
TRUE	INTERPRO, BLASTED, MAPPED, ANNOTATED	NP_001235212.1	cytochrome c	113	5	8.83608e-83	95.48	7	P:GO:0006122; P:GO:0006123; F:GO:0009055; F:GO:0020037; F:GO:0046872; C:GO:0005758; C:GO:0070469	P:mitochondrial electron transport, ubiquinol to cytochrome c; P:mitochondrial electron transport, cytochrome c to oxygen; F:electron transfer activity; F:heme binding; F:metal ion binding; C:mitochondrial intermembrane space; C:respirasome			IPR002327 (PRINTS); IPR036909 (G3DSA:1.10.760.GENE3D); IPR009056 (PFAM); IPR002327 (PANTHER); PTHR11961:SF33 (PANTHER); IPR009056 (PROSITE_PROFILES); IPR036909 (SUPERFAMILY)	F:GO:0009055; F:GO:0020037	F:electron transfer activity; F:heme binding
TRUE	INTERPRO, BLASTED, MAPPED, ANNOTATED	NP_001235219.1	chalcone isomerase	218	20	1.32597e-158	86.32	4	P:GO:0009813; F:GO:0003677; F:GO:0045430; C:GO:0005694	P:flavonoid biosynthetic process; F:DNA binding; F:chalcone isomerase activity; C:chromosome	EC:5.5.1.6	Chalcone isomerase	IPR016088 (G3DSA:3.50.70.GENE3D); IPR016087 (PFAM); IPR016089 (G3DSA:1.10.890.GENE3D); PTHR28039:SF10 (PANTHER); PTHR28039 (PANTHER); IPR036298 (SUPERFAMILY)	F:GO:0016872	F:intramolecular lyase activity
TRUE	INTERPRO, BLASTED, ANNOTATED	NP_001235290.1	upstream activation factor subunit UAF30	148	20	1.78232e-107	73.94	1	F:GO:0005515	F:protein binding			IPR003121 (PFAM); IPR036885 (G3DSA:1.10.245.GENE3D); PTHR13844:SF8 (PANTHER); PTHR13844 (PANTHER); cd10567 (CDD); IPR036885 (SUPERFAMILY)	F:GO:0005515	F:protein binding
TRUE	INTERPRO, BLASTED, MAPPED, ANNOTATED	NP_001235297.1	putative prefoldin subunit	129	3	2.28002e-91	99.22	5	P:GO:0006457; F:GO:0044183; F:GO:0051082; C:GO:0005737; C:GO:0016272	P:protein folding; F:protein folding chaperone; F:unfolded protein binding; C:cytoplasm; C:prefoldin complex			Coil (COILS); Coil (COILS); IPR002777 (PFAM); IPR009053 (G3DSA:1.10.287.GENE3D); PTHR20903:SF0 (PANTHER); PTHR20903 (PANTHER); SSF46579 (SUPERFAMILY)	P:GO:0006457; F:GO:0051082; C:GO:0016272	P:protein folding; F:unfolded protein binding; C:prefoldin complex
TRUE	INTERPRO, BLASTED, MAPPED, ANNOTATED	NP_001235299.1	uncharacterized protein LOC100500247	126	2	1.4347e-90	99.6	4	P:GO:0009644; P:GO:0009773; F:GO:0009055; C:GO:0009507	P:response to high light intensity; P:photosynthetic electron transport in photosystem I; F:electron transfer activity; C:chloroplast			IPR037497 (PANTHER); PTHR35709:SF2 (PANTHER)	P:GO:0009644; P:GO:0009773	P:response to high light intensity; P:photosynthetic electron transport in photosystem I
TRUE	INTERPRO, BLASTED, MAPPED, ANNOTATED	NP_001235302.1	40S ribosomal protein S12	140	11	3.51187e-99	92.71	3	P:GO:0006412; F:GO:0003735; C:GO:0005840	P:translation; F:structural constituent of ribosome; C:ribosome			IPR000530 (PRINTS); IPR004038 (PFAM); IPR029064 (G3DSA:3.30.1330.GENE3D); IPR000530 (PANTHER); PTHR11843:SF17 (PANTHER); IPR000530 (PROSITE_PATTERNS); IPR029064 (SUPERFAMILY)	P:GO:0006412; F:GO:0003735; C:GO:0005840	P:translation; F:structural constituent of ribosome; C:ribosome
TRUE	INTERPRO, BLASTED, MAPPED, ANNOTATED	NP_001235314.1	ribulose bisphosphate carboxylase small chain 1, chloroplastic	178	19	2.53574e-135	83.82	5	P:GO:0019253; P:GO:0055114; F:GO:0004497; F:GO:0016984; C:GO:0009507	P:reductive pentose-phosphate cycle; P:oxidation-reduction process; F:monooxygenase activity; F:ribulose-bisphosphate carboxylase activity; C:chloroplast	EC:4.1.1.39	Ribulose-bisphosphate carboxylase	IPR024681 (PRINTS); IPR000894 (PFAM); IPR024680 (PFAM); IPR036385 (G3DSA:3.30.190.GENE3D); PTHR31262:SF10 (PANTHER); PTHR31262 (PANTHER); cd03527 (CDD); IPR036385 (SUPERFAMILY)	no GO terms	no GO terms
TRUE	INTERPRO, BLASTED, MAPPED, ANNOTATED	NP_001235333.1	MLP-like protein 43	152	20	1.0515e-110	70.08	1	P:GO:0006952	P:defense response			IPR023393 (G3DSA:3.30.530.GENE3D); IPR000916 (PFAM); PTHR31907:SF15 (PANTHER); PTHR31907 (PANTHER); SSF55961 (SUPERFAMILY)	P:GO:0006952	P:defense response
TRUE	INTERPRO, BLASTED, MAPPED, ANNOTATED	NP_001235337.1	60S acidic ribosomal protein P3	125	3	1.51646e-82	97.07	3	P:GO:0006414; F:GO:0003735; C:GO:0005840	P:translational elongation; F:structural constituent of ribosome; C:ribosome			PF00428 (PFAM); mobidb-lite (MOBIDB_LITE); mobidb-lite (MOBIDB_LITE); PTHR47207 (PANTHER); IPR027534 (HAMAP)	P:GO:0006414; F:GO:0003735; C:GO:0005840	P:translational elongation; F:structural constituent of ribosome; C:ribosome
TRUE	INTERPRO, BLASTED, MAPPED, ANNOTATED	NP_001235342.1	proteasome subunit beta type-5	204	20	3.35475e-153	51.98	6	P:GO:0010499; P:GO:0043161; F:GO:0004298; C:GO:0005634; C:GO:0005737; C:GO:0005839	P:proteasomal ubiquitin-independent protein catabolic process; P:proteasome-mediated ubiquitin-dependent protein catabolic process; F:threonine-type endopeptidase activity; C:nucleus; C:cytoplasm; C:proteasome core complex	EC:3.4.99; EC:3.4.25	Acting on peptide bonds (peptidases); Acting on peptide bonds (peptidases)	IPR001353 (PFAM); IPR029055 (G3DSA:3.60.20.GENE3D); IPR035206 (PTHR11599:PANTHER); PTHR11599 (PANTHER); IPR023333 (PROSITE_PROFILES); IPR035206 (CDD); IPR029055 (SUPERFAMILY)	P:GO:0051603; F:GO:0004298; C:GO:0005839	P:proteolysis involved in cellular protein catabolic process; F:threonine-type endopeptidase activity; C:proteasome core complex
TRUE	INTERPRO, BLASTED, MAPPED, ANNOTATED	NP_001235355.1	photosystem I subunit PsaD	210	3	1.12895e-155	98.1	3	P:GO:0015979; C:GO:0009507; C:GO:0009538	P:photosynthesis; C:chloroplast; C:photosystem I reaction center			IPR003685 (PFAM); G3DSA:3.30.1470.10 (GENE3D); mobidb-lite (MOBIDB_LITE); PTHR31982:SF7 (PANTHER); IPR003685 (PANTHER); IPR036579 (SUPERFAMILY)	P:GO:0015979; C:GO:0009522; C:GO:0009538	P:photosynthesis; C:photosystem I; C:photosystem I reaction center
TRUE	INTERPRO, BLASTED, MAPPED, ANNOTATED	NP_001235371.1	ras-related protein Rab7 isoform X1	206	20	1.4811e-156	89.12	6	P:GO:0015031; F:GO:0003924; F:GO:0005525; C:GO:0005774; C:GO:0005886; C:GO:0016021	P:protein transport; F:GTPase activity; F:GTP binding; C:vacuolar membrane; C:plasma membrane; C:integral component of membrane	EC:3.6.1.15	Nucleoside-triphosphate phosphatase	PR00449 (PRINTS); IPR005225 (TIGRFAM); G3DSA:3.40.50.300 (GENE3D); IPR001806 (PFAM); PTHR24073 (PANTHER); PTHR24073:SF1099 (PANTHER); PS51419 (PROSITE_PROFILES); cd01862 (CDD); IPR027417 (SUPERFAMILY)	F:GO:0003924; F:GO:0005525	F:GTPase activity; F:GTP binding
TRUE	INTERPRO, BLASTED, MAPPED, ANNOTATED	NP_001235424.1	40S ribosomal protein S19-1	143	7	8.6618e-105	99.8	5	P:GO:0000028; P:GO:0006412; F:GO:0003723; F:GO:0003735; C:GO:0005840	P:ribosomal small subunit assembly; P:translation; F:RNA binding; F:structural constituent of ribosome; C:ribosome			IPR001266 (PFAM); IPR038111 (G3DSA:1.10.10.GENE3D); PTHR11710:SF14 (PANTHER); IPR001266 (PANTHER); IPR018277 (PROSITE_PATTERNS); IPR036390 (SUPERFAMILY)	P:GO:0006412; F:GO:0003735; C:GO:0005840	P:translation; F:structural constituent of ribosome; C:ribosome
TRUE	INTERPRO, BLASTED, MAPPED, ANNOTATED	NP_001235426.1	mitogen-activated protein kinase 2	391	20	0	90.49	11	P:GO:0000165; P:GO:0009409; P:GO:0009414; P:GO:0010468; P:GO:0042742; P:GO:0050832; P:GO:1901002; F:GO:0004707; F:GO:0005524; C:GO:0005634; C:GO:0005737	P:MAPK cascade; P:response to cold; P:response to water deprivation; P:regulation of gene expression; P:defense response to bacterium; P:defense response to fungus; P:positive regulation of response to salt stress; F:MAP kinase activity; F:ATP binding; C:nucleus; C:cytoplasm	EC:2.7.11; EC:2.7.11.24	Transferring phosphorus-containing groups; Mitogen-activated protein kinase	G3DSA:1.10.510.10 (GENE3D); IPR000719 (PFAM); G3DSA:3.30.200.20 (GENE3D); mobidb-lite (MOBIDB_LITE); PTHR24055:SF395 (PANTHER); PTHR24055 (PANTHER); IPR003527 (PROSITE_PATTERNS); IPR008271 (PROSITE_PATTERNS); IPR017441 (PROSITE_PATTERNS); IPR000719 (PROSITE_PROFILES); cd07858 (CDD); IPR011009 (SUPERFAMILY)	P:GO:0006468; F:GO:0004672; F:GO:0004707; F:GO:0005524	P:protein phosphorylation; F:protein kinase activity; F:MAP kinase activity; F:ATP binding
TRUE	INTERPRO, BLASTED, MAPPED, ANNOTATED	NP_001235442.1	photosystem II subunit R-like	139	2	1.89506e-96	98.92	3	P:GO:0015979; C:GO:0009654; C:GO:0016021	P:photosynthesis; C:photosystem II oxygen evolving complex; C:integral component of membrane			IPR006814 (PFAM); IPR006814 (PANTHER); PTHR34369:SF4 (PANTHER)	P:GO:0015979; C:GO:0009523; C:GO:0009654; C:GO:0042651	P:photosynthesis; C:photosystem II; C:photosystem II oxygen evolving complex; C:thylakoid membrane
TRUE	INTERPRO, BLASTED	NP_001235473.1	uncharacterized protein LOC100306467	165	3	3.53926e-116	96.33						IPR029068 (G3DSA:3.10.180.GENE3D); PTHR34109:SF1 (PANTHER); PTHR34109 (PANTHER); IPR037523 (PROSITE_PROFILES); cd07246 (CDD); IPR029068 (SUPERFAMILY)	no GO terms	no GO terms
TRUE	INTERPRO, BLASTED, MAPPED, ANNOTATED	NP_001235533.1	40S ribosomal protein S16	157	5	2.17187e-112	88.47	5	P:GO:0000462; P:GO:0006412; F:GO:0003723; F:GO:0003735; C:GO:0005840	P:maturation of SSU-rRNA from tricistronic rRNA transcript (SSU-rRNA, 5.8S rRNA, LSU-rRNA); P:translation; F:RNA binding; F:structural constituent of ribosome; C:ribosome			IPR000754 (PFAM); IPR014721 (G3DSA:3.30.230.GENE3D); IPR000754 (PANTHER); PTHR21569:SF20 (PANTHER); IPR020574 (PROSITE_PATTERNS); IPR020568 (SUPERFAMILY)	P:GO:0006412; F:GO:0003735; C:GO:0005840	P:translation; F:structural constituent of ribosome; C:ribosome
TRUE	INTERPRO, BLASTED, MAPPED, ANNOTATED	NP_001235564.1	acyl-CoA oxidase	665	20	0	65.99	8	P:GO:0000038; P:GO:0001676; P:GO:0033540; P:GO:0055088; F:GO:0005504; F:GO:0016401; F:GO:0071949; C:GO:0005777	P:very long-chain fatty acid metabolic process; P:long-chain fatty acid metabolic process; P:fatty acid beta-oxidation using acyl-CoA oxidase; P:lipid homeostasis; F:fatty acid binding; F:palmitoyl-CoA oxidase activity; F:FAD binding; C:peroxisome	EC:1.3.3.6	Acyl-CoA oxidase	IPR012258 (PIRSF); IPR006091 (PFAM); IPR029320 (PFAM); G3DSA:1.20.140.10 (GENE3D); IPR002655 (PFAM); IPR037069 (G3DSA:1.10.540.GENE3D); G3DSA:2.40.110.10 (GENE3D); G3DSA:1.20.140.10 (GENE3D); PTHR10909 (PANTHER); PTHR10909:SF373 (PANTHER); IPR036250 (SUPERFAMILY); IPR009100 (SUPERFAMILY); IPR036250 (SUPERFAMILY)	P:GO:0006631; P:GO:0006635; P:GO:0055114; F:GO:0003997; F:GO:0016627; F:GO:0050660; F:GO:0071949; C:GO:0005777	P:fatty acid metabolic process; P:fatty acid beta-oxidation; P:oxidation-reduction process; F:acyl-CoA oxidase activity; F:oxidoreductase activity, acting on the CH-CH group of donors; F:flavin adenine dinucleotide binding; F:FAD binding; C:peroxisome
TRUE	INTERPRO, BLASTED	NP_001235579.1	uncharacterized protein LOC100500267 precursor	236	4	1.15948e-177	83.52						IPR012336 (PFAM); IPR036249 (G3DSA:3.40.30.GENE3D); PTHR33875 (PANTHER); cd02972 (CDD); IPR036249 (SUPERFAMILY)	no GO terms	no GO terms
TRUE	INTERPRO, BLASTED, MAPPED, ANNOTATED	NP_001235587.1	AChain A, ASCORBATE PEROXIDASE	250	20	0	97.82	9	P:GO:0000302; P:GO:0034599; P:GO:0042744; P:GO:0055114; P:GO:0098869; F:GO:0016688; F:GO:0020037; F:GO:0046872; C:GO:0009507	P:response to reactive oxygen species; P:cellular response to oxidative stress; P:hydrogen peroxide catabolic process; P:oxidation-reduction process; P:cellular oxidant detoxification; F:L-ascorbate peroxidase activity; F:heme binding; F:metal ion binding; C:chloroplast	EC:1.11.1.7; EC:1.11.1.11	Peroxidase; L-ascorbate peroxidase	IPR002016 (PRINTS); IPR002207 (PRINTS); G3DSA:1.10.420.10 (GENE3D); G3DSA:1.10.520.10 (GENE3D); IPR002016 (PFAM); mobidb-lite (MOBIDB_LITE); mobidb-lite (MOBIDB_LITE); PTHR31356:SF35 (PANTHER); PTHR31356 (PANTHER); IPR019793 (PROSITE_PATTERNS); IPR019794 (PROSITE_PATTERNS); IPR002016 (PROSITE_PROFILES); cd00691 (CDD); IPR010255 (SUPERFAMILY)	P:GO:0006979; P:GO:0055114; F:GO:0004601; F:GO:0020037	P:response to oxidative stress; P:oxidation-reduction process; F:peroxidase activity; F:heme binding
TRUE	INTERPRO, BLASTED, MAPPED, ANNOTATED	NP_001235592.1	small ubiquitin-related modifier 2	103	8	2.5986e-73	76.89	4	P:GO:0016925; F:GO:0031386; F:GO:0044389; C:GO:0005634	P:protein sumoylation; F:protein tag; F:ubiquitin-like protein ligase binding; C:nucleus			IPR022617 (PFAM); G3DSA:3.10.20.90 (GENE3D); mobidb-lite (MOBIDB_LITE); PTHR10562 (PANTHER); PTHR10562:SF84 (PANTHER); IPR000626 (PROSITE_PROFILES); cd16116 (CDD); IPR029071 (SUPERFAMILY)	F:GO:0005515	F:protein binding
TRUE	INTERPRO, BLASTED, MAPPED, ANNOTATED	NP_001235602.1	uncharacterized protein LOC100500269	214	4	1.50957e-152	89.04	1	C:GO:0016021	C:integral component of membrane			IPR009500 (PFAM)	no GO terms	no GO terms
TRUE	INTERPRO, BLASTED, MAPPED, ANNOTATED	NP_001235628.1	cysteine synthase	325	20	0	91.86	5	P:GO:0006535; P:GO:0009860; F:GO:0004124; F:GO:0030170; C:GO:0005737	P:cysteine biosynthetic process from serine; P:pollen tube growth; F:cysteine synthase activity; F:pyridoxal phosphate binding; C:cytoplasm	EC:2.5.1.47	Cysteine synthase	IPR036052 (G3DSA:3.40.50.GENE3D); IPR036052 (G3DSA:3.40.50.GENE3D); IPR005859 (TIGRFAM); IPR005856 (TIGRFAM); IPR001926 (PFAM); PTHR10314 (PANTHER); PTHR10314:SF189 (PANTHER); IPR001216 (PROSITE_PATTERNS); cd01561 (CDD); IPR036052 (SUPERFAMILY)	P:GO:0006535; F:GO:0004124	P:cysteine biosynthetic process from serine; F:cysteine synthase activity
TRUE	INTERPRO, BLASTED, MAPPED, ANNOTATED	NP_001235631.1	cytochrome c	112	5	2.66425e-81	95.95	7	P:GO:0006122; P:GO:0006123; F:GO:0009055; F:GO:0020037; F:GO:0046872; C:GO:0005758; C:GO:0070469	P:mitochondrial electron transport, ubiquinol to cytochrome c; P:mitochondrial electron transport, cytochrome c to oxygen; F:electron transfer activity; F:heme binding; F:metal ion binding; C:mitochondrial intermembrane space; C:respirasome			Coil (COILS); IPR002327 (PRINTS); IPR036909 (G3DSA:1.10.760.GENE3D); IPR009056 (PFAM); IPR002327 (PANTHER); PTHR11961:SF33 (PANTHER); IPR009056 (PROSITE_PROFILES); IPR036909 (SUPERFAMILY)	F:GO:0009055; F:GO:0020037	F:electron transfer activity; F:heme binding
TRUE	INTERPRO, BLASTED, MAPPED, ANNOTATED	NP_001235635.1	cyanate hydratase	165	2	8.86267e-123	99.39	3	P:GO:0009439; F:GO:0003677; F:GO:0008824	P:cyanate metabolic process; F:DNA binding; F:cyanate hydratase activity	EC:4.2.1.104	Cyanase	IPR008076 (PRINTS); IPR003712 (PFAM); IPR036581 (G3DSA:3.30.1160.GENE3D); IPR008076 (PIRSF); IPR010982 (G3DSA:1.10.260.GENE3D); IPR008076 (PANTHER); IPR008076 (HAMAP); IPR003712 (CDD); IPR036581 (SUPERFAMILY); IPR010982 (SUPERFAMILY)	P:GO:0009439; F:GO:0003677; F:GO:0008824	P:cyanate metabolic process; F:DNA binding; F:cyanate hydratase activity
TRUE	INTERPRO, BLASTED, MAPPED, ANNOTATED	NP_001235653.1	14-3-3 protein SGF14m	257	20	0	92.96	1	C:GO:0016021	C:integral component of membrane			Coil (COILS); IPR000308 (PRINTS); IPR000308 (PIRSF); IPR023410 (PFAM); IPR036815 (G3DSA:1.20.190.GENE3D); PTHR18860:SF91 (PANTHER); IPR000308 (PANTHER); IPR023409 (PROSITE_PATTERNS); IPR023409 (PROSITE_PATTERNS); IPR036815 (SUPERFAMILY)	no GO terms	no GO terms
TRUE	INTERPRO, BLASTED, MAPPED, ANNOTATED	NP_001235654.1	60S acidic ribosomal protein P2-4	114	10	3.22817e-73	85.11	6	P:GO:0000027; P:GO:0002181; P:GO:0006414; F:GO:0003735; F:GO:0070180; C:GO:0005840	P:ribosomal large subunit assembly; P:cytoplasmic translation; P:translational elongation; F:structural constituent of ribosome; F:large ribosomal subunit rRNA binding; C:ribosome			IPR038716 (G3DSA:1.10.10.GENE3D); PF00428 (PFAM); mobidb-lite (MOBIDB_LITE); PTHR21141:SF87 (PANTHER); PTHR21141 (PANTHER); IPR027534 (HAMAP); cd05833 (CDD)	P:GO:0006414; F:GO:0003735; C:GO:0005840	P:translational elongation; F:structural constituent of ribosome; C:ribosome
TRUE	INTERPRO, BLASTED, MAPPED, ANNOTATED	NP_001235676.1	DNA-directed RNA polymerase IV subunit 1 isoform X1	206	20	2.34062e-152	67.24	5	P:GO:0009658; P:GO:1901259; F:GO:0016779; C:GO:0005634; C:GO:0009507	P:chloroplast organization; P:chloroplast rRNA processing; F:nucleotidyltransferase activity; C:nucleus; C:chloroplast			G3DSA:3.10.450.40 (GENE3D); PF11523 (PFAM); PTHR33415:SF15 (PANTHER); PTHR33415 (PANTHER)	no GO terms	no GO terms
TRUE	INTERPRO, BLASTED, MAPPED, ANNOTATED	NP_001235687.1	protein YLS3	192	20	1.58116e-139	73.4	1	C:GO:0016021	C:integral component of membrane			G3DSA:1.10.110.10 (GENE3D); IPR016140 (PFAM); IPR043325 (PANTHER); PTHR33044:SF97 (PANTHER); cd00010 (CDD); IPR036312 (SUPERFAMILY)	no GO terms	no GO terms
TRUE	INTERPRO, BLASTED, MAPPED, ANNOTATED	NP_001235727.1	non-specific lipid transfer protein GPI-anchored 1	193	20	2.82267e-140	59.43	1	C:GO:0016021	C:integral component of membrane			IPR016140 (PFAM); G3DSA:1.10.110.10 (GENE3D); mobidb-lite (MOBIDB_LITE); IPR043325 (PANTHER); PTHR33044:SF118 (PANTHER); PS51257 (PROSITE_PROFILES); cd00010 (CDD); IPR036312 (SUPERFAMILY)	no GO terms	no GO terms
TRUE	INTERPRO, BLASTED, MAPPED, ANNOTATED	NP_001235745.1	30S ribosomal protein S9	207	4	8.11651e-150	79.71	4	P:GO:0006412; F:GO:0003723; F:GO:0003735; C:GO:0000312	P:translation; F:RNA binding; F:structural constituent of ribosome; C:plastid small ribosomal subunit			IPR014721 (G3DSA:3.30.230.GENE3D); IPR000754 (PFAM); IPR000754 (PANTHER); PTHR21569:SF17 (PANTHER); IPR020574 (PROSITE_PATTERNS); IPR023035 (HAMAP); IPR020568 (SUPERFAMILY)	P:GO:0006412; F:GO:0003735; C:GO:0005840	P:translation; F:structural constituent of ribosome; C:ribosome
TRUE	INTERPRO, BLASTED, MAPPED, ANNOTATED	NP_001235755.1	peroxisomal biogenesis factor 11 family protein isoform X1	235	7	8.22435e-173	67.43	3	P:GO:0016559; P:GO:0044375; C:GO:0005779	P:peroxisome fission; P:regulation of peroxisome size; C:integral component of peroxisomal membrane			IPR008733 (PFAM); PTHR12652 (PANTHER); PTHR12652:SF16 (PANTHER)	P:GO:0016559; C:GO:0005779	P:peroxisome fission; C:integral component of peroxisomal membrane
TRUE	INTERPRO, BLASTED, MAPPED, ANNOTATED	NP_001235766.1	alternative oxidase 2a	333	17	0	73.18	8	P:GO:0010230; F:GO:0005515; F:GO:0009916; F:GO:0046872; F:GO:0102721; C:GO:0005743; C:GO:0016021; C:GO:0070469	P:alternative respiration; F:protein binding; F:alternative oxidase activity; F:metal ion binding; F:ubiquinol:oxygen oxidoreductase activity; C:mitochondrial inner membrane; C:integral component of membrane; C:respirasome	EC:1.10.3.11; EC:1.10.3	Ubiquinol oxidase (non-electrogenic); Acting on diphenols and related substances as donors	IPR002680 (PFAM); IPR038659 (G3DSA:1.20.1260.GENE3D); PTHR31803:SF6 (PANTHER); IPR002680 (PANTHER); IPR002680 (CDD)	P:GO:0055114; F:GO:0009916	P:oxidation-reduction process; F:alternative oxidase activity
TRUE	INTERPRO, BLASTED, MAPPED, ANNOTATED	NP_001235794.1	5-methyltetrahydropteroyltriglutamate--homocysteine methyltransferase	763	15	0	91.45	6	P:GO:0009086; F:GO:0003871; F:GO:0008270; F:GO:0008705; C:GO:0005829; C:GO:0016021	P:methionine biosynthetic process; F:5-methyltetrahydropteroyltriglutamate-homocysteine S-methyltransferase activity; F:zinc ion binding; F:methionine synthase activity; C:cytosol; C:integral component of membrane	EC:2.1.1.13; EC:2.1.1.14	Methionine synthase; 5-methyltetrahydropteroyltriglutamate--homocysteine S-methyltransferase	Coil (COILS); IPR006276 (PIRSF); IPR038071 (G3DSA:3.20.20.GENE3D); IPR006276 (TIGRFAM); IPR038071 (G3DSA:3.20.20.GENE3D); IPR013215 (PFAM); IPR002629 (PFAM); PTHR30519 (PANTHER); PTHR30519:SF16 (PANTHER); IPR006276 (HAMAP); cd03311 (CDD); cd03312 (CDD); IPR038071 (SUPERFAMILY); IPR038071 (SUPERFAMILY)	P:GO:0008652; P:GO:0009086; F:GO:0003871; F:GO:0008270	P:cellular amino acid biosynthetic process; P:methionine biosynthetic process; F:5-methyltetrahydropteroyltriglutamate-homocysteine S-methyltransferase activity; F:zinc ion binding
TRUE	INTERPRO, BLASTED, MAPPED, ANNOTATED	NP_001235797.1	peroxiredoxin-2E, chloroplastic	162	18	3.47246e-116	70.38	7	P:GO:0034599; P:GO:0042744; P:GO:0045454; P:GO:0055114; P:GO:0098869; F:GO:0008379; C:GO:0005737	P:cellular response to oxidative stress; P:hydrogen peroxide catabolic process; P:cell redox homeostasis; P:oxidation-reduction process; P:cellular oxidant detoxification; F:thioredoxin peroxidase activity; C:cytoplasm	EC:1.11.1.15; EC:1.11.1.7	Acting on a peroxide as acceptor; Peroxidase	IPR013740 (PFAM); IPR036249 (G3DSA:3.40.30.GENE3D); PTHR10430:SF8 (PANTHER); IPR037944 (PANTHER); IPR013766 (PROSITE_PROFILES); IPR037944 (CDD); IPR036249 (SUPERFAMILY)	F:GO:0016491	F:oxidoreductase activity
TRUE	INTERPRO, BLASTED, MAPPED, ANNOTATED	NP_001235811.1	starch synthase 3, chloroplastic/amyloplastic	774	20	0	61.62	3	P:GO:0019252; F:GO:0004373; C:GO:0009507	P:starch biosynthetic process; F:glycogen (starch) synthase activity; C:chloroplast	EC:2.4.1.11	Glycogen(starch) synthase	G3DSA:3.40.50.2000 (GENE3D); IPR001296 (PFAM); IPR011835 (TIGRFAM); IPR013534 (PFAM); G3DSA:3.40.50.2000 (GENE3D); mobidb-lite (MOBIDB_LITE); PTHR45825:SF12 (PANTHER); PTHR45825 (PANTHER); IPR011835 (HAMAP); cd03791 (CDD); SSF53756 (SUPERFAMILY)	F:GO:0004373	F:glycogen (starch) synthase activity
TRUE	INTERPRO, BLASTED, MAPPED, ANNOTATED	NP_001235815.1	photosystem I reaction center subunit VI, chloroplastic	139	10	1.79387e-96	90.05	3	P:GO:0015979; C:GO:0009535; C:GO:0009538	P:photosynthesis; C:chloroplast thylakoid membrane; C:photosystem I reaction center			G3DSA:1.20.5.220 (GENE3D); IPR004928 (PFAM); PTHR34787:SF3 (PANTHER); IPR004928 (PANTHER)	P:GO:0015979; C:GO:0009522; C:GO:0009538	P:photosynthesis; C:photosystem I; C:photosystem I reaction center
TRUE	INTERPRO, BLASTED, MAPPED, ANNOTATED	NP_001235817.1	bifunctional monothiol glutaredoxin-S16, chloroplastic	177	20	1.59638e-131	71.5	8	P:GO:0006879; P:GO:0022900; F:GO:0009055; F:GO:0015035; F:GO:0051536; C:GO:0005634; C:GO:0005759; C:GO:0005829	P:cellular iron ion homeostasis; P:electron transport chain; F:electron transfer activity; F:protein disulfide oxidoreductase activity; F:iron-sulfur cluster binding; C:nucleus; C:mitochondrial matrix; C:cytosol			IPR004480 (TIGRFAM); IPR002109 (PFAM); IPR036249 (G3DSA:3.40.30.GENE3D); IPR004480 (PANTHER); PTHR10293:SF60 (PANTHER); IPR002109 (PROSITE_PROFILES); IPR033658 (CDD); IPR036249 (SUPERFAMILY)	F:GO:0009055; F:GO:0015035	F:electron transfer activity; F:protein disulfide oxidoreductase activity
TRUE	INTERPRO, BLASTED, MAPPED, ANNOTATED	NP_001235833.1	uncharacterized protein LOC100305469	183	4	1.10597e-126	96.35	3	P:GO:0030001; F:GO:0046872; C:GO:0009507	P:metal ion transport; F:metal ion binding; C:chloroplast			Coil (COILS); PTHR35756 (PANTHER)	no GO terms	no GO terms
TRUE	INTERPRO, BLASTED, MAPPED, ANNOTATED	NP_001235873.1	uncharacterized protein LOC100500032	168	2	6.23894e-122	99.4	3	P:GO:0015986; F:GO:0015078; C:GO:0000274	P:ATP synthesis coupled proton transport; F:proton transmembrane transporter activity; C:mitochondrial proton-transporting ATP synthase, stator stalk			Coil (COILS); Coil (COILS); IPR036228 (G3DSA:1.20.58.GENE3D); IPR008689 (PFAM); IPR008689 (PIRSF); PTHR12700:SF15 (PANTHER); IPR008689 (PANTHER); IPR036228 (SUPERFAMILY)	P:GO:0015986; F:GO:0015078; C:GO:0000276	P:ATP synthesis coupled proton transport; F:proton transmembrane transporter activity; C:mitochondrial proton-transporting ATP synthase complex, coupling factor F(o)
TRUE	INTERPRO, BLASTED, MAPPED, ANNOTATED	NP_001235887.1	non-specific lipid transfer protein GPI-anchored 1	191	20	1.30265e-137	59.65	1	C:GO:0016021	C:integral component of membrane			IPR016140 (PFAM); G3DSA:1.10.110.10 (GENE3D); mobidb-lite (MOBIDB_LITE); IPR043325 (PANTHER); PTHR33044:SF118 (PANTHER); cd00010 (CDD); IPR036312 (SUPERFAMILY)	no GO terms	no GO terms
TRUE	INTERPRO, BLASTED, MAPPED, ANNOTATED	NP_001235890.1	60S ribosomal protein L15-1	204	8	6.04601e-149	99.33	4	P:GO:0002181; F:GO:0003723; F:GO:0003735; C:GO:0005840	P:cytoplasmic translation; F:RNA binding; F:structural constituent of ribosome; C:ribosome			IPR000439 (PFAM); IPR024794 (G3DSA:3.40.1120.GENE3D); IPR000439 (PANTHER); PTHR11847:SF20 (PANTHER); IPR020925 (PROSITE_PATTERNS); IPR012678 (SUPERFAMILY)	P:GO:0006412; F:GO:0003735; C:GO:0005840	P:translation; F:structural constituent of ribosome; C:ribosome
TRUE	INTERPRO, BLASTED, MAPPED, ANNOTATED	NP_001235906.1	translationally-controlled tumor protein homolog	168	7	2.67983e-122	94.25	3	F:GO:0005509; C:GO:0005737; C:GO:0016021	F:calcium ion binding; C:cytoplasm; C:integral component of membrane			IPR018105 (PRINTS); IPR018105 (PFAM); IPR011323 (G3DSA:2.170.150.GENE3D); PTHR11991:SF15 (PANTHER); IPR018105 (PANTHER); IPR018103 (PROSITE_PATTERNS); IPR018103 (PROSITE_PATTERNS); IPR034737 (PROSITE_PROFILES); IPR011057 (SUPERFAMILY)	no GO terms	no GO terms
TRUE	INTERPRO, BLASTED, ANNOTATED	NP_001235916.1	PLAT domain-containing protein precursor	189	19	2.36989e-140	67.02	1	F:GO:0005515	F:protein binding			G3DSA:2.60.60.20 (GENE3D); IPR010417 (PFAM); PTHR31718 (PANTHER); PTHR31718:SF35 (PANTHER); cd00113 (CDD); IPR036392 (SUPERFAMILY)	F:GO:0005515	F:protein binding
TRUE	INTERPRO, BLASTED	NP_001236015.1	universal stress protein A-like protein	164	20	3.97235e-119	75.78						IPR006015 (PRINTS); IPR014729 (G3DSA:3.40.50.GENE3D); IPR006016 (PFAM); PTHR46100 (PANTHER); PTHR46100:SF7 (PANTHER); cd00293 (CDD); SSF52402 (SUPERFAMILY)	no GO terms	no GO terms
TRUE	INTERPRO, BLASTED, MAPPED, ANNOTATED	NP_001236031.1	thioredoxin H2	119	20	1.07788e-84	79.3	4	P:GO:0006662; P:GO:0045454; P:GO:0055114; F:GO:0015035	P:glycerol ether metabolic process; P:cell redox homeostasis; P:oxidation-reduction process; F:protein disulfide oxidoreductase activity			PR00421 (PRINTS); IPR036249 (G3DSA:3.40.30.GENE3D); IPR005746 (TIGRFAM); IPR013766 (PFAM); PTHR10438 (PANTHER); PTHR10438:SF370 (PANTHER); IPR017937 (PROSITE_PATTERNS); IPR013766 (PROSITE_PROFILES); cd02947 (CDD); IPR036249 (SUPERFAMILY)	P:GO:0006662; P:GO:0045454; F:GO:0015035	P:glycerol ether metabolic process; P:cell redox homeostasis; F:protein disulfide oxidoreductase activity
TRUE	INTERPRO, BLASTED, MAPPED, ANNOTATED	NP_001236040.1	60S ribosomal protein L23A	151	12	4.16035e-104	95.38	4	P:GO:0000027; P:GO:0006412; F:GO:0003735; C:GO:0005840	P:ribosomal large subunit assembly; P:translation; F:structural constituent of ribosome; C:ribosome			IPR013025 (PFAM); IPR019985 (TIGRFAM); IPR012677 (G3DSA:3.30.70.GENE3D); IPR005633 (PFAM); mobidb-lite (MOBIDB_LITE); PTHR11620 (PANTHER); PTHR11620:SF58 (PANTHER); IPR001014 (PROSITE_PATTERNS); IPR013025 (HAMAP); IPR012678 (SUPERFAMILY)	P:GO:0006412; F:GO:0003735; C:GO:0005840	P:translation; F:structural constituent of ribosome; C:ribosome
TRUE	INTERPRO, BLASTED, MAPPED, ANNOTATED	NP_001236071.1	60S ribosomal protein L18	187	13	2.67684e-134	98.58	4	P:GO:0006412; F:GO:0003723; F:GO:0003735; C:GO:0005840	P:translation; F:RNA binding; F:structural constituent of ribosome; C:ribosome			Coil (COILS); IPR021131 (PFAM); G3DSA:3.100.10.10 (GENE3D); PTHR10934:SF7 (PANTHER); IPR000039 (PANTHER); IPR036227 (SUPERFAMILY)	P:GO:0006412; F:GO:0003735; C:GO:0005840	P:translation; F:structural constituent of ribosome; C:ribosome
TRUE	INTERPRO, BLASTED, MAPPED, ANNOTATED	NP_001236075.1	peptidyl-prolyl cis-trans isomerase CYP7 isoform X1	204	20	1.38958e-149	83.35	7	P:GO:0000413; P:GO:0006457; F:GO:0003755; F:GO:0016018; C:GO:0005829; C:GO:0005886; C:GO:0043231	P:protein peptidyl-prolyl isomerization; P:protein folding; F:peptidyl-prolyl cis-trans isomerase activity; F:cyclosporin A binding; C:cytosol; C:plasma membrane; C:intracellular membrane-bounded organelle	EC:5.2.1.8	Peptidylprolyl isomerase	IPR002130 (PRINTS); IPR002130 (PFAM); IPR029000 (G3DSA:2.40.100.GENE3D); IPR024936 (PIRSF); PTHR11071:SF430 (PANTHER); PTHR11071 (PANTHER); IPR020892 (PROSITE_PATTERNS); IPR002130 (PROSITE_PROFILES); cd01926 (CDD); IPR029000 (SUPERFAMILY)	P:GO:0000413; P:GO:0006457; F:GO:0003755	P:protein peptidyl-prolyl isomerization; P:protein folding; F:peptidyl-prolyl cis-trans isomerase activity
TRUE	INTERPRO, BLASTED, MAPPED, ANNOTATED	NP_001236087.1	putative 60S ribosomal protein L21	164	5	3.71103e-120	95.71	3	P:GO:0006412; F:GO:0003735; C:GO:0005840	P:translation; F:structural constituent of ribosome; C:ribosome			IPR036948 (G3DSA:2.30.30.GENE3D); IPR001147 (PFAM); mobidb-lite (MOBIDB_LITE); IPR001147 (PANTHER); PTHR20981:SF16 (PANTHER); IPR018259 (PROSITE_PATTERNS); IPR008991 (SUPERFAMILY)	P:GO:0006412; F:GO:0003735; C:GO:0005840	P:translation; F:structural constituent of ribosome; C:ribosome
TRUE	INTERPRO, BLASTED, MAPPED, ANNOTATED	NP_001236101.1	uncharacterized protein LOC100500559	170	3	5.23961e-126	97.45	5	P:GO:0009658; P:GO:0045893; F:GO:0003677; F:GO:0008270; C:GO:0005634	P:chloroplast organization; P:positive regulation of transcription, DNA-templated; F:DNA binding; F:zinc ion binding; C:nucleus			IPR008013 (PFAM); mobidb-lite (MOBIDB_LITE); mobidb-lite (MOBIDB_LITE); mobidb-lite (MOBIDB_LITE); PTHR36771 (PANTHER)	P:GO:0045893; F:GO:0003677; F:GO:0008270; C:GO:0005634	P:positive regulation of transcription, DNA-templated; F:DNA binding; F:zinc ion binding; C:nucleus
TRUE	INTERPRO, BLASTED, MAPPED, ANNOTATED	NP_001236108.1	peptidyl-prolyl cis-trans isomerase FKBP16-4, chloroplastic-like	227	18	1.35155e-168	67.46	3	P:GO:0000413; F:GO:0003755; C:GO:0009543	P:protein peptidyl-prolyl isomerization; F:peptidyl-prolyl cis-trans isomerase activity; C:chloroplast thylakoid lumen	EC:5.2.1.8	Peptidylprolyl isomerase	G3DSA:3.10.50.40 (GENE3D); IPR001179 (PFAM); PTHR47862 (PANTHER); IPR001179 (PROSITE_PROFILES); SSF54534 (SUPERFAMILY)	F:GO:0003755	F:peptidyl-prolyl cis-trans isomerase activity
TRUE	INTERPRO, BLASTED, MAPPED, ANNOTATED	NP_001236127.1	inosine monophosphate dehydrogenase	502	6	0	97.74	7	P:GO:0006177; P:GO:0006183; P:GO:0055114; F:GO:0000166; F:GO:0003938; F:GO:0046872; C:GO:0005737	P:GMP biosynthetic process; P:GTP biosynthetic process; P:oxidation-reduction process; F:nucleotide binding; F:IMP dehydrogenase activity; F:metal ion binding; C:cytoplasm	EC:1.1.1.205	IMP dehydrogenase	IPR005990 (TIGRFAM); IPR005990 (PIRSF); IPR013785 (G3DSA:3.20.20.GENE3D); IPR001093 (PFAM); PTHR11911:SF124 (PANTHER); PTHR11911 (PANTHER); IPR015875 (PROSITE_PATTERNS); IPR005990 (HAMAP); IPR001093 (CDD); cd04601 (CDD); SSF54631 (SUPERFAMILY); SSF51412 (SUPERFAMILY)	P:GO:0006164; P:GO:0055114; F:GO:0003824; F:GO:0003938; F:GO:0016491	P:purine nucleotide biosynthetic process; P:oxidation-reduction process; F:catalytic activity; F:IMP dehydrogenase activity; F:oxidoreductase activity
TRUE	INTERPRO, BLASTED, MAPPED, ANNOTATED	NP_001236129.1	glyceraldehyde-3-phosphate dehydrogenase	338	20	0	94.99	7	P:GO:0006006; P:GO:0006096; P:GO:0055114; F:GO:0004365; F:GO:0050661; F:GO:0051287; C:GO:0005829	P:glucose metabolic process; P:glycolytic process; P:oxidation-reduction process; F:glyceraldehyde-3-phosphate dehydrogenase (NAD+) (phosphorylating) activity; F:NADP binding; F:NAD binding; C:cytosol	EC:1.2.1.59; EC:1.2.1.12	Glyceraldehyde-3-phosphate dehydrogenase (NAD(P)(+)) (phosphorylating); Glyceraldehyde-3-phosphate dehydrogenase (phosphorylating)	IPR020831 (PRINTS); G3DSA:3.30.360.10 (GENE3D); IPR020828 (PFAM); G3DSA:3.40.50.720 (GENE3D); IPR006424 (TIGRFAM); IPR020829 (PFAM); IPR020831 (PIRSF); IPR020831 (PANTHER); PTHR10836:SF102 (PANTHER); IPR020830 (PROSITE_PATTERNS); SSF55347 (SUPERFAMILY); IPR036291 (SUPERFAMILY)	P:GO:0006006; P:GO:0055114; F:GO:0016620; F:GO:0050661; F:GO:0051287	P:glucose metabolic process; P:oxidation-reduction process; F:oxidoreductase activity, acting on the aldehyde or oxo group of donors, NAD or NADP as acceptor; F:NADP binding; F:NAD binding
TRUE	INTERPRO, BLASTED, MAPPED, ANNOTATED	NP_001236143.1	photosynthetic NDH subunit of lumenal location 3, chloroplastic	232	12	1.59636e-168	71.51	6	P:GO:0009767; F:GO:0005509; F:GO:0045156; C:GO:0009507; C:GO:0009654; C:GO:0019898	P:photosynthetic electron transport chain; F:calcium ion binding; F:electron transporter, transferring electrons within the cyclic electron transport pathway of photosynthesis activity; C:chloroplast; C:photosystem II oxygen evolving complex; C:extrinsic component of membrane			IPR023222 (G3DSA:1.20.120.GENE3D); IPR008797 (PFAM); mobidb-lite (MOBIDB_LITE); IPR008797 (PANTHER); PTHR33399:SF7 (PANTHER); IPR023222 (SUPERFAMILY)	P:GO:0015979; F:GO:0005509; C:GO:0009523; C:GO:0009654; C:GO:0019898	P:photosynthesis; F:calcium ion binding; C:photosystem II; C:photosystem II oxygen evolving complex; C:extrinsic component of membrane
TRUE	INTERPRO, BLASTED, MAPPED, ANNOTATED	NP_001236145.1	uncharacterized protein LOC100305490	214	2	9.15508e-157	98.6	4	P:GO:0006412; F:GO:0003735; F:GO:0070181; C:GO:0005840	P:translation; F:structural constituent of ribosome; F:small ribosomal subunit rRNA binding; C:ribosome			IPR000529 (PFAM); IPR014717 (G3DSA:3.30.70.GENE3D); mobidb-lite (MOBIDB_LITE); mobidb-lite (MOBIDB_LITE); PTHR21011:SF7 (PANTHER); IPR000529 (PANTHER); IPR020814 (HAMAP); cd15487 (CDD); IPR035980 (SUPERFAMILY)	P:GO:0006412; F:GO:0003735; F:GO:0019843; C:GO:0005840	P:translation; F:structural constituent of ribosome; F:rRNA binding; C:ribosome
TRUE	INTERPRO, BLASTED, MAPPED, ANNOTATED	NP_001236152.1	putative lactoylglutathione lyase	185	20	4.95592e-140	67.64	2	F:GO:0004462; F:GO:0046872	F:lactoylglutathione lyase activity; F:metal ion binding	EC:4.4.1.5	Lactoylglutathione lyase	IPR004360 (PFAM); IPR029068 (G3DSA:3.10.180.GENE3D); IPR004361 (TIGRFAM); mobidb-lite (MOBIDB_LITE); PTHR10374 (PANTHER); PTHR10374:SF30 (PANTHER); IPR018146 (PROSITE_PATTERNS); IPR018146 (PROSITE_PATTERNS); IPR037523 (PROSITE_PROFILES); cd07233 (CDD); IPR029068 (SUPERFAMILY)	F:GO:0004462; F:GO:0046872	F:lactoylglutathione lyase activity; F:metal ion binding
TRUE	INTERPRO, BLASTED, MAPPED, ANNOTATED	NP_001236160.1	putative NADH-ubiquinone oxidoreductase B8 subunit	98	4	2.65836e-68	97.94	1	C:GO:0005747	C:mitochondrial respiratory chain complex I			IPR016464 (PIRSF); IPR036249 (G3DSA:3.40.30.GENE3D); IPR007741 (PFAM); PTHR12878:SF0 (PANTHER); IPR016464 (PANTHER); IPR036249 (SUPERFAMILY)	no GO terms	no GO terms
TRUE	INTERPRO, BLASTED, MAPPED, ANNOTATED	NP_001236168.1	ATP synthase delta chain, chloroplastic	245	6	4.24054e-179	83.45	3	P:GO:0015986; F:GO:0046933; C:GO:0016020	P:ATP synthesis coupled proton transport; F:proton-transporting ATP synthase activity, rotational mechanism; C:membrane	EC:7.1.2.2	H(+)-transporting two-sector ATPase	IPR000711 (PRINTS); IPR000711 (TIGRFAM); IPR026015 (G3DSA:1.10.520.GENE3D); IPR000711 (PFAM); PTHR11910:SF1 (PANTHER); IPR000711 (PANTHER); IPR020781 (PROSITE_PATTERNS); IPR000711 (HAMAP); IPR026015 (SUPERFAMILY)	P:GO:0015986; F:GO:0046933; C:GO:0016020	P:ATP synthesis coupled proton transport; F:proton-transporting ATP synthase activity, rotational mechanism; C:membrane
TRUE	INTERPRO, BLASTED, MAPPED, ANNOTATED	NP_001236182.1	dynamin-related protein 5A	610	20	0	88.72	9	P:GO:0000266; P:GO:0007049; P:GO:0051301; F:GO:0003924; F:GO:0005525; F:GO:0008017; C:GO:0005874; C:GO:0009524; C:GO:0016020	P:mitochondrial fission; P:cell cycle; P:cell division; F:GTPase activity; F:GTP binding; F:microtubule binding; C:microtubule; C:phragmoplast; C:membrane	EC:3.6.1.15	Nucleoside-triphosphate phosphatase	IPR022812 (PRINTS); IPR003130 (PFAM); IPR022812 (PFAM); IPR000375 (PFAM); G3DSA:1.20.120.1240 (GENE3D); G3DSA:3.40.50.300 (GENE3D); PTHR11566:SF154 (PANTHER); IPR022812 (PANTHER); IPR019762 (PROSITE_PATTERNS); IPR030381 (PROSITE_PROFILES); IPR020850 (PROSITE_PROFILES); IPR001401 (CDD); IPR027417 (SUPERFAMILY)	F:GO:0003924; F:GO:0005525	F:GTPase activity; F:GTP binding
TRUE	INTERPRO, BLASTED, MAPPED, ANNOTATED	NP_001236193.1	carboxyl transferase alpha subunit	690	8	0	97.73	4	P:GO:0006633; F:GO:0003989; F:GO:0016740; C:GO:0009317	P:fatty acid biosynthetic process; F:acetyl-CoA carboxylase activity; F:transferase activity; C:acetyl-CoA carboxylase complex	EC:6.4.1.2	Acetyl-CoA carboxylase	Coil (COILS); Coil (COILS); Coil (COILS); IPR001095 (PRINTS); IPR001095 (PFAM); G3DSA:3.90.226.10 (GENE3D); IPR001095 (TIGRFAM); PTHR42853:SF2 (PANTHER); IPR001095 (PANTHER); IPR001095 (PANTHER); PTHR42853:SF2 (PANTHER); IPR001095 (HAMAP); IPR011763 (PROSITE_PROFILES); IPR029045 (SUPERFAMILY)	P:GO:0006633; F:GO:0003989; F:GO:0016874; C:GO:0009317	P:fatty acid biosynthetic process; F:acetyl-CoA carboxylase activity; F:ligase activity; C:acetyl-CoA carboxylase complex
TRUE	INTERPRO, BLASTED, MAPPED, ANNOTATED	NP_001236206.1	20 kDa chaperonin, chloroplastic	134	11	2.93351e-96	68.47	5	P:GO:0051085; F:GO:0046872; F:GO:0051082; F:GO:0051087; C:GO:0005759	P:chaperone cofactor-dependent protein refolding; F:metal ion binding; F:unfolded protein binding; F:chaperone binding; C:mitochondrial matrix			IPR020818 (PFAM); IPR037124 (G3DSA:2.30.33.GENE3D); PTHR10772:SF13 (PANTHER); IPR020818 (PANTHER); IPR020818 (CDD); IPR011032 (SUPERFAMILY)	P:GO:0006457	P:protein folding
TRUE	INTERPRO, BLASTED, MAPPED	NP_001236211.1	CBS domain-containing protein CBSX3, mitochondrial	205	20	3.67011e-152	67.94	2	C:GO:0016020; C:GO:0016021	C:membrane; C:integral component of membrane			IPR000644 (PFAM); G3DSA:3.10.580.10 (GENE3D); PTHR43080:SF15 (PANTHER); PTHR43080 (PANTHER); IPR000644 (PROSITE_PROFILES); IPR000644 (PROSITE_PROFILES); cd04623 (CDD); SSF54631 (SUPERFAMILY)	no GO terms	no GO terms
TRUE	INTERPRO, BLASTED, MAPPED, ANNOTATED	NP_001236217.1	nascent polypeptide-associated complex subunit alpha-like protein 1	203	16	9.22147e-146	89.28	3	P:GO:0006612; F:GO:0051082; C:GO:0005854	P:protein targeting to membrane; F:unfolded protein binding; C:nascent polypeptide-associated complex			G3DSA:1.10.8.10 (GENE3D); IPR002715 (PFAM); IPR038187 (G3DSA:2.20.70.GENE3D); IPR044034 (PFAM); mobidb-lite (MOBIDB_LITE); mobidb-lite (MOBIDB_LITE); mobidb-lite (MOBIDB_LITE); mobidb-lite (MOBIDB_LITE); PTHR21713:SF27 (PANTHER); IPR016641 (PANTHER); IPR002715 (PROSITE_PROFILES); cd14415 (CDD)	C:GO:0005854	C:nascent polypeptide-associated complex
TRUE	INTERPRO, BLASTED, MAPPED, ANNOTATED	NP_001236220.1	60S acidic ribosomal protein P2B	111	10	1.58772e-71	84.98	3	P:GO:0006414; F:GO:0003735; C:GO:0005840	P:translational elongation; F:structural constituent of ribosome; C:ribosome			PF00428 (PFAM); IPR038716 (G3DSA:1.10.10.GENE3D); mobidb-lite (MOBIDB_LITE); mobidb-lite (MOBIDB_LITE); PTHR21141 (PANTHER); PTHR21141:SF89 (PANTHER); IPR027534 (HAMAP); cd05833 (CDD)	P:GO:0006414; F:GO:0003735; C:GO:0005840	P:translational elongation; F:structural constituent of ribosome; C:ribosome
TRUE	INTERPRO, BLASTED, MAPPED, ANNOTATED	NP_001236238.1	MD-2-related lipid recognition domain-containing protein precursor	157	13	2.1622e-114	74.56	2	P:GO:0032366; F:GO:0032934	P:intracellular sterol transport; F:sterol binding			G3DSA:2.60.40.770 (GENE3D); IPR003172 (PFAM); PTHR11306:SF34 (PANTHER); IPR039670 (PANTHER); IPR033917 (CDD); IPR014756 (SUPERFAMILY)	P:GO:0032366	P:intracellular sterol transport
TRUE	INTERPRO, BLASTED, MAPPED, ANNOTATED	NP_001236240.1	probable caffeoyl-CoA O-methyltransferase At4g26220	246	20	0	80.04	2	F:GO:0008171; F:GO:0008757	F:O-methyltransferase activity; F:S-adenosylmethionine-dependent methyltransferase activity			IPR002935 (PFAM); G3DSA:3.40.50.150 (GENE3D); PTHR10509:SF63 (PANTHER); PTHR10509 (PANTHER); IPR002935 (PROSITE_PROFILES); cd02440 (CDD); IPR029063 (SUPERFAMILY)	F:GO:0008171	F:O-methyltransferase activity
TRUE	INTERPRO, BLASTED, MAPPED, ANNOTATED	NP_001236243.1	uncharacterized protein LOC100306266	158	2	6.14095e-113	99.68	3	P:GO:0006412; F:GO:0003735; C:GO:0005840	P:translation; F:structural constituent of ribosome; C:ribosome			IPR038447 (G3DSA:1.20.58.GENE3D); IPR006924 (PFAM); IPR006924 (PANTHER)	P:GO:0006412; F:GO:0003735; C:GO:0005840	P:translation; F:structural constituent of ribosome; C:ribosome
TRUE	INTERPRO, BLASTED, MAPPED, ANNOTATED	NP_001236248.1	V-type proton ATPase subunit G-like protein	110	5	1.90437e-74	89.37	3	P:GO:1902600; F:GO:0008553; C:GO:0016471	P:proton transmembrane transport; F:proton-exporting ATPase activity, phosphorylative mechanism; C:vacuolar proton-transporting V-type ATPase complex	EC:7.1.3.1; EC:7.1.2.1	H(+)-exporting diphosphatase; P-type H(+)-exporting transporter	Coil (COILS); IPR005124 (TIGRFAM); G3DSA:1.20.5.620 (GENE3D); IPR005124 (PFAM); PTHR12713:SF24 (PANTHER); IPR005124 (PANTHER)	P:GO:1902600; F:GO:0042626; C:GO:0016471	P:proton transmembrane transport; F:ATPase-coupled transmembrane transporter activity; C:vacuolar proton-transporting V-type ATPase complex
TRUE	INTERPRO, BLASTED, MAPPED, ANNOTATED	NP_001236257.1	NAD(P)H-quinone oxidoreductase subunit M, chloroplastic	218	3	1.16897e-167	99.08	2	P:GO:0055114; F:GO:0016655	P:oxidation-reduction process; F:oxidoreductase activity, acting on NAD(P)H, quinone or similar compound as acceptor			IPR018922 (PFAM); mobidb-lite (MOBIDB_LITE); mobidb-lite (MOBIDB_LITE); IPR018922 (PANTHER)	P:GO:0055114; F:GO:0016655	P:oxidation-reduction process; F:oxidoreductase activity, acting on NAD(P)H, quinone or similar compound as acceptor
TRUE	INTERPRO, BLASTED, MAPPED, ANNOTATED	NP_001236263.1	40S ribosomal protein S27-2	90	4	6.4787e-64	97.26	6	P:GO:0000028; P:GO:0006412; F:GO:0003723; F:GO:0003735; F:GO:0046872; C:GO:0005840	P:ribosomal small subunit assembly; P:translation; F:RNA binding; F:structural constituent of ribosome; F:metal ion binding; C:ribosome			IPR000592 (PFAM); G3DSA:2.20.25.640 (GENE3D); IPR000592 (PANTHER); PTHR11594:SF6 (PANTHER); IPR000592 (PROSITE_PATTERNS); IPR000592 (HAMAP); IPR011332 (SUPERFAMILY)	P:GO:0006412; F:GO:0003735; C:GO:0005840	P:translation; F:structural constituent of ribosome; C:ribosome
TRUE	INTERPRO, BLASTED, MAPPED, ANNOTATED	NP_001236264.1	bifunctional monothiol glutaredoxin-S16, chloroplastic	177	20	9.22184e-132	72.01	8	P:GO:0006879; P:GO:0022900; F:GO:0009055; F:GO:0015035; F:GO:0051536; C:GO:0005634; C:GO:0005759; C:GO:0005829	P:cellular iron ion homeostasis; P:electron transport chain; F:electron transfer activity; F:protein disulfide oxidoreductase activity; F:iron-sulfur cluster binding; C:nucleus; C:mitochondrial matrix; C:cytosol			IPR004480 (TIGRFAM); IPR002109 (PFAM); IPR036249 (G3DSA:3.40.30.GENE3D); PTHR10293:SF60 (PANTHER); IPR004480 (PANTHER); IPR002109 (PROSITE_PROFILES); IPR033658 (CDD); IPR036249 (SUPERFAMILY)	F:GO:0009055; F:GO:0015035	F:electron transfer activity; F:protein disulfide oxidoreductase activity
TRUE	INTERPRO, BLASTED, MAPPED, ANNOTATED	NP_001236277.1	uncharacterized protein LOC100500317	214	2	9.70318e-155	99.77	4	P:GO:0015979; C:GO:0009535; C:GO:0009538; C:GO:0016021	P:photosynthesis; C:chloroplast thylakoid membrane; C:photosystem I reaction center; C:integral component of membrane			IPR003757 (PFAM); IPR036592 (G3DSA:1.20.1240.GENE3D); PTHR34803:SF2 (PANTHER); IPR022980 (PANTHER); IPR036592 (SUPERFAMILY)	P:GO:0015979; C:GO:0009522; C:GO:0009538	P:photosynthesis; C:photosystem I; C:photosystem I reaction center
TRUE	INTERPRO, BLASTED	NP_001236279.1	remorin family protein	194	20	5.93469e-135	81.17						Coil (COILS); IPR005516 (PFAM); IPR005518 (PFAM); mobidb-lite (MOBIDB_LITE); PTHR31775 (PANTHER); PTHR31775:SF22 (PANTHER)	no GO terms	no GO terms
TRUE	INTERPRO, BLASTED, MAPPED, ANNOTATED	NP_001236289.1	protein disulfide isomerase-like protein	364	20	0	86.1	3	P:GO:0045454; F:GO:0003756; C:GO:0005783	P:cell redox homeostasis; F:protein disulfide isomerase activity; C:endoplasmic reticulum	EC:5.3.4.1	Protein disulfide-isomerase	PR00421 (PRINTS); IPR011679 (PFAM); IPR005788 (TIGRFAM); IPR036356 (G3DSA:1.20.1150.GENE3D); IPR013766 (PFAM); IPR036249 (G3DSA:3.40.30.GENE3D); IPR036249 (G3DSA:3.40.30.GENE3D); PTHR45672 (PANTHER); PTHR45672:SF6 (PANTHER); IPR017937 (PROSITE_PATTERNS); IPR017937 (PROSITE_PATTERNS); IPR013766 (PROSITE_PROFILES); IPR013766 (PROSITE_PROFILES); cd02998 (CDD); cd02998 (CDD); IPR011679 (CDD); IPR0362…	F:GO:0003756; C:GO:0005783	F:protein disulfide isomerase activity; C:endoplasmic reticulum
TRUE	INTERPRO, BLASTED	NP_001236304.1	macrophage migration inhibitory factor homolog	115	20	3.13412e-79	87.77						IPR001398 (PFAM); IPR014347 (G3DSA:3.30.429.GENE3D); PTHR11954:SF42 (PANTHER); IPR001398 (PANTHER); IPR014347 (SUPERFAMILY)	no GO terms	no GO terms
TRUE	INTERPRO, BLASTED, MAPPED, ANNOTATED	NP_001236326.1	ferredoxin-thioredoxin reductase catalytic chain, chloroplastic	144	4	2.83257e-108	98.09	7	P:GO:0022900; F:GO:0009055; F:GO:0030385; F:GO:0046872; F:GO:0051539; F:GO:0103012; C:GO:0009507	P:electron transport chain; F:electron transfer activity; F:ferredoxin:thioredoxin reductase activity; F:metal ion binding; F:4 iron, 4 sulfur cluster binding; F:ferredoxin-thioredoxin reductase activity; C:chloroplast	EC:1.8.7.2	Ferredoxin:thioredoxin reductase	IPR036644 (G3DSA:3.90.460.GENE3D); IPR004209 (PFAM); IPR004209 (PANTHER); IPR036644 (SUPERFAMILY)	P:GO:0055114; F:GO:0016730	P:oxidation-reduction process; F:oxidoreductase activity, acting on iron-sulfur proteins as donors
TRUE	INTERPRO, BLASTED, MAPPED, ANNOTATED	NP_001236351.1	calnexin homolog	420	20	0	75.42	7	P:GO:0006457; P:GO:0030968; F:GO:0005509; F:GO:0051082; C:GO:0005788; C:GO:0005789; C:GO:0016021	P:protein folding; P:endoplasmic reticulum unfolded protein response; F:calcium ion binding; F:unfolded protein binding; C:endoplasmic reticulum lumen; C:endoplasmic reticulum membrane; C:integral component of membrane			Coil (COILS); IPR001580 (PRINTS); IPR009033 (G3DSA:2.10.250.GENE3D); IPR001580 (PFAM); G3DSA:2.60.120.200 (GENE3D); IPR009169 (PIRSF); G3DSA:2.60.120.200 (GENE3D); mobidb-lite (MOBIDB_LITE); mobidb-lite (MOBIDB_LITE); mobidb-lite (MOBIDB_LITE); mobidb-lite (MOBIDB_LITE); mobidb-lite (MOBIDB_LITE); mobidb-lite (MOBIDB_LITE); PTHR11073:SF26 (PANTHER); IPR001580 (PANTHER); IPR018124 (PROSITE_PATTERN…	P:GO:0006457; F:GO:0005509; F:GO:0005515; F:GO:0051082; C:GO:0005783	P:protein folding; F:calcium ion binding; F:protein binding; F:unfolded protein binding; C:endoplasmic reticulum
TRUE	INTERPRO, BLASTED, MAPPED, ANNOTATED	NP_001236366.1	granule-bound starch synthase 1, chloroplastic/amyloplastic	619	20	0	63.18	3	P:GO:0019252; F:GO:0004373; C:GO:0009507	P:starch biosynthetic process; F:glycogen (starch) synthase activity; C:chloroplast	EC:2.4.1.11	Glycogen(starch) synthase	IPR011835 (TIGRFAM); IPR001296 (PFAM); G3DSA:3.40.50.2000 (GENE3D); G3DSA:3.40.50.2000 (GENE3D); IPR013534 (PFAM); mobidb-lite (MOBIDB_LITE); mobidb-lite (MOBIDB_LITE); mobidb-lite (MOBIDB_LITE); PTHR45825 (PANTHER); PTHR45825:SF10 (PANTHER); IPR011835 (HAMAP); cd03791 (CDD); SSF53756 (SUPERFAMILY)	F:GO:0004373	F:glycogen (starch) synthase activity
TRUE	INTERPRO, BLASTED, MAPPED, ANNOTATED	NP_001236380.1	MLP-like protein 43	152	20	6.70458e-111	69.75	1	P:GO:0006952	P:defense response			IPR023393 (G3DSA:3.30.530.GENE3D); IPR000916 (PFAM); PTHR31907:SF15 (PANTHER); PTHR31907 (PANTHER); SSF55961 (SUPERFAMILY)	P:GO:0006952	P:defense response
TRUE	INTERPRO, BLASTED, MAPPED, ANNOTATED	NP_001236384.1	ADP-ribosylation factor	181	20	5.4631e-135	96.1	4	P:GO:0006886; P:GO:0016192; F:GO:0005525; C:GO:0005794	P:intracellular protein transport; P:vesicle-mediated transport; F:GTP binding; C:Golgi apparatus			IPR006689 (PRINTS); G3DSA:3.40.50.300 (GENE3D); IPR005225 (TIGRFAM); IPR006689 (PFAM); PTHR11711 (PANTHER); PTHR11711:SF314 (PANTHER); PS51417 (PROSITE_PROFILES); cd04150 (CDD); IPR027417 (SUPERFAMILY)	F:GO:0005525	F:GTP binding
TRUE	INTERPRO, BLASTED, MAPPED, ANNOTATED	NP_001236392.1	uncharacterized protein LOC100499814	129	6	2.61426e-89	98.49	2	P:GO:0015979; C:GO:0009538	P:photosynthesis; C:photosystem I reaction center			IPR003375 (PFAM); G3DSA:2.30.30.50 (GENE3D); mobidb-lite (MOBIDB_LITE); IPR003375 (PANTHER); IPR008990 (SUPERFAMILY)	P:GO:0015979; C:GO:0009522; C:GO:0009538	P:photosynthesis; C:photosystem I; C:photosystem I reaction center
TRUE	INTERPRO, BLASTED, MAPPED, ANNOTATED	NP_001236408.1	acyl-CoA-binding domain-containing protein 4 isoform X2	90	19	4.01055e-63	67.36	1	F:GO:0000062	F:fatty-acyl-CoA binding			IPR000582 (PRINTS); IPR000582 (PFAM); IPR014352 (G3DSA:1.20.80.GENE3D); PTHR23310 (PANTHER); PTHR23310:SF62 (PANTHER); IPR000582 (PROSITE_PROFILES); IPR000582 (CDD); IPR035984 (SUPERFAMILY)	F:GO:0000062	F:fatty-acyl-CoA binding
TRUE	INTERPRO, BLASTED, MAPPED, ANNOTATED	NP_001236420.1	uncharacterized protein LOC100500072	214	2	3.25806e-158	98.6	4	P:GO:0006412; F:GO:0003735; F:GO:0070181; C:GO:0005840	P:translation; F:structural constituent of ribosome; F:small ribosomal subunit rRNA binding; C:ribosome			IPR000529 (PFAM); IPR014717 (G3DSA:3.30.70.GENE3D); mobidb-lite (MOBIDB_LITE); mobidb-lite (MOBIDB_LITE); PTHR21011:SF7 (PANTHER); IPR000529 (PANTHER); IPR020814 (HAMAP); cd15487 (CDD); IPR035980 (SUPERFAMILY)	P:GO:0006412; F:GO:0003735; F:GO:0019843; C:GO:0005840	P:translation; F:structural constituent of ribosome; F:rRNA binding; C:ribosome
TRUE	INTERPRO, BLASTED, MAPPED, ANNOTATED	NP_001236421.1	50S ribosomal protein L19-1, chloroplastic	213	7	3.13367e-155	92.01	3	P:GO:0006412; F:GO:0003735; C:GO:0005840	P:translation; F:structural constituent of ribosome; C:ribosome			IPR001857 (PRINTS); IPR001857 (TIGRFAM); IPR001857 (PFAM); IPR038657 (G3DSA:2.30.30.GENE3D); mobidb-lite (MOBIDB_LITE); mobidb-lite (MOBIDB_LITE); IPR001857 (PANTHER); PTHR15680:SF10 (PANTHER); IPR008991 (SUPERFAMILY)	P:GO:0006412; F:GO:0003735; C:GO:0005840	P:translation; F:structural constituent of ribosome; C:ribosome
TRUE	INTERPRO, BLASTED, MAPPED, ANNOTATED	NP_001236422.1	thioredoxin M1, chloroplastic	181	20	1.89591e-132	67.51	7	P:GO:0006662; P:GO:0045454; P:GO:0055114; F:GO:0015035; F:GO:0016671; F:GO:0047134; C:GO:0005737	P:glycerol ether metabolic process; P:cell redox homeostasis; P:oxidation-reduction process; F:protein disulfide oxidoreductase activity; F:oxidoreductase activity, acting on a sulfur group of donors, disulfide as acceptor; F:protein-disulfide reductase activity; C:cytoplasm	EC:1.8.1.8	Protein-disulfide reductase	PR00421 (PRINTS); IPR013766 (PFAM); IPR036249 (G3DSA:3.40.30.GENE3D); PTHR45663 (PANTHER); PTHR45663:SF22 (PANTHER); IPR013766 (PROSITE_PROFILES); cd02947 (CDD); IPR036249 (SUPERFAMILY)	no GO terms	no GO terms
TRUE	INTERPRO, BLASTED, MAPPED, ANNOTATED	NP_001236431.1	pyruvate kinase	502	20	0	75.02	7	P:GO:0006096; F:GO:0000287; F:GO:0004743; F:GO:0005524; F:GO:0016301; F:GO:0030955; C:GO:0005737	P:glycolytic process; F:magnesium ion binding; F:pyruvate kinase activity; F:ATP binding; F:kinase activity; F:potassium ion binding; C:cytoplasm	EC:2.7.1.40	Pyruvate kinase	IPR001697 (PRINTS); IPR015795 (PFAM); IPR001697 (TIGRFAM); IPR015793 (PFAM); IPR015806 (G3DSA:2.40.33.GENE3D); IPR040442 (G3DSA:3.20.20.GENE3D); IPR036918 (G3DSA:3.40.1380.GENE3D); IPR001697 (PANTHER); PTHR11817:SF77 (PANTHER); IPR018209 (PROSITE_PATTERNS); IPR001697 (CDD); IPR015813 (SUPERFAMILY); IPR011037 (SUPERFAMILY); IPR036918 (SUPERFAMILY)	P:GO:0006096; F:GO:0000287; F:GO:0003824; F:GO:0004743; F:GO:0030955	P:glycolytic process; F:magnesium ion binding; F:catalytic activity; F:pyruvate kinase activity; F:potassium ion binding
TRUE	INTERPRO, BLASTED, MAPPED, ANNOTATED	NP_001236436.1	proteasome subunit beta type-7-B	233	20	5.33808e-175	57.61	6	P:GO:0010499; P:GO:0043161; F:GO:0004298; C:GO:0005634; C:GO:0005737; C:GO:0005839	P:proteasomal ubiquitin-independent protein catabolic process; P:proteasome-mediated ubiquitin-dependent protein catabolic process; F:threonine-type endopeptidase activity; C:nucleus; C:cytoplasm; C:proteasome core complex	EC:3.4.99; EC:3.4.25	Acting on peptide bonds (peptidases); Acting on peptide bonds (peptidases)	IPR000243 (PRINTS); IPR001353 (PFAM); IPR029055 (G3DSA:3.60.20.GENE3D); PTHR11599 (PANTHER); PTHR11599:SF133 (PANTHER); IPR016050 (PROSITE_PATTERNS); IPR023333 (PROSITE_PROFILES); cd03762 (CDD); IPR029055 (SUPERFAMILY)	P:GO:0051603; F:GO:0004298; C:GO:0005839	P:proteolysis involved in cellular protein catabolic process; F:threonine-type endopeptidase activity; C:proteasome core complex
TRUE	INTERPRO, BLASTED, MAPPED, ANNOTATED	NP_001236439.1	40S ribosomal protein S20-2	205	14	2.08184e-150	60.66	5	P:GO:0006412; F:GO:0003723; F:GO:0003735; C:GO:0005739; C:GO:0015935	P:translation; F:RNA binding; F:structural constituent of ribosome; C:mitochondrion; C:small ribosomal subunit			IPR001848 (PRINTS); IPR001848 (TIGRFAM); IPR027486 (PFAM); IPR036838 (G3DSA:3.30.70.GENE3D); mobidb-lite (MOBIDB_LITE); IPR001848 (PANTHER); PTHR11700:SF21 (PANTHER); IPR018268 (PROSITE_PATTERNS); IPR001848 (HAMAP); IPR036838 (SUPERFAMILY)	P:GO:0006412; F:GO:0003723; F:GO:0003735; C:GO:0005840	P:translation; F:RNA binding; F:structural constituent of ribosome; C:ribosome
TRUE	INTERPRO, BLASTED, MAPPED, ANNOTATED	NP_001236448.1	actin-depolymerizing factor 5	139	20	5.16911e-103	87.95	5	P:GO:0030042; P:GO:0051017; F:GO:0051015; C:GO:0005737; C:GO:0015629	P:actin filament depolymerization; P:actin filament bundle assembly; F:actin filament binding; C:cytoplasm; C:actin cytoskeleton			IPR002108 (PFAM); IPR029006 (G3DSA:3.40.20.GENE3D); IPR017904 (PANTHER); PTHR11913:SF74 (PANTHER); IPR002108 (PROSITE_PROFILES); IPR017904 (CDD); SSF55753 (SUPERFAMILY)	P:GO:0030042; F:GO:0003779; C:GO:0015629	P:actin filament depolymerization; F:actin binding; C:actin cytoskeleton
TRUE	INTERPRO, BLASTED, MAPPED, ANNOTATED	NP_001236450.1	20 kDa chaperonin, chloroplastic	134	11	1.23246e-96	68.57	5	P:GO:0051085; F:GO:0046872; F:GO:0051082; F:GO:0051087; C:GO:0005759	P:chaperone cofactor-dependent protein refolding; F:metal ion binding; F:unfolded protein binding; F:chaperone binding; C:mitochondrial matrix			IPR037124 (G3DSA:2.30.33.GENE3D); IPR020818 (PFAM); PTHR10772:SF13 (PANTHER); IPR020818 (PANTHER); IPR020818 (CDD); IPR011032 (SUPERFAMILY)	P:GO:0006457	P:protein folding
TRUE	INTERPRO, BLASTED, MAPPED, ANNOTATED	NP_001236459.1	60S acidic ribosomal protein P2-4	114	10	6.16882e-73	84.65	6	P:GO:0000027; P:GO:0002181; P:GO:0006414; F:GO:0003735; F:GO:0070180; C:GO:0005840	P:ribosomal large subunit assembly; P:cytoplasmic translation; P:translational elongation; F:structural constituent of ribosome; F:large ribosomal subunit rRNA binding; C:ribosome			IPR038716 (G3DSA:1.10.10.GENE3D); PF00428 (PFAM); mobidb-lite (MOBIDB_LITE); PTHR21141 (PANTHER); PTHR21141:SF87 (PANTHER); IPR027534 (HAMAP); cd05833 (CDD)	P:GO:0006414; F:GO:0003735; C:GO:0005840	P:translational elongation; F:structural constituent of ribosome; C:ribosome
TRUE	INTERPRO, BLASTED, MAPPED, ANNOTATED	NP_001236480.1	monothiol glutaredoxin-S6	107	20	4.70066e-76	61.94	8	P:GO:0022900; P:GO:0034599; P:GO:0045454; P:GO:0098869; F:GO:0004362; F:GO:0009055; F:GO:0015035; C:GO:0005737	P:electron transport chain; P:cellular response to oxidative stress; P:cell redox homeostasis; P:cellular oxidant detoxification; F:glutathione-disulfide reductase activity; F:electron transfer activity; F:protein disulfide oxidoreductase activity; C:cytoplasm	EC:1.8.1.7	Glutathione-disulfide reductase	IPR014025 (PRINTS); IPR002109 (PFAM); IPR011899 (TIGRFAM); IPR036249 (G3DSA:3.40.30.GENE3D); PTHR45694 (PANTHER); PTHR45694:SF14 (PANTHER); IPR011767 (PROSITE_PATTERNS); IPR002109 (PROSITE_PROFILES); cd03419 (CDD); IPR036249 (SUPERFAMILY)	F:GO:0009055; F:GO:0015035	F:electron transfer activity; F:protein disulfide oxidoreductase activity
TRUE	INTERPRO, BLASTED, MAPPED, ANNOTATED	NP_001236487.1	ras-related protein RABA1f	218	20	2.80808e-162	89.73	4	P:GO:0006886; F:GO:0003924; F:GO:0005525; C:GO:0005768	P:intracellular protein transport; F:GTPase activity; F:GTP binding; C:endosome	EC:3.6.1.15	Nucleoside-triphosphate phosphatase	PR00449 (PRINTS); G3DSA:3.40.50.300 (GENE3D); IPR001806 (PFAM); IPR005225 (TIGRFAM); PTHR24073 (PANTHER); PTHR24073:SF1029 (PANTHER); PS51419 (PROSITE_PROFILES); cd01868 (CDD); IPR027417 (SUPERFAMILY)	F:GO:0003924; F:GO:0005525	F:GTPase activity; F:GTP binding
TRUE	INTERPRO, BLASTED, MAPPED, ANNOTATED	NP_001236492.1	40S ribosomal protein S20-2	207	13	6.4352e-151	60.41	5	P:GO:0006412; F:GO:0003723; F:GO:0003735; C:GO:0005739; C:GO:0015935	P:translation; F:RNA binding; F:structural constituent of ribosome; C:mitochondrion; C:small ribosomal subunit			IPR001848 (PRINTS); IPR036838 (G3DSA:3.30.70.GENE3D); IPR001848 (TIGRFAM); IPR027486 (PFAM); mobidb-lite (MOBIDB_LITE); IPR001848 (PANTHER); PTHR11700:SF21 (PANTHER); IPR018268 (PROSITE_PATTERNS); IPR001848 (HAMAP); IPR036838 (SUPERFAMILY)	P:GO:0006412; F:GO:0003723; F:GO:0003735; C:GO:0005840	P:translation; F:RNA binding; F:structural constituent of ribosome; C:ribosome
TRUE	INTERPRO, BLASTED, MAPPED, ANNOTATED	NP_001236517.1	protein CURVATURE THYLAKOID 1B, chloroplastic	145	20	1.02328e-102	72.26	2	C:GO:0009535; C:GO:0016021	C:chloroplast thylakoid membrane; C:integral component of membrane			IPR025564 (PFAM); IPR033344 (PANTHER); PTHR33222:SF3 (PANTHER)	C:GO:0009579	C:thylakoid
TRUE	INTERPRO, BLASTED, MAPPED, ANNOTATED	NP_001236526.1	60S ribosomal protein L17	181	7	1.96866e-135	97.65	3	P:GO:0002181; F:GO:0003735; C:GO:0015934	P:cytoplasmic translation; F:structural constituent of ribosome; C:large ribosomal subunit			IPR036394 (G3DSA:3.90.470.GENE3D); IPR001063 (PFAM); IPR005721 (TIGRFAM); mobidb-lite (MOBIDB_LITE); IPR005721 (PANTHER); PTHR11593:SF21 (PANTHER); IPR018260 (PROSITE_PATTERNS); IPR005721 (HAMAP); IPR001063 (CDD); IPR036394 (SUPERFAMILY)	P:GO:0006412; F:GO:0003735; C:GO:0005840; C:GO:0015934	P:translation; F:structural constituent of ribosome; C:ribosome; C:large ribosomal subunit
TRUE	INTERPRO, BLASTED, MAPPED, ANNOTATED	NP_001236536.1	NADH dehydrogenase [ubiquinone] iron-sulfur protein 8-B, mitochondrial-like	222	8	1.02869e-166	86.33	6	P:GO:0006120; P:GO:0009060; P:GO:0032981; F:GO:0003954; F:GO:0051539; C:GO:0005747	P:mitochondrial electron transport, NADH to ubiquinone; P:aerobic respiration; P:mitochondrial respiratory chain complex I assembly; F:NADH dehydrogenase activity; F:4 iron, 4 sulfur cluster binding; C:mitochondrial respiratory chain complex I	EC:1.6.99.3	NADH dehydrogenase	IPR017896 (PFAM); G3DSA:3.30.70.3270 (GENE3D); IPR010226 (TIGRFAM); IPR010226 (PANTHER); PTHR10849:SF20 (PANTHER); IPR017900 (PROSITE_PATTERNS); IPR017900 (PROSITE_PATTERNS); IPR010226 (HAMAP); IPR017896 (PROSITE_PROFILES); IPR017896 (PROSITE_PROFILES); SSF54862 (SUPERFAMILY)	P:GO:0055114; F:GO:0016651; F:GO:0051539; C:GO:0016020	P:oxidation-reduction process; F:oxidoreductase activity, acting on NAD(P)H; F:4 iron, 4 sulfur cluster binding; C:membrane
TRUE	INTERPRO, BLASTED, MAPPED, ANNOTATED	NP_001236537.1	elongation factor 1-delta	223	14	1.4695e-163	81.22	5	P:GO:0006414; F:GO:0003746; F:GO:0005085; C:GO:0005829; C:GO:0005853	P:translational elongation; F:translation elongation factor activity; F:guanyl-nucleotide exchange factor activity; C:cytosol; C:eukaryotic translation elongation factor 1 complex			IPR014717 (G3DSA:3.30.70.GENE3D); G3DSA:1.20.1050.10 (GENE3D); IPR014038 (PFAM); mobidb-lite (MOBIDB_LITE); mobidb-lite (MOBIDB_LITE); PTHR11595 (PANTHER); PTHR11595:SF24 (PANTHER); IPR001326 (PROSITE_PATTERNS); IPR001326 (PROSITE_PATTERNS); IPR014038 (CDD); IPR036282 (SUPERFAMILY); IPR036219 (SUPERFAMILY)	P:GO:0006414; F:GO:0003746; C:GO:0005853	P:translational elongation; F:translation elongation factor activity; C:eukaryotic translation elongation factor 1 complex
TRUE	INTERPRO, BLASTED, MAPPED, ANNOTATED	NP_001236540.1	probable small nuclear ribonucleoprotein F	93	17	1.99101e-65	57.78	8	P:GO:0000398; F:GO:0003723; C:GO:0000932; C:GO:0005688; C:GO:0046540; C:GO:0071011; C:GO:0071013; C:GO:1990726	P:mRNA splicing, via spliceosome; F:RNA binding; C:P-body; C:U6 snRNP; C:U4/U6 x U5 tri-snRNP complex; C:precatalytic spliceosome; C:catalytic step 2 spliceosome; C:Lsm1-7-Pat1 complex			G3DSA:2.30.30.100 (GENE3D); IPR001163 (PFAM); IPR016654 (PIRSF); PTHR13829:SF4 (PANTHER); IPR016654 (PANTHER); IPR016654 (CDD); IPR010920 (SUPERFAMILY)	P:GO:0006397	P:mRNA processing
TRUE	INTERPRO, BLASTED, MAPPED, ANNOTATED	NP_001236541.1	photosynthetic NDH subunit of lumenal location 3, chloroplastic	234	12	1.12282e-169	71.96	6	P:GO:0009767; F:GO:0005509; F:GO:0045156; C:GO:0009507; C:GO:0009654; C:GO:0019898	P:photosynthetic electron transport chain; F:calcium ion binding; F:electron transporter, transferring electrons within the cyclic electron transport pathway of photosynthesis activity; C:chloroplast; C:photosystem II oxygen evolving complex; C:extrinsic component of membrane			IPR008797 (PFAM); IPR023222 (G3DSA:1.20.120.GENE3D); mobidb-lite (MOBIDB_LITE); PTHR33399:SF7 (PANTHER); IPR008797 (PANTHER); IPR023222 (SUPERFAMILY)	P:GO:0015979; F:GO:0005509; C:GO:0009523; C:GO:0009654; C:GO:0019898	P:photosynthesis; F:calcium ion binding; C:photosystem II; C:photosystem II oxygen evolving complex; C:extrinsic component of membrane
TRUE	INTERPRO, BLASTED, MAPPED, ANNOTATED	NP_001236567.1	uncharacterized protein LOC100305524	168	1	2.14552e-118	100	1	C:GO:0016021	C:integral component of membrane			PTHR37231 (PANTHER)	no GO terms	no GO terms
TRUE	INTERPRO, BLASTED, MAPPED, ANNOTATED	NP_001236569.1	uncharacterized protein LOC100306036	166	6	3.66486e-120	96.91	2	P:GO:0015979; C:GO:0009522	P:photosynthesis; C:photosystem I			G3DSA:4.10.1190.10 (GENE3D); IPR008796 (PFAM); PTHR36814 (PANTHER)	P:GO:0015979; C:GO:0009522	P:photosynthesis; C:photosystem I
TRUE	INTERPRO, BLASTED, MAPPED, ANNOTATED	NP_001236576.1	protein disulfide isomerase-like protein	438	20	0	59.63	3	P:GO:0045454; F:GO:0003756; C:GO:0110165	P:cell redox homeostasis; F:protein disulfide isomerase activity; C:cellular anatomical entity	EC:5.3.4.1	Protein disulfide-isomerase	PR00421 (PRINTS); IPR036249 (G3DSA:3.40.30.GENE3D); IPR036249 (G3DSA:3.40.30.GENE3D); IPR005788 (TIGRFAM); IPR036249 (G3DSA:3.40.30.GENE3D); IPR013766 (PFAM); PTHR45815 (PANTHER); PTHR45815:SF4 (PANTHER); IPR017937 (PROSITE_PATTERNS); IPR017937 (PROSITE_PATTERNS); IPR013766 (PROSITE_PROFILES); IPR013766 (PROSITE_PROFILES); cd03001 (CDD); cd02983 (CDD); cd03001 (CDD); IPR036249 (SUPERFAMILY); IPR0…	F:GO:0003756	F:protein disulfide isomerase activity
TRUE	INTERPRO, BLASTED, MAPPED, ANNOTATED	NP_001236579.1	aminoacyl tRNA synthase complex-interacting multifunctional protein 1	256	10	0	75.13	2	P:GO:0006412; F:GO:0000049	P:translation; F:tRNA binding			IPR002547 (PFAM); G3DSA:2.40.50.140 (GENE3D); PTHR11586 (PANTHER); PTHR11586:SF39 (PANTHER); IPR002547 (PROSITE_PROFILES); cd02799 (CDD); IPR012340 (SUPERFAMILY)	F:GO:0000049	F:tRNA binding
TRUE	INTERPRO, BLASTED, MAPPED, ANNOTATED	NP_001236585.1	serine/threonine-protein phosphatase 5 isoform X1	359	20	0	70.52	7	P:GO:0009408; P:GO:0033554; P:GO:0050821; P:GO:2000072; F:GO:0005515; C:GO:0005634; C:GO:0005737	P:response to heat; P:cellular response to stress; P:protein stabilization; P:regulation of defense response to fungus, incompatible interaction; F:protein binding; C:nucleus; C:cytoplasm			Coil (COILS); IPR008978 (G3DSA:2.60.40.GENE3D); IPR007052 (PFAM); IPR011990 (G3DSA:1.25.40.GENE3D); IPR019734 (PFAM); IPR007699 (PFAM); PTHR45862:SF2 (PANTHER); PTHR45862 (PANTHER); IPR019734 (PROSITE_PROFILES); IPR007699 (PROSITE_PROFILES); IPR019734 (PROSITE_PROFILES); IPR019734 (PROSITE_PROFILES); IPR007052 (PROSITE_PROFILES); IPR013026 (PROSITE_PROFILES); cd06466 (CDD); IPR011990 (SUPERFAMILY…	F:GO:0005515	F:protein binding
TRUE	INTERPRO, BLASTED, MAPPED, ANNOTATED	NP_001236598.1	V-type proton ATPase subunit G-like protein	110	5	1.32561e-74	89	3	P:GO:1902600; F:GO:0008553; C:GO:0016471	P:proton transmembrane transport; F:proton-exporting ATPase activity, phosphorylative mechanism; C:vacuolar proton-transporting V-type ATPase complex	EC:7.1.3.1; EC:7.1.2.1	H(+)-exporting diphosphatase; P-type H(+)-exporting transporter	Coil (COILS); Coil (COILS); IPR005124 (TIGRFAM); IPR005124 (PFAM); G3DSA:1.20.5.620 (GENE3D); IPR005124 (PANTHER); PTHR12713:SF24 (PANTHER)	P:GO:1902600; F:GO:0042626; C:GO:0016471	P:proton transmembrane transport; F:ATPase-coupled transmembrane transporter activity; C:vacuolar proton-transporting V-type ATPase complex
TRUE	INTERPRO, BLASTED, MAPPED, ANNOTATED	NP_001236608.1	40S ribosomal protein S18	152	14	3.0088e-111	75.89	5	P:GO:0006412; F:GO:0003723; F:GO:0003735; C:GO:0005829; C:GO:0015935	P:translation; F:RNA binding; F:structural constituent of ribosome; C:cytosol; C:small ribosomal subunit			IPR027437 (G3DSA:4.10.910.GENE3D); G3DSA:1.10.8.50 (GENE3D); IPR001892 (PIRSF); IPR001892 (PFAM); PTHR10871 (PANTHER); PTHR10871:SF3 (PANTHER); IPR018269 (PROSITE_PATTERNS); IPR001892 (PROSITE_PROFILES); IPR001892 (HAMAP); IPR010979 (SUPERFAMILY)	P:GO:0006412; F:GO:0003676; F:GO:0003723; F:GO:0003735; C:GO:0005840	P:translation; F:nucleic acid binding; F:RNA binding; F:structural constituent of ribosome; C:ribosome
TRUE	INTERPRO, BLASTED, MAPPED, ANNOTATED	NP_001236618.1	photosystem I reaction center subunit VI, chloroplastic	144	10	1.08759e-100	91.61	3	P:GO:0015979; C:GO:0009535; C:GO:0009538	P:photosynthesis; C:chloroplast thylakoid membrane; C:photosystem I reaction center			G3DSA:1.20.5.220 (GENE3D); IPR004928 (PFAM); IPR004928 (PANTHER); PTHR34787:SF3 (PANTHER)	P:GO:0015979; C:GO:0009522; C:GO:0009538	P:photosynthesis; C:photosystem I; C:photosystem I reaction center
TRUE	INTERPRO, BLASTED, MAPPED, ANNOTATED	NP_001236658.1	cinnamoyl-CoA reductase 1 isoform X2	321	20	0	84.16	2	P:GO:0055114; F:GO:0016616	P:oxidation-reduction process; F:oxidoreductase activity, acting on the CH-OH group of donors, NAD or NADP as acceptor			IPR001509 (PFAM); G3DSA:3.40.50.720 (GENE3D); PTHR10366:SF627 (PANTHER); PTHR10366 (PANTHER); cd08958 (CDD); IPR036291 (SUPERFAMILY)	F:GO:0003824	F:catalytic activity
TRUE	INTERPRO, BLASTED, MAPPED, ANNOTATED	NP_001236666.1	V-type proton ATPase subunit F	130	1	5.8825e-93	100	3	P:GO:1902600; F:GO:0046961; C:GO:0033180	P:proton transmembrane transport; F:proton-transporting ATPase activity, rotational mechanism; C:proton-transporting V-type ATPase, V1 domain	EC:7.1.3.1; EC:7.1.2.2	H(+)-exporting diphosphatase; H(+)-transporting two-sector ATPase	IPR005772 (TIGRFAM); IPR005772 (PIRSF); IPR036906 (G3DSA:3.40.50.GENE3D); IPR008218 (PFAM); PTHR13861:SF11 (PANTHER); PTHR13861 (PANTHER); IPR036906 (SUPERFAMILY)	P:GO:0034220; P:GO:1902600; F:GO:0046961; C:GO:0033180	P:ion transmembrane transport; P:proton transmembrane transport; F:proton-transporting ATPase activity, rotational mechanism; C:proton-transporting V-type ATPase, V1 domain
TRUE	INTERPRO, BLASTED, MAPPED, ANNOTATED	NP_001236670.1	thioredoxin h2	179	20	4.01812e-130	66.02	1	P:GO:0045454	P:cell redox homeostasis			PR00421 (PRINTS); IPR013766 (PFAM); IPR036249 (G3DSA:3.40.30.GENE3D); PTHR10438 (PANTHER); PTHR10438:SF382 (PANTHER); IPR017937 (PROSITE_PATTERNS); IPR013766 (PROSITE_PROFILES); cd02947 (CDD); IPR036249 (SUPERFAMILY)	no GO terms	no GO terms
TRUE	INTERPRO, BLASTED, MAPPED, ANNOTATED	NP_001236677.1	purple acid phosphatase-like protein	512	20	0	80.28	5	P:GO:0016311; F:GO:0003993; F:GO:0030145; C:GO:0005615; C:GO:0016021	P:dephosphorylation; F:acid phosphatase activity; F:manganese ion binding; C:extracellular space; C:integral component of membrane	EC:3.1.3.2	Acid phosphatase	IPR029052 (G3DSA:3.60.21.GENE3D); IPR025733 (PFAM); IPR008963 (G3DSA:2.60.40.GENE3D); IPR004843 (PFAM); IPR015914 (PFAM); PTHR22953:SF13 (PANTHER); IPR039331 (PANTHER); IPR041792 (CDD); IPR008963 (SUPERFAMILY); SSF56300 (SUPERFAMILY)	F:GO:0003993; F:GO:0016787; F:GO:0046872	F:acid phosphatase activity; F:hydrolase activity; F:metal ion binding
TRUE	INTERPRO, BLASTED, MAPPED, ANNOTATED	NP_001236686.1	putative NADPH:quinone oxidoreductase isoform 2	198	9	5.5285e-144	92.92	4	P:GO:0055114; F:GO:0010181; F:GO:0016491; C:GO:0005829	P:oxidation-reduction process; F:FMN binding; F:oxidoreductase activity; C:cytosol			IPR029039 (G3DSA:3.40.50.GENE3D); IPR005025 (PFAM); PTHR30543 (PANTHER); PTHR30543:SF19 (PANTHER); IPR029039 (SUPERFAMILY)	F:GO:0016491	F:oxidoreductase activity
TRUE	INTERPRO, BLASTED, MAPPED, ANNOTATED	NP_001236695.1	40S ribosomal protein S12	141	11	1.89172e-100	95.26	3	P:GO:0006412; F:GO:0003735; C:GO:0005840	P:translation; F:structural constituent of ribosome; C:ribosome			IPR000530 (PRINTS); IPR004038 (PFAM); IPR029064 (G3DSA:3.30.1330.GENE3D); PTHR11843:SF17 (PANTHER); IPR000530 (PANTHER); IPR000530 (PROSITE_PATTERNS); IPR029064 (SUPERFAMILY)	P:GO:0006412; F:GO:0003735; C:GO:0005840	P:translation; F:structural constituent of ribosome; C:ribosome
TRUE	INTERPRO, BLASTED, MAPPED, ANNOTATED	NP_001236725.1	gamma-tocopherol methyltransferase	350	20	0	74.91	2	P:GO:0032259; F:GO:0008168	P:methylation; F:methyltransferase activity			IPR013216 (PFAM); G3DSA:3.40.50.150 (GENE3D); PTHR43591 (PANTHER); PTHR43591:SF5 (PANTHER); IPR025774 (PROSITE_PROFILES); cd02440 (CDD); IPR029063 (SUPERFAMILY)	P:GO:0032259; F:GO:0008168	P:methylation; F:methyltransferase activity
TRUE	INTERPRO, BLASTED, MAPPED, ANNOTATED	NP_001236745.1	putative peroxiredoxin IIF	197	15	3.97084e-145	69.45	7	P:GO:0034599; P:GO:0042744; P:GO:0045454; P:GO:0055114; P:GO:0098869; F:GO:0008379; C:GO:0005739	P:cellular response to oxidative stress; P:hydrogen peroxide catabolic process; P:cell redox homeostasis; P:oxidation-reduction process; P:cellular oxidant detoxification; F:thioredoxin peroxidase activity; C:mitochondrion	EC:1.11.1.15; EC:1.11.1.7	Acting on a peroxide as acceptor; Peroxidase	IPR036249 (G3DSA:3.40.30.GENE3D); IPR013740 (PFAM); PTHR10430:SF34 (PANTHER); IPR037944 (PANTHER); IPR013766 (PROSITE_PROFILES); IPR037944 (CDD); IPR036249 (SUPERFAMILY)	F:GO:0016491	F:oxidoreductase activity
TRUE	INTERPRO, BLASTED, MAPPED, ANNOTATED	NP_001236749.1	adenine phosphoribosyltransferase 4 isoform X1	236	20	2.92889e-174	87.28	4	P:GO:0006168; P:GO:0009116; F:GO:0003999; C:GO:0005829	P:adenine salvage; P:nucleoside metabolic process; F:adenine phosphoribosyltransferase activity; C:cytosol	EC:2.4.2.7	Adenine phosphoribosyltransferase	IPR000836 (PFAM); IPR005764 (TIGRFAM); IPR029057 (G3DSA:3.40.50.GENE3D); PTHR11776:SF8 (PANTHER); PTHR11776 (PANTHER); IPR005764 (HAMAP); IPR000836 (CDD); IPR029057 (SUPERFAMILY)	P:GO:0006168; P:GO:0009116; F:GO:0003999; C:GO:0005737	P:adenine salvage; P:nucleoside metabolic process; F:adenine phosphoribosyltransferase activity; C:cytoplasm
TRUE	INTERPRO, BLASTED, MAPPED, ANNOTATED	NP_001236757.1	ruBisCO-associated protein	283	17	0	55.27	2	P:GO:0005975; F:GO:0016798	P:carbohydrate metabolic process; F:hydrolase activity, acting on glycosyl bonds			G3DSA:3.20.20.80 (GENE3D); IPR001223 (PFAM); PTHR46476 (PANTHER); PTHR46476:SF12 (PANTHER); IPR017853 (SUPERFAMILY)	P:GO:0005975	P:carbohydrate metabolic process
TRUE	INTERPRO, BLASTED, MAPPED, ANNOTATED	NP_001236758.1	glycine-rich RNA-binding protein 4, mitochondrial isoform X2	143	20	3.72403e-100	80.37	5	P:GO:0006412; F:GO:0003729; F:GO:0003735; C:GO:0005739; C:GO:0016021	P:translation; F:mRNA binding; F:structural constituent of ribosome; C:mitochondrion; C:integral component of membrane			IPR000504 (PFAM); IPR012677 (G3DSA:3.30.70.GENE3D); mobidb-lite (MOBIDB_LITE); PTHR15241:SF251 (PANTHER); PTHR15241 (PANTHER); IPR000504 (PROSITE_PROFILES); IPR035979 (SUPERFAMILY)	F:GO:0003676	F:nucleic acid binding
TRUE	INTERPRO, BLASTED, MAPPED, ANNOTATED	NP_001236772.1	uncharacterized protein LOC100500098	129	6	3.92399e-89	99.61	2	P:GO:0015979; C:GO:0009538	P:photosynthesis; C:photosystem I reaction center			IPR003375 (PFAM); G3DSA:2.30.30.50 (GENE3D); mobidb-lite (MOBIDB_LITE); IPR003375 (PANTHER); IPR008990 (SUPERFAMILY)	P:GO:0015979; C:GO:0009522; C:GO:0009538	P:photosynthesis; C:photosystem I; C:photosystem I reaction center
TRUE	INTERPRO, BLASTED, MAPPED, ANNOTATED	NP_001236775.1	MD-2-related lipid recognition domain-containing protein precursor	154	13	3.09561e-112	74.4	2	P:GO:0032366; F:GO:0032934	P:intracellular sterol transport; F:sterol binding			IPR003172 (PFAM); G3DSA:2.60.40.770 (GENE3D); PTHR11306:SF39 (PANTHER); IPR039670 (PANTHER); IPR033917 (CDD); IPR014756 (SUPERFAMILY)	P:GO:0032366	P:intracellular sterol transport
TRUE	INTERPRO, BLASTED, MAPPED, ANNOTATED	NP_001236782.1	chalcone isomerase	209	20	8.84627e-151	69.87	1	F:GO:0016872	F:intramolecular lyase activity			Coil (COILS); IPR016087 (PFAM); IPR016089 (G3DSA:1.10.890.GENE3D); IPR016088 (G3DSA:3.50.70.GENE3D); PTHR47588 (PANTHER); IPR036298 (SUPERFAMILY)	F:GO:0016872	F:intramolecular lyase activity
TRUE	INTERPRO, BLASTED, MAPPED, ANNOTATED	NP_001236785.1	trafficking protein particle complex subunit 3-like	186	4	3.27966e-137	99.19	6	P:GO:0006888; P:GO:0006891; C:GO:0005783; C:GO:0005829; C:GO:0030008; C:GO:0033106	P:endoplasmic reticulum to Golgi vesicle-mediated transport; P:intra-Golgi vesicle-mediated transport; C:endoplasmic reticulum; C:cytosol; C:TRAPP complex; C:cis-Golgi network membrane			Coil (COILS); IPR007194 (PFAM); G3DSA:3.30.1380.20 (GENE3D); IPR016721 (PIRSF); PTHR13048:SF3 (PANTHER); IPR016721 (PANTHER); IPR016721 (CDD); IPR024096 (SUPERFAMILY)	P:GO:0048193; C:GO:0030008	P:Golgi vesicle transport; C:TRAPP complex
TRUE	INTERPRO, BLASTED, MAPPED, ANNOTATED	NP_001236789.1	uncharacterized protein LOC100305539	144	13	1.21861e-103	88.93	1	F:GO:0003676	F:nucleic acid binding			IPR036882 (G3DSA:3.30.110.GENE3D); IPR002775 (PFAM); PTHR31947:SF22 (PANTHER); IPR014560 (PANTHER); IPR036882 (SUPERFAMILY)	F:GO:0003676	F:nucleic acid binding
TRUE	INTERPRO, BLASTED, MAPPED, ANNOTATED	NP_001236790.1	nucleoid-associated protein At4g30620, chloroplastic	195	5	8.08817e-146	98	1	F:GO:0003677	F:DNA binding			Coil (COILS); IPR004401 (TIGRFAM); IPR036894 (G3DSA:3.30.1310.GENE3D); IPR004401 (PFAM); IPR004401 (PANTHER); PTHR33449:SF4 (PANTHER); IPR036894 (SUPERFAMILY)	no GO terms	no GO terms
TRUE	INTERPRO, BLASTED, MAPPED, ANNOTATED	NP_001236826.1	60S ribosomal protein L32-1	133	8	2.28296e-96	98.26	4	P:GO:0006412; F:GO:0003735; C:GO:0005840; C:GO:0016021	P:translation; F:structural constituent of ribosome; C:ribosome; C:integral component of membrane			IPR001515 (PFAM); PTHR23413:SF9 (PANTHER); IPR001515 (PANTHER); IPR001515 (CDD); IPR036351 (SUPERFAMILY)	P:GO:0006412; F:GO:0003735; C:GO:0005840	P:translation; F:structural constituent of ribosome; C:ribosome
TRUE	INTERPRO, BLASTED, MAPPED, ANNOTATED	NP_001236834.1	40S ribosomal protein S14	150	9	6.56337e-107	91.75	7	P:GO:0000028; P:GO:0000462; P:GO:0006412; F:GO:0003735; F:GO:0048027; F:GO:0070181; C:GO:0005840	P:ribosomal small subunit assembly; P:maturation of SSU-rRNA from tricistronic rRNA transcript (SSU-rRNA, 5.8S rRNA, LSU-rRNA); P:translation; F:structural constituent of ribosome; F:mRNA 5'-UTR binding; F:small ribosomal subunit rRNA binding; C:ribosome			IPR001971 (PFAM); IPR036967 (G3DSA:3.30.420.GENE3D); IPR001971 (PIRSF); mobidb-lite (MOBIDB_LITE); IPR001971 (PANTHER); PTHR11759:SF28 (PANTHER); IPR018102 (PROSITE_PATTERNS); IPR001971 (HAMAP); SSF53137 (SUPERFAMILY)	P:GO:0006412; F:GO:0003735; C:GO:0005840	P:translation; F:structural constituent of ribosome; C:ribosome
TRUE	INTERPRO, BLASTED, MAPPED, ANNOTATED	NP_001236867.1	probable NADH dehydrogenase [ubiquinone] 1 alpha subcomplex subunit 5, mitochondrial	166	2	5.48884e-121	87	3	P:GO:0022904; F:GO:0008137; C:GO:0005747	P:respiratory electron transport chain; F:NADH dehydrogenase (ubiquinone) activity; C:mitochondrial respiratory chain complex I	EC:7.1.1.2; EC:1.6.5.11; EC:1.6.99.3	NADH:ubiquinone reductase (H(+)-translocating); NADH dehydrogenase (quinone); NADH dehydrogenase	IPR006806 (PFAM); mobidb-lite (MOBIDB_LITE); mobidb-lite (MOBIDB_LITE); IPR006806 (PANTHER)	P:GO:0022904	P:respiratory electron transport chain
TRUE	INTERPRO, BLASTED, MAPPED, ANNOTATED	NP_001236868.1	uncharacterized protein LOC100527240	214	2	1.33384e-154	99.77	4	P:GO:0015979; C:GO:0009535; C:GO:0009538; C:GO:0016021	P:photosynthesis; C:chloroplast thylakoid membrane; C:photosystem I reaction center; C:integral component of membrane			IPR003757 (PFAM); IPR036592 (G3DSA:1.20.1240.GENE3D); IPR022980 (PANTHER); PTHR34803:SF2 (PANTHER); IPR036592 (SUPERFAMILY)	P:GO:0015979; C:GO:0009522; C:GO:0009538	P:photosynthesis; C:photosystem I; C:photosystem I reaction center
TRUE	INTERPRO, BLASTED	NP_001236884.1	uncharacterized protein LOC100526985	137	13	2.10664e-99	86.91						G3DSA:2.40.50.140 (GENE3D); PTHR31472:SF9 (PANTHER); PTHR31472 (PANTHER); cd04491 (CDD); IPR012340 (SUPERFAMILY)	no GO terms	no GO terms
TRUE	INTERPRO, BLASTED, MAPPED, ANNOTATED	NP_001236895.1	putative glutathione peroxidase	167	20	2.15318e-122	89.71	5	P:GO:0006979; P:GO:0055114; P:GO:0098869; F:GO:0004602; C:GO:0005829	P:response to oxidative stress; P:oxidation-reduction process; P:cellular oxidant detoxification; F:glutathione peroxidase activity; C:cytosol	EC:1.11.1.9; EC:1.11.1.7	Glutathione peroxidase; Peroxidase	IPR000889 (PRINTS); IPR036249 (G3DSA:3.40.30.GENE3D); IPR000889 (PFAM); IPR000889 (PIRSF); IPR000889 (PANTHER); PTHR11592:SF102 (PANTHER); IPR029760 (PROSITE_PATTERNS); IPR029759 (PROSITE_PATTERNS); IPR000889 (PROSITE_PROFILES); IPR000889 (CDD); IPR036249 (SUPERFAMILY)	P:GO:0006979; P:GO:0055114; F:GO:0004602	P:response to oxidative stress; P:oxidation-reduction process; F:glutathione peroxidase activity
TRUE	INTERPRO, BLASTED, MAPPED, ANNOTATED	NP_001236899.1	60S ribosomal protein L23a	155	12	9.32755e-109	94.53	4	P:GO:0000027; P:GO:0006412; F:GO:0003735; C:GO:0005840	P:ribosomal large subunit assembly; P:translation; F:structural constituent of ribosome; C:ribosome			IPR019985 (TIGRFAM); IPR012677 (G3DSA:3.30.70.GENE3D); IPR013025 (PFAM); IPR005633 (PFAM); mobidb-lite (MOBIDB_LITE); PTHR11620 (PANTHER); PTHR11620:SF58 (PANTHER); IPR001014 (PROSITE_PATTERNS); IPR013025 (HAMAP); IPR012678 (SUPERFAMILY)	P:GO:0006412; F:GO:0003735; C:GO:0005840	P:translation; F:structural constituent of ribosome; C:ribosome
TRUE	INTERPRO, BLASTED, MAPPED, ANNOTATED	NP_001236915.1	epsilon1-COP isoform X1	290	4	0	99.22	8	P:GO:0006888; P:GO:0006890; P:GO:0006891; P:GO:0015031; F:GO:0005198; F:GO:0005515; C:GO:0000139; C:GO:0030126	P:endoplasmic reticulum to Golgi vesicle-mediated transport; P:retrograde vesicle-mediated transport, Golgi to endoplasmic reticulum; P:intra-Golgi vesicle-mediated transport; P:protein transport; F:structural molecule activity; F:protein binding; C:Golgi membrane; C:COPI vesicle coat			PF04733 (PFAM); IPR011990 (G3DSA:1.25.40.GENE3D); IPR006822 (PIRSF); PTHR10805:SF3 (PANTHER); IPR006822 (PANTHER); IPR011990 (SUPERFAMILY)	P:GO:0006890; F:GO:0005198; F:GO:0005515	P:retrograde vesicle-mediated transport, Golgi to endoplasmic reticulum; F:structural molecule activity; F:protein binding
TRUE	INTERPRO, BLASTED, MAPPED, ANNOTATED	NP_001236918.1	60S ribosomal protein L18a	178	14	2.87398e-133	93.98	6	P:GO:0006412; P:GO:0006508; F:GO:0003676; F:GO:0003735; F:GO:0004190; C:GO:0005840	P:translation; P:proteolysis; F:nucleic acid binding; F:structural constituent of ribosome; F:aspartic-type endopeptidase activity; C:ribosome	EC:3.4.99; EC:3.4.23.1; EC:3.4.23; EC:3.4.23.32; EC:3.4.23.43; EC:3.4.23.20; EC:3.4.23.25; EC:3.4.23.36; EC:3.4.23.4; EC:3.4.23.35; EC:3.4.23.5; EC:3.4.23.34; EC:3.4.23.15	Acting on peptide bonds (peptidases); Pepsin A; Acting on peptide bonds (peptidases); Scytalidopepsin B; Prepilin peptidase; Penicillopepsin; Saccharopepsin; Signal peptidase II; Chymosin; Barrierpepsin; Cathepsin D; Cathepsin E; Renin	IPR021138 (PIRSF); IPR023573 (PFAM); G3DSA:3.10.20.10 (GENE3D); G3DSA:3.10.20.10 (GENE3D); PTHR10052:SF39 (PANTHER); IPR028877 (PANTHER); IPR028877 (HAMAP); SSF160374 (SUPERFAMILY)	P:GO:0006412; F:GO:0003735; C:GO:0005840	P:translation; F:structural constituent of ribosome; C:ribosome
TRUE	INTERPRO, BLASTED, MAPPED, ANNOTATED	NP_001236933.1	elongation factor P	233	7	5.28884e-174	81.28	3	P:GO:0006414; F:GO:0003746; C:GO:0005737	P:translational elongation; F:translation elongation factor activity; C:cytoplasm			IPR015365 (PFAM); G3DSA:2.40.50.140 (GENE3D); IPR014722 (G3DSA:2.30.30.GENE3D); IPR011768 (TIGRFAM); IPR001059 (PFAM); G3DSA:2.40.50.140 (GENE3D); IPR013185 (PFAM); PTHR30053:SF12 (PANTHER); IPR020599 (PANTHER); IPR013852 (PROSITE_PATTERNS); IPR011768 (HAMAP); IPR001059 (CDD); IPR015365 (CDD); IPR012340 (SUPERFAMILY); IPR008991 (SUPERFAMILY); IPR012340 (SUPERFAMILY)	P:GO:0006414; P:GO:0043043; F:GO:0003746; C:GO:0005737	P:translational elongation; P:peptide biosynthetic process; F:translation elongation factor activity; C:cytoplasm
TRUE	INTERPRO, BLASTED, MAPPED, ANNOTATED	NP_001236941.1	60S ribosomal protein L19	212	15	1.32125e-153	97.22	4	P:GO:0006412; F:GO:0003723; F:GO:0003735; C:GO:0022625	P:translation; F:RNA binding; F:structural constituent of ribosome; C:cytosolic large ribosomal subunit			IPR000196 (PFAM); G3DSA:1.10.1200.240 (GENE3D); IPR015972 (G3DSA:1.10.1650.GENE3D); mobidb-lite (MOBIDB_LITE); mobidb-lite (MOBIDB_LITE); mobidb-lite (MOBIDB_LITE); mobidb-lite (MOBIDB_LITE); mobidb-lite (MOBIDB_LITE); IPR039547 (PANTHER); PTHR10722:SF17 (PANTHER); IPR023638 (PROSITE_PATTERNS); IPR000196 (HAMAP); IPR033935 (CDD); IPR035970 (SUPERFAMILY)	P:GO:0006412; F:GO:0003723; F:GO:0003735; C:GO:0005840; C:GO:0022625	P:translation; F:RNA binding; F:structural constituent of ribosome; C:ribosome; C:cytosolic large ribosomal subunit
TRUE	INTERPRO, BLASTED, MAPPED, ANNOTATED	NP_001236951.1	60S ribosomal protein L27	135	6	3.73747e-95	92.56	3	P:GO:0006412; F:GO:0003735; C:GO:0005840	P:translation; F:structural constituent of ribosome; C:ribosome			Coil (COILS); IPR001141 (PFAM); IPR038655 (G3DSA:2.30.30.GENE3D); PTHR10497:SF10 (PANTHER); IPR001141 (PANTHER); IPR018262 (PROSITE_PATTERNS); IPR041991 (CDD); IPR008991 (SUPERFAMILY)	P:GO:0006412; F:GO:0003735; C:GO:0005840	P:translation; F:structural constituent of ribosome; C:ribosome
TRUE	INTERPRO, BLASTED, MAPPED, ANNOTATED	NP_001236968.1	40S ribosomal protein S11	159	10	2.82663e-116	93.92	4	P:GO:0006412; F:GO:0003735; F:GO:0019843; C:GO:0005840	P:translation; F:structural constituent of ribosome; F:rRNA binding; C:ribosome			IPR000266 (PRINTS); IPR032440 (PFAM); IPR000266 (PFAM); IPR028333 (TIGRFAM); G3DSA:2.40.50.1000 (GENE3D); PTHR10744:SF24 (PANTHER); IPR000266 (PANTHER); IPR019979 (PROSITE_PATTERNS); IPR012340 (SUPERFAMILY)	P:GO:0006412; F:GO:0003735; C:GO:0005840	P:translation; F:structural constituent of ribosome; C:ribosome
TRUE	INTERPRO, BLASTED, MAPPED, ANNOTATED	NP_001236993.1	uncharacterized protein LOC100526993	129	6	3.66473e-90	99.05	2	P:GO:0015979; C:GO:0009538	P:photosynthesis; C:photosystem I reaction center			IPR003375 (PFAM); G3DSA:2.30.30.50 (GENE3D); mobidb-lite (MOBIDB_LITE); IPR003375 (PANTHER); IPR008990 (SUPERFAMILY)	P:GO:0015979; C:GO:0009522; C:GO:0009538	P:photosynthesis; C:photosystem I; C:photosystem I reaction center
TRUE	INTERPRO, BLASTED, MAPPED, ANNOTATED	NP_001237032.1	ferritin	256	20	0	91.26	7	P:GO:0006826; P:GO:0006880; P:GO:0055114; F:GO:0004322; F:GO:0008198; F:GO:0008199; C:GO:0009507	P:iron ion transport; P:intracellular sequestering of iron ion; P:oxidation-reduction process; F:ferroxidase activity; F:ferrous iron binding; F:ferric iron binding; C:chloroplast	EC:1.16.3.1; EC:1.16.3	Ferroxidase; Oxidizing metal ions	Coil (COILS); IPR008331 (PFAM); IPR012347 (G3DSA:1.20.1260.GENE3D); IPR001519 (PANTHER); PTHR11431:SF92 (PANTHER); IPR014034 (PROSITE_PATTERNS); IPR009040 (PROSITE_PROFILES); cd01056 (CDD); IPR009078 (SUPERFAMILY)	P:GO:0006826; P:GO:0006879; F:GO:0008199	P:iron ion transport; P:cellular iron ion homeostasis; F:ferric iron binding
TRUE	INTERPRO, BLASTED, MAPPED, ANNOTATED	NP_001237037.1	2Fe-2S ferredoxin-like superfamily protein	147	19	2.59179e-107	74.03	5	P:GO:0022900; F:GO:0009055; F:GO:0046872; F:GO:0051537; C:GO:0009507	P:electron transport chain; F:electron transfer activity; F:metal ion binding; F:2 iron, 2 sulfur cluster binding; C:chloroplast			IPR010241 (TIGRFAM); IPR012675 (G3DSA:3.10.20.GENE3D); IPR001041 (PFAM); PTHR43112:SF20 (PANTHER); PTHR43112 (PANTHER); IPR006058 (PROSITE_PATTERNS); IPR001041 (PROSITE_PROFILES); IPR001041 (CDD); IPR036010 (SUPERFAMILY)	P:GO:0022900; F:GO:0009055; F:GO:0051536; F:GO:0051537	P:electron transport chain; F:electron transfer activity; F:iron-sulfur cluster binding; F:2 iron, 2 sulfur cluster binding
TRUE	INTERPRO, BLASTED, MAPPED, ANNOTATED	NP_001237049.1	ferritin	247	20	0	88.04	7	P:GO:0006826; P:GO:0006880; P:GO:0055114; F:GO:0004322; F:GO:0008198; F:GO:0008199; C:GO:0009507	P:iron ion transport; P:intracellular sequestering of iron ion; P:oxidation-reduction process; F:ferroxidase activity; F:ferrous iron binding; F:ferric iron binding; C:chloroplast	EC:1.16.3.1; EC:1.16.3	Ferroxidase; Oxidizing metal ions	Coil (COILS); IPR012347 (G3DSA:1.20.1260.GENE3D); IPR008331 (PFAM); IPR001519 (PANTHER); PTHR11431:SF85 (PANTHER); IPR014034 (PROSITE_PATTERNS); IPR009040 (PROSITE_PROFILES); cd01056 (CDD); IPR009078 (SUPERFAMILY)	P:GO:0006826; P:GO:0006879; F:GO:0008199	P:iron ion transport; P:cellular iron ion homeostasis; F:ferric iron binding
TRUE	INTERPRO, BLASTED, MAPPED, ANNOTATED	NP_001237050.1	homoglutathione synthetase	499	10	0	91.38	7	P:GO:0006750; F:GO:0000287; F:GO:0004363; F:GO:0005524; F:GO:0042803; F:GO:0043295; C:GO:0005829	P:glutathione biosynthetic process; F:magnesium ion binding; F:glutathione synthase activity; F:ATP binding; F:protein homodimerization activity; F:glutathione binding; C:cytosol	EC:6.3.2.3	Glutathione synthase	G3DSA:3.30.470.20 (GENE3D); IPR014709 (G3DSA:3.30.1490.GENE3D); IPR014049 (G3DSA:3.30.1490.GENE3D); IPR014042 (G3DSA:1.10.1080.GENE3D); IPR005615 (PIRSF); IPR005615 (PFAM); IPR004887 (PFAM); IPR037013 (G3DSA:3.40.50.GENE3D); IPR005615 (TIGRFAM); IPR005615 (PANTHER); PTHR11130:SF3 (PANTHER); IPR005615 (CDD); SSF56059 (SUPERFAMILY); IPR016185 (SUPERFAMILY)	P:GO:0006750; F:GO:0004363; F:GO:0005524; F:GO:0016874	P:glutathione biosynthetic process; F:glutathione synthase activity; F:ATP binding; F:ligase activity
TRUE	INTERPRO, BLASTED, MAPPED, ANNOTATED	NP_001237052.1	chloroplastic lipocalin	184	10	4.422e-136	72.38	3	P:GO:0000302; P:GO:0006629; C:GO:0005737	P:response to reactive oxygen species; P:lipid metabolic process; C:cytoplasm			IPR002446 (PRINTS); IPR012674 (G3DSA:2.40.128.GENE3D); IPR022271 (PIRSF); IPR000566 (PFAM); mobidb-lite (MOBIDB_LITE); mobidb-lite (MOBIDB_LITE); PTHR10612:SF44 (PANTHER); PTHR10612 (PANTHER); IPR022272 (PROSITE_PATTERNS); IPR012674 (SUPERFAMILY)	no GO terms	no GO terms
TRUE	INTERPRO, BLASTED	NP_001237065.1	14-3-3 protein SGF14l	261	20	0	93.26						Coil (COILS); Coil (COILS); IPR000308 (PRINTS); IPR036815 (G3DSA:1.20.190.GENE3D); IPR000308 (PIRSF); IPR023410 (PFAM); mobidb-lite (MOBIDB_LITE); PTHR18860:SF74 (PANTHER); IPR000308 (PANTHER); IPR023409 (PROSITE_PATTERNS); IPR023409 (PROSITE_PATTERNS); IPR036815 (SUPERFAMILY)	no GO terms	no GO terms
TRUE	INTERPRO, BLASTED, MAPPED, ANNOTATED	NP_001237068.1	peptide methionine sulfoxide reductase B5	138	10	1.01659e-100	89.34	5	P:GO:0006979; P:GO:0030091; P:GO:0055114; F:GO:0033743; F:GO:0046872	P:response to oxidative stress; P:protein repair; P:oxidation-reduction process; F:peptide-methionine (R)-S-oxide reductase activity; F:metal ion binding	EC:1.8.4.12	Peptide-methionine (R)-S-oxide reductase	G3DSA:2.170.150.20 (GENE3D); IPR002579 (PFAM); IPR002579 (TIGRFAM); PTHR46081:SF5 (PANTHER); IPR028427 (PANTHER); IPR002579 (PROSITE_PROFILES); IPR011057 (SUPERFAMILY)	P:GO:0006979; P:GO:0030091; P:GO:0055114; F:GO:0016671; F:GO:0033743	P:response to oxidative stress; P:protein repair; P:oxidation-reduction process; F:oxidoreductase activity, acting on a sulfur group of donors, disulfide as acceptor; F:peptide-methionine (R)-S-oxide reductase activity
TRUE	INTERPRO, BLASTED, MAPPED, ANNOTATED	NP_001237076.1	3-ketoacyl-CoA thiolase	445	20	0	74.26	5	P:GO:0006635; P:GO:0010124; F:GO:0003988; C:GO:0005777; C:GO:0016021	P:fatty acid beta-oxidation; P:phenylacetate catabolic process; F:acetyl-CoA C-acyltransferase activity; C:peroxisome; C:integral component of membrane	EC:2.3.1.16	Acetyl-CoA C-acyltransferase	IPR016039 (G3DSA:3.40.47.GENE3D); IPR002155 (TIGRFAM); IPR020616 (PFAM); IPR002155 (PIRSF); IPR020617 (PFAM); IPR016039 (G3DSA:3.40.47.GENE3D); PTHR43853 (PANTHER); PTHR43853:SF15 (PANTHER); IPR020615 (PROSITE_PATTERNS); IPR020610 (PROSITE_PATTERNS); IPR020613 (PROSITE_PATTERNS); IPR002155 (CDD); IPR016039 (SUPERFAMILY); IPR016039 (SUPERFAMILY)	F:GO:0016746; F:GO:0016747	F:transferase activity, transferring acyl groups; F:transferase activity, transferring acyl groups other than amino-acyl groups
TRUE	INTERPRO, BLASTED, MAPPED, ANNOTATED	NP_001237077.1	60S ribosomal protein L11	181	18	1.60488e-133	90.85	5	P:GO:0000027; P:GO:0006412; F:GO:0003723; F:GO:0003735; C:GO:0005840	P:ribosomal large subunit assembly; P:translation; F:RNA binding; F:structural constituent of ribosome; C:ribosome			IPR031309 (PFAM); IPR031310 (PFAM); IPR022803 (G3DSA:3.30.1440.GENE3D); IPR002132 (PIRSF); PTHR11994:SF19 (PANTHER); IPR002132 (PANTHER); IPR020929 (PROSITE_PATTERNS); IPR022803 (SUPERFAMILY)	P:GO:0006412; F:GO:0003735; C:GO:0005840	P:translation; F:structural constituent of ribosome; C:ribosome
TRUE	INTERPRO, BLASTED, MAPPED	NP_001237134.1	stress-response A/B barrel domain-containing protein UP3	253	17	0	59.86	1	P:GO:0009865	P:pollen tube adhesion			IPR013097 (PFAM); G3DSA:3.30.70.100 (GENE3D); G3DSA:3.30.70.100 (GENE3D); PTHR33178 (PANTHER); PTHR33178:SF3 (PANTHER); IPR013097 (PROSITE_PROFILES); IPR013097 (PROSITE_PROFILES); IPR011008 (SUPERFAMILY); IPR011008 (SUPERFAMILY)	no GO terms	no GO terms
TRUE	INTERPRO, BLASTED, MAPPED, ANNOTATED	NP_001237138.1	biotin carboxylase precursor	539	18	0	64.16	8	P:GO:0006633; P:GO:2001295; F:GO:0003989; F:GO:0004075; F:GO:0004485; F:GO:0005524; F:GO:0046872; C:GO:0005739	P:fatty acid biosynthetic process; P:malonyl-CoA biosynthetic process; F:acetyl-CoA carboxylase activity; F:biotin carboxylase activity; F:methylcrotonoyl-CoA carboxylase activity; F:ATP binding; F:metal ion binding; C:mitochondrion	EC:6.4.1.4; EC:6.4.1.2; EC:6.3.4.14	Methylcrotonoyl-CoA carboxylase; Acetyl-CoA carboxylase; Biotin carboxylase	G3DSA:3.30.470.130 (GENE3D); IPR005482 (PFAM); IPR005481 (PFAM); IPR005479 (PFAM); IPR004549 (TIGRFAM); PTHR42761 (PANTHER); PTHR42761:SF7 (PANTHER); IPR005479 (PROSITE_PATTERNS); IPR005479 (PROSITE_PATTERNS); IPR011764 (PROSITE_PROFILES); IPR011761 (PROSITE_PROFILES); SSF56059 (SUPERFAMILY); IPR011054 (SUPERFAMILY); IPR016185 (SUPERFAMILY)	F:GO:0005524; F:GO:0016874; F:GO:0046872	F:ATP binding; F:ligase activity; F:metal ion binding
TRUE	INTERPRO, BLASTED, MAPPED, ANNOTATED	NP_001237185.1	NAD(P)H dehydrogenase (quinone) FQR1	203	20	7.29886e-148	93.67	3	P:GO:0055114; F:GO:0003955; F:GO:0010181	P:oxidation-reduction process; F:NAD(P)H dehydrogenase (quinone) activity; F:FMN binding	EC:1.6.5.2	NAD(P)H dehydrogenase (quinone)	IPR010089 (TIGRFAM); IPR005025 (PFAM); IPR029039 (G3DSA:3.40.50.GENE3D); PTHR30546:SF32 (PANTHER); PTHR30546 (PANTHER); IPR008254 (PROSITE_PROFILES); IPR029039 (SUPERFAMILY)	F:GO:0003955; F:GO:0010181; F:GO:0016491	F:NAD(P)H dehydrogenase (quinone) activity; F:FMN binding; F:oxidoreductase activity
TRUE	INTERPRO, BLASTED, MAPPED, ANNOTATED	NP_001237210.2	AChain A, Lectin	282	20	0	72.17	3	P:GO:0006952; F:GO:0030246; C:GO:0016020	P:defense response; F:carbohydrate binding; C:membrane			IPR016363 (PIRSF); G3DSA:2.60.120.200 (GENE3D); IPR001220 (PFAM); PTHR32401 (PANTHER); PTHR32401:SF14 (PANTHER); IPR000985 (PROSITE_PATTERNS); IPR001220 (CDD); IPR013320 (SUPERFAMILY)	F:GO:0030246	F:carbohydrate binding
TRUE	INTERPRO, BLASTED, MAPPED, ANNOTATED	NP_001237226.1	uncharacterized protein LOC100527776	115	4	9.18591e-83	92.83	2	P:GO:0006120; C:GO:0005747	P:mitochondrial electron transport, NADH to ubiquinone; C:mitochondrial respiratory chain complex I			IPR008011 (PFAM); PTHR12868:SF0 (PANTHER); IPR033034 (PANTHER)	P:GO:0006120	P:mitochondrial electron transport, NADH to ubiquinone
TRUE	INTERPRO, BLASTED, MAPPED, ANNOTATED	NP_001237229.1	40S ribosomal protein S13	151	6	1.01221e-108	95.25	5	P:GO:0006412; F:GO:0003735; F:GO:0070181; C:GO:0005730; C:GO:0005840	P:translation; F:structural constituent of ribosome; F:small ribosomal subunit rRNA binding; C:nucleolus; C:ribosome			G3DSA:1.10.8.1030 (GENE3D); G3DSA:1.10.287.10 (GENE3D); IPR012606 (PFAM); IPR000589 (PFAM); IPR023029 (PANTHER); IPR000589 (PROSITE_PATTERNS); IPR023029 (HAMAP); IPR000589 (CDD); IPR009068 (SUPERFAMILY)	P:GO:0006412; F:GO:0003735; C:GO:0005840	P:translation; F:structural constituent of ribosome; C:ribosome
TRUE	INTERPRO, BLASTED, MAPPED, ANNOTATED	NP_001237239.1	putative ATP synthase subunit b'	215	2	3.84107e-151	99.77	4	P:GO:0015986; F:GO:0046961; C:GO:0016021; C:GO:0045263	P:ATP synthesis coupled proton transport; F:proton-transporting ATPase activity, rotational mechanism; C:integral component of membrane; C:proton-transporting ATP synthase complex, coupling factor F(o)	EC:7.1.3.1; EC:7.1.2.2	H(+)-exporting diphosphatase; H(+)-transporting two-sector ATPase	Coil (COILS); Coil (COILS); IPR002146 (PFAM); PTHR33445:SF2 (PANTHER); PTHR33445 (PANTHER); IPR002146 (HAMAP); IPR034679 (HAMAP); cd06503 (CDD)	P:GO:0015986; F:GO:0015078; C:GO:0045263	P:ATP synthesis coupled proton transport; F:proton transmembrane transporter activity; C:proton-transporting ATP synthase complex, coupling factor F(o)
TRUE	INTERPRO, BLASTED, MAPPED, ANNOTATED	NP_001237257.1	60S ribosomal protein L19	212	15	2.16482e-153	96.57	4	P:GO:0006412; F:GO:0003723; F:GO:0003735; C:GO:0022625	P:translation; F:RNA binding; F:structural constituent of ribosome; C:cytosolic large ribosomal subunit			G3DSA:1.10.1200.240 (GENE3D); IPR000196 (PFAM); IPR015972 (G3DSA:1.10.1650.GENE3D); mobidb-lite (MOBIDB_LITE); mobidb-lite (MOBIDB_LITE); PTHR10722:SF17 (PANTHER); IPR039547 (PANTHER); IPR023638 (PROSITE_PATTERNS); IPR000196 (HAMAP); IPR033935 (CDD); IPR035970 (SUPERFAMILY)	P:GO:0006412; F:GO:0003723; F:GO:0003735; C:GO:0005840; C:GO:0022625	P:translation; F:RNA binding; F:structural constituent of ribosome; C:ribosome; C:cytosolic large ribosomal subunit
TRUE	INTERPRO, BLASTED, MAPPED, ANNOTATED	NP_001237268.1	60S ribosomal protein L32-1	133	8	2.81242e-96	98.83	4	P:GO:0006412; F:GO:0003735; C:GO:0005840; C:GO:0016021	P:translation; F:structural constituent of ribosome; C:ribosome; C:integral component of membrane			IPR001515 (PFAM); IPR001515 (PANTHER); PTHR23413:SF9 (PANTHER); IPR001515 (CDD); IPR036351 (SUPERFAMILY)	P:GO:0006412; F:GO:0003735; C:GO:0005840	P:translation; F:structural constituent of ribosome; C:ribosome
TRUE	INTERPRO, BLASTED, MAPPED, ANNOTATED	NP_001237278.1	proteasome subunit beta type-5	204	17	4.1781e-153	72.44	7	P:GO:0010499; P:GO:0043161; F:GO:0004298; C:GO:0005634; C:GO:0005737; C:GO:0019773; C:GO:0019774	P:proteasomal ubiquitin-independent protein catabolic process; P:proteasome-mediated ubiquitin-dependent protein catabolic process; F:threonine-type endopeptidase activity; C:nucleus; C:cytoplasm; C:proteasome core complex, alpha-subunit complex; C:proteasome core complex, beta-subunit complex	EC:3.4.99; EC:3.4.25	Acting on peptide bonds (peptidases); Acting on peptide bonds (peptidases)	IPR001353 (PFAM); IPR029055 (G3DSA:3.60.20.GENE3D); PTHR11599 (PANTHER); PTHR11599:SF124 (PANTHER); IPR016050 (PROSITE_PATTERNS); IPR023333 (PROSITE_PROFILES); IPR033811 (CDD); IPR029055 (SUPERFAMILY)	P:GO:0043161; P:GO:0051603; F:GO:0004298; C:GO:0005839; C:GO:0019774	P:proteasome-mediated ubiquitin-dependent protein catabolic process; P:proteolysis involved in cellular protein catabolic process; F:threonine-type endopeptidase activity; C:proteasome core complex; C:proteasome core complex, beta-subunit complex
TRUE	INTERPRO, BLASTED	NP_001237290.1	uncharacterized protein LOC100499877	137	13	2.377e-99	87.64						G3DSA:2.40.50.140 (GENE3D); PTHR31472 (PANTHER); PTHR31472:SF9 (PANTHER); cd04491 (CDD); IPR012340 (SUPERFAMILY)	no GO terms	no GO terms
TRUE	INTERPRO, BLASTED, MAPPED, ANNOTATED	NP_001237304.1	mitochondrial phosphate carrier protein 3, mitochondrial	375	20	0	74.02	3	P:GO:0035435; F:GO:0005315; C:GO:0031305	P:phosphate ion transmembrane transport; F:inorganic phosphate transmembrane transporter activity; C:integral component of mitochondrial inner membrane			IPR023395 (G3DSA:1.50.40.GENE3D); IPR018108 (PFAM); PTHR45671:SF17 (PANTHER); PTHR45671 (PANTHER); IPR018108 (PROSITE_PROFILES); IPR018108 (PROSITE_PROFILES); IPR018108 (PROSITE_PROFILES); IPR023395 (SUPERFAMILY)	no GO terms	no GO terms
TRUE	INTERPRO, BLASTED, MAPPED, ANNOTATED	NP_001237305.1	elongation factor 1-delta	230	14	3.68366e-166	78.3	5	P:GO:0006414; F:GO:0003746; F:GO:0005085; C:GO:0005829; C:GO:0005853	P:translational elongation; F:translation elongation factor activity; F:guanyl-nucleotide exchange factor activity; C:cytosol; C:eukaryotic translation elongation factor 1 complex			Coil (COILS); IPR014038 (PFAM); IPR014717 (G3DSA:3.30.70.GENE3D); G3DSA:1.20.1050.130 (GENE3D); mobidb-lite (MOBIDB_LITE); mobidb-lite (MOBIDB_LITE); PTHR11595 (PANTHER); PTHR11595:SF27 (PANTHER); IPR001326 (PROSITE_PATTERNS); IPR001326 (PROSITE_PATTERNS); IPR014038 (CDD); IPR036282 (SUPERFAMILY); IPR036219 (SUPERFAMILY)	P:GO:0006414; F:GO:0003746; C:GO:0005853	P:translational elongation; F:translation elongation factor activity; C:eukaryotic translation elongation factor 1 complex
TRUE	INTERPRO, BLASTED, MAPPED, ANNOTATED	NP_001237315.1	fructose-bisphosphate aldolase 1, chloroplastic	357	20	0	82.21	4	P:GO:0006096; P:GO:0030388; F:GO:0004332; C:GO:0005829	P:glycolytic process; P:fructose 1,6-bisphosphate metabolic process; F:fructose-bisphosphate aldolase activity; C:cytosol	EC:4.1.2.13	Fructose-bisphosphate aldolase	Coil (COILS); IPR000741 (PFAM); IPR013785 (G3DSA:3.20.20.GENE3D); PTHR11627 (PANTHER); PTHR11627:SF48 (PANTHER); IPR029768 (PROSITE_PATTERNS); cd00948 (CDD); SSF51569 (SUPERFAMILY)	P:GO:0006096; F:GO:0003824; F:GO:0004332	P:glycolytic process; F:catalytic activity; F:fructose-bisphosphate aldolase activity
TRUE	INTERPRO, BLASTED, MAPPED, ANNOTATED	NP_001237358.1	biotin carboxylase precursor	539	18	0	64.07	8	P:GO:0006633; P:GO:2001295; F:GO:0003989; F:GO:0004075; F:GO:0004485; F:GO:0005524; F:GO:0046872; C:GO:0005739	P:fatty acid biosynthetic process; P:malonyl-CoA biosynthetic process; F:acetyl-CoA carboxylase activity; F:biotin carboxylase activity; F:methylcrotonoyl-CoA carboxylase activity; F:ATP binding; F:metal ion binding; C:mitochondrion	EC:6.4.1.4; EC:6.4.1.2; EC:6.3.4.14	Methylcrotonoyl-CoA carboxylase; Acetyl-CoA carboxylase; Biotin carboxylase	IPR005481 (PFAM); IPR005479 (PFAM); G3DSA:3.30.470.130 (GENE3D); IPR005482 (PFAM); IPR004549 (TIGRFAM); PTHR42761:SF7 (PANTHER); PTHR42761 (PANTHER); IPR005479 (PROSITE_PATTERNS); IPR005479 (PROSITE_PATTERNS); IPR011764 (PROSITE_PROFILES); IPR011761 (PROSITE_PROFILES); SSF56059 (SUPERFAMILY); IPR016185 (SUPERFAMILY); IPR011054 (SUPERFAMILY)	F:GO:0005524; F:GO:0016874; F:GO:0046872	F:ATP binding; F:ligase activity; F:metal ion binding
TRUE	INTERPRO, BLASTED, MAPPED, ANNOTATED	NP_001237362.1	60S ribosomal protein L34	120	6	8.87288e-83	97.16	7	P:GO:0006412; P:GO:0042254; P:GO:0055085; F:GO:0003735; F:GO:0022857; C:GO:0005840; C:GO:0016020	P:translation; P:ribosome biogenesis; P:transmembrane transport; F:structural constituent of ribosome; F:transmembrane transporter activity; C:ribosome; C:membrane			IPR008195 (PRINTS); IPR008195 (PFAM); IPR038562 (G3DSA:3.40.1800.GENE3D); IPR008195 (PANTHER); PTHR10759:SF3 (PANTHER); IPR018065 (PROSITE_PATTERNS)	P:GO:0006412; F:GO:0003735; C:GO:0005840	P:translation; F:structural constituent of ribosome; C:ribosome
TRUE	INTERPRO, BLASTED, MAPPED, ANNOTATED	NP_001237383.1	kunitz-type trypsin inhibitor KTI1-like	211	20	5.72857e-155	58.21	2	P:GO:0010951; F:GO:0004866	P:negative regulation of endopeptidase activity; F:endopeptidase inhibitor activity			IPR002160 (PRINTS); IPR002160 (PFAM); G3DSA:2.80.10.50 (GENE3D); PTHR33107:SF21 (PANTHER); IPR002160 (PANTHER); IPR002160 (CDD); IPR011065 (SUPERFAMILY)	F:GO:0004866	F:endopeptidase inhibitor activity
TRUE	INTERPRO, BLASTED, MAPPED, ANNOTATED	NP_001237389.1	60S ribosomal protein L19	212	15	2.04589e-154	96.02	4	P:GO:0006412; F:GO:0003723; F:GO:0003735; C:GO:0022625	P:translation; F:RNA binding; F:structural constituent of ribosome; C:cytosolic large ribosomal subunit			G3DSA:1.10.1200.240 (GENE3D); IPR000196 (PFAM); IPR015972 (G3DSA:1.10.1650.GENE3D); mobidb-lite (MOBIDB_LITE); mobidb-lite (MOBIDB_LITE); mobidb-lite (MOBIDB_LITE); mobidb-lite (MOBIDB_LITE); mobidb-lite (MOBIDB_LITE); IPR039547 (PANTHER); PTHR10722:SF17 (PANTHER); IPR023638 (PROSITE_PATTERNS); IPR000196 (HAMAP); IPR033935 (CDD); IPR035970 (SUPERFAMILY)	P:GO:0006412; F:GO:0003723; F:GO:0003735; C:GO:0005840; C:GO:0022625	P:translation; F:RNA binding; F:structural constituent of ribosome; C:ribosome; C:cytosolic large ribosomal subunit
TRUE	INTERPRO, BLASTED, MAPPED, ANNOTATED	NP_001237394.1	phosphoenolpyruvate carboxylase	966	20	0	79.95	7	P:GO:0006099; P:GO:0015977; P:GO:0015979; P:GO:0048366; F:GO:0008964; C:GO:0005829; C:GO:0009507	P:tricarboxylic acid cycle; P:carbon fixation; P:photosynthesis; P:leaf development; F:phosphoenolpyruvate carboxylase activity; C:cytosol; C:chloroplast	EC:4.1.1.31; EC:4.1.1.32	Phosphoenolpyruvate carboxylase; Phosphoenolpyruvate carboxykinase (GTP)	IPR021135 (PRINTS); G3DSA:1.20.1440.90 (GENE3D); IPR021135 (PFAM); PTHR30523:SF12 (PANTHER); IPR021135 (PANTHER); IPR018129 (PROSITE_PATTERNS); IPR033129 (PROSITE_PATTERNS); IPR022805 (HAMAP); IPR015813 (SUPERFAMILY)	P:GO:0006099; P:GO:0015977; F:GO:0003824; F:GO:0008964	P:tricarboxylic acid cycle; P:carbon fixation; F:catalytic activity; F:phosphoenolpyruvate carboxylase activity
TRUE	INTERPRO, BLASTED, MAPPED, ANNOTATED	NP_001237424.1	40S ribosomal protein SA	310	13	0	85.26	4	P:GO:0000028; P:GO:0002181; F:GO:0003735; C:GO:0015935	P:ribosomal small subunit assembly; P:cytoplasmic translation; F:structural constituent of ribosome; C:small ribosomal subunit			IPR001865 (PRINTS); IPR001865 (PFAM); G3DSA:3.40.50.10490 (GENE3D); IPR005707 (TIGRFAM); mobidb-lite (MOBIDB_LITE); PTHR11489:SF18 (PANTHER); IPR005707 (PANTHER); IPR018130 (PROSITE_PATTERNS); IPR027498 (HAMAP); IPR001865 (CDD); IPR023591 (SUPERFAMILY)	P:GO:0006412; F:GO:0003735; C:GO:0005840; C:GO:0015935	P:translation; F:structural constituent of ribosome; C:ribosome; C:small ribosomal subunit
TRUE	INTERPRO, BLASTED, MAPPED, ANNOTATED	NP_001237440.1	thioredoxin H2	135	20	3.09386e-97	81.1	4	P:GO:0006662; P:GO:0045454; P:GO:0055114; F:GO:0015035	P:glycerol ether metabolic process; P:cell redox homeostasis; P:oxidation-reduction process; F:protein disulfide oxidoreductase activity			PR00421 (PRINTS); IPR005746 (TIGRFAM); IPR013766 (PFAM); IPR036249 (G3DSA:3.40.30.GENE3D); PTHR10438:SF398 (PANTHER); PTHR10438 (PANTHER); IPR017937 (PROSITE_PATTERNS); IPR013766 (PROSITE_PROFILES); cd02947 (CDD); IPR036249 (SUPERFAMILY)	P:GO:0006662; P:GO:0045454; F:GO:0015035	P:glycerol ether metabolic process; P:cell redox homeostasis; F:protein disulfide oxidoreductase activity
TRUE	INTERPRO, BLASTED, MAPPED, ANNOTATED	NP_001237443.1	cysteine proteinase inhibitor	245	20	0	80.16	2	P:GO:0010951; F:GO:0004869	P:negative regulation of endopeptidase activity; F:cysteine-type endopeptidase inhibitor activity			G3DSA:3.10.450.10 (GENE3D); IPR000010 (PFAM); G3DSA:3.10.450.650 (GENE3D); mobidb-lite (MOBIDB_LITE); IPR027214 (PANTHER); PTHR11413:SF103 (PANTHER); IPR018073 (PROSITE_PATTERNS); IPR000010 (CDD); SSF54403 (SUPERFAMILY); SSF54403 (SUPERFAMILY)	F:GO:0004869	F:cysteine-type endopeptidase inhibitor activity
TRUE	INTERPRO, BLASTED, MAPPED, ANNOTATED	NP_001237458.1	eukaryotic translation initiation factor 5A3	160	15	5.86497e-118	92.79	7	P:GO:0006413; P:GO:0045901; P:GO:0045905; F:GO:0003743; F:GO:0003746; F:GO:0043022; C:GO:0016020	P:translational initiation; P:positive regulation of translational elongation; P:positive regulation of translational termination; F:translation initiation factor activity; F:translation elongation factor activity; F:ribosome binding; C:membrane			IPR001884 (PIRSF); G3DSA:2.40.50.140 (GENE3D); IPR020189 (PFAM); IPR014722 (G3DSA:2.30.30.GENE3D); IPR001884 (TIGRFAM); mobidb-lite (MOBIDB_LITE); IPR001884 (PANTHER); PTHR11673:SF32 (PANTHER); IPR019769 (PROSITE_PATTERNS); cd04468 (CDD); IPR008991 (SUPERFAMILY); IPR012340 (SUPERFAMILY)	P:GO:0045901; P:GO:0045905; F:GO:0003723; F:GO:0003746; F:GO:0043022	P:positive regulation of translational elongation; P:positive regulation of translational termination; F:RNA binding; F:translation elongation factor activity; F:ribosome binding
TRUE	INTERPRO, BLASTED, MAPPED, ANNOTATED	NP_001237473.1	aspartokinase 1, chloroplastic	916	16	0	73.68	9	P:GO:0009088; P:GO:0009089; P:GO:0009090; P:GO:0016310; P:GO:0055114; F:GO:0004072; F:GO:0004412; F:GO:0050661; C:GO:0009507	P:threonine biosynthetic process; P:lysine biosynthetic process via diaminopimelate; P:homoserine biosynthetic process; P:phosphorylation; P:oxidation-reduction process; F:aspartate kinase activity; F:homoserine dehydrogenase activity; F:NADP binding; C:chloroplast	EC:1.1.1.3; EC:2.7.2.4	Homoserine dehydrogenase; Aspartate kinase	IPR001341 (TIGRFAM); G3DSA:3.30.2130.10 (GENE3D); IPR002912 (PFAM); G3DSA:3.30.360.10 (GENE3D); IPR001048 (PFAM); IPR036393 (G3DSA:3.40.1160.GENE3D); G3DSA:3.40.50.720 (GENE3D); IPR001342 (PFAM); IPR027795 (PFAM); IPR005106 (PFAM); PTHR43070 (PANTHER); PTHR43070:SF8 (PANTHER); IPR019811 (PROSITE_PATTERNS); IPR018042 (PROSITE_PATTERNS); IPR002912 (PROSITE_PROFILES); IPR002912 (PROSITE_PROFILES); c…	P:GO:0006520; P:GO:0008652; P:GO:0055114; F:GO:0004072; F:GO:0016491; F:GO:0050661	P:cellular amino acid metabolic process; P:cellular amino acid biosynthetic process; P:oxidation-reduction process; F:aspartate kinase activity; F:oxidoreductase activity; F:NADP binding
TRUE	INTERPRO, BLASTED, MAPPED, ANNOTATED	NP_001237483.1	MD-2-related lipid recognition domain-containing protein precursor	166	13	3.39385e-120	66.14	2	P:GO:0015918; F:GO:0032934	P:sterol transport; F:sterol binding			IPR003172 (PFAM); G3DSA:2.60.40.770 (GENE3D); PTHR11306:SF38 (PANTHER); IPR039670 (PANTHER); IPR014756 (SUPERFAMILY)	no GO terms	no GO terms
TRUE	INTERPRO, BLASTED	NP_001237487.1	abscisic stress ripening-like protein	238	4	1.66164e-163	94.34						IPR003496 (PFAM); mobidb-lite (MOBIDB_LITE); mobidb-lite (MOBIDB_LITE); mobidb-lite (MOBIDB_LITE); mobidb-lite (MOBIDB_LITE); mobidb-lite (MOBIDB_LITE); PTHR33801:SF7 (PANTHER); IPR003496 (PANTHER)	no GO terms	no GO terms
TRUE	INTERPRO, BLASTED, MAPPED, ANNOTATED	NP_001237495.1	histone H4	103	8	1.46915e-68	95.31	8	P:GO:0006334; P:GO:0009813; F:GO:0003677; F:GO:0045430; F:GO:0046982; C:GO:0000786; C:GO:0005634; C:GO:0042025	P:nucleosome assembly; P:flavonoid biosynthetic process; F:DNA binding; F:chalcone isomerase activity; F:protein heterodimerization activity; C:nucleosome; C:nucleus; C:host cell nucleus	EC:5.5.1.6	Chalcone isomerase	IPR001951 (PRINTS); IPR035425 (PFAM); IPR009072 (G3DSA:1.10.20.GENE3D); mobidb-lite (MOBIDB_LITE); PTHR10484:SF171 (PANTHER); PTHR10484 (PANTHER); IPR019809 (PROSITE_PATTERNS); IPR001951 (CDD); IPR009072 (SUPERFAMILY)	F:GO:0003677; F:GO:0046982; C:GO:0000786	F:DNA binding; F:protein heterodimerization activity; C:nucleosome
TRUE	INTERPRO, BLASTED, MAPPED, ANNOTATED	NP_001237509.1	serine hydroxylmethyltransferase	518	20	0	85.44	13	P:GO:0006565; P:GO:0019264; P:GO:0032259; P:GO:0035999; P:GO:0046655; P:GO:1904482; F:GO:0004372; F:GO:0008168; F:GO:0008270; F:GO:0030170; F:GO:0050897; F:GO:0070905; C:GO:0009536	P:L-serine catabolic process; P:glycine biosynthetic process from serine; P:methylation; P:tetrahydrofolate interconversion; P:folic acid metabolic process; P:cellular response to tetrahydrofolate; F:glycine hydroxymethyltransferase activity; F:methyltransferase activity; F:zinc ion binding; F:pyridoxal phosphate binding; F:cobalt ion binding; F:serine binding; C:plastid	EC:2.1.2.1	Glycine hydroxymethyltransferase	IPR039429 (PFAM); IPR015421 (G3DSA:3.40.640.GENE3D); IPR001085 (PIRSF); IPR015422 (G3DSA:3.90.1150.GENE3D); PTHR11680:SF40 (PANTHER); IPR001085 (PANTHER); IPR019798 (PROSITE_PATTERNS); IPR001085 (HAMAP); IPR001085 (CDD); IPR015424 (SUPERFAMILY)	P:GO:0019264; P:GO:0035999; F:GO:0003824; F:GO:0004372; F:GO:0030170	P:glycine biosynthetic process from serine; P:tetrahydrofolate interconversion; F:catalytic activity; F:glycine hydroxymethyltransferase activity; F:pyridoxal phosphate binding
TRUE	INTERPRO, BLASTED, MAPPED, ANNOTATED	NP_001237514.1	40S ribosomal protein S19	143	7	4.73603e-105	99.8	5	P:GO:0000028; P:GO:0006412; F:GO:0003723; F:GO:0003735; C:GO:0005840	P:ribosomal small subunit assembly; P:translation; F:RNA binding; F:structural constituent of ribosome; C:ribosome			IPR001266 (PFAM); IPR038111 (G3DSA:1.10.10.GENE3D); IPR001266 (PANTHER); PTHR11710:SF16 (PANTHER); IPR018277 (PROSITE_PATTERNS); IPR036390 (SUPERFAMILY)	P:GO:0006412; F:GO:0003735; C:GO:0005840	P:translation; F:structural constituent of ribosome; C:ribosome
TRUE	INTERPRO, BLASTED, MAPPED, ANNOTATED	NP_001237525.1	sucrose synthase	805	20	0	89.25	7	P:GO:0001666; P:GO:0005982; P:GO:0005985; P:GO:0009877; P:GO:0010431; F:GO:0016157; C:GO:0005829	P:response to hypoxia; P:starch metabolic process; P:sucrose metabolic process; P:nodulation; P:seed maturation; F:sucrose synthase activity; C:cytosol	EC:2.4.1.13	Sucrose synthase	G3DSA:1.20.120.1230 (GENE3D); G3DSA:3.10.450.330 (GENE3D); G3DSA:3.40.50.2000 (GENE3D); IPR012820 (TIGRFAM); IPR001296 (PFAM); IPR000368 (PFAM); G3DSA:3.40.50.2000 (GENE3D); PTHR45839:SF15 (PANTHER); PTHR45839 (PANTHER); cd03800 (CDD); SSF53756 (SUPERFAMILY)	P:GO:0005985; F:GO:0016157	P:sucrose metabolic process; F:sucrose synthase activity
TRUE	INTERPRO, BLASTED, MAPPED, ANNOTATED	NP_001237541.1	aspartate aminotransferase	456	16	0	78.21	5	P:GO:0006520; P:GO:0009058; F:GO:0004069; F:GO:0030170; C:GO:0005739	P:cellular amino acid metabolic process; P:biosynthetic process; F:L-aspartate:2-oxoglutarate aminotransferase activity; F:pyridoxal phosphate binding; C:mitochondrion	EC:2.6.1.1	Aspartate transaminase	IPR000796 (PRINTS); IPR004839 (PFAM); IPR015422 (G3DSA:3.90.1150.GENE3D); IPR015421 (G3DSA:3.40.640.GENE3D); IPR000796 (PANTHER); PTHR11879:SF43 (PANTHER); IPR004838 (PROSITE_PATTERNS); cd00609 (CDD); IPR015424 (SUPERFAMILY)	P:GO:0006520; P:GO:0009058; F:GO:0003824; F:GO:0008483; F:GO:0030170	P:cellular amino acid metabolic process; P:biosynthetic process; F:catalytic activity; F:transaminase activity; F:pyridoxal phosphate binding
TRUE	INTERPRO, BLASTED, MAPPED, ANNOTATED	NP_001237547.1	peptide methionine sulfoxide reductase B5	138	10	3.66258e-101	90.42	5	P:GO:0006979; P:GO:0030091; P:GO:0055114; F:GO:0033743; F:GO:0046872	P:response to oxidative stress; P:protein repair; P:oxidation-reduction process; F:peptide-methionine (R)-S-oxide reductase activity; F:metal ion binding	EC:1.8.4.12	Peptide-methionine (R)-S-oxide reductase	G3DSA:2.170.150.20 (GENE3D); IPR002579 (TIGRFAM); IPR002579 (PFAM); IPR028427 (PANTHER); PTHR46081:SF5 (PANTHER); IPR002579 (PROSITE_PROFILES); IPR011057 (SUPERFAMILY)	P:GO:0006979; P:GO:0030091; P:GO:0055114; F:GO:0016671; F:GO:0033743	P:response to oxidative stress; P:protein repair; P:oxidation-reduction process; F:oxidoreductase activity, acting on a sulfur group of donors, disulfide as acceptor; F:peptide-methionine (R)-S-oxide reductase activity
TRUE	INTERPRO, BLASTED, MAPPED, ANNOTATED	NP_001237556.1	RecName: Full=Catalase-1/2	492	11	0	97.73	8	P:GO:0042542; P:GO:0042744; P:GO:0055114; P:GO:0098869; F:GO:0004096; F:GO:0020037; F:GO:0046872; C:GO:0009514	P:response to hydrogen peroxide; P:hydrogen peroxide catabolic process; P:oxidation-reduction process; P:cellular oxidant detoxification; F:catalase activity; F:heme binding; F:metal ion binding; C:glyoxysome	EC:1.11.1.7; EC:1.11.1.6	Peroxidase; Catalase	IPR018028 (PRINTS); IPR011614 (PFAM); IPR010582 (PFAM); IPR037060 (G3DSA:2.40.180.GENE3D); IPR024711 (PIRSF); PTHR11465:SF41 (PANTHER); IPR018028 (PANTHER); IPR002226 (PROSITE_PATTERNS); IPR024708 (PROSITE_PATTERNS); IPR018028 (PROSITE_PROFILES); cd08154 (CDD); IPR020835 (SUPERFAMILY)	P:GO:0006979; P:GO:0055114; F:GO:0004096; F:GO:0020037	P:response to oxidative stress; P:oxidation-reduction process; F:catalase activity; F:heme binding
TRUE	INTERPRO, BLASTED, MAPPED, ANNOTATED	NP_001237571.1	RecName: Full=Catalase-4	492	11	0	98.69	8	P:GO:0042542; P:GO:0042744; P:GO:0055114; P:GO:0098869; F:GO:0004096; F:GO:0020037; F:GO:0046872; C:GO:0009514	P:response to hydrogen peroxide; P:hydrogen peroxide catabolic process; P:oxidation-reduction process; P:cellular oxidant detoxification; F:catalase activity; F:heme binding; F:metal ion binding; C:glyoxysome	EC:1.11.1.7; EC:1.11.1.6	Peroxidase; Catalase	IPR018028 (PRINTS); IPR010582 (PFAM); IPR011614 (PFAM); IPR024711 (PIRSF); IPR037060 (G3DSA:2.40.180.GENE3D); IPR018028 (PANTHER); PTHR11465:SF41 (PANTHER); IPR002226 (PROSITE_PATTERNS); IPR024708 (PROSITE_PATTERNS); IPR018028 (PROSITE_PROFILES); cd08154 (CDD); IPR020835 (SUPERFAMILY)	P:GO:0006979; P:GO:0055114; F:GO:0004096; F:GO:0020037	P:response to oxidative stress; P:oxidation-reduction process; F:catalase activity; F:heme binding
TRUE	INTERPRO, BLASTED, MAPPED, ANNOTATED	NP_001237575.1	plasma membrane-associated cation-binding protein 1-like	207	3	1.30871e-136	93.12	1	C:GO:0046658	C:anchored component of plasma membrane			Coil (COILS); Coil (COILS); IPR008469 (PFAM); mobidb-lite (MOBIDB_LITE); IPR008469 (PANTHER); PTHR38522:SF2 (PANTHER)	C:GO:0046658	C:anchored component of plasma membrane
TRUE	INTERPRO, BLASTED, MAPPED, ANNOTATED	NP_001237581.1	alanine aminotransferase 2	480	20	0	61.52	5	P:GO:0009058; F:GO:0004021; F:GO:0008453; F:GO:0030170; F:GO:0047958	P:biosynthetic process; F:L-alanine:2-oxoglutarate aminotransferase activity; F:alanine-glyoxylate transaminase activity; F:pyridoxal phosphate binding; F:glycine:2-oxoglutarate aminotransferase activity	EC:2.6.1.44; EC:2.6.1.12; EC:2.6.1.2; EC:2.6.1.4	Alanine--glyoxylate transaminase; Alanine--oxo-acid transaminase; Alanine transaminase; Glycine transaminase	IPR015421 (G3DSA:3.40.640.GENE3D); IPR015422 (G3DSA:3.90.1150.GENE3D); IPR004839 (PFAM); PTHR11751 (PANTHER); PTHR11751:SF472 (PANTHER); cd00609 (CDD); IPR015424 (SUPERFAMILY)	P:GO:0009058; F:GO:0003824; F:GO:0030170	P:biosynthetic process; F:catalytic activity; F:pyridoxal phosphate binding
TRUE	INTERPRO, BLASTED, MAPPED, ANNOTATED	NP_001237602.1	phosphoenolpyruvate carboxylase	967	20	0	79.95	7	P:GO:0006099; P:GO:0015977; P:GO:0015979; P:GO:0048366; F:GO:0008964; C:GO:0005829; C:GO:0009507	P:tricarboxylic acid cycle; P:carbon fixation; P:photosynthesis; P:leaf development; F:phosphoenolpyruvate carboxylase activity; C:cytosol; C:chloroplast	EC:4.1.1.31; EC:4.1.1.32	Phosphoenolpyruvate carboxylase; Phosphoenolpyruvate carboxykinase (GTP)	IPR021135 (PRINTS); IPR021135 (PFAM); G3DSA:1.20.1440.90 (GENE3D); IPR021135 (PANTHER); PTHR30523:SF24 (PANTHER); IPR018129 (PROSITE_PATTERNS); IPR033129 (PROSITE_PATTERNS); IPR022805 (HAMAP); IPR015813 (SUPERFAMILY)	P:GO:0006099; P:GO:0015977; F:GO:0003824; F:GO:0008964	P:tricarboxylic acid cycle; P:carbon fixation; F:catalytic activity; F:phosphoenolpyruvate carboxylase activity
TRUE	INTERPRO, BLASTED, MAPPED, ANNOTATED	NP_001237627.1	hypothetical protein GLYMA_13G367000	251	6	0	98.27	5	P:GO:0006120; F:GO:0016491; F:GO:0046872; F:GO:0051537; C:GO:0005747	P:mitochondrial electron transport, NADH to ubiquinone; F:oxidoreductase activity; F:metal ion binding; F:2 iron, 2 sulfur cluster binding; C:mitochondrial respiratory chain complex I			IPR002023 (PIRSF); IPR041921 (G3DSA:1.10.10.GENE3D); IPR002023 (TIGRFAM); PF01257 (PFAM); IPR036249 (G3DSA:3.40.30.GENE3D); mobidb-lite (MOBIDB_LITE); PTHR10371:SF3 (PANTHER); PTHR10371 (PANTHER); IPR002023 (PROSITE_PATTERNS); IPR042128 (CDD); IPR036249 (SUPERFAMILY)	P:GO:0055114; F:GO:0016491	P:oxidation-reduction process; F:oxidoreductase activity
TRUE	INTERPRO, BLASTED	NP_001237629.1	macrophage migration inhibitory factor homolog	115	20	5.59227e-80	87.52						IPR014347 (G3DSA:3.30.429.GENE3D); IPR001398 (PFAM); PTHR11954:SF40 (PANTHER); IPR001398 (PANTHER); IPR014347 (SUPERFAMILY)	no GO terms	no GO terms
TRUE	INTERPRO, BLASTED, MAPPED, ANNOTATED	NP_001237637.1	isoflavone reductase homolog 2	310	20	0	85.56	1	C:GO:0016021	C:integral component of membrane			IPR008030 (PFAM); G3DSA:3.40.50.720 (GENE3D); G3DSA:3.90.25.10 (GENE3D); PTHR43349 (PANTHER); PTHR43349:SF35 (PANTHER); cd05259 (CDD); IPR036291 (SUPERFAMILY)	no GO terms	no GO terms
TRUE	INTERPRO, BLASTED, MAPPED, ANNOTATED	NP_001237654.1	beta-ketoacyl-ACP synthetase I-2	469	20	0	84.69	3	P:GO:0006633; F:GO:0004315; C:GO:0009570	P:fatty acid biosynthetic process; F:3-oxoacyl-[acyl-carrier-protein] synthase activity; C:chloroplast stroma	EC:2.3.1.41; EC:2.3.1.85	Beta-ketoacyl-[acyl-carrier-protein] synthase I; Fatty-acid synthase system	IPR016039 (G3DSA:3.40.47.GENE3D); IPR014030 (PFAM); IPR017568 (TIGRFAM); IPR014031 (PFAM); IPR016039 (G3DSA:3.40.47.GENE3D); mobidb-lite (MOBIDB_LITE); IPR000794 (PANTHER); PTHR11712:SF327 (PANTHER); IPR018201 (PROSITE_PATTERNS); IPR000794 (CDD); IPR016039 (SUPERFAMILY); IPR016039 (SUPERFAMILY)	P:GO:0006633; F:GO:0004315; F:GO:0016746; F:GO:0016747	P:fatty acid biosynthetic process; F:3-oxoacyl-[acyl-carrier-protein] synthase activity; F:transferase activity, transferring acyl groups; F:transferase activity, transferring acyl groups other than amino-acyl groups
TRUE	INTERPRO, BLASTED, MAPPED, ANNOTATED	NP_001237660.1	thioredoxin M1, chloroplastic	181	20	7.34734e-135	75.76	7	P:GO:0006662; P:GO:0045454; P:GO:0055114; F:GO:0015035; F:GO:0016671; F:GO:0047134; C:GO:0005737	P:glycerol ether metabolic process; P:cell redox homeostasis; P:oxidation-reduction process; F:protein disulfide oxidoreductase activity; F:oxidoreductase activity, acting on a sulfur group of donors, disulfide as acceptor; F:protein-disulfide reductase activity; C:cytoplasm	EC:1.8.1.8	Protein-disulfide reductase	PR00421 (PRINTS); IPR013766 (PFAM); IPR036249 (G3DSA:3.40.30.GENE3D); IPR005746 (TIGRFAM); PTHR45663 (PANTHER); PTHR45663:SF18 (PANTHER); IPR017937 (PROSITE_PATTERNS); IPR013766 (PROSITE_PROFILES); cd02947 (CDD); IPR036249 (SUPERFAMILY)	P:GO:0006662; P:GO:0045454; F:GO:0015035	P:glycerol ether metabolic process; P:cell redox homeostasis; F:protein disulfide oxidoreductase activity
TRUE	INTERPRO, BLASTED, MAPPED, ANNOTATED	NP_001237661.1	tropinone reductase homolog At5g06060	266	20	0	78.44	3	P:GO:0055114; F:GO:0016491; C:GO:0016021	P:oxidation-reduction process; F:oxidoreductase activity; C:integral component of membrane			IPR002347 (PRINTS); IPR002347 (PRINTS); PF13561 (PFAM); G3DSA:3.40.50.720 (GENE3D); PTHR42898:SF36 (PANTHER); PTHR42898 (PANTHER); IPR020904 (PROSITE_PATTERNS); IPR036291 (SUPERFAMILY)	P:GO:0055114; F:GO:0016491	P:oxidation-reduction process; F:oxidoreductase activity
TRUE	INTERPRO, BLASTED, MAPPED, ANNOTATED	NP_001237663.1	peroxiredoxin-2E, chloroplastic	162	16	1.41189e-116	72.76	7	P:GO:0034599; P:GO:0042744; P:GO:0045454; P:GO:0055114; P:GO:0098869; F:GO:0008379; C:GO:0005737	P:cellular response to oxidative stress; P:hydrogen peroxide catabolic process; P:cell redox homeostasis; P:oxidation-reduction process; P:cellular oxidant detoxification; F:thioredoxin peroxidase activity; C:cytoplasm	EC:1.11.1.15; EC:1.11.1.7	Acting on a peroxide as acceptor; Peroxidase	IPR013740 (PFAM); IPR036249 (G3DSA:3.40.30.GENE3D); IPR037944 (PANTHER); PTHR10430:SF8 (PANTHER); IPR013766 (PROSITE_PROFILES); IPR037944 (CDD); IPR036249 (SUPERFAMILY)	F:GO:0016491	F:oxidoreductase activity
TRUE	INTERPRO, BLASTED, MAPPED, ANNOTATED	NP_001237668.1	phosphomannomutase isoform X1	247	3	0	99.87	6	P:GO:0006013; P:GO:0006487; P:GO:0009298; P:GO:0045047; F:GO:0004615; C:GO:0005829	P:mannose metabolic process; P:protein N-linked glycosylation; P:GDP-mannose biosynthetic process; P:protein targeting to ER; F:phosphomannomutase activity; C:cytosol	EC:5.4.2.8	Phosphomannomutase	IPR043169 (G3DSA:3.30.1240.GENE3D); IPR006379 (TIGRFAM); IPR005002 (PFAM); IPR023214 (G3DSA:3.40.50.GENE3D); IPR005002 (PANTHER); PTHR10466:SF0 (PANTHER); IPR005002 (CDD); IPR036412 (SUPERFAMILY)	P:GO:0009298; F:GO:0004615	P:GDP-mannose biosynthetic process; F:phosphomannomutase activity
TRUE	INTERPRO, BLASTED, MAPPED, ANNOTATED	NP_001237675.1	uncharacterized protein LOC100500669	154	1	2.98828e-113	100	3	P:GO:0055114; F:GO:0016655; C:GO:0005886	P:oxidation-reduction process; F:oxidoreductase activity, acting on NAD(P)H, quinone or similar compound as acceptor; C:plasma membrane			IPR020905 (PFAM); mobidb-lite (MOBIDB_LITE); mobidb-lite (MOBIDB_LITE); PTHR36728 (PANTHER)	P:GO:0055114; F:GO:0016655; C:GO:0005886	P:oxidation-reduction process; F:oxidoreductase activity, acting on NAD(P)H, quinone or similar compound as acceptor; C:plasma membrane
TRUE	INTERPRO, BLASTED, MAPPED, ANNOTATED	NP_001237706.1	NADH-ubiquinone oxidoreductase 20.9 kDa subunit	101	1	1.78482e-69	100	2	C:GO:0005747; C:GO:0016021	C:mitochondrial respiratory chain complex I; C:integral component of membrane			IPR019721 (PFAM); PTHR34062 (PANTHER); PTHR34062:SF2 (PANTHER)	no GO terms	no GO terms
TRUE	INTERPRO, BLASTED, MAPPED, ANNOTATED	NP_001237734.1	cysteine proteinase inhibitor	245	20	0	80.51	2	P:GO:0010951; F:GO:0004869	P:negative regulation of endopeptidase activity; F:cysteine-type endopeptidase inhibitor activity			G3DSA:3.10.450.10 (GENE3D); IPR000010 (PFAM); G3DSA:3.10.450.650 (GENE3D); IPR027214 (PANTHER); PTHR11413:SF103 (PANTHER); IPR018073 (PROSITE_PATTERNS); IPR000010 (CDD); SSF54403 (SUPERFAMILY); SSF54403 (SUPERFAMILY)	F:GO:0004869	F:cysteine-type endopeptidase inhibitor activity
TRUE	INTERPRO, BLASTED, MAPPED, ANNOTATED	NP_001237735.1	beta-ketoacyl-acyl carrier protein synthase III	397	7	0	86.18	3	P:GO:0006633; F:GO:0004315; C:GO:0009507	P:fatty acid biosynthetic process; F:3-oxoacyl-[acyl-carrier-protein] synthase activity; C:chloroplast	EC:2.3.1.41; EC:2.3.1.85	Beta-ketoacyl-[acyl-carrier-protein] synthase I; Fatty-acid synthase system	IPR004655 (TIGRFAM); IPR013751 (PFAM); IPR016039 (G3DSA:3.40.47.GENE3D); IPR013747 (PFAM); PTHR43091 (PANTHER); PTHR43091:SF3 (PANTHER); IPR004655 (HAMAP); IPR004655 (CDD); IPR016039 (SUPERFAMILY)	P:GO:0006633; F:GO:0004315; F:GO:0016746	P:fatty acid biosynthetic process; F:3-oxoacyl-[acyl-carrier-protein] synthase activity; F:transferase activity, transferring acyl groups
TRUE	INTERPRO, BLASTED, MAPPED, ANNOTATED	NP_001237751.1	kunitz family trypsin and protease inhibitor protein precursor	214	20	8.73155e-159	53.01	2	P:GO:0010951; F:GO:0004866	P:negative regulation of endopeptidase activity; F:endopeptidase inhibitor activity			G3DSA:2.80.10.50 (GENE3D); IPR002160 (PFAM); PTHR33107:SF33 (PANTHER); IPR002160 (PANTHER); IPR002160 (CDD); IPR011065 (SUPERFAMILY)	F:GO:0004866	F:endopeptidase inhibitor activity
TRUE	INTERPRO, BLASTED, MAPPED, ANNOTATED	NP_001237760.1	phenolic glucoside malonyltransferase 1	467	20	0	66.96	1	F:GO:0016747	F:transferase activity, transferring acyl groups other than amino-acyl groups			IPR003480 (PFAM); IPR023213 (G3DSA:3.30.559.GENE3D); IPR023213 (G3DSA:3.30.559.GENE3D); PTHR31625 (PANTHER); PTHR31625:SF30 (PANTHER); SSF52777 (SUPERFAMILY)	F:GO:0016747	F:transferase activity, transferring acyl groups other than amino-acyl groups
TRUE	INTERPRO, BLASTED, MAPPED, ANNOTATED	NP_001237764.1	dihydrolipoyl dehydrogenase 2, chloroplastic	500	20	0	58.39	7	P:GO:0045454; P:GO:0055114; F:GO:0004148; F:GO:0015043; F:GO:0050660; C:GO:0005739; C:GO:0045252	P:cell redox homeostasis; P:oxidation-reduction process; F:dihydrolipoyl dehydrogenase activity; F:leghemoglobin reductase activity; F:flavin adenine dinucleotide binding; C:mitochondrion; C:oxoglutarate dehydrogenase complex	EC:1.8.1.4; EC:1.6.2.6	Dihydrolipoyl dehydrogenase; Leghemoglobin reductase	PR00368 (PRINTS); PR00411 (PRINTS); IPR036188 (G3DSA:3.50.50.GENE3D); IPR016156 (G3DSA:3.30.390.GENE3D); IPR004099 (PFAM); IPR006258 (TIGRFAM); IPR023753 (PFAM); IPR036188 (G3DSA:3.50.50.GENE3D); IPR001100 (PIRSF); PTHR22912 (PANTHER); PTHR22912:SF209 (PANTHER); IPR012999 (PROSITE_PATTERNS); IPR036188 (SUPERFAMILY); IPR016156 (SUPERFAMILY)	P:GO:0045454; P:GO:0055114; F:GO:0004148; F:GO:0016491; F:GO:0016668; F:GO:0050660	P:cell redox homeostasis; P:oxidation-reduction process; F:dihydrolipoyl dehydrogenase activity; F:oxidoreductase activity; F:oxidoreductase activity, acting on a sulfur group of donors, NAD(P) as acceptor; F:flavin adenine dinucleotide binding
TRUE	INTERPRO, BLASTED, MAPPED, ANNOTATED	NP_001237785.1	AChain A, ASCORBATE PEROXIDASE	250	20	0	98.79	9	P:GO:0000302; P:GO:0034599; P:GO:0042744; P:GO:0055114; P:GO:0098869; F:GO:0016688; F:GO:0020037; F:GO:0046872; C:GO:0009507	P:response to reactive oxygen species; P:cellular response to oxidative stress; P:hydrogen peroxide catabolic process; P:oxidation-reduction process; P:cellular oxidant detoxification; F:L-ascorbate peroxidase activity; F:heme binding; F:metal ion binding; C:chloroplast	EC:1.11.1.7; EC:1.11.1.11	Peroxidase; L-ascorbate peroxidase	IPR002207 (PRINTS); IPR002016 (PRINTS); G3DSA:1.10.520.10 (GENE3D); IPR002016 (PFAM); G3DSA:1.10.420.10 (GENE3D); mobidb-lite (MOBIDB_LITE); mobidb-lite (MOBIDB_LITE); PTHR31356 (PANTHER); PTHR31356:SF35 (PANTHER); IPR019794 (PROSITE_PATTERNS); IPR019793 (PROSITE_PATTERNS); IPR002016 (PROSITE_PROFILES); cd00691 (CDD); IPR010255 (SUPERFAMILY)	P:GO:0006979; P:GO:0055114; F:GO:0004601; F:GO:0020037	P:response to oxidative stress; P:oxidation-reduction process; F:peroxidase activity; F:heme binding
TRUE	INTERPRO, BLASTED, MAPPED, ANNOTATED	NP_001237786.1	kunitz-type trypsin inhibitor KTI1-like	211	20	1.05904e-154	58.15	2	P:GO:0010951; F:GO:0004866	P:negative regulation of endopeptidase activity; F:endopeptidase inhibitor activity			IPR002160 (PRINTS); IPR002160 (PFAM); G3DSA:2.80.10.50 (GENE3D); IPR002160 (PANTHER); PTHR33107:SF21 (PANTHER); IPR002160 (CDD); IPR011065 (SUPERFAMILY)	F:GO:0004866	F:endopeptidase inhibitor activity
TRUE	INTERPRO, BLASTED, MAPPED, ANNOTATED	NP_001237789.1	60S ribosomal protein L18	187	13	2.14936e-134	98.41	4	P:GO:0006412; F:GO:0003723; F:GO:0003735; C:GO:0005840	P:translation; F:RNA binding; F:structural constituent of ribosome; C:ribosome			IPR021131 (PFAM); G3DSA:3.100.10.10 (GENE3D); PTHR10934:SF7 (PANTHER); IPR000039 (PANTHER); IPR036227 (SUPERFAMILY)	P:GO:0006412; F:GO:0003735; C:GO:0005840	P:translation; F:structural constituent of ribosome; C:ribosome
TRUE	INTERPRO, BLASTED	NP_001237795.1	uncharacterized protein LOC100306628	239	2	3.35055e-180	100						mobidb-lite (MOBIDB_LITE); mobidb-lite (MOBIDB_LITE)	no GO terms	no GO terms
TRUE	INTERPRO, BLASTED, MAPPED, ANNOTATED	NP_001237819.1	translationally-controlled tumor protein homolog	168	7	1.84914e-121	93.53	3	F:GO:0005509; C:GO:0005737; C:GO:0016021	F:calcium ion binding; C:cytoplasm; C:integral component of membrane			IPR018105 (PRINTS); IPR011323 (G3DSA:2.170.150.GENE3D); IPR018105 (PFAM); IPR018105 (PANTHER); PTHR11991:SF11 (PANTHER); IPR018103 (PROSITE_PATTERNS); IPR018103 (PROSITE_PATTERNS); IPR034737 (PROSITE_PROFILES); IPR011057 (SUPERFAMILY)	no GO terms	no GO terms
TRUE	INTERPRO, BLASTED, MAPPED, ANNOTATED	NP_001237846.1	reactive Intermediate Deaminase A, chloroplastic	188	9	3.89953e-138	94.02	4	P:GO:1901565; F:GO:0019239; C:GO:0005739; C:GO:0005829	P:organonitrogen compound catabolic process; F:deaminase activity; C:mitochondrion; C:cytosol			IPR006175 (PFAM); IPR035959 (G3DSA:3.30.1330.GENE3D); IPR006056 (TIGRFAM); IPR006175 (PANTHER); PTHR11803:SF45 (PANTHER); IPR019897 (PROSITE_PATTERNS); cd00448 (CDD); IPR035959 (SUPERFAMILY)	no GO terms	no GO terms
TRUE	INTERPRO, BLASTED, MAPPED, ANNOTATED	NP_001237883.1	calmodulin	149	20	6.51497e-106	91.8	2	P:GO:0019722; F:GO:0005509	P:calcium-mediated signaling; F:calcium ion binding			G3DSA:1.10.238.10 (GENE3D); G3DSA:1.10.238.10 (GENE3D); G3DSA:1.10.238.10 (GENE3D); IPR002048 (PFAM); IPR039030 (PTHR23050:PANTHER); PTHR23050 (PANTHER); IPR018247 (PROSITE_PATTERNS); IPR018247 (PROSITE_PATTERNS); IPR018247 (PROSITE_PATTERNS); IPR018247 (PROSITE_PATTERNS); IPR002048 (PROSITE_PROFILES); IPR002048 (PROSITE_PROFILES); IPR002048 (PROSITE_PROFILES); IPR002048 (PROSITE_PROFILES); IPR00…	P:GO:0019722; F:GO:0005509	P:calcium-mediated signaling; F:calcium ion binding
TRUE	INTERPRO, BLASTED, MAPPED, ANNOTATED	NP_001237892.1	probable histone H2B.1	148	16	1.04129e-102	93.39	5	P:GO:0006334; F:GO:0003677; F:GO:0046982; C:GO:0000786; C:GO:0005634	P:nucleosome assembly; F:DNA binding; F:protein heterodimerization activity; C:nucleosome; C:nucleus			IPR000558 (PRINTS); IPR007125 (PFAM); IPR009072 (G3DSA:1.10.20.GENE3D); mobidb-lite (MOBIDB_LITE); PTHR23428:SF239 (PANTHER); IPR000558 (PANTHER); IPR000558 (PROSITE_PATTERNS); IPR009072 (SUPERFAMILY)	F:GO:0003677; F:GO:0046982; C:GO:0000786	F:DNA binding; F:protein heterodimerization activity; C:nucleosome
TRUE	INTERPRO, BLASTED, MAPPED, ANNOTATED	NP_001237908.1	thioredoxin-like superfamily protein	175	20	3.9629e-127	69.51	7	P:GO:0006662; P:GO:0045454; P:GO:0055114; F:GO:0015035; F:GO:0016671; F:GO:0047134; C:GO:0005737	P:glycerol ether metabolic process; P:cell redox homeostasis; P:oxidation-reduction process; F:protein disulfide oxidoreductase activity; F:oxidoreductase activity, acting on a sulfur group of donors, disulfide as acceptor; F:protein-disulfide reductase activity; C:cytoplasm	EC:1.8.1.8	Protein-disulfide reductase	PR00421 (PRINTS); IPR036249 (G3DSA:3.40.30.GENE3D); IPR013766 (PFAM); IPR005746 (TIGRFAM); PTHR45663:SF15 (PANTHER); PTHR45663 (PANTHER); IPR017937 (PROSITE_PATTERNS); IPR013766 (PROSITE_PROFILES); cd02947 (CDD); IPR036249 (SUPERFAMILY)	P:GO:0006662; P:GO:0045454; F:GO:0015035	P:glycerol ether metabolic process; P:cell redox homeostasis; F:protein disulfide oxidoreductase activity
TRUE	INTERPRO, BLASTED, MAPPED, ANNOTATED	NP_001237954.1	probable NAD(P)H dehydrogenase (quinone) FQR1-like 1 isoform X2	205	20	4.39807e-149	93.79	3	P:GO:0055114; F:GO:0003955; F:GO:0010181	P:oxidation-reduction process; F:NAD(P)H dehydrogenase (quinone) activity; F:FMN binding	EC:1.6.5.2	NAD(P)H dehydrogenase (quinone)	IPR010089 (TIGRFAM); IPR005025 (PFAM); IPR029039 (G3DSA:3.40.50.GENE3D); PTHR30546:SF32 (PANTHER); PTHR30546 (PANTHER); IPR008254 (PROSITE_PROFILES); IPR029039 (SUPERFAMILY)	F:GO:0003955; F:GO:0010181; F:GO:0016491	F:NAD(P)H dehydrogenase (quinone) activity; F:FMN binding; F:oxidoreductase activity
TRUE	INTERPRO, BLASTED, MAPPED, ANNOTATED	NP_001237968.1	pyruvate kinase	511	20	0	75.01	7	P:GO:0006096; F:GO:0000287; F:GO:0004743; F:GO:0005524; F:GO:0016301; F:GO:0030955; C:GO:0005737	P:glycolytic process; F:magnesium ion binding; F:pyruvate kinase activity; F:ATP binding; F:kinase activity; F:potassium ion binding; C:cytoplasm	EC:2.7.1.40	Pyruvate kinase	Coil (COILS); IPR001697 (PRINTS); IPR036918 (G3DSA:3.40.1380.GENE3D); IPR015793 (PFAM); IPR015806 (G3DSA:2.40.33.GENE3D); IPR040442 (G3DSA:3.20.20.GENE3D); IPR015795 (PFAM); IPR001697 (TIGRFAM); PTHR11817:SF79 (PANTHER); IPR001697 (PANTHER); IPR018209 (PROSITE_PATTERNS); IPR001697 (CDD); IPR011037 (SUPERFAMILY); IPR036918 (SUPERFAMILY); IPR015813 (SUPERFAMILY)	P:GO:0006096; F:GO:0000287; F:GO:0003824; F:GO:0004743; F:GO:0030955	P:glycolytic process; F:magnesium ion binding; F:catalytic activity; F:pyruvate kinase activity; F:potassium ion binding
TRUE	INTERPRO, BLASTED, MAPPED, ANNOTATED	NP_001237969.1	phosphoglycerate mutase-like protein 1 isoform X2	284	20	0	89.2	3	F:GO:0016868; C:GO:0005737; C:GO:0016020	F:intramolecular transferase activity, phosphotransferases; C:cytoplasm; C:membrane			IPR029033 (G3DSA:3.40.50.GENE3D); IPR013078 (PFAM); mobidb-lite (MOBIDB_LITE); PTHR43387:SF22 (PANTHER); PTHR43387 (PANTHER); IPR013078 (CDD); IPR029033 (SUPERFAMILY)	no GO terms	no GO terms
TRUE	INTERPRO, BLASTED, MAPPED, ANNOTATED	NP_001237980.1	uncharacterized protein LOC100306383	139	2	3.44122e-99	96.81	2	C:GO:0009535; C:GO:0016021	C:chloroplast thylakoid membrane; C:integral component of membrane			mobidb-lite (MOBIDB_LITE); PTHR36389 (PANTHER); IPR036410 (SUPERFAMILY)	no GO terms	no GO terms
TRUE	INTERPRO, BLASTED, MAPPED, ANNOTATED	NP_001237990.1	proteasome subunit beta type-5	204	17	2.94082e-153	73.22	7	P:GO:0010499; P:GO:0043161; F:GO:0004298; C:GO:0005634; C:GO:0005737; C:GO:0019773; C:GO:0019774	P:proteasomal ubiquitin-independent protein catabolic process; P:proteasome-mediated ubiquitin-dependent protein catabolic process; F:threonine-type endopeptidase activity; C:nucleus; C:cytoplasm; C:proteasome core complex, alpha-subunit complex; C:proteasome core complex, beta-subunit complex	EC:3.4.99; EC:3.4.25	Acting on peptide bonds (peptidases); Acting on peptide bonds (peptidases)	IPR001353 (PFAM); IPR029055 (G3DSA:3.60.20.GENE3D); PTHR11599 (PANTHER); PTHR11599:SF124 (PANTHER); IPR016050 (PROSITE_PATTERNS); IPR023333 (PROSITE_PROFILES); IPR033811 (CDD); IPR029055 (SUPERFAMILY)	P:GO:0043161; P:GO:0051603; F:GO:0004298; C:GO:0005839; C:GO:0019774	P:proteasome-mediated ubiquitin-dependent protein catabolic process; P:proteolysis involved in cellular protein catabolic process; F:threonine-type endopeptidase activity; C:proteasome core complex; C:proteasome core complex, beta-subunit complex
TRUE	INTERPRO, BLASTED, MAPPED, ANNOTATED	NP_001237991.1	60S ribosomal protein L19	212	15	3.6597e-154	96.05	4	P:GO:0006412; F:GO:0003723; F:GO:0003735; C:GO:0022625	P:translation; F:RNA binding; F:structural constituent of ribosome; C:cytosolic large ribosomal subunit			Coil (COILS); IPR015972 (G3DSA:1.10.1650.GENE3D); G3DSA:1.10.1200.240 (GENE3D); IPR000196 (PFAM); mobidb-lite (MOBIDB_LITE); mobidb-lite (MOBIDB_LITE); mobidb-lite (MOBIDB_LITE); mobidb-lite (MOBIDB_LITE); IPR039547 (PANTHER); PTHR10722:SF17 (PANTHER); IPR023638 (PROSITE_PATTERNS); IPR000196 (HAMAP); IPR033935 (CDD); IPR035970 (SUPERFAMILY)	P:GO:0006412; F:GO:0003723; F:GO:0003735; C:GO:0005840; C:GO:0022625	P:translation; F:RNA binding; F:structural constituent of ribosome; C:ribosome; C:cytosolic large ribosomal subunit
TRUE	INTERPRO, BLASTED, MAPPED, ANNOTATED	NP_001237997.1	20 kDa chaperonin, chloroplastic	97	17	1.47308e-65	77.16	7	P:GO:0051085; F:GO:0003824; F:GO:0046872; F:GO:0051082; F:GO:0051087; C:GO:0005759; C:GO:0016020	P:chaperone cofactor-dependent protein refolding; F:catalytic activity; F:metal ion binding; F:unfolded protein binding; F:chaperone binding; C:mitochondrial matrix; C:membrane			IPR020818 (PRINTS); IPR037124 (G3DSA:2.30.33.GENE3D); IPR020818 (PFAM); PTHR10772:SF37 (PANTHER); IPR020818 (PANTHER); IPR020818 (HAMAP); IPR020818 (CDD); IPR011032 (SUPERFAMILY)	P:GO:0006457	P:protein folding
TRUE	INTERPRO, BLASTED, MAPPED, ANNOTATED	NP_001238009.1	protein disulfide isomerase-like 1-4	525	20	0	77.96	6	P:GO:0006457; P:GO:0034976; P:GO:0045454; F:GO:0003756; C:GO:0005783; C:GO:0016021	P:protein folding; P:response to endoplasmic reticulum stress; P:cell redox homeostasis; F:protein disulfide isomerase activity; C:endoplasmic reticulum; C:integral component of membrane	EC:5.3.4.1	Protein disulfide-isomerase	Coil (COILS); PR00421 (PRINTS); IPR036249 (G3DSA:3.40.30.GENE3D); PF13848 (PFAM); IPR013766 (PFAM); IPR036249 (G3DSA:3.40.30.GENE3D); IPR036249 (G3DSA:3.40.30.GENE3D); IPR005792 (TIGRFAM); IPR005788 (TIGRFAM); IPR036249 (G3DSA:3.40.30.GENE3D); mobidb-lite (MOBIDB_LITE); mobidb-lite (MOBIDB_LITE); PTHR18929:SF205 (PANTHER); PTHR18929 (PANTHER); IPR017937 (PROSITE_PATTERNS); IPR017937 (PROSITE_PATT…	F:GO:0003756	F:protein disulfide isomerase activity
TRUE	INTERPRO, BLASTED, MAPPED, ANNOTATED	NP_001238010.1	40S ribosomal protein S14	150	9	6.56337e-107	91.75	7	P:GO:0000028; P:GO:0000462; P:GO:0006412; F:GO:0003735; F:GO:0048027; F:GO:0070181; C:GO:0005840	P:ribosomal small subunit assembly; P:maturation of SSU-rRNA from tricistronic rRNA transcript (SSU-rRNA, 5.8S rRNA, LSU-rRNA); P:translation; F:structural constituent of ribosome; F:mRNA 5'-UTR binding; F:small ribosomal subunit rRNA binding; C:ribosome			IPR001971 (PFAM); IPR036967 (G3DSA:3.30.420.GENE3D); IPR001971 (PIRSF); mobidb-lite (MOBIDB_LITE); IPR001971 (PANTHER); PTHR11759:SF28 (PANTHER); IPR018102 (PROSITE_PATTERNS); IPR001971 (HAMAP); SSF53137 (SUPERFAMILY)	P:GO:0006412; F:GO:0003735; C:GO:0005840	P:translation; F:structural constituent of ribosome; C:ribosome
TRUE	INTERPRO, BLASTED, MAPPED, ANNOTATED	NP_001238028.1	protein disulfide isomerase-like 1-4	551	20	0	64.92	6	P:GO:0006457; P:GO:0034976; P:GO:0045454; F:GO:0003756; C:GO:0005783; C:GO:0016021	P:protein folding; P:response to endoplasmic reticulum stress; P:cell redox homeostasis; F:protein disulfide isomerase activity; C:endoplasmic reticulum; C:integral component of membrane	EC:5.3.4.1	Protein disulfide-isomerase	PR00421 (PRINTS); IPR036249 (G3DSA:3.40.30.GENE3D); IPR036249 (G3DSA:3.40.30.GENE3D); IPR005792 (TIGRFAM); IPR036249 (G3DSA:3.40.30.GENE3D); PF13848 (PFAM); IPR013766 (PFAM); IPR005788 (TIGRFAM); IPR036249 (G3DSA:3.40.30.GENE3D); mobidb-lite (MOBIDB_LITE); mobidb-lite (MOBIDB_LITE); mobidb-lite (MOBIDB_LITE); PTHR18929 (PANTHER); PTHR18929:SF217 (PANTHER); IPR017937 (PROSITE_PATTERNS); IPR017937 …	F:GO:0003756	F:protein disulfide isomerase activity
TRUE	INTERPRO, BLASTED, MAPPED, ANNOTATED	NP_001238038.1	superoxide dismutase [Cu-Zn], chloroplastic	183	20	3.83074e-131	76.37	8	P:GO:0019430; P:GO:0055114; P:GO:0071482; F:GO:0004784; F:GO:0005507; C:GO:0005615; C:GO:0005737; C:GO:0016021	P:removal of superoxide radicals; P:oxidation-reduction process; P:cellular response to light stimulus; F:superoxide dismutase activity; F:copper ion binding; C:extracellular space; C:cytoplasm; C:integral component of membrane	EC:1.15.1.1	Superoxide dismutase	IPR001424 (PRINTS); IPR036423 (G3DSA:2.60.40.GENE3D); IPR001424 (PFAM); PTHR10003:SF71 (PANTHER); IPR024134 (PANTHER); IPR018152 (PROSITE_PATTERNS); IPR018152 (PROSITE_PATTERNS); IPR001424 (CDD); IPR036423 (SUPERFAMILY)	P:GO:0006801; P:GO:0055114; F:GO:0004784; F:GO:0046872	P:superoxide metabolic process; P:oxidation-reduction process; F:superoxide dismutase activity; F:metal ion binding
TRUE	INTERPRO, BLASTED, MAPPED, ANNOTATED	NP_001238043.1	acetylornithine aminotransferase, mitochondrial	466	20	0	56.18	7	P:GO:0006520; P:GO:0006782; P:GO:0015995; F:GO:0008483; F:GO:0030170; F:GO:0042286; C:GO:0009507	P:cellular amino acid metabolic process; P:protoporphyrinogen IX biosynthetic process; P:chlorophyll biosynthetic process; F:transaminase activity; F:pyridoxal phosphate binding; F:glutamate-1-semialdehyde 2,1-aminomutase activity; C:chloroplast	EC:5.4.3.8	Glutamate-1-semialdehyde 2,1-aminomutase	IPR005814 (PFAM); IPR015422 (G3DSA:3.90.1150.GENE3D); IPR015421 (G3DSA:3.40.640.GENE3D); IPR004639 (TIGRFAM); PTHR43713:SF5 (PANTHER); PTHR43713 (PANTHER); IPR005814 (PROSITE_PATTERNS); IPR004639 (HAMAP); IPR005814 (CDD); IPR015424 (SUPERFAMILY)	P:GO:0033014; F:GO:0003824; F:GO:0008483; F:GO:0030170; F:GO:0042286	P:tetrapyrrole biosynthetic process; F:catalytic activity; F:transaminase activity; F:pyridoxal phosphate binding; F:glutamate-1-semialdehyde 2,1-aminomutase activity
TRUE	INTERPRO, BLASTED, MAPPED, ANNOTATED	NP_001238050.1	60S ribosomal protein L10	222	12	3.50952e-167	93.35	5	P:GO:0000027; P:GO:0006412; F:GO:0003735; C:GO:0005840; C:GO:0016020	P:ribosomal large subunit assembly; P:translation; F:structural constituent of ribosome; C:ribosome; C:membrane			G3DSA:2.20.25.330 (GENE3D); IPR001197 (TIGRFAM); IPR001197 (PIRSF); IPR036920 (G3DSA:3.90.1170.GENE3D); IPR016180 (PFAM); IPR001197 (PANTHER); PTHR11726:SF30 (PANTHER); IPR018255 (PROSITE_PATTERNS); IPR016180 (CDD); IPR036920 (SUPERFAMILY)	P:GO:0006412; F:GO:0003735; C:GO:0005840	P:translation; F:structural constituent of ribosome; C:ribosome
TRUE	INTERPRO, BLASTED, MAPPED, ANNOTATED	NP_001238069.1	elongation factor 1-delta	224	14	7.21502e-163	80.51	5	P:GO:0006414; F:GO:0003746; F:GO:0005085; C:GO:0005829; C:GO:0005853	P:translational elongation; F:translation elongation factor activity; F:guanyl-nucleotide exchange factor activity; C:cytosol; C:eukaryotic translation elongation factor 1 complex			IPR014038 (PFAM); IPR014717 (G3DSA:3.30.70.GENE3D); mobidb-lite (MOBIDB_LITE); mobidb-lite (MOBIDB_LITE); PTHR11595:SF24 (PANTHER); PTHR11595 (PANTHER); IPR001326 (PROSITE_PATTERNS); IPR001326 (PROSITE_PATTERNS); IPR014038 (CDD); IPR036219 (SUPERFAMILY); IPR036282 (SUPERFAMILY)	P:GO:0006414; F:GO:0003746; C:GO:0005853	P:translational elongation; F:translation elongation factor activity; C:eukaryotic translation elongation factor 1 complex
TRUE	INTERPRO, BLASTED, MAPPED, ANNOTATED	NP_001238086.1	NADH dehydrogenase [ubiquinone] iron-sulfur protein 8-B, mitochondrial-like	222	8	1.80024e-166	86.21	6	P:GO:0006120; P:GO:0009060; P:GO:0032981; F:GO:0003954; F:GO:0051539; C:GO:0005747	P:mitochondrial electron transport, NADH to ubiquinone; P:aerobic respiration; P:mitochondrial respiratory chain complex I assembly; F:NADH dehydrogenase activity; F:4 iron, 4 sulfur cluster binding; C:mitochondrial respiratory chain complex I	EC:1.6.99.3	NADH dehydrogenase	IPR017896 (PFAM); G3DSA:3.30.70.3270 (GENE3D); IPR010226 (TIGRFAM); PTHR10849:SF20 (PANTHER); IPR010226 (PANTHER); IPR017900 (PROSITE_PATTERNS); IPR017900 (PROSITE_PATTERNS); IPR017896 (PROSITE_PROFILES); IPR010226 (HAMAP); IPR017896 (PROSITE_PROFILES); SSF54862 (SUPERFAMILY)	P:GO:0055114; F:GO:0016651; F:GO:0051539; C:GO:0016020	P:oxidation-reduction process; F:oxidoreductase activity, acting on NAD(P)H; F:4 iron, 4 sulfur cluster binding; C:membrane
TRUE	INTERPRO, BLASTED, MAPPED, ANNOTATED	NP_001238092.1	vesicle-associated membrane protein 711	199	20	6.55944e-152	59.68	4	P:GO:0016192; C:GO:0005737; C:GO:0016021; C:GO:0043227	P:vesicle-mediated transport; C:cytoplasm; C:integral component of membrane; C:membrane-bounded organelle			IPR001388 (PRINTS); G3DSA:3.30.450.50 (GENE3D); IPR001388 (PFAM); IPR010908 (PFAM); G3DSA:1.20.5.110 (GENE3D); PTHR45806 (PANTHER); IPR001388 (PROSITE_PATTERNS); IPR042855 (PROSITE_PROFILES); IPR010908 (PROSITE_PROFILES); cd15867 (CDD); cd14824 (CDD); SSF58038 (SUPERFAMILY); IPR011012 (SUPERFAMILY)	P:GO:0016192; C:GO:0016021	P:vesicle-mediated transport; C:integral component of membrane
TRUE	INTERPRO, BLASTED	NP_001238094.1	uncharacterized protein LOC100500182 precursor	159	20	9.16772e-115	74.15						IPR007493 (PFAM); IPR036758 (G3DSA:2.30.240.GENE3D); IPR007493 (PANTHER); PTHR31676:SF114 (PANTHER); PS51257 (PROSITE_PROFILES); IPR036758 (SUPERFAMILY)	no GO terms	no GO terms
TRUE	INTERPRO, BLASTED, MAPPED, ANNOTATED	NP_001238096.1	protein SODIUM POTASSIUM ROOT DEFECTIVE 3	130	20	2.38349e-90	76.83	2	P:GO:0030001; F:GO:0046872	P:metal ion transport; F:metal ion binding			G3DSA:3.30.70.100 (GENE3D); IPR006121 (PFAM); mobidb-lite (MOBIDB_LITE); mobidb-lite (MOBIDB_LITE); PTHR22814:SF310 (PANTHER); PTHR22814 (PANTHER); IPR006121 (PROSITE_PROFILES); IPR006121 (CDD); IPR036163 (SUPERFAMILY)	P:GO:0030001; F:GO:0046872	P:metal ion transport; F:metal ion binding
TRUE	INTERPRO, BLASTED, MAPPED, ANNOTATED	NP_001238100.1	40S ribosomal protein S18	152	13	2.69603e-111	78.3	5	P:GO:0006412; F:GO:0003723; F:GO:0003735; C:GO:0005829; C:GO:0015935	P:translation; F:RNA binding; F:structural constituent of ribosome; C:cytosol; C:small ribosomal subunit			IPR001892 (PIRSF); IPR001892 (PFAM); IPR027437 (G3DSA:4.10.910.GENE3D); G3DSA:1.10.8.50 (GENE3D); PTHR10871:SF3 (PANTHER); PTHR10871 (PANTHER); IPR018269 (PROSITE_PATTERNS); IPR001892 (HAMAP); IPR001892 (PROSITE_PROFILES); IPR010979 (SUPERFAMILY)	P:GO:0006412; F:GO:0003676; F:GO:0003723; F:GO:0003735; C:GO:0005840	P:translation; F:nucleic acid binding; F:RNA binding; F:structural constituent of ribosome; C:ribosome
TRUE	INTERPRO, BLASTED, MAPPED, ANNOTATED	NP_001238102.1	soluble inorganic pyrophosphatase 1	213	20	5.88054e-159	91.98	4	P:GO:0006796; F:GO:0000287; F:GO:0004427; C:GO:0005829	P:phosphate-containing compound metabolic process; F:magnesium ion binding; F:inorganic diphosphatase activity; C:cytosol	EC:3.6.1.1	Inorganic diphosphatase	IPR036649 (G3DSA:3.90.80.GENE3D); IPR008162 (PFAM); PTHR10286:SF56 (PANTHER); IPR008162 (PANTHER); IPR008162 (PROSITE_PATTERNS); IPR008162 (HAMAP); IPR008162 (CDD); IPR036649 (SUPERFAMILY)	P:GO:0006796; F:GO:0000287; F:GO:0004427; C:GO:0005737	P:phosphate-containing compound metabolic process; F:magnesium ion binding; F:inorganic diphosphatase activity; C:cytoplasm
TRUE	INTERPRO, BLASTED	NP_001238106.1	harpin binding protein 1	265	20	0	57.7						Coil (COILS); IPR006843 (PFAM); IPR039633 (PANTHER); PTHR31906:SF15 (PANTHER)	no GO terms	no GO terms
TRUE	INTERPRO, BLASTED, MAPPED, ANNOTATED	NP_001238114.1	dirigent protein 22	191	20	2.94727e-140	71.83	0					IPR004265 (PFAM); PTHR21495 (PANTHER); PTHR21495:SF148 (PANTHER)	no GO terms	no GO terms
TRUE	INTERPRO, BLASTED	NP_001238163.1	macrophage migration inhibitory factor homolog	115	20	2.08791e-79	77.78						IPR014347 (G3DSA:3.30.429.GENE3D); IPR001398 (PFAM); IPR001398 (PANTHER); PTHR11954:SF42 (PANTHER); IPR014347 (SUPERFAMILY)	no GO terms	no GO terms
TRUE	INTERPRO, BLASTED, MAPPED, ANNOTATED	NP_001238172.1	60S ribosomal protein L34	120	6	1.99385e-83	96.14	7	P:GO:0006412; P:GO:0042254; P:GO:0055085; F:GO:0003735; F:GO:0022857; C:GO:0005840; C:GO:0016020	P:translation; P:ribosome biogenesis; P:transmembrane transport; F:structural constituent of ribosome; F:transmembrane transporter activity; C:ribosome; C:membrane			IPR008195 (PRINTS); IPR008195 (PFAM); IPR038562 (G3DSA:3.40.1800.GENE3D); IPR008195 (PANTHER); PTHR10759:SF3 (PANTHER); IPR018065 (PROSITE_PATTERNS)	P:GO:0006412; F:GO:0003735; C:GO:0005840	P:translation; F:structural constituent of ribosome; C:ribosome
TRUE	INTERPRO, BLASTED, MAPPED, ANNOTATED	NP_001238181.1	ubiquitin-40S ribosomal protein S27a	155	20	3.75915e-113	99.23	9	P:GO:0006412; P:GO:0016567; P:GO:0019941; F:GO:0003735; F:GO:0031386; F:GO:0031625; C:GO:0005634; C:GO:0005737; C:GO:0005840	P:translation; P:protein ubiquitination; P:modification-dependent protein catabolic process; F:structural constituent of ribosome; F:protein tag; F:ubiquitin protein ligase binding; C:nucleus; C:cytoplasm; C:ribosome			IPR019956 (PRINTS); IPR002906 (PFAM); IPR000626 (PFAM); G3DSA:3.10.20.90 (GENE3D); IPR038582 (G3DSA:2.20.25.GENE3D); PTHR10666 (PANTHER); PTHR10666:SF291 (PANTHER); IPR019954 (PROSITE_PATTERNS); IPR000626 (PROSITE_PROFILES); cd01803 (CDD); IPR029071 (SUPERFAMILY); IPR011332 (SUPERFAMILY)	P:GO:0006412; F:GO:0003735; F:GO:0005515; C:GO:0005840	P:translation; F:structural constituent of ribosome; F:protein binding; C:ribosome
TRUE	INTERPRO, BLASTED, MAPPED, ANNOTATED	NP_001238278.1	60S ribosomal protein L32-1	133	8	2.41177e-96	98.26	4	P:GO:0006412; F:GO:0003735; C:GO:0005840; C:GO:0016021	P:translation; F:structural constituent of ribosome; C:ribosome; C:integral component of membrane			IPR001515 (PFAM); IPR001515 (PANTHER); PTHR23413:SF9 (PANTHER); IPR001515 (CDD); IPR036351 (SUPERFAMILY)	P:GO:0006412; F:GO:0003735; C:GO:0005840	P:translation; F:structural constituent of ribosome; C:ribosome
TRUE	INTERPRO, BLASTED, MAPPED, ANNOTATED	NP_001238294.1	uncharacterized protein LOC100527586	255	8	0	98.23	1	F:GO:0016787	F:hydrolase activity			IPR041492 (PFAM); IPR006439 (TIGRFAM); IPR023214 (G3DSA:3.40.50.GENE3D); PTHR43611:SF3 (PANTHER); PTHR43611 (PANTHER); IPR036412 (SUPERFAMILY)	F:GO:0016787	F:hydrolase activity
TRUE	INTERPRO, BLASTED, MAPPED, ANNOTATED	NP_001238305.1	GTP binding protein	203	20	9.40991e-153	90.67	8	P:GO:0006886; P:GO:0006904; P:GO:0009306; P:GO:0017157; F:GO:0003924; F:GO:0005525; C:GO:0005886; C:GO:0012505	P:intracellular protein transport; P:vesicle docking involved in exocytosis; P:protein secretion; P:regulation of exocytosis; F:GTPase activity; F:GTP binding; C:plasma membrane; C:endomembrane system	EC:3.6.1.15	Nucleoside-triphosphate phosphatase	PR00449 (PRINTS); IPR001806 (PFAM); IPR005225 (TIGRFAM); G3DSA:3.40.50.300 (GENE3D); mobidb-lite (MOBIDB_LITE); PTHR24073:SF1034 (PANTHER); PTHR24073 (PANTHER); PS51419 (PROSITE_PROFILES); cd01869 (CDD); IPR027417 (SUPERFAMILY)	F:GO:0003924; F:GO:0005525	F:GTPase activity; F:GTP binding
TRUE	INTERPRO, BLASTED, MAPPED, ANNOTATED	NP_001238314.1	nucleosome assembly protein 1	358	20	0	93.51	6	P:GO:0000724; P:GO:0006334; P:GO:0016444; F:GO:0003682; F:GO:0042393; C:GO:0005634	P:double-strand break repair via homologous recombination; P:nucleosome assembly; P:somatic cell DNA recombination; F:chromatin binding; F:histone binding; C:nucleus			Coil (COILS); IPR002164 (PFAM); G3DSA:3.30.1120.90 (GENE3D); mobidb-lite (MOBIDB_LITE); mobidb-lite (MOBIDB_LITE); mobidb-lite (MOBIDB_LITE); IPR002164 (PANTHER); PTHR11875:SF107 (PANTHER); IPR037231 (SUPERFAMILY)	P:GO:0006334; C:GO:0005634	P:nucleosome assembly; C:nucleus
TRUE	INTERPRO, BLASTED, MAPPED, ANNOTATED	NP_001238332.1	60S ribosomal protein L10	223	12	4.51093e-168	92.64	5	P:GO:0000027; P:GO:0006412; F:GO:0003735; C:GO:0005840; C:GO:0016020	P:ribosomal large subunit assembly; P:translation; F:structural constituent of ribosome; C:ribosome; C:membrane			IPR001197 (PIRSF); G3DSA:2.20.25.330 (GENE3D); IPR016180 (PFAM); IPR001197 (TIGRFAM); IPR036920 (G3DSA:3.90.1170.GENE3D); IPR001197 (PANTHER); PTHR11726:SF30 (PANTHER); IPR018255 (PROSITE_PATTERNS); IPR016180 (CDD); IPR036920 (SUPERFAMILY)	P:GO:0006412; F:GO:0003735; C:GO:0005840	P:translation; F:structural constituent of ribosome; C:ribosome
TRUE	INTERPRO, BLASTED, MAPPED, ANNOTATED	NP_001238341.1	dnaJ protein ERDJ3B	417	20	0	76.83	7	P:GO:0006457; P:GO:0009408; F:GO:0005524; F:GO:0031072; F:GO:0046872; F:GO:0051082; C:GO:0005829	P:protein folding; P:response to heat; F:ATP binding; F:heat shock protein binding; F:metal ion binding; F:unfolded protein binding; C:cytosol			IPR001623 (PRINTS); G3DSA:2.60.260.20 (GENE3D); IPR001305 (PFAM); IPR001623 (PFAM); IPR002939 (PFAM); G3DSA:2.10.230.10 (GENE3D); IPR036869 (G3DSA:1.10.287.GENE3D); mobidb-lite (MOBIDB_LITE); mobidb-lite (MOBIDB_LITE); mobidb-lite (MOBIDB_LITE); PTHR43888 (PANTHER); PTHR43888:SF28 (PANTHER); IPR018253 (PROSITE_PATTERNS); IPR001623 (PROSITE_PROFILES); IPR001305 (PROSITE_PROFILES); IPR012724 (HAMAP…	P:GO:0006457; P:GO:0009408; F:GO:0005524; F:GO:0031072; F:GO:0051082	P:protein folding; P:response to heat; F:ATP binding; F:heat shock protein binding; F:unfolded protein binding
TRUE	INTERPRO, BLASTED, MAPPED, ANNOTATED	NP_001238361.1	AChain A, ASCORBATE PEROXIDASE	287	20	0	80.25	9	P:GO:0000302; P:GO:0034599; P:GO:0042744; P:GO:0055114; P:GO:0098869; F:GO:0004601; F:GO:0020037; C:GO:0009507; C:GO:0016021	P:response to reactive oxygen species; P:cellular response to oxidative stress; P:hydrogen peroxide catabolic process; P:oxidation-reduction process; P:cellular oxidant detoxification; F:peroxidase activity; F:heme binding; C:chloroplast; C:integral component of membrane	EC:1.11.1.7	Peroxidase	IPR002016 (PRINTS); IPR002207 (PRINTS); IPR002016 (PFAM); G3DSA:1.10.420.10 (GENE3D); G3DSA:1.10.520.10 (GENE3D); PTHR31356:SF36 (PANTHER); PTHR31356 (PANTHER); IPR019793 (PROSITE_PATTERNS); IPR019794 (PROSITE_PATTERNS); IPR002016 (PROSITE_PROFILES); cd00691 (CDD); IPR010255 (SUPERFAMILY)	P:GO:0006979; P:GO:0055114; F:GO:0004601; F:GO:0020037	P:response to oxidative stress; P:oxidation-reduction process; F:peroxidase activity; F:heme binding
TRUE	INTERPRO, BLASTED, MAPPED, ANNOTATED	NP_001238362.1	protein YLS3	193	20	6.94137e-140	72.9	1	C:GO:0016021	C:integral component of membrane			IPR016140 (PFAM); G3DSA:1.10.110.10 (GENE3D); mobidb-lite (MOBIDB_LITE); PTHR33044:SF97 (PANTHER); IPR043325 (PANTHER); cd00010 (CDD); IPR036312 (SUPERFAMILY)	no GO terms	no GO terms
TRUE	INTERPRO, BLASTED, MAPPED, ANNOTATED	NP_001238373.1	glycine-rich RNA-binding protein	160	20	2.08651e-101	84.43	5	P:GO:1901259; F:GO:0003729; C:GO:0005634; C:GO:0009535; C:GO:0016021	P:chloroplast rRNA processing; F:mRNA binding; C:nucleus; C:chloroplast thylakoid membrane; C:integral component of membrane			IPR000504 (PFAM); IPR012677 (G3DSA:3.30.70.GENE3D); mobidb-lite (MOBIDB_LITE); PTHR15241:SF78 (PANTHER); PTHR15241 (PANTHER); IPR000504 (PROSITE_PROFILES); IPR035979 (SUPERFAMILY)	F:GO:0003676	F:nucleic acid binding
TRUE	INTERPRO, BLASTED, MAPPED, ANNOTATED	NP_001238374.1	60S acidic ribosomal protein P0	320	12	0	75.26	4	P:GO:0000027; P:GO:0002181; F:GO:0003735; F:GO:0070180	P:ribosomal large subunit assembly; P:cytoplasmic translation; F:structural constituent of ribosome; F:large ribosomal subunit rRNA binding			IPR043164 (G3DSA:3.90.105.GENE3D); IPR030670 (PIRSF); PF00428 (PFAM); IPR040637 (PFAM); IPR001790 (PFAM); mobidb-lite (MOBIDB_LITE); mobidb-lite (MOBIDB_LITE); PTHR45699:SF5 (PANTHER); PTHR45699 (PANTHER); cd05795 (CDD); IPR043141 (SUPERFAMILY)	P:GO:0042254	P:ribosome biogenesis
TRUE	INTERPRO, BLASTED, MAPPED, ANNOTATED	NP_001238375.1	biotin carboxyl carrier protein of acetyl-CoA carboxylase, chloroplastic	262	16	0	63.52	4	P:GO:0006633; F:GO:0003989; C:GO:0009317; C:GO:0009507	P:fatty acid biosynthetic process; F:acetyl-CoA carboxylase activity; C:acetyl-CoA carboxylase complex; C:chloroplast	EC:6.4.1.2	Acetyl-CoA carboxylase	IPR001249 (PRINTS); G3DSA:2.40.50.100 (GENE3D); IPR001249 (TIGRFAM); IPR000089 (PFAM); mobidb-lite (MOBIDB_LITE); mobidb-lite (MOBIDB_LITE); mobidb-lite (MOBIDB_LITE); mobidb-lite (MOBIDB_LITE); PTHR43416 (PANTHER); PTHR43416:SF10 (PANTHER); IPR001882 (PROSITE_PATTERNS); IPR000089 (PROSITE_PROFILES); cd06850 (CDD); IPR011053 (SUPERFAMILY)	P:GO:0006633; F:GO:0003989; C:GO:0009317	P:fatty acid biosynthetic process; F:acetyl-CoA carboxylase activity; C:acetyl-CoA carboxylase complex
TRUE	INTERPRO, BLASTED, MAPPED, ANNOTATED	NP_001238377.1	peroxisomal voltage-dependent anion-selective channel protein	276	20	0	81.73	4	P:GO:0015698; P:GO:0098656; F:GO:0008308; C:GO:0005741	P:inorganic anion transport; P:anion transmembrane transport; F:voltage-gated anion channel activity; C:mitochondrial outer membrane			IPR023614 (G3DSA:2.40.160.GENE3D); IPR027246 (PFAM); IPR001925 (PANTHER); PTHR11743:SF50 (PANTHER); IPR001925 (PROSITE_PATTERNS); cd07306 (CDD)	P:GO:0055085; P:GO:0098656; F:GO:0008308; C:GO:0005741	P:transmembrane transport; P:anion transmembrane transport; F:voltage-gated anion channel activity; C:mitochondrial outer membrane
TRUE	INTERPRO, BLASTED	NP_001238407.1	14-3-3 protein SGF14l	259	20	0	91.4						Coil (COILS); Coil (COILS); IPR000308 (PRINTS); IPR036815 (G3DSA:1.20.190.GENE3D); IPR023410 (PFAM); IPR000308 (PIRSF); mobidb-lite (MOBIDB_LITE); mobidb-lite (MOBIDB_LITE); PTHR18860:SF87 (PANTHER); IPR000308 (PANTHER); IPR023409 (PROSITE_PATTERNS); IPR023409 (PROSITE_PATTERNS); IPR036815 (SUPERFAMILY)	no GO terms	no GO terms
TRUE	INTERPRO, BLASTED, MAPPED, ANNOTATED	NP_001238410.1	UDP-glucose 6-dehydrogenase 1	480	15	0	92.49	8	P:GO:0000271; P:GO:0006024; P:GO:0006065; P:GO:0055114; F:GO:0003979; F:GO:0051287; C:GO:0005634; C:GO:0005829	P:polysaccharide biosynthetic process; P:glycosaminoglycan biosynthetic process; P:UDP-glucuronate biosynthetic process; P:oxidation-reduction process; F:UDP-glucose 6-dehydrogenase activity; F:NAD binding; C:nucleus; C:cytosol	EC:1.1.1.22	UDP-glucose 6-dehydrogenase	IPR017476 (PIRSF); IPR014027 (PFAM); G3DSA:3.40.50.720 (GENE3D); IPR014026 (PFAM); G3DSA:1.20.5.100 (GENE3D); IPR001732 (PFAM); G3DSA:3.40.50.720 (GENE3D); IPR028356 (PIRSF); IPR017476 (TIGRFAM); IPR028356 (PANTHER); PTHR11374:SF45 (PANTHER); IPR036291 (SUPERFAMILY); IPR036220 (SUPERFAMILY); IPR008927 (SUPERFAMILY)	P:GO:0055114; F:GO:0003979; F:GO:0016616; F:GO:0051287	P:oxidation-reduction process; F:UDP-glucose 6-dehydrogenase activity; F:oxidoreductase activity, acting on the CH-OH group of donors, NAD or NADP as acceptor; F:NAD binding
TRUE	INTERPRO, BLASTED, MAPPED, ANNOTATED	NP_001238418.1	ras-related protein Rab7 isoform X1	206	20	1.11786e-154	86.13	6	P:GO:0015031; F:GO:0003924; F:GO:0005525; C:GO:0005774; C:GO:0005886; C:GO:0016021	P:protein transport; F:GTPase activity; F:GTP binding; C:vacuolar membrane; C:plasma membrane; C:integral component of membrane	EC:3.6.1.15	Nucleoside-triphosphate phosphatase	PR00449 (PRINTS); IPR005225 (TIGRFAM); G3DSA:3.40.50.300 (GENE3D); IPR001806 (PFAM); PTHR24073 (PANTHER); PTHR24073:SF1100 (PANTHER); PS51419 (PROSITE_PROFILES); cd01862 (CDD); IPR027417 (SUPERFAMILY)	F:GO:0003924; F:GO:0005525	F:GTPase activity; F:GTP binding
TRUE	INTERPRO, BLASTED	NP_001238423.1	14-3-3 protein SGF14l	259	20	0	91.58						Coil (COILS); Coil (COILS); IPR000308 (PRINTS); IPR023410 (PFAM); IPR000308 (PIRSF); IPR036815 (G3DSA:1.20.190.GENE3D); mobidb-lite (MOBIDB_LITE); mobidb-lite (MOBIDB_LITE); PTHR18860:SF70 (PANTHER); IPR000308 (PANTHER); IPR023409 (PROSITE_PATTERNS); IPR023409 (PROSITE_PATTERNS); IPR036815 (SUPERFAMILY)	no GO terms	no GO terms
TRUE	INTERPRO, BLASTED, MAPPED, ANNOTATED	NP_001238427.1	betaine aldehyde dehydrogenase	503	20	0	73.35	3	P:GO:0055114; F:GO:0019145; F:GO:0033737	P:oxidation-reduction process; F:aminobutyraldehyde dehydrogenase activity; F:1-pyrroline dehydrogenase activity	EC:1.2.1.5; EC:1.2.1.19; EC:1.2.1.3	Aldehyde dehydrogenase (NAD(P)(+)); Aminobutyraldehyde dehydrogenase; Aldehyde dehydrogenase (NAD(+))	IPR016163 (G3DSA:3.40.309.GENE3D); IPR016162 (G3DSA:3.40.605.GENE3D); IPR015590 (PFAM); PTHR43860:SF9 (PANTHER); PTHR43860 (PANTHER); IPR029510 (PROSITE_PATTERNS); IPR016160 (PROSITE_PATTERNS); cd07110 (CDD); IPR016161 (SUPERFAMILY)	P:GO:0055114; F:GO:0016491; F:GO:0016620	P:oxidation-reduction process; F:oxidoreductase activity; F:oxidoreductase activity, acting on the aldehyde or oxo group of donors, NAD or NADP as acceptor
TRUE	INTERPRO, BLASTED, MAPPED, ANNOTATED	NP_001238439.1	tau class glutathione S-transferase	225	20	5.11994e-165	92.87	10	P:GO:0006749; P:GO:0009408; P:GO:0009733; P:GO:0009735; P:GO:0009737; P:GO:0009739; P:GO:0010038; F:GO:0004364; F:GO:0005515; C:GO:0005737	P:glutathione metabolic process; P:response to heat; P:response to auxin; P:response to cytokinin; P:response to abscisic acid; P:response to gibberellin; P:response to metal ion; F:glutathione transferase activity; F:protein binding; C:cytoplasm	EC:2.5.1.18	Glutathione transferase	Coil (COILS); G3DSA:1.20.1050.10 (GENE3D); IPR004045 (PFAM); IPR004046 (PFAM); IPR036249 (G3DSA:3.40.30.GENE3D); PTHR11260 (PANTHER); PTHR11260:SF577 (PANTHER); IPR010987 (PROSITE_PROFILES); IPR004045 (PROSITE_PROFILES); cd03058 (CDD); cd03185 (CDD); IPR036249 (SUPERFAMILY); IPR036282 (SUPERFAMILY)	F:GO:0005515	F:protein binding
TRUE	INTERPRO, BLASTED, MAPPED, ANNOTATED	NP_001238446.1	putative NADH-ubiquinone oxidoreductase B8 subunit	98	4	2.25467e-68	98.64	1	C:GO:0005747	C:mitochondrial respiratory chain complex I			IPR007741 (PFAM); IPR036249 (G3DSA:3.40.30.GENE3D); IPR016464 (PIRSF); IPR016464 (PANTHER); PTHR12878:SF0 (PANTHER); IPR036249 (SUPERFAMILY)	no GO terms	no GO terms
TRUE	INTERPRO, BLASTED, MAPPED, ANNOTATED	NP_001238459.1	vegetative storage protein	254	20	0	80.81	1	F:GO:0045735	F:nutrient reservoir activity			IPR011267 (TIGRFAM); IPR023214 (G3DSA:3.40.50.GENE3D); IPR005519 (PFAM); IPR014403 (PIRSF); PTHR31284 (PANTHER); PTHR31284:SF19 (PANTHER); cd07535 (CDD); IPR036412 (SUPERFAMILY)	F:GO:0045735	F:nutrient reservoir activity
TRUE	INTERPRO, BLASTED, MAPPED, ANNOTATED	NP_001238465.1	40S ribosomal protein S15a-1	130	7	1.41189e-93	85.15	4	P:GO:0006412; F:GO:0003735; C:GO:0005840; C:GO:0016021	P:translation; F:structural constituent of ribosome; C:ribosome; C:integral component of membrane			IPR000630 (PFAM); G3DSA:3.30.1490.10 (GENE3D); G3DSA:3.30.1370.30 (GENE3D); PTHR11758:SF33 (PANTHER); IPR000630 (PANTHER); IPR000630 (PROSITE_PATTERNS); IPR000630 (HAMAP); IPR035987 (SUPERFAMILY)	P:GO:0006412; F:GO:0003735; C:GO:0005840	P:translation; F:structural constituent of ribosome; C:ribosome
TRUE	INTERPRO, BLASTED, MAPPED, ANNOTATED	NP_001238470.1	peptide methionine sulfoxide reductase A5	194	18	5.09052e-147	77.6	5	P:GO:0034599; P:GO:0055114; F:GO:0008113; F:GO:0036456; C:GO:0005737	P:cellular response to oxidative stress; P:oxidation-reduction process; F:peptide-methionine (S)-S-oxide reductase activity; F:L-methionine-(S)-S-oxide reductase activity; C:cytoplasm	EC:1.8.4.13; EC:1.8.4.11	L-methionine (S)-S-oxide reductase; Peptide-methionine (S)-S-oxide reductase	Coil (COILS); IPR002569 (PFAM); IPR036509 (G3DSA:3.30.1060.GENE3D); IPR002569 (TIGRFAM); mobidb-lite (MOBIDB_LITE); PTHR42799 (PANTHER); PTHR42799:SF18 (PANTHER); IPR002569 (HAMAP); IPR036509 (SUPERFAMILY)	P:GO:0055114; F:GO:0008113	P:oxidation-reduction process; F:peptide-methionine (S)-S-oxide reductase activity
TRUE	INTERPRO, BLASTED, MAPPED, ANNOTATED	NP_001238474.1	glucan endo-1,3-beta-glucosidase	347	20	0	77.66	6	P:GO:0005975; P:GO:0006952; F:GO:0042973; C:GO:0005618; C:GO:0005773; C:GO:0046658	P:carbohydrate metabolic process; P:defense response; F:glucan endo-1,3-beta-D-glucosidase activity; C:cell wall; C:vacuole; C:anchored component of plasma membrane	EC:3.2.1.21; EC:3.2.1.39	Beta-glucosidase; Glucan endo-1,3-beta-D-glucosidase	IPR000490 (PFAM); G3DSA:3.20.20.80 (GENE3D); PTHR32227 (PANTHER); PTHR32227:SF138 (PANTHER); IPR000490 (PROSITE_PATTERNS); IPR017853 (SUPERFAMILY)	P:GO:0005975; F:GO:0004553	P:carbohydrate metabolic process; F:hydrolase activity, hydrolyzing O-glycosyl compounds
TRUE	INTERPRO, BLASTED, MAPPED, ANNOTATED	NP_001238475.1	3-ketoacyl-CoA thiolase	463	20	0	76.79	5	P:GO:0006635; P:GO:0010124; F:GO:0003988; C:GO:0005777; C:GO:0016021	P:fatty acid beta-oxidation; P:phenylacetate catabolic process; F:acetyl-CoA C-acyltransferase activity; C:peroxisome; C:integral component of membrane	EC:2.3.1.16	Acetyl-CoA C-acyltransferase	IPR002155 (TIGRFAM); IPR020617 (PFAM); IPR016039 (G3DSA:3.40.47.GENE3D); IPR020616 (PFAM); PTHR43853 (PANTHER); PTHR43853:SF13 (PANTHER); IPR020610 (PROSITE_PATTERNS); IPR020615 (PROSITE_PATTERNS); IPR020613 (PROSITE_PATTERNS); IPR002155 (CDD); IPR016039 (SUPERFAMILY); IPR016039 (SUPERFAMILY)	F:GO:0016746; F:GO:0016747	F:transferase activity, transferring acyl groups; F:transferase activity, transferring acyl groups other than amino-acyl groups
TRUE	INTERPRO, BLASTED, MAPPED, ANNOTATED	NP_001238480.1	proteasome subunit beta type-5	204	20	5.681e-153	51.45	6	P:GO:0010499; P:GO:0043161; F:GO:0004298; C:GO:0005634; C:GO:0005737; C:GO:0005839	P:proteasomal ubiquitin-independent protein catabolic process; P:proteasome-mediated ubiquitin-dependent protein catabolic process; F:threonine-type endopeptidase activity; C:nucleus; C:cytoplasm; C:proteasome core complex	EC:3.4.99; EC:3.4.25	Acting on peptide bonds (peptidases); Acting on peptide bonds (peptidases)	IPR001353 (PFAM); IPR029055 (G3DSA:3.60.20.GENE3D); PTHR11599 (PANTHER); IPR035206 (PTHR11599:PANTHER); IPR023333 (PROSITE_PROFILES); IPR035206 (CDD); IPR029055 (SUPERFAMILY)	P:GO:0051603; F:GO:0004298; C:GO:0005839	P:proteolysis involved in cellular protein catabolic process; F:threonine-type endopeptidase activity; C:proteasome core complex
TRUE	INTERPRO, BLASTED, MAPPED, ANNOTATED	NP_001238487.1	malate dehydrogenase	356	20	0	86.87	7	P:GO:0006097; P:GO:0006099; P:GO:0006108; F:GO:0030060; C:GO:0005739; C:GO:0009507; C:GO:0009514	P:glyoxylate cycle; P:tricarboxylic acid cycle; P:malate metabolic process; F:L-malate dehydrogenase activity; C:mitochondrion; C:chloroplast; C:glyoxysome	EC:1.1.1.37	Malate dehydrogenase	IPR022383 (PFAM); IPR001557 (PIRSF); IPR015955 (G3DSA:3.90.110.GENE3D); IPR001236 (PFAM); G3DSA:3.40.50.720 (GENE3D); IPR010097 (TIGRFAM); PTHR11540 (PANTHER); PTHR11540:SF52 (PANTHER); IPR001252 (PROSITE_PATTERNS); cd01337 (CDD); IPR036291 (SUPERFAMILY); IPR015955 (SUPERFAMILY)	P:GO:0005975; P:GO:0006099; P:GO:0006108; P:GO:0019752; P:GO:0055114; F:GO:0003824; F:GO:0016491; F:GO:0016615; F:GO:0016616; F:GO:0030060	P:carbohydrate metabolic process; P:tricarboxylic acid cycle; P:malate metabolic process; P:carboxylic acid metabolic process; P:oxidation-reduction process; F:catalytic activity; F:oxidoreductase activity; F:malate dehydrogenase activity; F:oxidoreductase activity, acting on the CH-OH group of donors, NAD or NADP as acceptor; F:L-malate dehydrogenase activity
TRUE	INTERPRO, BLASTED, MAPPED, ANNOTATED	NP_001238494.1	chloroplastic lipocalin	184	10	2.74692e-138	71.72	3	P:GO:0000302; P:GO:0006629; C:GO:0005737	P:response to reactive oxygen species; P:lipid metabolic process; C:cytoplasm			IPR002446 (PRINTS); IPR000566 (PFAM); IPR012674 (G3DSA:2.40.128.GENE3D); IPR022271 (PIRSF); mobidb-lite (MOBIDB_LITE); PTHR10612 (PANTHER); PTHR10612:SF44 (PANTHER); IPR022272 (PROSITE_PATTERNS); IPR012674 (SUPERFAMILY)	no GO terms	no GO terms
TRUE	INTERPRO, BLASTED, MAPPED, ANNOTATED	NP_001238538.1	monothiol glutaredoxin-S6	166	20	1.94324e-119	70.84	8	P:GO:0022900; P:GO:0034599; P:GO:0045454; P:GO:0098869; F:GO:0004362; F:GO:0009055; F:GO:0015035; C:GO:0005737	P:electron transport chain; P:cellular response to oxidative stress; P:cell redox homeostasis; P:cellular oxidant detoxification; F:glutathione-disulfide reductase activity; F:electron transfer activity; F:protein disulfide oxidoreductase activity; C:cytoplasm	EC:1.8.1.7	Glutathione-disulfide reductase	IPR014025 (PRINTS); IPR036249 (G3DSA:3.40.30.GENE3D); IPR011899 (TIGRFAM); IPR002109 (PFAM); PTHR45694 (PANTHER); PTHR45694:SF10 (PANTHER); IPR002109 (PROSITE_PROFILES); cd03419 (CDD); IPR036249 (SUPERFAMILY)	F:GO:0009055; F:GO:0015035	F:electron transfer activity; F:protein disulfide oxidoreductase activity
TRUE	INTERPRO, BLASTED, MAPPED, ANNOTATED	NP_001238544.1	stearoyl-acyl carrier protein desaturase	402	20	0	89.15	8	P:GO:0006633; P:GO:0006952; P:GO:0055114; F:GO:0004768; F:GO:0045300; F:GO:0046872; F:GO:0102786; C:GO:0009570	P:fatty acid biosynthetic process; P:defense response; P:oxidation-reduction process; F:stearoyl-CoA 9-desaturase activity; F:acyl-[acyl-carrier-protein] desaturase activity; F:metal ion binding; F:stearoyl-[acp] desaturase activity; C:chloroplast stroma	EC:1.14.19.2; EC:1.14.19.1; EC:1.14.19	Stearoyl-[acyl-carrier-protein] 9-desaturase; Stearoyl-CoA 9-desaturase; Acting on paired donors, with incorporation or reduction of molecular oxygen. The oxygen incorporated need not be derived from O(2)	IPR005067 (PFAM); IPR005067 (PIRSF); IPR012348 (G3DSA:1.10.620.GENE3D); IPR005067 (PANTHER); PTHR31155:SF27 (PANTHER); IPR005803 (PROSITE_PATTERNS); IPR005067 (CDD); IPR009078 (SUPERFAMILY)	P:GO:0006631; P:GO:0006633; P:GO:0055114; F:GO:0016491; F:GO:0045300	P:fatty acid metabolic process; P:fatty acid biosynthetic process; P:oxidation-reduction process; F:oxidoreductase activity; F:acyl-[acyl-carrier-protein] desaturase activity
TRUE	INTERPRO, BLASTED	NP_001238565.1	remorin family protein	205	20	1.48983e-139	83.99						Coil (COILS); IPR005516 (PFAM); IPR005518 (PFAM); mobidb-lite (MOBIDB_LITE); mobidb-lite (MOBIDB_LITE); PTHR31775:SF22 (PANTHER); PTHR31775 (PANTHER)	no GO terms	no GO terms
TRUE	INTERPRO, BLASTED	NP_001238592.1	14-3-3 protein SGF14l	265	20	0	93.61						Coil (COILS); IPR000308 (PRINTS); IPR023410 (PFAM); IPR036815 (G3DSA:1.20.190.GENE3D); IPR000308 (PIRSF); mobidb-lite (MOBIDB_LITE); mobidb-lite (MOBIDB_LITE); IPR000308 (PANTHER); PTHR18860:SF86 (PANTHER); IPR023409 (PROSITE_PATTERNS); IPR036815 (SUPERFAMILY)	no GO terms	no GO terms
TRUE	INTERPRO, BLASTED, MAPPED, ANNOTATED	NP_001238609.1	omega-3 fatty acid desaturase	452	20	0	85.86	5	P:GO:0006636; P:GO:0055114; F:GO:0016717; C:GO:0016021; C:GO:0031969	P:unsaturated fatty acid biosynthetic process; P:oxidation-reduction process; F:oxidoreductase activity, acting on paired donors, with oxidation of a pair of donors resulting in the reduction of molecular oxygen to two molecules of water; C:integral component of membrane; C:chloroplast membrane	EC:1.14.19	Acting on paired donors, with incorporation or reduction of molecular oxygen. The oxygen incorporated need not be derived from O(2)	IPR021863 (PFAM); IPR005804 (PFAM); PTHR32100 (PANTHER); PTHR32100:SF51 (PANTHER); cd03507 (CDD)	P:GO:0006629; P:GO:0055114; F:GO:0016717	P:lipid metabolic process; P:oxidation-reduction process; F:oxidoreductase activity, acting on paired donors, with oxidation of a pair of donors resulting in the reduction of molecular oxygen to two molecules of water
TRUE	INTERPRO, BLASTED, MAPPED, ANNOTATED	NP_001238610.1	beta-ketoacyl-ACP synthetase I	469	20	0	84.78	3	P:GO:0006633; F:GO:0004315; C:GO:0009570	P:fatty acid biosynthetic process; F:3-oxoacyl-[acyl-carrier-protein] synthase activity; C:chloroplast stroma	EC:2.3.1.41; EC:2.3.1.85	Beta-ketoacyl-[acyl-carrier-protein] synthase I; Fatty-acid synthase system	IPR016039 (G3DSA:3.40.47.GENE3D); IPR014031 (PFAM); IPR014030 (PFAM); IPR016039 (G3DSA:3.40.47.GENE3D); IPR017568 (TIGRFAM); mobidb-lite (MOBIDB_LITE); IPR000794 (PANTHER); PTHR11712:SF327 (PANTHER); IPR018201 (PROSITE_PATTERNS); IPR000794 (CDD); IPR016039 (SUPERFAMILY); IPR016039 (SUPERFAMILY)	P:GO:0006633; F:GO:0004315; F:GO:0016746; F:GO:0016747	P:fatty acid biosynthetic process; F:3-oxoacyl-[acyl-carrier-protein] synthase activity; F:transferase activity, transferring acyl groups; F:transferase activity, transferring acyl groups other than amino-acyl groups
TRUE	INTERPRO, BLASTED, MAPPED, ANNOTATED	NP_001238619.1	mitochondrial pyruvate carrier 1 isoform X1	109	20	1.22037e-77	64	2	P:GO:0006850; C:GO:0005743	P:mitochondrial pyruvate transmembrane transport; C:mitochondrial inner membrane			IPR005336 (PFAM); PTHR14154:SF57 (PANTHER); PTHR14154 (PANTHER)	P:GO:0006850; C:GO:0005743	P:mitochondrial pyruvate transmembrane transport; C:mitochondrial inner membrane
TRUE	INTERPRO, BLASTED, MAPPED, ANNOTATED	NP_001238627.1	tau class glutathione S-transferase	234	20	6.82171e-173	71.61	7	P:GO:0006749; P:GO:0009725; P:GO:0033993; P:GO:1901700; F:GO:0004364; F:GO:0005515; C:GO:0005737	P:glutathione metabolic process; P:response to hormone; P:response to lipid; P:response to oxygen-containing compound; F:glutathione transferase activity; F:protein binding; C:cytoplasm	EC:2.5.1.18	Glutathione transferase	PF13410 (PFAM); IPR036249 (G3DSA:3.40.30.GENE3D); G3DSA:1.20.1050.10 (GENE3D); IPR004045 (PFAM); PTHR11260 (PANTHER); PTHR11260:SF597 (PANTHER); IPR010987 (PROSITE_PROFILES); IPR004045 (PROSITE_PROFILES); cd03058 (CDD); cd03185 (CDD); IPR036282 (SUPERFAMILY); IPR036249 (SUPERFAMILY)	F:GO:0005515	F:protein binding
TRUE	INTERPRO, BLASTED, MAPPED, ANNOTATED	NP_001238638.1	uncharacterized protein LOC100306424	215	6	9.00007e-154	76.75	5	P:GO:0000027; P:GO:0006412; F:GO:0003735; F:GO:0070180; C:GO:0005840	P:ribosomal large subunit assembly; P:translation; F:structural constituent of ribosome; F:large ribosomal subunit rRNA binding; C:ribosome			IPR036796 (G3DSA:3.30.1550.GENE3D); IPR020784 (PFAM); IPR006519 (TIGRFAM); IPR036769 (G3DSA:1.10.10.GENE3D); IPR020783 (PFAM); PTHR11661:SF7 (PANTHER); IPR000911 (PANTHER); IPR020785 (PROSITE_PATTERNS); IPR000911 (HAMAP); IPR000911 (CDD); IPR036796 (SUPERFAMILY); IPR036769 (SUPERFAMILY)	P:GO:0006412; F:GO:0003735; C:GO:0005840	P:translation; F:structural constituent of ribosome; C:ribosome
TRUE	INTERPRO, BLASTED, MAPPED, ANNOTATED	NP_001238676.1	AChain A, LIPOXYGENASE-3	864	20	0	87.27	6	P:GO:0031408; P:GO:0034440; F:GO:0005515; F:GO:0016702; F:GO:0046872; C:GO:0005737	P:oxylipin biosynthetic process; P:lipid oxidation; F:protein binding; F:oxidoreductase activity, acting on single donors with incorporation of molecular oxygen, incorporation of two atoms of oxygen; F:metal ion binding; C:cytoplasm	EC:1.13.11	Acting on single donors with incorporation of molecular oxygen (oxygenases). The oxygen incorporated need not be derived from O(2)	IPR013819 (PRINTS); IPR001246 (PRINTS); IPR027433 (G3DSA:4.10.372.GENE3D); G3DSA:4.10.375.10 (GENE3D); G3DSA:1.20.245.10 (GENE3D); IPR001024 (PFAM); IPR013819 (PFAM); G3DSA:2.60.60.20 (GENE3D); G3DSA:3.10.450.60 (GENE3D); PTHR11771:SF115 (PANTHER); IPR000907 (PANTHER); IPR020833 (PROSITE_PATTERNS); IPR020834 (PROSITE_PATTERNS); IPR013819 (PROSITE_PROFILES); IPR001024 (PROSITE_PROFILES); IPR042057…	P:GO:0055114; F:GO:0005515; F:GO:0016491; F:GO:0016702; F:GO:0046872	P:oxidation-reduction process; F:protein binding; F:oxidoreductase activity; F:oxidoreductase activity, acting on single donors with incorporation of molecular oxygen, incorporation of two atoms of oxygen; F:metal ion binding
TRUE	INTERPRO, BLASTED, MAPPED, ANNOTATED	NP_001238691.1	tau class glutathione S-transferase	219	20	1.11749e-162	89.68	4	P:GO:0006749; F:GO:0004364; F:GO:0005515; C:GO:0005737	P:glutathione metabolic process; F:glutathione transferase activity; F:protein binding; C:cytoplasm	EC:2.5.1.18	Glutathione transferase	Coil (COILS); IPR004045 (PFAM); PF13410 (PFAM); IPR036249 (G3DSA:3.40.30.GENE3D); G3DSA:1.20.1050.10 (GENE3D),SFLDG01152 (SFLD),SFLDS00019 (SFLD); IPR040079 (PANTHER); PTHR11260:SF620 (PANTHER); IPR004045 (PROSITE_PROFILES); IPR010987 (PROSITE_PROFILES); cd03185 (CDD); cd03058 (CDD); IPR036282 (SUPERFAMILY); IPR036249 (SUPERFAMILY)	F:GO:0005515	F:protein binding
TRUE	INTERPRO, BLASTED, MAPPED, ANNOTATED	NP_001238695.1	putative plastocyanin	167	3	4.24048e-118	96.61	4	P:GO:0022900; F:GO:0005507; F:GO:0009055; C:GO:0009535	P:electron transport chain; F:copper ion binding; F:electron transfer activity; C:chloroplast thylakoid membrane			IPR002387 (PRINTS); IPR001235 (PRINTS); IPR002387 (TIGRFAM); IPR000923 (PFAM); IPR008972 (G3DSA:2.60.40.GENE3D); PTHR34192:SF9 (PANTHER); PTHR34192 (PANTHER); IPR028871 (PROSITE_PATTERNS); IPR002387 (CDD); IPR008972 (SUPERFAMILY)	F:GO:0005507; F:GO:0009055	F:copper ion binding; F:electron transfer activity
TRUE	INTERPRO, BLASTED, MAPPED, ANNOTATED	NP_001238703.1	dCTP pyrophosphatase 1	124	11	2.48757e-87	85.02	5	P:GO:0006253; P:GO:0042262; F:GO:0000287; F:GO:0047840; C:GO:0005829	P:dCTP catabolic process; P:DNA protection; F:magnesium ion binding; F:dCTP diphosphatase activity; C:cytosol	EC:3.6.1.12; EC:3.6.1.9	dCTP diphosphatase; Nucleotide diphosphatase	IPR004518 (PFAM); G3DSA:1.10.287.1080 (GENE3D); IPR025984 (PIRSF); PTHR14552 (PANTHER); PTHR14552:SF25 (PANTHER); IPR025984 (CDD); SSF101386 (SUPERFAMILY)	P:GO:0009143; F:GO:0047429	P:nucleoside triphosphate catabolic process; F:nucleoside-triphosphate diphosphatase activity
TRUE	INTERPRO, BLASTED, MAPPED, ANNOTATED	NP_001238705.1	nifU-like protein 3, chloroplastic isoform X3	221	9	8.05852e-166	64.35	5	P:GO:0016226; P:GO:0097428; F:GO:0005506; F:GO:0051539; C:GO:0005739	P:iron-sulfur cluster assembly; P:protein maturation by iron-sulfur cluster transfer; F:iron ion binding; F:4 iron, 4 sulfur cluster binding; C:mitochondrion			IPR034904 (G3DSA:3.30.300.GENE3D); IPR034904 (G3DSA:3.30.300.GENE3D); IPR001075 (PFAM); mobidb-lite (MOBIDB_LITE); PTHR11178:SF15 (PANTHER); PTHR11178 (PANTHER); IPR034904 (SUPERFAMILY); IPR034904 (SUPERFAMILY)	P:GO:0016226; F:GO:0005506; F:GO:0051536	P:iron-sulfur cluster assembly; F:iron ion binding; F:iron-sulfur cluster binding
TRUE	INTERPRO, BLASTED, MAPPED, ANNOTATED	NP_001238733.1	uncharacterized protein LOC100527358	133	13	1.59748e-94	89.21	1	F:GO:0003676	F:nucleic acid binding			IPR002775 (PFAM); IPR014560 (PIRSF); IPR036882 (G3DSA:3.30.110.GENE3D); IPR014560 (PANTHER); PTHR31947:SF22 (PANTHER); IPR036882 (SUPERFAMILY)	F:GO:0003676	F:nucleic acid binding
TRUE	INTERPRO, BLASTED, MAPPED, ANNOTATED	NP_001239619.1	Pti1 kinase-like protein	363	20	0	87.71	4	P:GO:0018108; F:GO:0004674; F:GO:0004713; F:GO:0005524	P:peptidyl-tyrosine phosphorylation; F:protein serine/threonine kinase activity; F:protein tyrosine kinase activity; F:ATP binding	EC:2.7.10; EC:2.7.11	Transferring phosphorus-containing groups; Transferring phosphorus-containing groups	IPR001245 (PFAM); G3DSA:3.30.200.20 (GENE3D); PIRSF000654 (PIRSF); G3DSA:1.10.510.10 (GENE3D); mobidb-lite (MOBIDB_LITE); PTHR27001 (PANTHER); PTHR27001:SF804 (PANTHER); IPR008266 (PROSITE_PATTERNS); IPR017441 (PROSITE_PATTERNS); IPR000719 (PROSITE_PROFILES); IPR011009 (SUPERFAMILY)	P:GO:0006468; F:GO:0004672; F:GO:0005524	P:protein phosphorylation; F:protein kinase activity; F:ATP binding
TRUE	INTERPRO, BLASTED, MAPPED, ANNOTATED	NP_001239621.1	40S ribosomal protein S3-3	236	10	1.94847e-175	93.46	5	P:GO:0006412; F:GO:0003723; F:GO:0003735; C:GO:0005634; C:GO:0015935	P:translation; F:RNA binding; F:structural constituent of ribosome; C:nucleus; C:small ribosomal subunit			IPR001351 (PFAM); IPR015946 (G3DSA:3.30.300.GENE3D); IPR005703 (TIGRFAM); IPR036419 (G3DSA:3.30.1140.GENE3D); IPR004044 (PFAM); PTHR11760 (PANTHER); PTHR11760:SF30 (PANTHER); IPR018280 (PROSITE_PATTERNS); IPR004044 (PROSITE_PROFILES); cd02413 (CDD); IPR009019 (SUPERFAMILY); IPR036419 (SUPERFAMILY)	P:GO:0006412; F:GO:0003723; F:GO:0003735; C:GO:0015935	P:translation; F:RNA binding; F:structural constituent of ribosome; C:small ribosomal subunit
TRUE	INTERPRO, BLASTED, MAPPED, ANNOTATED	NP_001239638.1	tubulin beta chain	449	20	0	98.27	7	P:GO:0000226; P:GO:0000278; F:GO:0003924; F:GO:0005200; F:GO:0005525; C:GO:0005737; C:GO:0005874	P:microtubule cytoskeleton organization; P:mitotic cell cycle; F:GTPase activity; F:structural constituent of cytoskeleton; F:GTP binding; C:cytoplasm; C:microtubule	EC:3.6.1.15	Nucleoside-triphosphate phosphatase	Coil (COILS); IPR002453 (PRINTS); IPR000217 (PRINTS); IPR023123 (G3DSA:1.10.287.GENE3D); IPR018316 (PFAM); IPR003008 (PFAM); IPR036525 (G3DSA:3.40.50.GENE3D); IPR037103 (G3DSA:3.30.1330.GENE3D); mobidb-lite (MOBIDB_LITE); mobidb-lite (MOBIDB_LITE); mobidb-lite (MOBIDB_LITE); PTHR11588:SF280 (PANTHER); IPR000217 (PANTHER); IPR013838 (PROSITE_PATTERNS); IPR017975 (PROSITE_PATTERNS); cd02187 (CDD); …	P:GO:0007017; F:GO:0003924; F:GO:0005200; F:GO:0005525; C:GO:0005874	P:microtubule-based process; F:GTPase activity; F:structural constituent of cytoskeleton; F:GTP binding; C:microtubule
TRUE	INTERPRO, BLASTED, MAPPED, ANNOTATED	NP_001239639.1	60S ribosomal protein L26-1	146	9	3.02175e-103	89.83	5	P:GO:0002181; P:GO:0042273; F:GO:0003723; F:GO:0003735; C:GO:0015934	P:cytoplasmic translation; P:ribosomal large subunit biogenesis; F:RNA binding; F:structural constituent of ribosome; C:large ribosomal subunit			IPR005824 (PFAM); IPR005756 (PFAM); IPR005756 (TIGRFAM); IPR014722 (G3DSA:2.30.30.GENE3D); mobidb-lite (MOBIDB_LITE); mobidb-lite (MOBIDB_LITE); IPR005756 (PANTHER); PTHR11143:SF16 (PANTHER); IPR005825 (PROSITE_PATTERNS); IPR005756 (HAMAP); IPR041988 (CDD); IPR008991 (SUPERFAMILY)	P:GO:0006412; F:GO:0003723; F:GO:0003735; C:GO:0005840; C:GO:0015934	P:translation; F:RNA binding; F:structural constituent of ribosome; C:ribosome; C:large ribosomal subunit
TRUE	INTERPRO, BLASTED, MAPPED, ANNOTATED	NP_001239641.1	Rieske iron-sulphur protein precursor	264	10	0	79.39	4	P:GO:0006122; F:GO:0008121; F:GO:0051537; C:GO:0005750	P:mitochondrial electron transport, ubiquinol to cytochrome c; F:ubiquinol-cytochrome-c reductase activity; F:2 iron, 2 sulfur cluster binding; C:mitochondrial respiratory chain complex III	EC:1.10.2; EC:1.10.2.2	Acting on diphenols and related substances as donors; Acting on diphenols and related substances as donors	IPR005805 (PRINTS); IPR006317 (TIGRFAM); IPR036922 (G3DSA:2.102.10.GENE3D); IPR017941 (PFAM); IPR004192 (PFAM); IPR014349 (PANTHER); PTHR10134:SF23 (PANTHER); IPR017941 (PROSITE_PROFILES); cd03470 (CDD); SSF81502 (SUPERFAMILY); IPR036922 (SUPERFAMILY)	P:GO:0055114; F:GO:0008121; F:GO:0051537; C:GO:0016020	P:oxidation-reduction process; F:ubiquinol-cytochrome-c reductase activity; F:2 iron, 2 sulfur cluster binding; C:membrane
TRUE	INTERPRO, BLASTED, MAPPED, ANNOTATED	NP_001239642.1	phi class glutathione S-transferase	215	20	1.75964e-159	83.17	4	F:GO:0004364; F:GO:0005515; F:GO:0043295; C:GO:0005737	F:glutathione transferase activity; F:protein binding; F:glutathione binding; C:cytoplasm	EC:2.5.1.18	Glutathione transferase	IPR004045 (PFAM); IPR036249 (G3DSA:3.40.30.GENE3D); G3DSA:1.20.1050.10 (GENE3D); IPR004046 (PFAM); IPR040079 (PANTHER); PTHR43900:SF51 (PANTHER); IPR010987 (PROSITE_PROFILES); IPR004045 (PROSITE_PROFILES); cd03053 (CDD); IPR034347 (CDD); IPR036249 (SUPERFAMILY); IPR036282 (SUPERFAMILY)	F:GO:0005515	F:protein binding
TRUE	INTERPRO, BLASTED, MAPPED, ANNOTATED	NP_001239644.1	thioredoxin-like protein Clot	132	3	1.8614e-95	91.41	3	P:GO:0055114; F:GO:0047134; C:GO:0005829	P:oxidation-reduction process; F:protein-disulfide reductase activity; C:cytosol	EC:1.8.1.8	Protein-disulfide reductase	IPR036249 (G3DSA:3.40.30.GENE3D); IPR010357 (PFAM); PTHR12452:SF0 (PANTHER); PTHR12452 (PANTHER); IPR036249 (SUPERFAMILY)	no GO terms	no GO terms
TRUE	INTERPRO, BLASTED, MAPPED, ANNOTATED	NP_001239650.1	purple acid phosphatase-like protein	457	20	0	81.29	5	P:GO:0016311; F:GO:0003993; F:GO:0030145; C:GO:0005615; C:GO:0016021	P:dephosphorylation; F:acid phosphatase activity; F:manganese ion binding; C:extracellular space; C:integral component of membrane	EC:3.1.3.2	Acid phosphatase	IPR029052 (G3DSA:3.60.21.GENE3D); IPR025733 (PFAM); IPR008963 (G3DSA:2.60.40.GENE3D); IPR004843 (PFAM); IPR015914 (PFAM); PTHR22953:SF55 (PANTHER); IPR039331 (PANTHER); IPR041792 (CDD); IPR008963 (SUPERFAMILY); SSF56300 (SUPERFAMILY)	F:GO:0003993; F:GO:0016787; F:GO:0046872	F:acid phosphatase activity; F:hydrolase activity; F:metal ion binding
TRUE	INTERPRO, BLASTED, MAPPED, ANNOTATED	NP_001239655.1	ras-related protein RABA1f	217	20	1.87707e-160	91.21	4	P:GO:0006886; F:GO:0003924; F:GO:0005525; C:GO:0005768	P:intracellular protein transport; F:GTPase activity; F:GTP binding; C:endosome	EC:3.6.1.15	Nucleoside-triphosphate phosphatase	PR00449 (PRINTS); IPR001806 (PFAM); IPR005225 (TIGRFAM); G3DSA:3.40.50.300 (GENE3D); PTHR24073 (PANTHER); PTHR24073:SF1081 (PANTHER); PS51419 (PROSITE_PROFILES); cd01868 (CDD); IPR027417 (SUPERFAMILY)	F:GO:0003924; F:GO:0005525	F:GTPase activity; F:GTP binding
TRUE	INTERPRO, BLASTED, MAPPED, ANNOTATED	NP_001239660.1	actin	377	20	0	98.71	6	P:GO:0051301; F:GO:0005524; C:GO:0005829; C:GO:0005856; C:GO:0005886; C:GO:0009506	P:cell division; F:ATP binding; C:cytosol; C:cytoskeleton; C:plasma membrane; C:plasmodesma			IPR004000 (PRINTS); G3DSA:3.30.420.40 (GENE3D); IPR004000 (PFAM); G3DSA:3.90.640.10 (GENE3D); G3DSA:3.30.420.40 (GENE3D); IPR004000 (PANTHER); PTHR11937:SF401 (PANTHER); IPR004001 (PROSITE_PATTERNS); IPR020902 (PROSITE_PATTERNS); IPR004001 (PROSITE_PATTERNS); cd00012 (CDD); IPR043129 (SUPERFAMILY); IPR043129 (SUPERFAMILY)	no GO terms	no GO terms
TRUE	INTERPRO, BLASTED, MAPPED, ANNOTATED	NP_001239661.1	putative sorbitol dehydrogenase	364	20	0	54.14	3	P:GO:0055114; F:GO:0008270; F:GO:0016491	P:oxidation-reduction process; F:zinc ion binding; F:oxidoreductase activity			G3DSA:3.40.50.720 (GENE3D); IPR013154 (PFAM); IPR013149 (PFAM); G3DSA:3.90.180.10 (GENE3D); PTHR43161 (PANTHER); PTHR43161:SF17 (PANTHER); IPR002328 (PROSITE_PATTERNS); cd05285 (CDD); IPR036291 (SUPERFAMILY); IPR011032 (SUPERFAMILY)	P:GO:0055114; F:GO:0008270; F:GO:0016491	P:oxidation-reduction process; F:zinc ion binding; F:oxidoreductase activity
TRUE	INTERPRO, BLASTED, MAPPED, ANNOTATED	NP_001239665.1	31 kDa ribonucleoprotein, chloroplastic-like	290	20	0	67.8	3	P:GO:1901259; F:GO:0003729; C:GO:0009535	P:chloroplast rRNA processing; F:mRNA binding; C:chloroplast thylakoid membrane			IPR000504 (PFAM); IPR012677 (G3DSA:3.30.70.GENE3D); mobidb-lite (MOBIDB_LITE); PTHR15241:SF213 (PANTHER); PTHR15241 (PANTHER); IPR000504 (PROSITE_PROFILES); IPR000504 (PROSITE_PROFILES); cd12399 (CDD); cd12399 (CDD); IPR035979 (SUPERFAMILY); IPR035979 (SUPERFAMILY)	F:GO:0003676	F:nucleic acid binding
TRUE	INTERPRO, BLASTED, MAPPED, ANNOTATED	NP_001239676.1	60S acidic ribosomal protein P0	319	13	0	72.96	4	P:GO:0000027; P:GO:0002181; F:GO:0003735; F:GO:0070180	P:ribosomal large subunit assembly; P:cytoplasmic translation; F:structural constituent of ribosome; F:large ribosomal subunit rRNA binding			PF00428 (PFAM); IPR043164 (G3DSA:3.90.105.GENE3D); IPR040637 (PFAM); IPR001790 (PFAM); IPR030670 (PIRSF); mobidb-lite (MOBIDB_LITE); mobidb-lite (MOBIDB_LITE); PTHR45699 (PANTHER); PTHR45699:SF5 (PANTHER); cd05795 (CDD); IPR043141 (SUPERFAMILY)	P:GO:0042254	P:ribosome biogenesis
TRUE	INTERPRO, BLASTED, MAPPED, ANNOTATED	NP_001239690.1	14-3-3 protein SGF14m	262	20	0	93.78	1	C:GO:0016021	C:integral component of membrane			Coil (COILS); IPR000308 (PRINTS); IPR000308 (PIRSF); IPR023410 (PFAM); IPR036815 (G3DSA:1.20.190.GENE3D); mobidb-lite (MOBIDB_LITE); mobidb-lite (MOBIDB_LITE); IPR000308 (PANTHER); PTHR18860:SF97 (PANTHER); IPR023409 (PROSITE_PATTERNS); IPR023409 (PROSITE_PATTERNS); IPR036815 (SUPERFAMILY)	no GO terms	no GO terms
TRUE	INTERPRO, BLASTED, MAPPED, ANNOTATED	NP_001239712.1	methyl-CpG-binding domain-containing protein 11	306	13	0	84.3	3	F:GO:0003677; C:GO:0016021; C:GO:0042025	F:DNA binding; C:integral component of membrane; C:host cell nucleus			Coil (COILS); IPR001739 (PFAM); G3DSA:3.30.890.10 (GENE3D); mobidb-lite (MOBIDB_LITE); mobidb-lite (MOBIDB_LITE); mobidb-lite (MOBIDB_LITE); mobidb-lite (MOBIDB_LITE); mobidb-lite (MOBIDB_LITE); PTHR33729:SF6 (PANTHER); IPR039622 (PANTHER); IPR001739 (PROSITE_PROFILES); IPR016177 (SUPERFAMILY)	F:GO:0003677	F:DNA binding
TRUE	INTERPRO, BLASTED, MAPPED, ANNOTATED	NP_001239736.1	oxygen-evolving enhancer protein 1, chloroplastic	329	5	0	97.88	5	P:GO:0010207; P:GO:0042549; P:GO:0055114; F:GO:0010242; C:GO:0009654	P:photosystem II assembly; P:photosystem II stabilization; P:oxidation-reduction process; F:oxygen evolving activity; C:photosystem II oxygen evolving complex			G3DSA:3.30.2050.10 (GENE3D); G3DSA:2.40.160.30 (GENE3D); IPR002628 (PFAM); mobidb-lite (MOBIDB_LITE); IPR002628 (PANTHER); PTHR34058:SF2 (PANTHER); IPR011250 (SUPERFAMILY)	P:GO:0010207; P:GO:0042549; F:GO:0010242; C:GO:0009654	P:photosystem II assembly; P:photosystem II stabilization; F:oxygen evolving activity; C:photosystem II oxygen evolving complex
TRUE	INTERPRO, BLASTED, MAPPED, ANNOTATED	NP_001239738.1	eukaryotic translation initiation factor 3 subunit F	289	14	0	74.88	9	P:GO:0001732; P:GO:0006508; F:GO:0003743; F:GO:0008237; F:GO:0031369; F:GO:0070122; C:GO:0016282; C:GO:0033290; C:GO:0071541	P:formation of cytoplasmic translation initiation complex; P:proteolysis; F:translation initiation factor activity; F:metallopeptidase activity; F:translation initiation factor binding; F:isopeptidase activity; C:eukaryotic 43S preinitiation complex; C:eukaryotic 48S preinitiation complex; C:eukaryotic translation initiation factor 3 complex, eIF3m			IPR024969 (PFAM); G3DSA:3.40.140.10 (GENE3D); IPR000555 (PFAM); PTHR10540:SF14 (PANTHER); PTHR10540 (PANTHER); IPR037518 (PROSITE_PROFILES); IPR027531 (HAMAP); IPR027531 (CDD)	P:GO:0006413; F:GO:0003743; F:GO:0005515; F:GO:0008237; F:GO:0031369; F:GO:0070122; C:GO:0005852	P:translational initiation; F:translation initiation factor activity; F:protein binding; F:metallopeptidase activity; F:translation initiation factor binding; F:isopeptidase activity; C:eukaryotic translation initiation factor 3 complex
TRUE	INTERPRO, BLASTED, MAPPED, ANNOTATED	NP_001239740.1	cytochrome c1-2, heme protein, mitochondrial	307	6	0	95.12	6	P:GO:0006122; P:GO:0042776; F:GO:0020037; F:GO:0045153; F:GO:0046872; C:GO:0005750	P:mitochondrial electron transport, ubiquinol to cytochrome c; P:mitochondrial ATP synthesis coupled proton transport; F:heme binding; F:electron transporter, transferring electrons within CoQH2-cytochrome c reductase complex activity; F:metal ion binding; C:mitochondrial respiratory chain complex III			IPR002326 (PRINTS); IPR002326 (PFAM); G3DSA:1.20.5.100 (GENE3D); IPR036909 (G3DSA:1.10.760.GENE3D); PTHR10266:SF9 (PANTHER); IPR002326 (PANTHER); IPR009056 (PROSITE_PROFILES); IPR021157 (SUPERFAMILY); IPR036909 (SUPERFAMILY)	F:GO:0009055; F:GO:0020037	F:electron transfer activity; F:heme binding
TRUE	INTERPRO, BLASTED, MAPPED, ANNOTATED	NP_001239743.1	NADH--cytochrome b5 reductase 1	319	20	0	63.55	7	P:GO:0044237; P:GO:0055114; F:GO:0004128; F:GO:0043167; F:GO:0097159; F:GO:1901363; C:GO:0110165	P:cellular metabolic process; P:oxidation-reduction process; F:cytochrome-b5 reductase activity, acting on NAD(P)H; F:ion binding; F:organic cyclic compound binding; F:heterocyclic compound binding; C:cellular anatomical entity	EC:1.6.2.2	Cytochrome-b5 reductase	IPR001834 (PRINTS); IPR001709 (PRINTS); IPR001433 (PFAM); IPR008333 (PFAM); IPR039261 (G3DSA:3.40.50.GENE3D); G3DSA:2.40.30.10 (GENE3D); PTHR19370:SF171 (PANTHER); PTHR19370 (PANTHER); IPR017927 (PROSITE_PROFILES); cd06183 (CDD); IPR017938 (SUPERFAMILY); IPR039261 (SUPERFAMILY)	P:GO:0055114; F:GO:0016491	P:oxidation-reduction process; F:oxidoreductase activity
TRUE	INTERPRO, BLASTED, MAPPED, ANNOTATED	NP_001239744.1	allantoinase	526	13	0	66.62	3	P:GO:0006208; F:GO:0004157; C:GO:0005737	P:pyrimidine nucleobase catabolic process; F:dihydropyrimidinase activity; C:cytoplasm	EC:3.5.2.2	Dihydropyrimidinase	G3DSA:3.20.20.140 (GENE3D); IPR011778 (TIGRFAM); IPR006680 (PFAM); IPR011059 (G3DSA:2.30.40.GENE3D); PTHR11647 (PANTHER); PTHR11647:SF1 (PANTHER); IPR011778 (CDD); IPR011059 (SUPERFAMILY); IPR032466 (SUPERFAMILY)	F:GO:0016787; F:GO:0016810; C:GO:0005737	F:hydrolase activity; F:hydrolase activity, acting on carbon-nitrogen (but not peptide) bonds; C:cytoplasm
TRUE	INTERPRO, BLASTED, MAPPED, ANNOTATED	NP_001239749.1	uncharacterized protein LOC100804119 precursor	367	20	0	75.05	2	C:GO:0005886; C:GO:0016021	C:plasma membrane; C:integral component of membrane			IPR006946 (PFAM); IPR008979 (G3DSA:2.60.120.GENE3D); PTHR31265 (PANTHER); PTHR31265:SF2 (PANTHER)	no GO terms	no GO terms
TRUE	INTERPRO, BLASTED, MAPPED, ANNOTATED	NP_001239752.1	annexin-like protein RJ4 isoform X2	315	20	0	75.58	3	F:GO:0005509; F:GO:0005544; C:GO:0005829	F:calcium ion binding; F:calcium-dependent phospholipid binding; C:cytosol			Coil (COILS); IPR009118 (PRINTS); IPR001464 (PRINTS); IPR037104 (G3DSA:1.10.220.GENE3D); IPR037104 (G3DSA:1.10.220.GENE3D); IPR037104 (G3DSA:1.10.220.GENE3D); IPR018502 (PFAM); IPR037104 (G3DSA:1.10.220.GENE3D); PTHR10502:SF187 (PANTHER); PTHR10502 (PANTHER); IPR018252 (PROSITE_PATTERNS); IPR018502 (PROSITE_PROFILES); IPR018502 (PROSITE_PROFILES); IPR018502 (PROSITE_PROFILES); IPR018502 (PROSITE_…	F:GO:0005509; F:GO:0005544	F:calcium ion binding; F:calcium-dependent phospholipid binding
TRUE	INTERPRO, BLASTED, MAPPED, ANNOTATED	NP_001239764.1	protein COFACTOR ASSEMBLY OF COMPLEX C SUBUNIT B CCB1, chloroplastic	268	3	0	91.15	1	C:GO:0016021	C:integral component of membrane			IPR021919 (PFAM); IPR021919 (PANTHER); PTHR35302:SF1 (PANTHER)	no GO terms	no GO terms
TRUE	INTERPRO, BLASTED, MAPPED, ANNOTATED	NP_001239766.1	pyruvate dehydrogenase E1 component subunit beta, mitochondrial isoform X1	405	20	0	73.83	4	P:GO:0006086; P:GO:0055114; F:GO:0004739; C:GO:0005739	P:acetyl-CoA biosynthetic process from pyruvate; P:oxidation-reduction process; F:pyruvate dehydrogenase (acetyl-transferring) activity; C:mitochondrion	EC:1.2.4.1	Pyruvate dehydrogenase (acetyl-transferring)	G3DSA:3.40.50.970 (GENE3D); IPR005475 (PFAM); IPR009014 (G3DSA:3.40.50.GENE3D); IPR033248 (PFAM); IPR027110 (PANTHER); PTHR11624:SF98 (PANTHER); cd07036 (CDD); IPR009014 (SUPERFAMILY); IPR029061 (SUPERFAMILY)	P:GO:0006086; F:GO:0003824; F:GO:0004739	P:acetyl-CoA biosynthetic process from pyruvate; F:catalytic activity; F:pyruvate dehydrogenase (acetyl-transferring) activity
TRUE	INTERPRO, BLASTED, MAPPED, ANNOTATED	NP_001239777.1	omega-3 fatty acid desaturase	453	20	0	87.04	5	P:GO:0006636; P:GO:0055114; F:GO:0016717; C:GO:0016021; C:GO:0031969	P:unsaturated fatty acid biosynthetic process; P:oxidation-reduction process; F:oxidoreductase activity, acting on paired donors, with oxidation of a pair of donors resulting in the reduction of molecular oxygen to two molecules of water; C:integral component of membrane; C:chloroplast membrane	EC:1.14.19	Acting on paired donors, with incorporation or reduction of molecular oxygen. The oxygen incorporated need not be derived from O(2)	IPR005804 (PFAM); IPR021863 (PFAM); mobidb-lite (MOBIDB_LITE); PTHR32100 (PANTHER); PTHR32100:SF51 (PANTHER); cd03507 (CDD)	P:GO:0006629; P:GO:0055114; F:GO:0016717	P:lipid metabolic process; P:oxidation-reduction process; F:oxidoreductase activity, acting on paired donors, with oxidation of a pair of donors resulting in the reduction of molecular oxygen to two molecules of water
TRUE	INTERPRO, BLASTED, MAPPED, ANNOTATED	NP_001239798.1	ferredoxin--NADP reductase, leaf isozyme, chloroplastic	377	20	0	65.72	3	P:GO:0055114; F:GO:0004324; C:GO:0009507	P:oxidation-reduction process; F:ferredoxin-NADP+ reductase activity; C:chloroplast	EC:1.18.1; EC:1.18.1.2	Acting on iron-sulfur proteins as donors; Ferredoxin--NADP(+) reductase	Coil (COILS); IPR001709 (PRINTS); IPR001433 (PFAM); G3DSA:2.40.30.10 (GENE3D); IPR015701 (PIRSF); IPR039261 (G3DSA:3.40.50.GENE3D); IPR035442 (PIRSF); PTHR43314 (PANTHER); PTHR43314:SF17 (PANTHER); IPR017927 (PROSITE_PROFILES); cd06208 (CDD); IPR039261 (SUPERFAMILY); IPR017938 (SUPERFAMILY)	P:GO:0055114; F:GO:0016491	P:oxidation-reduction process; F:oxidoreductase activity
TRUE	INTERPRO, BLASTED, MAPPED, ANNOTATED	NP_001239801.1	thioredoxin M1, chloroplastic	189	20	7.97968e-142	64.77	1	F:GO:0015036	F:disulfide oxidoreductase activity			IPR013766 (PFAM); IPR036249 (G3DSA:3.40.30.GENE3D); PTHR47192:SF3 (PANTHER); PTHR47192 (PANTHER); IPR013766 (PROSITE_PROFILES); cd02947 (CDD); IPR036249 (SUPERFAMILY)	no GO terms	no GO terms
TRUE	INTERPRO, BLASTED, MAPPED, ANNOTATED	NP_001239816.1	nodulin-related protein 1	119	2	8.46532e-81	95.63	2	P:GO:0009408; P:GO:0010115	P:response to heat; P:regulation of abscisic acid biosynthetic process			mobidb-lite (MOBIDB_LITE); mobidb-lite (MOBIDB_LITE); PTHR35098:SF1 (PANTHER); IPR040294 (PANTHER)	P:GO:0009408; P:GO:0010115	P:response to heat; P:regulation of abscisic acid biosynthetic process
TRUE	INTERPRO, BLASTED, MAPPED, ANNOTATED	NP_001239817.1	cysteine proteinase inhibitor	97	20	1.12817e-66	83.73	2	P:GO:0010951; F:GO:0004869	P:negative regulation of endopeptidase activity; F:cysteine-type endopeptidase inhibitor activity			G3DSA:3.10.450.650 (GENE3D); IPR000010 (PFAM); PTHR11413:SF57 (PANTHER); IPR027214 (PANTHER); IPR018073 (PROSITE_PATTERNS); IPR000010 (CDD); SSF54403 (SUPERFAMILY)	F:GO:0004869	F:cysteine-type endopeptidase inhibitor activity
TRUE	INTERPRO, BLASTED, MAPPED, ANNOTATED	NP_001239821.1	glutamine synthetase leaf isozyme, chloroplastic	356	20	0	95.18	5	P:GO:0006542; F:GO:0004356; F:GO:0005524; F:GO:0042802; C:GO:0005737	P:glutamine biosynthetic process; F:glutamate-ammonia ligase activity; F:ATP binding; F:identical protein binding; C:cytoplasm	EC:6.3.1.2	Glutamine synthetase	IPR008146 (PFAM); IPR008147 (PFAM); IPR036651 (G3DSA:3.10.20.GENE3D); G3DSA:3.30.590.40 (GENE3D); PTHR20852 (PANTHER); PTHR20852:SF91 (PANTHER); IPR027303 (PROSITE_PATTERNS); IPR027302 (PROSITE_PATTERNS); IPR014746 (SUPERFAMILY); IPR036651 (SUPERFAMILY)	P:GO:0006542; P:GO:0006807; F:GO:0003824; F:GO:0004356	P:glutamine biosynthetic process; P:nitrogen compound metabolic process; F:catalytic activity; F:glutamate-ammonia ligase activity
TRUE	INTERPRO, BLASTED, MAPPED, ANNOTATED	NP_001239823.1	bifunctional protein FolD 1, mitochondrial	294	14	0	82.02	5	P:GO:0035999; P:GO:0055114; F:GO:0004477; F:GO:0004488; C:GO:0005829	P:tetrahydrofolate interconversion; P:oxidation-reduction process; F:methenyltetrahydrofolate cyclohydrolase activity; F:methylenetetrahydrofolate dehydrogenase (NADP+) activity; C:cytosol	EC:3.5.4.9; EC:1.5.1.5	Methenyltetrahydrofolate cyclohydrolase; Methylenetetrahydrofolate dehydrogenase (NADP(+))	IPR000672 (PRINTS); IPR020631 (PFAM); G3DSA:3.40.50.10860 (GENE3D); IPR020630 (PFAM); G3DSA:3.40.50.720 (GENE3D); PTHR10025:SF63 (PANTHER); IPR000672 (PANTHER); IPR020867 (PROSITE_PATTERNS); IPR020867 (PROSITE_PATTERNS); IPR000672 (HAMAP); IPR020631 (CDD); IPR036291 (SUPERFAMILY); SSF53223 (SUPERFAMILY)	P:GO:0055114; F:GO:0003824; F:GO:0004488	P:oxidation-reduction process; F:catalytic activity; F:methylenetetrahydrofolate dehydrogenase (NADP+) activity
TRUE	INTERPRO, BLASTED, MAPPED, ANNOTATED	NP_001239826.1	U2 small nuclear ribonucleoprotein A'-like	287	9	0	76.17	1	F:GO:0005515	F:protein binding			PF14580 (PFAM); IPR032675 (G3DSA:3.80.10.GENE3D); mobidb-lite (MOBIDB_LITE); mobidb-lite (MOBIDB_LITE); PTHR10552:SF6 (PANTHER); PTHR10552 (PANTHER); IPR001611 (PROSITE_PROFILES); IPR001611 (PROSITE_PROFILES); IPR001611 (PROSITE_PROFILES); IPR001611 (PROSITE_PROFILES); IPR001611 (PROSITE_PROFILES); SSF52058 (SUPERFAMILY)	F:GO:0005515	F:protein binding
TRUE	INTERPRO, BLASTED, ANNOTATED	NP_001239837.1	polygalacturonase inhibiting protein precursor	339	20	0	66	1	F:GO:0005515	F:protein binding			PR00019 (PRINTS); IPR001611 (PFAM); IPR013210 (PFAM); IPR032675 (G3DSA:3.80.10.GENE3D); PTHR27004:SF264 (PANTHER); PTHR27004 (PANTHER); IPR001611 (PROSITE_PROFILES); IPR001611 (PROSITE_PROFILES); IPR001611 (PROSITE_PROFILES); IPR001611 (PROSITE_PROFILES); SSF52058 (SUPERFAMILY)	F:GO:0005515	F:protein binding
TRUE	INTERPRO, BLASTED, MAPPED, ANNOTATED	NP_001239858.1	40S ribosomal protein S3a	261	15	0	96.63	3	P:GO:0006412; F:GO:0003735; C:GO:0005840	P:translation; F:structural constituent of ribosome; C:ribosome			IPR001593 (PFAM); mobidb-lite (MOBIDB_LITE); mobidb-lite (MOBIDB_LITE); PTHR11830 (PANTHER); PTHR11830:SF27 (PANTHER); IPR018281 (PROSITE_PATTERNS); IPR027500 (HAMAP)	P:GO:0006412; F:GO:0003735; C:GO:0005840	P:translation; F:structural constituent of ribosome; C:ribosome
TRUE	INTERPRO, BLASTED, MAPPED, ANNOTATED	NP_001239859.1	ferredoxin--NADP reductase, leaf isozyme, chloroplastic	377	20	0	65.56	3	P:GO:0055114; F:GO:0004324; C:GO:0009507	P:oxidation-reduction process; F:ferredoxin-NADP+ reductase activity; C:chloroplast	EC:1.18.1; EC:1.18.1.2	Acting on iron-sulfur proteins as donors; Ferredoxin--NADP(+) reductase	Coil (COILS); IPR001709 (PRINTS); IPR035442 (PIRSF); IPR015701 (PIRSF); G3DSA:2.40.30.10 (GENE3D); IPR039261 (G3DSA:3.40.50.GENE3D); IPR001433 (PFAM); PTHR43314 (PANTHER); PTHR43314:SF17 (PANTHER); IPR017927 (PROSITE_PROFILES); cd06208 (CDD); IPR039261 (SUPERFAMILY); IPR017938 (SUPERFAMILY)	P:GO:0055114; F:GO:0016491	P:oxidation-reduction process; F:oxidoreductase activity
TRUE	INTERPRO, BLASTED, MAPPED, ANNOTATED	NP_001239876.1	hypersensitive-induced response protein 1	404	20	0	54.65	1	C:GO:0016020	C:membrane			IPR001972 (PRINTS); IPR032435 (PFAM); G3DSA:3.30.479.30 (GENE3D); IPR001107 (PFAM); mobidb-lite (MOBIDB_LITE); mobidb-lite (MOBIDB_LITE); PTHR43327 (PANTHER); PTHR43327:SF10 (PANTHER); cd08829 (CDD); cd06503 (CDD); IPR036013 (SUPERFAMILY)	C:GO:0016020	C:membrane
TRUE	INTERPRO, BLASTED, MAPPED, ANNOTATED	NP_001239879.1	TOM1-like protein 4	405	20	0	64.12	1	P:GO:0006886	P:intracellular protein transport			IPR004152 (PFAM); IPR038425 (G3DSA:1.20.58.GENE3D); IPR008942 (G3DSA:1.25.40.GENE3D); IPR002014 (PFAM); mobidb-lite (MOBIDB_LITE); mobidb-lite (MOBIDB_LITE); PTHR46646:SF1 (PANTHER); PTHR46646 (PANTHER); IPR004152 (PROSITE_PROFILES); IPR002014 (PROSITE_PROFILES); cd14231 (CDD); cd03561 (CDD); IPR008942 (SUPERFAMILY); SSF89009 (SUPERFAMILY)	P:GO:0006886	P:intracellular protein transport
TRUE	INTERPRO, BLASTED, MAPPED, ANNOTATED	NP_001239880.1	30S ribosomal protein S1	412	20	0	65.24	5	P:GO:0006414; F:GO:0003729; F:GO:0003735; F:GO:0003746; C:GO:0009570	P:translational elongation; F:mRNA binding; F:structural constituent of ribosome; F:translation elongation factor activity; C:chloroplast stroma			Coil (COILS); Coil (COILS); IPR035104 (PRINTS); IPR003029 (PFAM); G3DSA:2.40.50.140 (GENE3D); G3DSA:2.40.50.140 (GENE3D); G3DSA:2.40.50.140 (GENE3D); mobidb-lite (MOBIDB_LITE); PTHR10724 (PANTHER); PTHR10724 (PANTHER); IPR035104 (PTHR10724:PANTHER); IPR035104 (PTHR10724:PANTHER); IPR003029 (PROSITE_PROFILES); IPR003029 (PROSITE_PROFILES); IPR003029 (PROSITE_PROFILES); cd04465 (CDD); cd05692 (CDD)…	F:GO:0003676	F:nucleic acid binding
TRUE	INTERPRO, BLASTED, MAPPED, ANNOTATED	NP_001239889.1	malate dehydrogenase	356	20	0	87.15	7	P:GO:0006097; P:GO:0006099; P:GO:0006108; F:GO:0030060; C:GO:0005739; C:GO:0009507; C:GO:0009514	P:glyoxylate cycle; P:tricarboxylic acid cycle; P:malate metabolic process; F:L-malate dehydrogenase activity; C:mitochondrion; C:chloroplast; C:glyoxysome	EC:1.1.1.37	Malate dehydrogenase	IPR001236 (PFAM); IPR022383 (PFAM); G3DSA:3.40.50.720 (GENE3D); IPR010097 (TIGRFAM); IPR015955 (G3DSA:3.90.110.GENE3D); IPR001557 (PIRSF); PTHR11540:SF52 (PANTHER); PTHR11540 (PANTHER); IPR001252 (PROSITE_PATTERNS); cd01337 (CDD); IPR015955 (SUPERFAMILY); IPR036291 (SUPERFAMILY)	P:GO:0005975; P:GO:0006099; P:GO:0006108; P:GO:0019752; P:GO:0055114; F:GO:0003824; F:GO:0016491; F:GO:0016615; F:GO:0016616; F:GO:0030060	P:carbohydrate metabolic process; P:tricarboxylic acid cycle; P:malate metabolic process; P:carboxylic acid metabolic process; P:oxidation-reduction process; F:catalytic activity; F:oxidoreductase activity; F:malate dehydrogenase activity; F:oxidoreductase activity, acting on the CH-OH group of donors, NAD or NADP as acceptor; F:L-malate dehydrogenase activity
TRUE	INTERPRO, BLASTED, MAPPED, ANNOTATED	NP_001239899.1	outer plastidial membrane protein porin	276	20	0	72.88	4	P:GO:0015698; P:GO:0098656; F:GO:0008308; C:GO:0005741	P:inorganic anion transport; P:anion transmembrane transport; F:voltage-gated anion channel activity; C:mitochondrial outer membrane			IPR027246 (PFAM); IPR023614 (G3DSA:2.40.160.GENE3D); IPR001925 (PANTHER); PTHR11743:SF29 (PANTHER); cd07306 (CDD)	P:GO:0055085; P:GO:0098656; F:GO:0008308; C:GO:0005741	P:transmembrane transport; P:anion transmembrane transport; F:voltage-gated anion channel activity; C:mitochondrial outer membrane
TRUE	INTERPRO, BLASTED	NP_001239903.1	calcium sensing receptor, chloroplastic isoform X1	397	12	0	69.89						IPR001763 (PFAM); IPR036873 (G3DSA:3.40.250.GENE3D); mobidb-lite (MOBIDB_LITE); PTHR34209:SF1 (PANTHER); PTHR34209 (PANTHER); IPR001763 (PROSITE_PROFILES); cd00158 (CDD); IPR036873 (SUPERFAMILY)	no GO terms	no GO terms
TRUE	INTERPRO, BLASTED, MAPPED, ANNOTATED	NP_001239907.1	UDP-glucuronic acid decarboxylase 2	348	20	0	86.42	5	P:GO:0042732; F:GO:0048040; F:GO:0070403; C:GO:0005737; C:GO:0016021	P:D-xylose metabolic process; F:UDP-glucuronate decarboxylase activity; F:NAD+ binding; C:cytoplasm; C:integral component of membrane	EC:4.1.1.35	UDP-glucuronate decarboxylase	IPR016040 (PFAM); G3DSA:3.40.50.720 (GENE3D); mobidb-lite (MOBIDB_LITE); PTHR43078:SF13 (PANTHER); PTHR43078 (PANTHER); cd05230 (CDD); IPR036291 (SUPERFAMILY)	no GO terms	no GO terms
TRUE	INTERPRO, BLASTED, MAPPED, ANNOTATED	NP_001239929.1	uncharacterized protein LOC100788535	150	6	2.26854e-106	90.29	1	C:GO:0009507	C:chloroplast			mobidb-lite (MOBIDB_LITE); mobidb-lite (MOBIDB_LITE); PTHR47721 (PANTHER)	no GO terms	no GO terms
TRUE	INTERPRO, BLASTED, MAPPED, ANNOTATED	NP_001239930.1	uncharacterized protein LOC100790839	220	9	5.91535e-163	95.92	2	P:GO:0006633; F:GO:0016836	P:fatty acid biosynthetic process; F:hydro-lyase activity			G3DSA:3.10.129.10 (GENE3D); IPR010084 (TIGRFAM); IPR013114 (PFAM); IPR013114 (PANTHER); PTHR30272:SF13 (PANTHER); IPR010084 (HAMAP); cd01288 (CDD); IPR029069 (SUPERFAMILY)	P:GO:0006633; F:GO:0016836	P:fatty acid biosynthetic process; F:hydro-lyase activity
TRUE	INTERPRO, BLASTED, MAPPED, ANNOTATED	NP_001239937.1	phosphomannomutase isoform X1	247	3	0	99.87	6	P:GO:0006013; P:GO:0006487; P:GO:0009298; P:GO:0045047; F:GO:0004615; C:GO:0005829	P:mannose metabolic process; P:protein N-linked glycosylation; P:GDP-mannose biosynthetic process; P:protein targeting to ER; F:phosphomannomutase activity; C:cytosol	EC:5.4.2.8	Phosphomannomutase	IPR023214 (G3DSA:3.40.50.GENE3D); IPR043169 (G3DSA:3.30.1240.GENE3D); IPR005002 (PFAM); IPR006379 (TIGRFAM); IPR005002 (PANTHER); PTHR10466:SF0 (PANTHER); IPR005002 (CDD); IPR036412 (SUPERFAMILY)	P:GO:0009298; F:GO:0004615	P:GDP-mannose biosynthetic process; F:phosphomannomutase activity
TRUE	INTERPRO, BLASTED, MAPPED, ANNOTATED	NP_001239979.1	peptide methionine sulfoxide reductase A5	265	18	0	89.94	5	P:GO:0034599; P:GO:0055114; F:GO:0008113; F:GO:0036456; C:GO:0005737	P:cellular response to oxidative stress; P:oxidation-reduction process; F:peptide-methionine (S)-S-oxide reductase activity; F:L-methionine-(S)-S-oxide reductase activity; C:cytoplasm	EC:1.8.4.13; EC:1.8.4.11	L-methionine (S)-S-oxide reductase; Peptide-methionine (S)-S-oxide reductase	IPR002569 (PFAM); IPR002569 (TIGRFAM); IPR036509 (G3DSA:3.30.1060.GENE3D); PTHR42799 (PANTHER); PTHR42799:SF17 (PANTHER); IPR002569 (HAMAP); IPR036509 (SUPERFAMILY)	P:GO:0055114; F:GO:0008113	P:oxidation-reduction process; F:peptide-methionine (S)-S-oxide reductase activity
TRUE	INTERPRO, BLASTED, MAPPED, ANNOTATED	NP_001239987.1	3Chain 3, LHCA3	267	20	0	73.07	8	P:GO:0009416; P:GO:0009768; P:GO:0018298; F:GO:0016168; C:GO:0009522; C:GO:0009523; C:GO:0009535; C:GO:0016021	P:response to light stimulus; P:photosynthesis, light harvesting in photosystem I; P:protein-chromophore linkage; F:chlorophyll binding; C:photosystem I; C:photosystem II; C:chloroplast thylakoid membrane; C:integral component of membrane			IPR022796 (PFAM); IPR023329 (G3DSA:1.10.3460.GENE3D); IPR001344 (PANTHER); PTHR21649:SF80 (PANTHER); SSF103511 (SUPERFAMILY)	P:GO:0009765; C:GO:0016020	P:photosynthesis, light harvesting; C:membrane
TRUE	INTERPRO, BLASTED, MAPPED, ANNOTATED	NP_001240003.1	isoliquiritigenin 2'-O-methyltransferase	365	20	0	78.36	5	P:GO:0019438; P:GO:0032259; F:GO:0008171; F:GO:0008757; F:GO:0046983	P:aromatic compound biosynthetic process; P:methylation; F:O-methyltransferase activity; F:S-adenosylmethionine-dependent methyltransferase activity; F:protein dimerization activity			G3DSA:3.40.50.150 (GENE3D); IPR001077 (PFAM); IPR016461 (PIRSF); IPR012967 (PFAM); IPR036388 (G3DSA:1.10.10.GENE3D); PTHR11746:SF203 (PANTHER); PTHR11746 (PANTHER); IPR016461 (PROSITE_PROFILES); cd02440 (CDD); IPR036390 (SUPERFAMILY); IPR029063 (SUPERFAMILY)	F:GO:0008168; F:GO:0008171; F:GO:0046983	F:methyltransferase activity; F:O-methyltransferase activity; F:protein dimerization activity
TRUE	INTERPRO, BLASTED, MAPPED, ANNOTATED	NP_001240010.1	uncharacterized protein LOC100811078	129	6	3.67388e-89	99.61	2	P:GO:0015979; C:GO:0009538	P:photosynthesis; C:photosystem I reaction center			IPR003375 (PFAM); G3DSA:2.30.30.50 (GENE3D); mobidb-lite (MOBIDB_LITE); IPR003375 (PANTHER); IPR008990 (SUPERFAMILY)	P:GO:0015979; C:GO:0009522; C:GO:0009538	P:photosynthesis; C:photosystem I; C:photosystem I reaction center
TRUE	INTERPRO, BLASTED, MAPPED, ANNOTATED	NP_001240021.1	catalase	492	11	0	98.86	8	P:GO:0042542; P:GO:0042744; P:GO:0055114; P:GO:0098869; F:GO:0004096; F:GO:0020037; F:GO:0046872; C:GO:0009514	P:response to hydrogen peroxide; P:hydrogen peroxide catabolic process; P:oxidation-reduction process; P:cellular oxidant detoxification; F:catalase activity; F:heme binding; F:metal ion binding; C:glyoxysome	EC:1.11.1.7; EC:1.11.1.6	Peroxidase; Catalase	IPR018028 (PRINTS); IPR024711 (PIRSF); IPR011614 (PFAM); IPR010582 (PFAM); IPR037060 (G3DSA:2.40.180.GENE3D); PTHR11465:SF41 (PANTHER); IPR018028 (PANTHER); IPR002226 (PROSITE_PATTERNS); IPR024708 (PROSITE_PATTERNS); IPR018028 (PROSITE_PROFILES); cd08154 (CDD); IPR020835 (SUPERFAMILY)	P:GO:0006979; P:GO:0055114; F:GO:0004096; F:GO:0020037	P:response to oxidative stress; P:oxidation-reduction process; F:catalase activity; F:heme binding
TRUE	INTERPRO, BLASTED, MAPPED, ANNOTATED	NP_001240030.1	ras-related protein RABA1f	217	20	2.08734e-162	86.16	4	P:GO:0006886; F:GO:0003924; F:GO:0005525; C:GO:0005768	P:intracellular protein transport; F:GTPase activity; F:GTP binding; C:endosome	EC:3.6.1.15	Nucleoside-triphosphate phosphatase	PR00449 (PRINTS); IPR005225 (TIGRFAM); G3DSA:3.40.50.300 (GENE3D); IPR001806 (PFAM); mobidb-lite (MOBIDB_LITE); mobidb-lite (MOBIDB_LITE); PTHR24073 (PANTHER); PTHR24073:SF988 (PANTHER); PS51419 (PROSITE_PROFILES); cd01868 (CDD); IPR027417 (SUPERFAMILY)	F:GO:0003924; F:GO:0005525	F:GTPase activity; F:GTP binding
TRUE	INTERPRO, BLASTED, MAPPED, ANNOTATED	NP_001240033.1	allene oxide cyclase 4, chloroplastic-like	255	10	0	83.44	2	P:GO:0009695; F:GO:0046423	P:jasmonic acid biosynthetic process; F:allene-oxide cyclase activity	EC:5.3.99.6	Allene-oxide cyclase	IPR009410 (PFAM); IPR034871 (G3DSA:2.40.480.GENE3D); PTHR31843:SF10 (PANTHER); IPR009410 (PANTHER); IPR034871 (SUPERFAMILY)	P:GO:0009695; F:GO:0016853; F:GO:0046423	P:jasmonic acid biosynthetic process; F:isomerase activity; F:allene-oxide cyclase activity
TRUE	INTERPRO, BLASTED, MAPPED, ANNOTATED	NP_001240037.1	uncharacterized protein LOC100810571	278	2	0	100	1	C:GO:0016021	C:integral component of membrane			IPR021275 (PFAM); IPR021275 (PANTHER); PTHR35551:SF1 (PANTHER)	no GO terms	no GO terms
TRUE	INTERPRO, BLASTED, MAPPED, ANNOTATED	NP_001240038.1	ubiquitin receptor RAD23c	363	20	0	79.46	9	P:GO:0006289; P:GO:0043161; F:GO:0003684; F:GO:0031593; F:GO:0043130; F:GO:0070628; C:GO:0005654; C:GO:0005829; C:GO:0042025	P:nucleotide-excision repair; P:proteasome-mediated ubiquitin-dependent protein catabolic process; F:damaged DNA binding; F:polyubiquitin modification-dependent protein binding; F:ubiquitin binding; F:proteasome binding; C:nucleoplasm; C:cytosol; C:host cell nucleus			IPR004806 (PRINTS); IPR004806 (TIGRFAM); IPR000626 (PFAM); IPR015360 (PFAM); G3DSA:3.10.20.90 (GENE3D); G3DSA:1.10.8.10 (GENE3D); IPR036353 (G3DSA:1.10.10.GENE3D); IPR015940 (PFAM); G3DSA:1.10.8.10 (GENE3D); mobidb-lite (MOBIDB_LITE); PTHR10621:SF36 (PANTHER); PTHR10621 (PANTHER); IPR015940 (PROSITE_PROFILES); IPR000626 (PROSITE_PROFILES); IPR015940 (PROSITE_PROFILES); cd01805 (CDD); cd14379 (CDD…	P:GO:0006289; P:GO:0043161; F:GO:0003684; F:GO:0005515	P:nucleotide-excision repair; P:proteasome-mediated ubiquitin-dependent protein catabolic process; F:damaged DNA binding; F:protein binding
TRUE	INTERPRO, BLASTED, MAPPED, ANNOTATED	NP_001240039.1	aquaporin PIP2-2	285	20	0	93.74	5	P:GO:0006833; P:GO:0055085; F:GO:0015250; C:GO:0005886; C:GO:0016021	P:water transport; P:transmembrane transport; F:water channel activity; C:plasma membrane; C:integral component of membrane			IPR000425 (PRINTS); IPR023271 (G3DSA:1.20.1080.GENE3D); IPR000425 (PFAM); IPR000425 (TIGRFAM); IPR034294 (PANTHER); PTHR45687:SF2 (PANTHER); IPR022357 (PROSITE_PATTERNS); IPR000425 (CDD); IPR023271 (SUPERFAMILY)	P:GO:0055085; F:GO:0015267; C:GO:0016020	P:transmembrane transport; F:channel activity; C:membrane
TRUE	INTERPRO, BLASTED, MAPPED, ANNOTATED	NP_001240041.1	FKBP-like peptidyl-prolyl cis-trans isomerase family protein	292	18	0	62.82	2	P:GO:0000413; F:GO:0003755	P:protein peptidyl-prolyl isomerization; F:peptidyl-prolyl cis-trans isomerase activity	EC:5.2.1.8	Peptidylprolyl isomerase	IPR001763 (PFAM); G3DSA:3.10.50.40 (GENE3D); IPR036873 (G3DSA:3.40.250.GENE3D); PF13616 (PFAM); PTHR43629 (PANTHER); PTHR43629:SF2 (PANTHER); IPR001763 (PROSITE_PROFILES); IPR000297 (PROSITE_PROFILES); cd01528 (CDD); SSF54534 (SUPERFAMILY); IPR036873 (SUPERFAMILY)	F:GO:0003755	F:peptidyl-prolyl cis-trans isomerase activity
TRUE	INTERPRO, BLASTED, MAPPED, ANNOTATED	NP_001240046.1	glyceraldehyde-3-phosphate dehydrogenase	340	20	0	94.01	7	P:GO:0006006; P:GO:0006096; P:GO:0055114; F:GO:0004365; F:GO:0050661; F:GO:0051287; C:GO:0005829	P:glucose metabolic process; P:glycolytic process; P:oxidation-reduction process; F:glyceraldehyde-3-phosphate dehydrogenase (NAD+) (phosphorylating) activity; F:NADP binding; F:NAD binding; C:cytosol	EC:1.2.1.59; EC:1.2.1.12	Glyceraldehyde-3-phosphate dehydrogenase (NAD(P)(+)) (phosphorylating); Glyceraldehyde-3-phosphate dehydrogenase (phosphorylating)	IPR020831 (PRINTS); IPR006424 (TIGRFAM); IPR020831 (PIRSF); IPR020829 (PFAM); G3DSA:3.30.360.10 (GENE3D); G3DSA:3.40.50.720 (GENE3D); IPR020828 (PFAM); PTHR10836:SF102 (PANTHER); IPR020831 (PANTHER); IPR020830 (PROSITE_PATTERNS); SSF55347 (SUPERFAMILY); IPR036291 (SUPERFAMILY)	P:GO:0006006; P:GO:0055114; F:GO:0016620; F:GO:0050661; F:GO:0051287	P:glucose metabolic process; P:oxidation-reduction process; F:oxidoreductase activity, acting on the aldehyde or oxo group of donors, NAD or NADP as acceptor; F:NADP binding; F:NAD binding
TRUE	INTERPRO, BLASTED, MAPPED, ANNOTATED	NP_001240059.1	eukaryotic translation initiation factor 5	411	14	0	69.32	2	F:GO:0005515; C:GO:0005737	F:protein binding; C:cytoplasm			Coil (COILS); IPR016021 (G3DSA:1.25.40.GENE3D); IPR003307 (PFAM); PTHR14208 (PANTHER); PTHR14208:SF8 (PANTHER); IPR003307 (PROSITE_PROFILES); IPR043510 (CDD); IPR016024 (SUPERFAMILY)	F:GO:0005515	F:protein binding
TRUE	INTERPRO, BLASTED, MAPPED, ANNOTATED	NP_001240067.1	uncharacterized protein LOC100814672	282	2	0	98.94	1	C:GO:0016021	C:integral component of membrane			Coil (COILS); IPR021788 (PFAM); IPR021788 (PANTHER); PTHR33372:SF5 (PANTHER)	no GO terms	no GO terms
TRUE	INTERPRO, BLASTED, MAPPED, ANNOTATED	NP_001240073.1	non-specific lipid-transfer protein 1	122	20	1.54124e-83	71.15	3	P:GO:0006869; F:GO:0008289; C:GO:0016020	P:lipid transport; F:lipid binding; C:membrane			IPR000528 (PRINTS); G3DSA:1.10.110.10 (GENE3D); IPR016140 (PFAM); PTHR33076 (PANTHER); PTHR33076:SF76 (PANTHER); IPR000528 (PROSITE_PATTERNS); cd01960 (CDD); IPR036312 (SUPERFAMILY)	P:GO:0006869; F:GO:0008289	P:lipid transport; F:lipid binding
TRUE	INTERPRO, BLASTED, MAPPED, ANNOTATED	NP_001240074.1	methyl-CpG-binding domain-containing protein	275	12	0	88.37	3	F:GO:0003677; C:GO:0016021; C:GO:0042025	F:DNA binding; C:integral component of membrane; C:host cell nucleus			Coil (COILS); Coil (COILS); IPR001739 (PFAM); G3DSA:3.30.890.10 (GENE3D); mobidb-lite (MOBIDB_LITE); mobidb-lite (MOBIDB_LITE); mobidb-lite (MOBIDB_LITE); mobidb-lite (MOBIDB_LITE); mobidb-lite (MOBIDB_LITE); IPR039622 (PANTHER); PTHR33729:SF2 (PANTHER); IPR001739 (PROSITE_PROFILES); IPR016177 (SUPERFAMILY)	F:GO:0003677	F:DNA binding
TRUE	INTERPRO, BLASTED, MAPPED, ANNOTATED	NP_001240080.1	glyceraldehyde-3-phosphate dehydrogenase A subunit	451	20	0	83.2	6	P:GO:0006006; P:GO:0055114; F:GO:0004365; F:GO:0050661; F:GO:0051287; C:GO:0009507	P:glucose metabolic process; P:oxidation-reduction process; F:glyceraldehyde-3-phosphate dehydrogenase (NAD+) (phosphorylating) activity; F:NADP binding; F:NAD binding; C:chloroplast	EC:1.2.1.59; EC:1.2.1.12	Glyceraldehyde-3-phosphate dehydrogenase (NAD(P)(+)) (phosphorylating); Glyceraldehyde-3-phosphate dehydrogenase (phosphorylating)	Coil (COILS); IPR020831 (PRINTS); IPR020828 (PFAM); IPR020829 (PFAM); G3DSA:3.30.360.10 (GENE3D); IPR006424 (TIGRFAM); IPR003823 (PFAM); G3DSA:3.40.50.720 (GENE3D); mobidb-lite (MOBIDB_LITE); PTHR43148:SF9 (PANTHER); PTHR43148 (PANTHER); IPR020830 (PROSITE_PATTERNS); IPR036291 (SUPERFAMILY); SSF55347 (SUPERFAMILY)	P:GO:0006006; P:GO:0055114; F:GO:0016620; F:GO:0050661; F:GO:0051287	P:glucose metabolic process; P:oxidation-reduction process; F:oxidoreductase activity, acting on the aldehyde or oxo group of donors, NAD or NADP as acceptor; F:NADP binding; F:NAD binding
TRUE	INTERPRO, BLASTED, MAPPED, ANNOTATED	NP_001240085.1	uncharacterized protein LOC100798036	140	2	2.52045e-100	96.81	2	C:GO:0009535; C:GO:0016021	C:chloroplast thylakoid membrane; C:integral component of membrane			PTHR36389 (PANTHER); IPR036410 (SUPERFAMILY)	no GO terms	no GO terms
TRUE	INTERPRO, BLASTED, MAPPED, ANNOTATED	NP_001240086.1	universal stress protein A-like protein	162	20	1.40571e-118	81.38	3	C:GO:0005737; C:GO:0016021; C:GO:0043231	C:cytoplasm; C:integral component of membrane; C:intracellular membrane-bounded organelle			IPR006015 (PRINTS); IPR006016 (PFAM); IPR014729 (G3DSA:3.40.50.GENE3D); PTHR46553:SF8 (PANTHER); PTHR46553 (PANTHER); cd00293 (CDD); SSF52402 (SUPERFAMILY)	no GO terms	no GO terms
TRUE	INTERPRO, BLASTED, MAPPED, ANNOTATED	NP_001240092.1	photosystem I reaction center subunit VI, chloroplastic	139	10	2.43924e-96	91.59	3	P:GO:0015979; C:GO:0009535; C:GO:0009538	P:photosynthesis; C:chloroplast thylakoid membrane; C:photosystem I reaction center			IPR023833 (TIGRFAM); IPR004928 (PFAM); G3DSA:1.20.5.220 (GENE3D); PTHR34787:SF3 (PANTHER); IPR004928 (PANTHER)	P:GO:0015979; C:GO:0009522; C:GO:0009538	P:photosynthesis; C:photosystem I; C:photosystem I reaction center
TRUE	INTERPRO, BLASTED, MAPPED, ANNOTATED	NP_001240096.1	cytochrome c oxidase subunit 5b-1, mitochondrial	160	15	6.1282e-118	85.62	4	P:GO:0006123; P:GO:0042776; F:GO:0004129; C:GO:0005740	P:mitochondrial electron transport, cytochrome c to oxygen; P:mitochondrial ATP synthesis coupled proton transport; F:cytochrome-c oxidase activity; C:mitochondrial envelope	EC:1.9.3.1	Acting on a heme group of donors	IPR036972 (G3DSA:2.60.11.GENE3D); IPR002124 (PFAM); PTHR10122:SF14 (PANTHER); IPR002124 (PANTHER); IPR002124 (PROSITE_PROFILES); IPR002124 (CDD); SSF57802 (SUPERFAMILY)	F:GO:0004129; C:GO:0005740	F:cytochrome-c oxidase activity; C:mitochondrial envelope
TRUE	INTERPRO, BLASTED, MAPPED, ANNOTATED	NP_001240106.1	dehydrin family protein	214	2	3.07054e-146	80.94	5	P:GO:0009414; P:GO:0009631; P:GO:0009737; C:GO:0005829; C:GO:0016020	P:response to water deprivation; P:cold acclimation; P:response to abscisic acid; C:cytosol; C:membrane			Coil (COILS); IPR000167 (PFAM); mobidb-lite (MOBIDB_LITE); mobidb-lite (MOBIDB_LITE); mobidb-lite (MOBIDB_LITE); mobidb-lite (MOBIDB_LITE); mobidb-lite (MOBIDB_LITE); IPR000167 (PANTHER); PTHR33346:SF2 (PANTHER); IPR030513 (PROSITE_PATTERNS); IPR030513 (PROSITE_PATTERNS)	P:GO:0009415	P:response to water
TRUE	INTERPRO, BLASTED, MAPPED, ANNOTATED	NP_001240114.1	putative phosphatidylglycerol/phosphatidylinositol transfer protein DDB_G0282179	155	13	3.32378e-114	75.27	2	P:GO:0032366; F:GO:0032934	P:intracellular sterol transport; F:sterol binding			IPR003172 (PFAM); G3DSA:2.60.40.770 (GENE3D); IPR039670 (PANTHER); PTHR11306:SF34 (PANTHER); IPR033917 (CDD); IPR014756 (SUPERFAMILY)	P:GO:0032366	P:intracellular sterol transport
TRUE	INTERPRO, BLASTED, MAPPED, ANNOTATED	NP_001240138.1	histone H1	190	20	2.26482e-113	74.1	10	P:GO:0006334; P:GO:0016584; P:GO:0030261; P:GO:0031936; P:GO:0045910; F:GO:0003690; F:GO:0031492; C:GO:0000786; C:GO:0005634; C:GO:0042025	P:nucleosome assembly; P:nucleosome positioning; P:chromosome condensation; P:negative regulation of chromatin silencing; P:negative regulation of DNA recombination; F:double-stranded DNA binding; F:nucleosomal DNA binding; C:nucleosome; C:nucleus; C:host cell nucleus			IPR005819 (PRINTS); IPR005818 (PFAM); IPR036388 (G3DSA:1.10.10.GENE3D); mobidb-lite (MOBIDB_LITE); mobidb-lite (MOBIDB_LITE); PTHR11467:SF108 (PANTHER); PTHR11467 (PANTHER); IPR005818 (PROSITE_PROFILES); IPR005818 (CDD); IPR036390 (SUPERFAMILY)	P:GO:0006334; F:GO:0003677; C:GO:0000786	P:nucleosome assembly; F:DNA binding; C:nucleosome
TRUE	INTERPRO, BLASTED, MAPPED, ANNOTATED	NP_001240140.1	annexin-like protein RJ4 isoform X1	317	20	0	79.45	3	F:GO:0005509; F:GO:0005544; C:GO:0005737	F:calcium ion binding; F:calcium-dependent phospholipid binding; C:cytoplasm			IPR001464 (PRINTS); IPR037104 (G3DSA:1.10.220.GENE3D); IPR037104 (G3DSA:1.10.220.GENE3D); IPR018502 (PFAM); IPR037104 (G3DSA:1.10.220.GENE3D); IPR037104 (G3DSA:1.10.220.GENE3D); PTHR10502 (PANTHER); PTHR10502:SF188 (PANTHER); IPR018252 (PROSITE_PATTERNS); IPR018502 (PROSITE_PROFILES); IPR018502 (PROSITE_PROFILES); IPR018502 (PROSITE_PROFILES); IPR018502 (PROSITE_PROFILES); IPR037104 (SUPERFAMILY)	F:GO:0005509; F:GO:0005544	F:calcium ion binding; F:calcium-dependent phospholipid binding
TRUE	INTERPRO, BLASTED, MAPPED, ANNOTATED	NP_001240145.1	probable fructokinase-7 isoform X2	383	20	0	86.94	5	P:GO:0006000; P:GO:0046835; F:GO:0008865; C:GO:0005829; C:GO:0009570	P:fructose metabolic process; P:carbohydrate phosphorylation; F:fructokinase activity; C:cytosol; C:chloroplast stroma	EC:2.7.1.4; EC:2.7.1.1	Fructokinase; Hexokinase	IPR002139 (PRINTS); IPR011611 (PFAM); IPR029056 (G3DSA:3.40.1190.GENE3D); PTHR43085:SF30 (PANTHER); PTHR43085 (PANTHER); IPR002173 (PROSITE_PATTERNS); IPR002173 (PROSITE_PATTERNS); cd01167 (CDD); IPR029056 (SUPERFAMILY)	F:GO:0016301; F:GO:0016773	F:kinase activity; F:phosphotransferase activity, alcohol group as acceptor
TRUE	INTERPRO, BLASTED, MAPPED, ANNOTATED	NP_001240152.1	26S proteasome regulatory subunit 10B homolog A	478	17	0	75.83	6	P:GO:0043085; F:GO:0005524; F:GO:0016887; F:GO:0046863; C:GO:0009570; C:GO:0009579	P:positive regulation of catalytic activity; F:ATP binding; F:ATPase activity; F:ribulose-1,5-bisphosphate carboxylase/oxygenase activator activity; C:chloroplast stroma; C:thylakoid			G3DSA:3.40.50.300 (GENE3D); IPR003959 (PFAM); G3DSA:1.10.8.1070 (GENE3D); mobidb-lite (MOBIDB_LITE); PTHR32429 (PANTHER); PTHR32429:SF15 (PANTHER); IPR027417 (SUPERFAMILY)	F:GO:0005524; F:GO:0016887	F:ATP binding; F:ATPase activity
TRUE	INTERPRO, BLASTED, MAPPED, ANNOTATED	NP_001240153.1	cytochrome c1-2, heme protein, mitochondrial	307	6	0	95.12	6	P:GO:0006122; P:GO:0042776; F:GO:0020037; F:GO:0045153; F:GO:0046872; C:GO:0005750	P:mitochondrial electron transport, ubiquinol to cytochrome c; P:mitochondrial ATP synthesis coupled proton transport; F:heme binding; F:electron transporter, transferring electrons within CoQH2-cytochrome c reductase complex activity; F:metal ion binding; C:mitochondrial respiratory chain complex III			IPR002326 (PRINTS); IPR002326 (PFAM); G3DSA:1.20.5.100 (GENE3D); IPR036909 (G3DSA:1.10.760.GENE3D); IPR002326 (PANTHER); PTHR10266:SF9 (PANTHER); IPR009056 (PROSITE_PROFILES); IPR021157 (SUPERFAMILY); IPR036909 (SUPERFAMILY)	F:GO:0009055; F:GO:0020037	F:electron transfer activity; F:heme binding
TRUE	INTERPRO, BLASTED, MAPPED, ANNOTATED	NP_001240160.1	probable peroxygenase 4	204	18	3.48669e-150	75.47	3	P:GO:0055114; F:GO:0004497; F:GO:0005509	P:oxidation-reduction process; F:monooxygenase activity; F:calcium ion binding			IPR007736 (PFAM); mobidb-lite (MOBIDB_LITE); PTHR31495:SF15 (PANTHER); IPR007736 (PANTHER)	no GO terms	no GO terms
TRUE	INTERPRO, BLASTED, MAPPED	NP_001240161.1	seed maturation protein PM23	345	10	0	72.11	2	C:GO:0016020; C:GO:0016021	C:membrane; C:integral component of membrane			Coil (COILS); IPR008479 (PFAM); mobidb-lite (MOBIDB_LITE); mobidb-lite (MOBIDB_LITE); PTHR33598 (PANTHER); PTHR33598:SF4 (PANTHER)	no GO terms	no GO terms
TRUE	INTERPRO, BLASTED, MAPPED, ANNOTATED	NP_001240166.1	NADPH-dependent aldo-keto reductase, chloroplastic	309	20	0	62.11	3	P:GO:0055114; F:GO:0004032; C:GO:0005829	P:oxidation-reduction process; F:alditol:NADP+ 1-oxidoreductase activity; C:cytosol	EC:1.1.1.21; EC:1.1.1.2	Aldose reductase; Alcohol dehydrogenase (NADP(+))	IPR020471 (PRINTS); IPR020471 (PIRSF); IPR023210 (PFAM); IPR036812 (G3DSA:3.20.20.GENE3D); PTHR11732:SF441 (PANTHER); IPR020471 (PANTHER); IPR018170 (PROSITE_PATTERNS); IPR018170 (PROSITE_PATTERNS); IPR018170 (PROSITE_PATTERNS); IPR023210 (CDD); IPR036812 (SUPERFAMILY)	P:GO:0055114; F:GO:0016491	P:oxidation-reduction process; F:oxidoreductase activity
TRUE	INTERPRO, BLASTED, MAPPED, ANNOTATED	NP_001240170.1	mitochondrial arginine transporter BAC2	297	20	0	65.28	3	P:GO:1990575; F:GO:0000064; C:GO:0016021	P:mitochondrial L-ornithine transmembrane transport; F:L-ornithine transmembrane transporter activity; C:integral component of membrane			IPR023395 (G3DSA:1.50.40.GENE3D); IPR018108 (PFAM); PTHR45624 (PANTHER); PTHR45624:SF34 (PANTHER); IPR018108 (PROSITE_PROFILES); IPR018108 (PROSITE_PROFILES); IPR018108 (PROSITE_PROFILES); IPR023395 (SUPERFAMILY)	no GO terms	no GO terms
TRUE	INTERPRO, BLASTED, MAPPED, ANNOTATED	NP_001240183.1	photosystem II type I chlorophyll a/b-binding protein	265	20	0	89.98	10	P:GO:0009416; P:GO:0009768; P:GO:0018298; F:GO:0016168; F:GO:0046872; C:GO:0009522; C:GO:0009523; C:GO:0009535; C:GO:0009941; C:GO:0016021	P:response to light stimulus; P:photosynthesis, light harvesting in photosystem I; P:protein-chromophore linkage; F:chlorophyll binding; F:metal ion binding; C:photosystem I; C:photosystem II; C:chloroplast thylakoid membrane; C:chloroplast envelope; C:integral component of membrane			IPR023329 (G3DSA:1.10.3460.GENE3D); IPR022796 (PFAM); PTHR21649:SF33 (PANTHER); IPR001344 (PANTHER); SSF103511 (SUPERFAMILY)	P:GO:0009765; C:GO:0016020	P:photosynthesis, light harvesting; C:membrane
TRUE	INTERPRO, BLASTED, MAPPED, ANNOTATED	NP_001240184.1	26S proteasome non-ATPase regulatory subunit 13-like	386	10	0	64.09	6	P:GO:0006511; P:GO:0043248; F:GO:0005198; C:GO:0005634; C:GO:0005829; C:GO:0008541	P:ubiquitin-dependent protein catabolic process; P:proteasome assembly; F:structural molecule activity; C:nucleus; C:cytosol; C:proteasome regulatory particle, lid subcomplex			IPR000717 (PFAM); G3DSA:1.25.40.570 (GENE3D); PTHR10539:SF4 (PANTHER); IPR035298 (PANTHER); IPR000717 (PROSITE_PROFILES); IPR036390 (SUPERFAMILY)	no GO terms	no GO terms
TRUE	INTERPRO, BLASTED, MAPPED, ANNOTATED	NP_001240189.1	adenosine kinase 2-like	341	20	0	69.13	6	P:GO:0006166; P:GO:0006167; P:GO:0050794; F:GO:0004001; C:GO:0005634; C:GO:0005829	P:purine ribonucleoside salvage; P:AMP biosynthetic process; P:regulation of cellular process; F:adenosine kinase activity; C:nucleus; C:cytosol	EC:2.7.1.20	Adenosine kinase	IPR001805 (PRINTS); G3DSA:3.30.1110.10 (GENE3D); IPR029056 (G3DSA:3.40.1190.GENE3D); IPR011611 (PFAM); PTHR45769:SF1 (PANTHER); PTHR45769 (PANTHER); IPR002173 (PROSITE_PATTERNS); cd01168 (CDD); IPR029056 (SUPERFAMILY)	P:GO:0006166; F:GO:0004001; F:GO:0016773	P:purine ribonucleoside salvage; F:adenosine kinase activity; F:phosphotransferase activity, alcohol group as acceptor
TRUE	INTERPRO, BLASTED, MAPPED, ANNOTATED	NP_001240194.1	mitochondrial arginine transporter BAC2	297	20	0	64.67	3	P:GO:1990575; F:GO:0000064; C:GO:0016021	P:mitochondrial L-ornithine transmembrane transport; F:L-ornithine transmembrane transporter activity; C:integral component of membrane			IPR023395 (G3DSA:1.50.40.GENE3D); IPR018108 (PFAM); PTHR45624 (PANTHER); PTHR45624:SF34 (PANTHER); IPR018108 (PROSITE_PROFILES); IPR018108 (PROSITE_PROFILES); IPR018108 (PROSITE_PROFILES); IPR023395 (SUPERFAMILY)	no GO terms	no GO terms
TRUE	INTERPRO, BLASTED, MAPPED, ANNOTATED	NP_001240197.1	short-chain dehydrogenase TIC 32, chloroplastic isoform X1	349	20	0	86.8	2	P:GO:0055114; C:GO:0016021	P:oxidation-reduction process; C:integral component of membrane			IPR002347 (PRINTS); G3DSA:3.40.50.720 (GENE3D); IPR002347 (PFAM); PTHR24320 (PANTHER); PTHR24320:SF190 (PANTHER); cd05327 (CDD); IPR036291 (SUPERFAMILY)	P:GO:0055114	P:oxidation-reduction process
TRUE	INTERPRO, BLASTED, MAPPED, ANNOTATED	NP_001240200.1	allene oxide cyclase 4, chloroplastic-like	257	10	0	84.15	2	P:GO:0009695; F:GO:0046423	P:jasmonic acid biosynthetic process; F:allene-oxide cyclase activity	EC:5.3.99.6	Allene-oxide cyclase	IPR034871 (G3DSA:2.40.480.GENE3D); IPR009410 (PFAM); IPR009410 (PANTHER); PTHR31843:SF6 (PANTHER); IPR034871 (SUPERFAMILY)	P:GO:0009695; F:GO:0016853; F:GO:0046423	P:jasmonic acid biosynthetic process; F:isomerase activity; F:allene-oxide cyclase activity
TRUE	INTERPRO, BLASTED, MAPPED, ANNOTATED	NP_001240201.1	ubiquitin receptor RAD23c	392	20	0	84.15	10	P:GO:0006289; P:GO:0043161; F:GO:0003684; F:GO:0031593; F:GO:0043130; F:GO:0070628; C:GO:0005654; C:GO:0005829; C:GO:0016021; C:GO:0042025	P:nucleotide-excision repair; P:proteasome-mediated ubiquitin-dependent protein catabolic process; F:damaged DNA binding; F:polyubiquitin modification-dependent protein binding; F:ubiquitin binding; F:proteasome binding; C:nucleoplasm; C:cytosol; C:integral component of membrane; C:host cell nucleus			IPR004806 (PRINTS); IPR036353 (G3DSA:1.10.10.GENE3D); IPR000626 (PFAM); G3DSA:1.10.8.10 (GENE3D); G3DSA:1.10.8.10 (GENE3D); IPR015940 (PFAM); G3DSA:3.10.20.90 (GENE3D); IPR015360 (PFAM); IPR004806 (TIGRFAM); mobidb-lite (MOBIDB_LITE); mobidb-lite (MOBIDB_LITE); mobidb-lite (MOBIDB_LITE); PTHR10621:SF40 (PANTHER); PTHR10621 (PANTHER); IPR000626 (PROSITE_PROFILES); IPR015940 (PROSITE_PROFILES); IPR…	P:GO:0006289; P:GO:0043161; F:GO:0003684; F:GO:0005515	P:nucleotide-excision repair; P:proteasome-mediated ubiquitin-dependent protein catabolic process; F:damaged DNA binding; F:protein binding
TRUE	INTERPRO, BLASTED, MAPPED, ANNOTATED	NP_001240208.1	uncharacterized protein LOC100807276	281	4	0	91.55	4	P:GO:0000105; F:GO:0004635; F:GO:0004636; C:GO:0009570	P:histidine biosynthetic process; F:phosphoribosyl-AMP cyclohydrolase activity; F:phosphoribosyl-ATP diphosphatase activity; C:chloroplast stroma	EC:3.6.1.31; EC:3.5.4.19	Phosphoribosyl-ATP diphosphatase; Phosphoribosyl-AMP cyclohydrolase	Coil (COILS); IPR038019 (G3DSA:3.10.20.GENE3D); IPR021130 (PFAM); IPR002496 (PFAM); IPR008179 (TIGRFAM); G3DSA:1.10.287.1080 (GENE3D); PTHR42945 (PANTHER); PTHR42945:SF1 (PANTHER); IPR023019 (HAMAP); IPR008179 (CDD); IPR038019 (SUPERFAMILY); SSF101386 (SUPERFAMILY)	P:GO:0000105; F:GO:0004635; F:GO:0004636	P:histidine biosynthetic process; F:phosphoribosyl-AMP cyclohydrolase activity; F:phosphoribosyl-ATP diphosphatase activity
TRUE	INTERPRO, BLASTED, MAPPED, ANNOTATED	NP_001240223.1	aquaporin PIP2-2	286	20	0	92.33	5	P:GO:0006833; P:GO:0055085; F:GO:0015250; C:GO:0005886; C:GO:0016021	P:water transport; P:transmembrane transport; F:water channel activity; C:plasma membrane; C:integral component of membrane			IPR000425 (PRINTS); IPR023271 (G3DSA:1.20.1080.GENE3D); IPR000425 (PFAM); IPR000425 (TIGRFAM); PTHR45687:SF46 (PANTHER); IPR034294 (PANTHER); IPR022357 (PROSITE_PATTERNS); IPR000425 (CDD); IPR023271 (SUPERFAMILY)	P:GO:0055085; F:GO:0015267; C:GO:0016020	P:transmembrane transport; F:channel activity; C:membrane
TRUE	INTERPRO, BLASTED, MAPPED, ANNOTATED	NP_001240234.1	mitogen-activated protein kinase 2	376	20	0	87.2	11	P:GO:0000165; P:GO:0009409; P:GO:0009414; P:GO:0010468; P:GO:0042742; P:GO:0050832; P:GO:1901002; F:GO:0004707; F:GO:0005524; C:GO:0005634; C:GO:0005737	P:MAPK cascade; P:response to cold; P:response to water deprivation; P:regulation of gene expression; P:defense response to bacterium; P:defense response to fungus; P:positive regulation of response to salt stress; F:MAP kinase activity; F:ATP binding; C:nucleus; C:cytoplasm	EC:2.7.11; EC:2.7.11.24	Transferring phosphorus-containing groups; Mitogen-activated protein kinase	G3DSA:1.10.510.10 (GENE3D); IPR000719 (PFAM); G3DSA:3.30.200.20 (GENE3D); PTHR24055 (PANTHER); PTHR24055:SF438 (PANTHER); IPR017441 (PROSITE_PATTERNS); IPR003527 (PROSITE_PATTERNS); IPR008271 (PROSITE_PATTERNS); IPR000719 (PROSITE_PROFILES); cd07858 (CDD); IPR011009 (SUPERFAMILY)	P:GO:0006468; F:GO:0004672; F:GO:0004707; F:GO:0005524	P:protein phosphorylation; F:protein kinase activity; F:MAP kinase activity; F:ATP binding
TRUE	INTERPRO, BLASTED, MAPPED, ANNOTATED	NP_001240244.1	2-methylene-furan-3-one reductase	325	20	0	50.02	2	P:GO:0055114; F:GO:0016491	P:oxidation-reduction process; F:oxidoreductase activity			IPR013149 (PFAM); G3DSA:3.40.50.720 (GENE3D); IPR013154 (PFAM); IPR014189 (TIGRFAM); G3DSA:3.90.180.10 (GENE3D); PTHR43006:SF7 (PANTHER); PTHR43006 (PANTHER); IPR014189 (CDD); IPR036291 (SUPERFAMILY); IPR011032 (SUPERFAMILY)	P:GO:0055114	P:oxidation-reduction process
TRUE	INTERPRO, BLASTED, MAPPED, ANNOTATED	NP_001240245.1	26S proteasome regulatory subunit 10B homolog A	443	17	0	75.02	6	P:GO:0043085; F:GO:0005524; F:GO:0016887; F:GO:0046863; C:GO:0009570; C:GO:0009579	P:positive regulation of catalytic activity; F:ATP binding; F:ATPase activity; F:ribulose-1,5-bisphosphate carboxylase/oxygenase activator activity; C:chloroplast stroma; C:thylakoid			IPR003959 (PFAM); G3DSA:3.40.50.300 (GENE3D); G3DSA:1.10.8.1070 (GENE3D); PTHR32429 (PANTHER); PTHR32429:SF16 (PANTHER); IPR027417 (SUPERFAMILY)	F:GO:0005524; F:GO:0016887	F:ATP binding; F:ATPase activity
TRUE	INTERPRO, BLASTED, MAPPED, ANNOTATED	NP_001240248.1	2-methyl-6-phytyl-1,4-hydroquinone methyltransferase, chloroplastic	342	18	0	64.36	3	P:GO:0032259; F:GO:0008168; C:GO:0016021	P:methylation; F:methyltransferase activity; C:integral component of membrane			G3DSA:3.40.50.150 (GENE3D); IPR013216 (PFAM); PTHR44516 (PANTHER); PTHR44516:SF7 (PANTHER); IPR031164 (PROSITE_PROFILES); cd02440 (CDD); IPR029063 (SUPERFAMILY)	P:GO:0032259; F:GO:0008168	P:methylation; F:methyltransferase activity
TRUE	INTERPRO, BLASTED, MAPPED, ANNOTATED	NP_001240264.1	dnaJ protein ERDJ3B	417	20	0	75.97	7	P:GO:0006457; P:GO:0009408; F:GO:0005524; F:GO:0031072; F:GO:0046872; F:GO:0051082; C:GO:0005829	P:protein folding; P:response to heat; F:ATP binding; F:heat shock protein binding; F:metal ion binding; F:unfolded protein binding; C:cytosol			Coil (COILS); IPR001623 (PRINTS); IPR001623 (PFAM); IPR001305 (PFAM); IPR036869 (G3DSA:1.10.287.GENE3D); IPR002939 (PFAM); G3DSA:2.10.230.10 (GENE3D); G3DSA:2.60.260.20 (GENE3D); mobidb-lite (MOBIDB_LITE); mobidb-lite (MOBIDB_LITE); PTHR43888 (PANTHER); PTHR43888:SF28 (PANTHER); IPR018253 (PROSITE_PATTERNS); IPR001305 (PROSITE_PROFILES); IPR001623 (PROSITE_PROFILES); IPR012724 (HAMAP); cd10747 (C…	P:GO:0006457; P:GO:0009408; F:GO:0005524; F:GO:0031072; F:GO:0051082	P:protein folding; P:response to heat; F:ATP binding; F:heat shock protein binding; F:unfolded protein binding
TRUE	INTERPRO, BLASTED, MAPPED, ANNOTATED	NP_001240266.1	multiple organellar RNA editing factor 9-like	225	20	2.32897e-170	75.86	5	P:GO:0016554; P:GO:0080156; P:GO:1900865; C:GO:0005739; C:GO:0009507	P:cytidine to uridine editing; P:mitochondrial mRNA modification; P:chloroplast RNA modification; C:mitochondrion; C:chloroplast			mobidb-lite (MOBIDB_LITE); mobidb-lite (MOBIDB_LITE); IPR039206 (PANTHER); PTHR31346:SF3 (PANTHER)	P:GO:0016554	P:cytidine to uridine editing
TRUE	INTERPRO, BLASTED, MAPPED, ANNOTATED	NP_001240272.1	putative G3BP-like protein isoform X1	123	20	2.97934e-90	62.57	2	P:GO:0006913; C:GO:0044613	P:nucleocytoplasmic transport; C:nuclear pore central transport channel			G3DSA:3.10.450.50 (GENE3D); IPR002075 (PFAM); PTHR12612:SF32 (PANTHER); PTHR12612 (PANTHER); IPR018222 (PROSITE_PROFILES); IPR018222 (CDD); IPR032710 (SUPERFAMILY)	no GO terms	no GO terms
TRUE	INTERPRO, BLASTED, MAPPED, ANNOTATED	NP_001240274.1	ubiquitin-60S ribosomal protein L40	405	19	0	72.51	3	P:GO:0006508; F:GO:0004190; F:GO:0005515	P:proteolysis; F:aspartic-type endopeptidase activity; F:protein binding	EC:3.4.99; EC:3.4.23.1; EC:3.4.23; EC:3.4.23.32; EC:3.4.23.43; EC:3.4.23.20; EC:3.4.23.25; EC:3.4.23.36; EC:3.4.23.4; EC:3.4.23.35; EC:3.4.23.5; EC:3.4.23.34; EC:3.4.23.15	Acting on peptide bonds (peptidases); Pepsin A; Acting on peptide bonds (peptidases); Scytalidopepsin B; Prepilin peptidase; Penicillopepsin; Saccharopepsin; Signal peptidase II; Chymosin; Barrierpepsin; Cathepsin D; Cathepsin E; Renin	Coil (COILS); IPR019956 (PRINTS); IPR015940 (PFAM); G3DSA:1.10.8.10 (GENE3D); G3DSA:3.10.20.90 (GENE3D); IPR000626 (PFAM); IPR019103 (PFAM); IPR021109 (G3DSA:2.40.70.GENE3D); mobidb-lite (MOBIDB_LITE); mobidb-lite (MOBIDB_LITE); mobidb-lite (MOBIDB_LITE); mobidb-lite (MOBIDB_LITE); PTHR12917:SF1 (PANTHER); PTHR12917 (PANTHER); IPR000626 (PROSITE_PROFILES); IPR015940 (PROSITE_PROFILES); cd01796 (C…	P:GO:0006508; F:GO:0004190; F:GO:0005515	P:proteolysis; F:aspartic-type endopeptidase activity; F:protein binding
TRUE	INTERPRO, BLASTED, MAPPED, ANNOTATED	NP_001240278.1	ACT domain-containing protein ACR11	294	20	0	83.74	2	C:GO:0009535; C:GO:0009570	C:chloroplast thylakoid membrane; C:chloroplast stroma			IPR040217 (PANTHER); PTHR31096:SF62 (PANTHER); IPR002912 (PROSITE_PROFILES); cd04873 (CDD); SSF55021 (SUPERFAMILY)	no GO terms	no GO terms
TRUE	INTERPRO, BLASTED, MAPPED, ANNOTATED	NP_001240857.1	putative UDP-rhamnose:rhamnosyltransferase 1	472	20	0	66.97	3	F:GO:0008194; F:GO:0102241; C:GO:0043231	F:UDP-glycosyltransferase activity; F:soyasaponin III rhamnosyltransferase activity; C:intracellular membrane-bounded organelle	EC:2.4.1.273	Soyasaponin III rhamnosyltransferase	G3DSA:3.40.50.2000 (GENE3D); IPR002213 (PFAM); G3DSA:3.40.50.2000 (GENE3D); PTHR11926 (PANTHER); cd03784 (CDD); SSF53756 (SUPERFAMILY)	F:GO:0008194	F:UDP-glycosyltransferase activity
TRUE	INTERPRO, BLASTED, MAPPED, ANNOTATED	NP_001240867.1	major latex protein homologue	153	20	4.89357e-109	79.65	1	P:GO:0006952	P:defense response			IPR023393 (G3DSA:3.30.530.GENE3D); IPR000916 (PFAM); PTHR31338 (PANTHER); cd07816 (CDD); SSF55961 (SUPERFAMILY)	P:GO:0006952	P:defense response
TRUE	INTERPRO, BLASTED, MAPPED, ANNOTATED	NP_001240871.1	oxygen-evolving enhancer protein 1, chloroplastic	326	5	0	96.79	5	P:GO:0010207; P:GO:0042549; P:GO:0055114; F:GO:0010242; C:GO:0009654	P:photosystem II assembly; P:photosystem II stabilization; P:oxidation-reduction process; F:oxygen evolving activity; C:photosystem II oxygen evolving complex			G3DSA:3.30.2050.10 (GENE3D); IPR002628 (PFAM); G3DSA:2.40.160.30 (GENE3D); IPR002628 (PANTHER); PTHR34058:SF2 (PANTHER); IPR011250 (SUPERFAMILY)	P:GO:0010207; P:GO:0042549; F:GO:0010242; C:GO:0009654	P:photosystem II assembly; P:photosystem II stabilization; F:oxygen evolving activity; C:photosystem II oxygen evolving complex
TRUE	INTERPRO, BLASTED, MAPPED, ANNOTATED	NP_001240880.1	photosystem II type I chlorophyll a/b-binding protein	268	20	0	78.97	10	P:GO:0009416; P:GO:0009768; P:GO:0018298; F:GO:0016168; F:GO:0046872; C:GO:0009522; C:GO:0009523; C:GO:0009535; C:GO:0009941; C:GO:0016021	P:response to light stimulus; P:photosynthesis, light harvesting in photosystem I; P:protein-chromophore linkage; F:chlorophyll binding; F:metal ion binding; C:photosystem I; C:photosystem II; C:chloroplast thylakoid membrane; C:chloroplast envelope; C:integral component of membrane			IPR023329 (G3DSA:1.10.3460.GENE3D); IPR022796 (PFAM); IPR001344 (PANTHER); PTHR21649:SF33 (PANTHER); SSF103511 (SUPERFAMILY)	P:GO:0009765; C:GO:0016020	P:photosynthesis, light harvesting; C:membrane
TRUE	INTERPRO, BLASTED, MAPPED, ANNOTATED	NP_001240888.1	porphobilinogen deaminase, chloroplastic-like	356	11	0	90.23	4	P:GO:0006783; P:GO:0018160; F:GO:0004418; C:GO:0005737	P:heme biosynthetic process; P:peptidyl-pyrromethane cofactor linkage; F:hydroxymethylbilane synthase activity; C:cytoplasm	EC:2.5.1.61	Hydroxymethylbilane synthase	IPR000860 (PRINTS); G3DSA:3.40.190.10 (GENE3D); IPR000860 (TIGRFAM); G3DSA:3.40.190.10 (GENE3D); IPR036803 (G3DSA:3.30.160.GENE3D); IPR022417 (PFAM); IPR000860 (PIRSF); IPR022418 (PFAM); PTHR11557:SF0 (PANTHER); IPR000860 (PANTHER); IPR022419 (PROSITE_PATTERNS); IPR000860 (HAMAP); cd13648 (CDD); SSF53850 (SUPERFAMILY); IPR036803 (SUPERFAMILY)	P:GO:0018160; P:GO:0033014; F:GO:0004418	P:peptidyl-pyrromethane cofactor linkage; P:tetrapyrrole biosynthetic process; F:hydroxymethylbilane synthase activity
TRUE	INTERPRO, BLASTED, MAPPED, ANNOTATED	NP_001240893.1	uncharacterized protein LOC100790141	277	4	0	98.35	1	P:GO:0010478	P:chlororespiration			PTHR32429 (PANTHER); PTHR32429:SF9 (PANTHER)	no GO terms	no GO terms
TRUE	INTERPRO, BLASTED, MAPPED, ANNOTATED	NP_001240895.1	triosephosphate isomerase	309	12	0	85.78	7	P:GO:0006094; P:GO:0006096; P:GO:0019563; P:GO:0046166; F:GO:0004807; F:GO:0016746; C:GO:0005829	P:gluconeogenesis; P:glycolytic process; P:glycerol catabolic process; P:glyceraldehyde-3-phosphate biosynthetic process; F:triose-phosphate isomerase activity; F:transferase activity, transferring acyl groups; C:cytosol	EC:5.3.1.1	Triose-phosphate isomerase	IPR000652 (TIGRFAM); IPR000652 (PFAM); IPR013785 (G3DSA:3.20.20.GENE3D); IPR000652 (PANTHER); PTHR21139:SF20 (PANTHER); IPR020861 (PROSITE_PATTERNS); IPR022896 (HAMAP); IPR000652 (PROSITE_PROFILES); IPR000652 (CDD); IPR035990 (SUPERFAMILY)	P:GO:0006096; F:GO:0003824; F:GO:0004807	P:glycolytic process; F:catalytic activity; F:triose-phosphate isomerase activity
TRUE	INTERPRO, BLASTED, MAPPED, ANNOTATED	NP_001240897.1	cyclase-like protein 2	253	10	0	87.19	3	P:GO:0019441; F:GO:0004061; C:GO:0016021	P:tryptophan catabolic process to kynurenine; F:arylformamidase activity; C:integral component of membrane	EC:3.5.1.9	Arylformamidase	IPR037175 (G3DSA:3.50.30.GENE3D); IPR007325 (PFAM); PTHR31118:SF21 (PANTHER); PTHR31118 (PANTHER); PS51257 (PROSITE_PROFILES); IPR037175 (SUPERFAMILY)	P:GO:0019441; F:GO:0004061	P:tryptophan catabolic process to kynurenine; F:arylformamidase activity
TRUE	INTERPRO, BLASTED, MAPPED, ANNOTATED	NP_001240921.1	hypothetical protein GLYMA_13G367000	251	6	0	98.27	5	P:GO:0006120; F:GO:0016491; F:GO:0046872; F:GO:0051537; C:GO:0005747	P:mitochondrial electron transport, NADH to ubiquinone; F:oxidoreductase activity; F:metal ion binding; F:2 iron, 2 sulfur cluster binding; C:mitochondrial respiratory chain complex I			PF01257 (PFAM); IPR041921 (G3DSA:1.10.10.GENE3D); IPR002023 (TIGRFAM); IPR002023 (PIRSF); IPR036249 (G3DSA:3.40.30.GENE3D); mobidb-lite (MOBIDB_LITE); PTHR10371:SF3 (PANTHER); PTHR10371 (PANTHER); IPR002023 (PROSITE_PATTERNS); IPR042128 (CDD); IPR036249 (SUPERFAMILY)	P:GO:0055114; F:GO:0016491	P:oxidation-reduction process; F:oxidoreductase activity
TRUE	INTERPRO, BLASTED, MAPPED, ANNOTATED	NP_001240923.1	ATP synthase gamma chain, chloroplastic	320	14	0	83.66	3	P:GO:0015986; F:GO:0046933; C:GO:0000275	P:ATP synthesis coupled proton transport; F:proton-transporting ATP synthase activity, rotational mechanism; C:mitochondrial proton-transporting ATP synthase complex, catalytic sector F(1)	EC:7.1.2.2	H(+)-transporting two-sector ATPase	IPR000131 (PRINTS); IPR000131 (PFAM); G3DSA:3.40.1380.10 (GENE3D); G3DSA:1.10.287.80 (GENE3D); IPR000131 (TIGRFAM); G3DSA:1.10.287.80 (GENE3D); PIRSF039089 (PIRSF); IPR000131 (PANTHER); PTHR11693:SF22 (PANTHER); IPR023632 (PROSITE_PATTERNS); IPR000131 (HAMAP); IPR000131 (CDD); IPR035968 (SUPERFAMILY)	P:GO:0015986; F:GO:0046933; C:GO:0045261	P:ATP synthesis coupled proton transport; F:proton-transporting ATP synthase activity, rotational mechanism; C:proton-transporting ATP synthase complex, catalytic core F(1)
TRUE	INTERPRO, BLASTED, MAPPED, ANNOTATED	NP_001240925.1	leucine rich repeat protein	368	20	0	65.77	1	F:GO:0005515	F:protein binding			IPR032675 (G3DSA:3.80.10.GENE3D); IPR032675 (G3DSA:3.80.10.GENE3D); IPR013210 (PFAM); IPR001611 (PFAM); PTHR27004:SF151 (PANTHER); PTHR27004 (PANTHER); SSF52058 (SUPERFAMILY)	F:GO:0005515	F:protein binding
TRUE	INTERPRO, BLASTED, MAPPED, ANNOTATED	NP_001240928.1	UDP-glucuronic acid decarboxylase 2	342	20	0	86.97	5	P:GO:0042732; F:GO:0048040; F:GO:0070403; C:GO:0005737; C:GO:0016021	P:D-xylose metabolic process; F:UDP-glucuronate decarboxylase activity; F:NAD+ binding; C:cytoplasm; C:integral component of membrane	EC:4.1.1.35	UDP-glucuronate decarboxylase	G3DSA:3.40.50.720 (GENE3D); G3DSA:3.90.25.10 (GENE3D); IPR016040 (PFAM); PTHR43078 (PANTHER); PTHR43078:SF13 (PANTHER); cd05230 (CDD); IPR036291 (SUPERFAMILY)	no GO terms	no GO terms
TRUE	INTERPRO, BLASTED, MAPPED, ANNOTATED	NP_001240931.1	proteasome subunit alpha type-2-A	235	20	1.97213e-174	85.3	6	P:GO:0010499; P:GO:0043161; F:GO:0004298; C:GO:0005634; C:GO:0005737; C:GO:0019773	P:proteasomal ubiquitin-independent protein catabolic process; P:proteasome-mediated ubiquitin-dependent protein catabolic process; F:threonine-type endopeptidase activity; C:nucleus; C:cytoplasm; C:proteasome core complex, alpha-subunit complex	EC:3.4.99; EC:3.4.25	Acting on peptide bonds (peptidases); Acting on peptide bonds (peptidases)	IPR029055 (G3DSA:3.60.20.GENE3D); IPR001353 (PFAM); IPR000426 (PFAM); IPR034644 (PTHR11599:PANTHER); PTHR11599 (PANTHER); IPR000426 (PROSITE_PATTERNS); IPR023332 (PROSITE_PROFILES); cd03750 (CDD); IPR029055 (SUPERFAMILY)	P:GO:0006511; P:GO:0051603; C:GO:0005839; C:GO:0019773	P:ubiquitin-dependent protein catabolic process; P:proteolysis involved in cellular protein catabolic process; C:proteasome core complex; C:proteasome core complex, alpha-subunit complex
TRUE	INTERPRO, BLASTED, MAPPED, ANNOTATED	NP_001240946.1	31 kDa ribonucleoprotein, chloroplastic-like	279	20	0	68.67	3	P:GO:1901259; F:GO:0003729; C:GO:0009535	P:chloroplast rRNA processing; F:mRNA binding; C:chloroplast thylakoid membrane			IPR012677 (G3DSA:3.30.70.GENE3D); IPR000504 (PFAM); IPR012677 (G3DSA:3.30.70.GENE3D); mobidb-lite (MOBIDB_LITE); PTHR15241 (PANTHER); PTHR15241:SF160 (PANTHER); IPR000504 (PROSITE_PROFILES); IPR000504 (PROSITE_PROFILES); cd12399 (CDD); IPR035979 (SUPERFAMILY); IPR035979 (SUPERFAMILY)	F:GO:0003676	F:nucleic acid binding
TRUE	INTERPRO, BLASTED, MAPPED, ANNOTATED	NP_001240949.1	violaxanthin de-epoxidase, chloroplastic-like isoform X1	478	10	0	82.19	5	P:GO:0010028; P:GO:0015994; P:GO:0055114; F:GO:0046422; C:GO:0009507	P:xanthophyll cycle; P:chlorophyll metabolic process; P:oxidation-reduction process; F:violaxanthin de-epoxidase activity; C:chloroplast	EC:1.23.5.1	Violaxanthin de-epoxidase	Coil (COILS); IPR010788 (PFAM); IPR012674 (G3DSA:2.40.128.GENE3D); PTHR33970:SF1 (PANTHER); PTHR33970 (PANTHER); IPR022272 (PROSITE_PATTERNS); IPR012674 (SUPERFAMILY)	P:GO:0055114; F:GO:0046422	P:oxidation-reduction process; F:violaxanthin de-epoxidase activity
TRUE	INTERPRO, BLASTED, MAPPED, ANNOTATED	NP_001240950.1	red chlorophyll catabolite reductase, chloroplastic-like	329	3	0	94.46	4	P:GO:0015996; P:GO:0055114; F:GO:0051743; C:GO:0009507	P:chlorophyll catabolic process; P:oxidation-reduction process; F:red chlorophyll catabolite reductase activity; C:chloroplast			IPR009439 (PFAM); G3DSA:3.40.1500.20 (GENE3D); IPR009439 (PANTHER); PTHR34685:SF2 (PANTHER)	F:GO:0051743	F:red chlorophyll catabolite reductase activity
TRUE	INTERPRO, BLASTED, MAPPED, ANNOTATED	NP_001240954.1	putative glutathione S-transferase	325	11	0	89.42	3	F:GO:0004364; F:GO:0005515; C:GO:0005737	F:glutathione transferase activity; F:protein binding; C:cytoplasm	EC:2.5.1.18	Glutathione transferase	IPR004045 (PFAM); G3DSA:3.40.30.130 (GENE3D); IPR016639 (PIRSF); G3DSA:1.20.1050.10 (GENE3D); PF13410 (PFAM),SFLDS00019 (SFLD),SFLDG01206 (SFLD); IPR016639 (PANTHER); PTHR32419:SF28 (PANTHER); IPR010987 (PROSITE_PROFILES); cd03190 (CDD); IPR036249 (SUPERFAMILY); IPR036282 (SUPERFAMILY)	F:GO:0004364; F:GO:0005515	F:glutathione transferase activity; F:protein binding
TRUE	INTERPRO, BLASTED, MAPPED, ANNOTATED	NP_001240955.1	cytochrome c	112	5	1.93773e-81	95.95	7	P:GO:0006122; P:GO:0006123; F:GO:0009055; F:GO:0020037; F:GO:0046872; C:GO:0005758; C:GO:0070469	P:mitochondrial electron transport, ubiquinol to cytochrome c; P:mitochondrial electron transport, cytochrome c to oxygen; F:electron transfer activity; F:heme binding; F:metal ion binding; C:mitochondrial intermembrane space; C:respirasome			IPR002327 (PRINTS); IPR036909 (G3DSA:1.10.760.GENE3D); IPR009056 (PFAM); IPR002327 (PANTHER); PTHR11961:SF33 (PANTHER); IPR009056 (PROSITE_PROFILES); IPR036909 (SUPERFAMILY)	F:GO:0009055; F:GO:0020037	F:electron transfer activity; F:heme binding
TRUE	INTERPRO, BLASTED, MAPPED, ANNOTATED	NP_001240959.1	thylakoid lumenal protein TL20.3, chloroplastic isoform X3	222	14	5.15628e-160	76.69	1	C:GO:0009534	C:chloroplast thylakoid			G3DSA:2.160.20.100 (GENE3D); IPR001646 (PFAM); PTHR47200 (PANTHER); SSF141571 (SUPERFAMILY)	no GO terms	no GO terms
TRUE	INTERPRO, BLASTED, MAPPED, ANNOTATED	NP_001240962.1	26S proteasome non-ATPase regulatory subunit 14 homolog	339	13	0	64.79	11	P:GO:0001732; P:GO:0006508; F:GO:0003743; F:GO:0005515; F:GO:0008237; F:GO:0070122; C:GO:0005829; C:GO:0005852; C:GO:0016282; C:GO:0033290; C:GO:0042788	P:formation of cytoplasmic translation initiation complex; P:proteolysis; F:translation initiation factor activity; F:protein binding; F:metallopeptidase activity; F:isopeptidase activity; C:cytosol; C:eukaryotic translation initiation factor 3 complex; C:eukaryotic 43S preinitiation complex; C:eukaryotic 48S preinitiation complex; C:polysomal ribosome			G3DSA:3.40.140.10 (GENE3D); IPR000555 (PFAM); mobidb-lite (MOBIDB_LITE); IPR027524 (PTHR10410:PANTHER); PTHR10410 (PANTHER); IPR037518 (PROSITE_PROFILES); IPR027524 (HAMAP); IPR027524 (CDD)	F:GO:0003743; F:GO:0005515; F:GO:0008237; F:GO:0070122; C:GO:0005737; C:GO:0005852	F:translation initiation factor activity; F:protein binding; F:metallopeptidase activity; F:isopeptidase activity; C:cytoplasm; C:eukaryotic translation initiation factor 3 complex
TRUE	INTERPRO, BLASTED, MAPPED, ANNOTATED	NP_001240981.1	glutamate decarboxylase	503	20	0	82.36	4	P:GO:0006538; F:GO:0004351; F:GO:0030170; C:GO:0005829	P:glutamate catabolic process; F:glutamate decarboxylase activity; F:pyridoxal phosphate binding; C:cytosol	EC:4.1.1.15	Glutamate decarboxylase	IPR002129 (PFAM); G3DSA:3.90.1150.160 (GENE3D); IPR010107 (TIGRFAM); IPR015421 (G3DSA:3.40.640.GENE3D); IPR010107 (PANTHER); PTHR43321:SF20 (PANTHER); cd06450 (CDD); IPR015424 (SUPERFAMILY)	P:GO:0006536; P:GO:0019752; F:GO:0003824; F:GO:0004351; F:GO:0016831; F:GO:0030170	P:glutamate metabolic process; P:carboxylic acid metabolic process; F:catalytic activity; F:glutamate decarboxylase activity; F:carboxy-lyase activity; F:pyridoxal phosphate binding
TRUE	INTERPRO, BLASTED, MAPPED, ANNOTATED	NP_001240987.1	peptidyl-prolyl cis-trans isomerase GmCYP14	260	20	0	80	7	P:GO:0000413; P:GO:0006457; F:GO:0003755; F:GO:0016018; C:GO:0005829; C:GO:0005886; C:GO:0043231	P:protein peptidyl-prolyl isomerization; P:protein folding; F:peptidyl-prolyl cis-trans isomerase activity; F:cyclosporin A binding; C:cytosol; C:plasma membrane; C:intracellular membrane-bounded organelle	EC:5.2.1.8	Peptidylprolyl isomerase	IPR002130 (PRINTS); IPR029000 (G3DSA:2.40.100.GENE3D); IPR002130 (PFAM); PTHR11071:SF420 (PANTHER); PTHR11071 (PANTHER); IPR020892 (PROSITE_PATTERNS); IPR002130 (PROSITE_PROFILES); cd01926 (CDD); IPR029000 (SUPERFAMILY)	P:GO:0000413; P:GO:0006457; F:GO:0003755	P:protein peptidyl-prolyl isomerization; P:protein folding; F:peptidyl-prolyl cis-trans isomerase activity
TRUE	INTERPRO, BLASTED, MAPPED, ANNOTATED	NP_001241015.1	diaminopimelate decarboxylase 1, chloroplastic isoform X3	488	14	0	78.28	3	P:GO:0009089; F:GO:0008836; C:GO:0009507	P:lysine biosynthetic process via diaminopimelate; F:diaminopimelate decarboxylase activity; C:chloroplast	EC:4.1.1.20	Diaminopimelate decarboxylase	IPR002986 (PRINTS); IPR000183 (PRINTS); IPR022644 (PFAM); IPR029066 (G3DSA:3.20.20.GENE3D); IPR002986 (TIGRFAM); IPR009006 (G3DSA:2.40.37.GENE3D); IPR022643 (PFAM); PTHR43727:SF2 (PANTHER); PTHR43727 (PANTHER); IPR022653 (PROSITE_PATTERNS); IPR022657 (PROSITE_PATTERNS); IPR002986 (HAMAP); IPR002986 (CDD); IPR029066 (SUPERFAMILY); IPR009006 (SUPERFAMILY)	P:GO:0009089; F:GO:0003824; F:GO:0008836	P:lysine biosynthetic process via diaminopimelate; F:catalytic activity; F:diaminopimelate decarboxylase activity
TRUE	INTERPRO, BLASTED, MAPPED, ANNOTATED	NP_001241027.1	mitochondrial import receptor subunit TOM20 isoform X1	210	9	1.07849e-156	87.37	4	P:GO:0045040; F:GO:0005515; C:GO:0005742; C:GO:0016021	P:protein insertion into mitochondrial outer membrane; F:protein binding; C:mitochondrial outer membrane translocase complex; C:integral component of membrane			PF06552 (PFAM); IPR011990 (G3DSA:1.25.40.GENE3D); mobidb-lite (MOBIDB_LITE); mobidb-lite (MOBIDB_LITE); IPR010547 (PANTHER); PTHR32409:SF4 (PANTHER); IPR011990 (SUPERFAMILY)	P:GO:0045040; F:GO:0005515; C:GO:0005742	P:protein insertion into mitochondrial outer membrane; F:protein binding; C:mitochondrial outer membrane translocase complex
TRUE	INTERPRO, BLASTED, MAPPED, ANNOTATED	NP_001241034.1	glycine-rich RNA-binding protein 4, mitochondrial isoform X1	275	20	0	76.11	4	F:GO:0003729; C:GO:0005634; C:GO:0005739; C:GO:0016020	F:mRNA binding; C:nucleus; C:mitochondrion; C:membrane			PR01228 (PRINTS); IPR012677 (G3DSA:3.30.70.GENE3D); IPR000504 (PFAM); mobidb-lite (MOBIDB_LITE); mobidb-lite (MOBIDB_LITE); mobidb-lite (MOBIDB_LITE); mobidb-lite (MOBIDB_LITE); PTHR15241:SF166 (PANTHER); PTHR15241 (PANTHER); IPR000504 (PROSITE_PROFILES); cd12399 (CDD); IPR035979 (SUPERFAMILY)	F:GO:0003676	F:nucleic acid binding
TRUE	INTERPRO, BLASTED, MAPPED, ANNOTATED	NP_001241043.1	chaperone protein ClpC, chloroplastic	252	15	0	78.85	3	F:GO:0043424; C:GO:0009570; C:GO:0009941	F:protein histidine kinase binding; C:chloroplast stroma; C:chloroplast envelope			IPR004176 (PFAM); IPR036628 (G3DSA:1.10.1780.GENE3D); PTHR47016 (PANTHER); PTHR47016:SF1 (PANTHER); IPR004176 (PROSITE_PROFILES); IPR036628 (SUPERFAMILY)	no GO terms	no GO terms
TRUE	INTERPRO, BLASTED, MAPPED, ANNOTATED	NP_001241045.1	peptidyl-prolyl cis-trans isomerase FKBP62	216	20	1.40023e-158	59.95	3	P:GO:0000413; F:GO:0003755; C:GO:0110165	P:protein peptidyl-prolyl isomerization; F:peptidyl-prolyl cis-trans isomerase activity; C:cellular anatomical entity	EC:5.2.1.8	Peptidylprolyl isomerase	G3DSA:3.10.50.40 (GENE3D); IPR001179 (PFAM); PTHR45779 (PANTHER); PTHR45779:SF7 (PANTHER); IPR001179 (PROSITE_PROFILES); SSF54534 (SUPERFAMILY)	F:GO:0003755	F:peptidyl-prolyl cis-trans isomerase activity
TRUE	INTERPRO, BLASTED, MAPPED, ANNOTATED	NP_001241047.1	Rieske iron-sulphur protein precursor	265	10	0	79.9	4	P:GO:0006122; F:GO:0008121; F:GO:0051537; C:GO:0005750	P:mitochondrial electron transport, ubiquinol to cytochrome c; F:ubiquinol-cytochrome-c reductase activity; F:2 iron, 2 sulfur cluster binding; C:mitochondrial respiratory chain complex III	EC:1.10.2; EC:1.10.2.2	Acting on diphenols and related substances as donors; Acting on diphenols and related substances as donors	IPR005805 (PRINTS); IPR017941 (PFAM); IPR036922 (G3DSA:2.102.10.GENE3D); IPR004192 (PFAM); IPR006317 (TIGRFAM); PTHR10134:SF23 (PANTHER); IPR014349 (PANTHER); IPR017941 (PROSITE_PROFILES); cd03470 (CDD); IPR036922 (SUPERFAMILY); SSF81502 (SUPERFAMILY)	P:GO:0055114; F:GO:0008121; F:GO:0051537; C:GO:0016020	P:oxidation-reduction process; F:ubiquinol-cytochrome-c reductase activity; F:2 iron, 2 sulfur cluster binding; C:membrane
TRUE	INTERPRO, BLASTED, MAPPED, ANNOTATED	NP_001241054.1	peroxisomal voltage-dependent anion-selective channel protein	276	20	0	78.47	4	P:GO:0015698; P:GO:0098656; F:GO:0008308; C:GO:0005741	P:inorganic anion transport; P:anion transmembrane transport; F:voltage-gated anion channel activity; C:mitochondrial outer membrane			IPR027246 (PFAM); IPR023614 (G3DSA:2.40.160.GENE3D); IPR001925 (PANTHER); PTHR11743:SF50 (PANTHER); IPR001925 (PROSITE_PATTERNS); cd07306 (CDD)	P:GO:0055085; P:GO:0098656; F:GO:0008308; C:GO:0005741	P:transmembrane transport; P:anion transmembrane transport; F:voltage-gated anion channel activity; C:mitochondrial outer membrane
TRUE	INTERPRO, BLASTED, MAPPED, ANNOTATED	NP_001241062.1	germin-like protein precursor	213	20	7.80326e-154	76.26	3	F:GO:0030145; F:GO:0045735; C:GO:0005618	F:manganese ion binding; F:nutrient reservoir activity; C:cell wall			IPR001929 (PRINTS); IPR006045 (PFAM); IPR014710 (G3DSA:2.60.120.GENE3D); PTHR31238 (PANTHER); PTHR31238:SF153 (PANTHER); IPR019780 (PROSITE_PATTERNS); IPR011051 (SUPERFAMILY)	F:GO:0030145; F:GO:0045735	F:manganese ion binding; F:nutrient reservoir activity
TRUE	INTERPRO, BLASTED, MAPPED, ANNOTATED	NP_001241075.1	UDP-glucose 4-epimerase GEPI48	350	20	0	87.93	6	P:GO:0006012; P:GO:0006364; F:GO:0003723; F:GO:0003978; C:GO:0005829; C:GO:0016021	P:galactose metabolic process; P:rRNA processing; F:RNA binding; F:UDP-glucose 4-epimerase activity; C:cytosol; C:integral component of membrane	EC:5.1.3.2	UDP-glucose 4-epimerase	PR01713 (PRINTS); IPR005886 (TIGRFAM); IPR016040 (PFAM); G3DSA:3.90.25.10 (GENE3D); G3DSA:3.40.50.720 (GENE3D); PTHR43725:SF18 (PANTHER); PTHR43725 (PANTHER); IPR005886 (CDD); IPR036291 (SUPERFAMILY)	P:GO:0006012; F:GO:0003978	P:galactose metabolic process; F:UDP-glucose 4-epimerase activity
TRUE	INTERPRO, BLASTED, MAPPED, ANNOTATED	NP_001241079.1	seed maturation protein PM22	312	11	0	75.23	2	P:GO:0009269; C:GO:0005829	P:response to desiccation; C:cytosol			G3DSA:2.60.40.1820 (GENE3D); IPR004864 (PFAM); G3DSA:2.60.40.1820 (GENE3D); mobidb-lite (MOBIDB_LITE); mobidb-lite (MOBIDB_LITE); PTHR31459 (PANTHER); PTHR31459:SF16 (PANTHER); SSF117070 (SUPERFAMILY); SSF117070 (SUPERFAMILY)	no GO terms	no GO terms
TRUE	INTERPRO, BLASTED, MAPPED, ANNOTATED	NP_001241090.1	legumin type B	356	20	0	71.05	1	F:GO:0045735	F:nutrient reservoir activity			IPR006044 (PRINTS); IPR014710 (G3DSA:2.60.120.GENE3D); IPR006045 (PFAM); IPR014710 (G3DSA:2.60.120.GENE3D); PTHR31189:SF32 (PANTHER); PTHR31189 (PANTHER); IPR011051 (SUPERFAMILY)	F:GO:0045735	F:nutrient reservoir activity
TRUE	INTERPRO, BLASTED	NP_001241093.1	gamma carbonic anhydrase 1, mitochondrial	273	12	0	83.67						IPR001451 (PFAM); G3DSA:2.160.10.10 (GENE3D); IPR001451 (PFAM); PTHR13061 (PANTHER); PTHR13061:SF31 (PANTHER); cd04645 (CDD); IPR011004 (SUPERFAMILY)	no GO terms	no GO terms
TRUE	INTERPRO, BLASTED, MAPPED, ANNOTATED	NP_001241112.1	glycerophosphodiester phosphodiesterase GDPDL4 isoform X2	392	20	0	53.55	3	P:GO:0006629; F:GO:0008889; C:GO:0005773	P:lipid metabolic process; F:glycerophosphodiester phosphodiesterase activity; C:vacuole	EC:3.1.4.46	Glycerophosphodiester phosphodiesterase	IPR017946 (G3DSA:3.20.20.GENE3D); IPR030395 (PFAM); PTHR43620 (PANTHER); PTHR43620:SF9 (PANTHER); IPR030395 (PROSITE_PROFILES); cd08602 (CDD); IPR017946 (SUPERFAMILY)	P:GO:0006629; F:GO:0008081	P:lipid metabolic process; F:phosphoric diester hydrolase activity
TRUE	INTERPRO, BLASTED, MAPPED, ANNOTATED	NP_001241116.1	clathrin light chain 1	313	8	0	79.79	7	P:GO:0006886; P:GO:0048268; P:GO:0072583; F:GO:0005198; F:GO:0032050; C:GO:0030130; C:GO:0030132	P:intracellular protein transport; P:clathrin coat assembly; P:clathrin-dependent endocytosis; F:structural molecule activity; F:clathrin heavy chain binding; C:clathrin coat of trans-Golgi network vesicle; C:clathrin coat of coated pit			Coil (COILS); IPR000996 (PFAM); mobidb-lite (MOBIDB_LITE); mobidb-lite (MOBIDB_LITE); mobidb-lite (MOBIDB_LITE); mobidb-lite (MOBIDB_LITE); mobidb-lite (MOBIDB_LITE); PTHR10639:SF25 (PANTHER); IPR000996 (PANTHER)	P:GO:0006886; P:GO:0016192; F:GO:0005198; C:GO:0030130; C:GO:0030132	P:intracellular protein transport; P:vesicle-mediated transport; F:structural molecule activity; C:clathrin coat of trans-Golgi network vesicle; C:clathrin coat of coated pit
TRUE	INTERPRO, BLASTED, MAPPED, ANNOTATED	NP_001241118.1	nucleosome assembly protein 1	370	20	0	94.78	6	P:GO:0000724; P:GO:0006334; P:GO:0016444; F:GO:0003682; F:GO:0042393; C:GO:0005634	P:double-strand break repair via homologous recombination; P:nucleosome assembly; P:somatic cell DNA recombination; F:chromatin binding; F:histone binding; C:nucleus			IPR002164 (PFAM); G3DSA:3.30.1120.90 (GENE3D); mobidb-lite (MOBIDB_LITE); mobidb-lite (MOBIDB_LITE); mobidb-lite (MOBIDB_LITE); PTHR11875:SF109 (PANTHER); IPR002164 (PANTHER); IPR037231 (SUPERFAMILY)	P:GO:0006334; C:GO:0005634	P:nucleosome assembly; C:nucleus
TRUE	INTERPRO, BLASTED, MAPPED, ANNOTATED	NP_001241123.1	proteasome subunit alpha type-2-A	249	20	0	70.73	6	P:GO:0010499; P:GO:0043161; F:GO:0004298; C:GO:0005634; C:GO:0005737; C:GO:0019773	P:proteasomal ubiquitin-independent protein catabolic process; P:proteasome-mediated ubiquitin-dependent protein catabolic process; F:threonine-type endopeptidase activity; C:nucleus; C:cytoplasm; C:proteasome core complex, alpha-subunit complex	EC:3.4.99; EC:3.4.25	Acting on peptide bonds (peptidases); Acting on peptide bonds (peptidases)	IPR001353 (PFAM); IPR029055 (G3DSA:3.60.20.GENE3D); IPR000426 (PFAM); IPR035150 (PTHR11599:PANTHER); PTHR11599 (PANTHER); IPR000426 (PROSITE_PATTERNS); IPR023332 (PROSITE_PROFILES); cd03751 (CDD); IPR029055 (SUPERFAMILY)	P:GO:0006511; P:GO:0051603; C:GO:0005839; C:GO:0019773	P:ubiquitin-dependent protein catabolic process; P:proteolysis involved in cellular protein catabolic process; C:proteasome core complex; C:proteasome core complex, alpha-subunit complex
TRUE	INTERPRO, BLASTED, MAPPED, ANNOTATED	NP_001241124.1	MLP-like protein 43	153	20	4.46196e-111	61.74	4	P:GO:0006952; P:GO:0043666; C:GO:0005622; C:GO:0110165	P:defense response; P:regulation of phosphoprotein phosphatase activity; C:intracellular; C:cellular anatomical entity			IPR023393 (G3DSA:3.30.530.GENE3D); IPR000916 (PFAM); PTHR31907:SF1 (PANTHER); PTHR31907 (PANTHER); cd07816 (CDD); SSF55961 (SUPERFAMILY)	P:GO:0006952	P:defense response
TRUE	INTERPRO, BLASTED, MAPPED, ANNOTATED	NP_001241125.1	ATP-dependent Clp protease proteolytic subunit 2, mitochondrial	304	20	0	65.27	5	P:GO:0006515; F:GO:0004176; F:GO:0004252; F:GO:0051117; C:GO:0009368	P:protein quality control for misfolded or incompletely synthesized proteins; F:ATP-dependent peptidase activity; F:serine-type endopeptidase activity; F:ATPase binding; C:endopeptidase Clp complex	EC:3.6.1.3; EC:3.4.21.73; EC:3.4.24.7; EC:3.4.21.71; EC:3.4.24.3; EC:3.4.21.34; EC:3.4.21.78; EC:3.4.21.75; EC:3.4.21.26; EC:3.4.21.27; EC:3.4.21.68; EC:3.4.21.69; EC:3.4.24.34; EC:3.4.21.41; EC:3.4.21.83; EC:3.4.21.88; EC:3.4.21.45; EC:3.4.21.89; EC:3.4.21.42; EC:3.4.19.1; EC:3.4.21.43; EC:3.4.21.87; EC:3.4.21.38; EC:3.4.21.35; EC:3.4.21.79; EC:3.4.21.36; EC:3.4.21.102; EC:3.4.21.39; EC:3.4.21; …	Adenosinetriphosphatase; U-plasminogen activator; Interstitial collagenase; Pancreatic elastase II; Microbial collagenase; Plasma kallikrein; Granzyme A; Furin; Prolyl oligopeptidase; Coagulation factor XIa; T-plasminogen activator; Protein C (activated); Neutrophil collagenase; Complement subcomponent C1r; Oligopeptidase B; Repressor LexA; Complement factor I; Signal peptidase I; Complement subc…	Coil (COILS); IPR001907 (PRINTS); G3DSA:3.90.226.10 (GENE3D); IPR023562 (PFAM); PTHR10381:SF47 (PANTHER); IPR023562 (PANTHER); IPR001907 (CDD); IPR029045 (SUPERFAMILY)	P:GO:0006508; F:GO:0004176; F:GO:0004252	P:proteolysis; F:ATP-dependent peptidase activity; F:serine-type endopeptidase activity
TRUE	INTERPRO, BLASTED, MAPPED, ANNOTATED	NP_001241137.1	ribulose-1,5-bisphosphate carboxylase small subunit rbcS2	178	19	2.17456e-135	83.82	5	P:GO:0019253; P:GO:0055114; F:GO:0004497; F:GO:0016984; C:GO:0009507	P:reductive pentose-phosphate cycle; P:oxidation-reduction process; F:monooxygenase activity; F:ribulose-bisphosphate carboxylase activity; C:chloroplast	EC:4.1.1.39	Ribulose-bisphosphate carboxylase	IPR024681 (PRINTS); IPR000894 (PFAM); IPR024680 (PFAM); IPR036385 (G3DSA:3.30.190.GENE3D); PTHR31262 (PANTHER); PTHR31262:SF10 (PANTHER); cd03527 (CDD); IPR036385 (SUPERFAMILY)	no GO terms	no GO terms
TRUE	INTERPRO, BLASTED, MAPPED, ANNOTATED	NP_001241163.1	pyruvate dehydrogenase E1 component subunit beta, mitochondrial isoform X1	360	20	0	72.86	4	P:GO:0006086; P:GO:0055114; F:GO:0004739; C:GO:0005967	P:acetyl-CoA biosynthetic process from pyruvate; P:oxidation-reduction process; F:pyruvate dehydrogenase (acetyl-transferring) activity; C:mitochondrial pyruvate dehydrogenase complex	EC:1.2.4.1	Pyruvate dehydrogenase (acetyl-transferring)	IPR005475 (PFAM); G3DSA:3.40.50.970 (GENE3D); IPR033248 (PFAM); IPR009014 (G3DSA:3.40.50.GENE3D); PTHR11624:SF99 (PANTHER); IPR027110 (PANTHER); cd07036 (CDD); IPR009014 (SUPERFAMILY); IPR029061 (SUPERFAMILY)	P:GO:0006086; F:GO:0003824; F:GO:0004739	P:acetyl-CoA biosynthetic process from pyruvate; F:catalytic activity; F:pyruvate dehydrogenase (acetyl-transferring) activity
TRUE	INTERPRO, BLASTED, MAPPED, ANNOTATED	NP_001241165.1	GTP-binding protein SAR1A-like	193	20	6.59269e-144	86.16	7	P:GO:0003400; P:GO:0070863; F:GO:0003924; F:GO:0005525; C:GO:0005794; C:GO:0030127; C:GO:0070971	P:regulation of COPII vesicle coating; P:positive regulation of protein exit from endoplasmic reticulum; F:GTPase activity; F:GTP binding; C:Golgi apparatus; C:COPII vesicle coat; C:endoplasmic reticulum exit site	EC:3.6.1.15	Nucleoside-triphosphate phosphatase	IPR006689 (PRINTS); IPR006689 (PFAM); G3DSA:3.40.50.300 (GENE3D); IPR005225 (TIGRFAM); PTHR45684:SF5 (PANTHER); PTHR45684 (PANTHER); IPR006687 (PROSITE_PROFILES); cd00879 (CDD); IPR027417 (SUPERFAMILY)	P:GO:0006886; F:GO:0005525	P:intracellular protein transport; F:GTP binding
TRUE	INTERPRO, BLASTED, MAPPED, ANNOTATED	NP_001241179.1	photosystem II type I chlorophyll a/b-binding protein	265	20	0	89.75	10	P:GO:0009416; P:GO:0009768; P:GO:0018298; F:GO:0016168; F:GO:0046872; C:GO:0009522; C:GO:0009523; C:GO:0009535; C:GO:0009941; C:GO:0016021	P:response to light stimulus; P:photosynthesis, light harvesting in photosystem I; P:protein-chromophore linkage; F:chlorophyll binding; F:metal ion binding; C:photosystem I; C:photosystem II; C:chloroplast thylakoid membrane; C:chloroplast envelope; C:integral component of membrane			IPR022796 (PFAM); IPR023329 (G3DSA:1.10.3460.GENE3D); PTHR21649:SF33 (PANTHER); IPR001344 (PANTHER); SSF103511 (SUPERFAMILY)	P:GO:0009765; C:GO:0016020	P:photosynthesis, light harvesting; C:membrane
TRUE	INTERPRO, BLASTED, MAPPED, ANNOTATED	NP_001241184.1	glyceraldehyde-3-phosphate dehydrogenase	340	20	0	93.72	7	P:GO:0006006; P:GO:0006096; P:GO:0055114; F:GO:0004365; F:GO:0050661; F:GO:0051287; C:GO:0005829	P:glucose metabolic process; P:glycolytic process; P:oxidation-reduction process; F:glyceraldehyde-3-phosphate dehydrogenase (NAD+) (phosphorylating) activity; F:NADP binding; F:NAD binding; C:cytosol	EC:1.2.1.59; EC:1.2.1.12	Glyceraldehyde-3-phosphate dehydrogenase (NAD(P)(+)) (phosphorylating); Glyceraldehyde-3-phosphate dehydrogenase (phosphorylating)	IPR020831 (PRINTS); G3DSA:3.40.50.720 (GENE3D); IPR020831 (PIRSF); IPR020828 (PFAM); G3DSA:3.30.360.10 (GENE3D); IPR020829 (PFAM); IPR006424 (TIGRFAM); IPR020831 (PANTHER); PTHR10836:SF102 (PANTHER); IPR020830 (PROSITE_PATTERNS); SSF55347 (SUPERFAMILY); IPR036291 (SUPERFAMILY)	P:GO:0006006; P:GO:0055114; F:GO:0016620; F:GO:0050661; F:GO:0051287	P:glucose metabolic process; P:oxidation-reduction process; F:oxidoreductase activity, acting on the aldehyde or oxo group of donors, NAD or NADP as acceptor; F:NADP binding; F:NAD binding
TRUE	INTERPRO, BLASTED, MAPPED, ANNOTATED	NP_001241188.1	ATP-dependent zinc metalloprotease FTSH 2, chloroplastic	690	20	0	81.71	8	P:GO:0006508; P:GO:0007005; F:GO:0004176; F:GO:0004222; F:GO:0005524; F:GO:0008270; C:GO:0005739; C:GO:0016021	P:proteolysis; P:mitochondrion organization; F:ATP-dependent peptidase activity; F:metalloendopeptidase activity; F:ATP binding; F:zinc ion binding; C:mitochondrion; C:integral component of membrane	EC:3.4.24; EC:3.4.24.61; EC:3.6.1.3; EC:3.4.24.23; EC:3.4.24.24; EC:3.4.24.69; EC:3.4.24.64; EC:3.4.24.21; EC:3.4.24.22; EC:3.4.24.17; EC:3.4.24.18; EC:3.4.24.19; EC:3.4.24.70; EC:3.4.99; EC:3.4.24.71; EC:3.4.24.72; EC:3.4.24.56; EC:3.4.24.35; EC:3.4.24.57; EC:3.4.24.14; EC:3.4.24.37; EC:3.4.24.59; EC:3.6.1.15; EC:3.4.24.11; EC:3.4.24.55	Acting on peptide bonds (peptidases); Nardilysin; Adenosinetriphosphatase; Matrilysin; Gelatinase A; Bontoxilysin; Mitochondrial processing peptidase; Astacin; Stromelysin 2; Stromelysin 1; Meprin A; Procollagen C-endopeptidase; Oligopeptidase A; Acting on peptide bonds (peptidases); Endothelin-converting enzyme 1; Fibrolase; Insulysin; Gelatinase B; O-sialoglycoprotein endopeptidase; Procollagen…	IPR037219 (G3DSA:1.20.58.GENE3D); IPR000642 (PFAM); IPR005936 (TIGRFAM); IPR041569 (PFAM); IPR011546 (PFAM); G3DSA:1.10.8.60 (GENE3D); G3DSA:3.40.50.300 (GENE3D); IPR003959 (PFAM); PTHR23076 (PANTHER); PTHR23076:SF92 (PANTHER); IPR003960 (PROSITE_PATTERNS); IPR005936 (HAMAP); cd00009 (CDD); IPR037219 (SUPERFAMILY); IPR027417 (SUPERFAMILY)	P:GO:0006508; F:GO:0004176; F:GO:0004222; F:GO:0005524; F:GO:0008270; F:GO:0016887; C:GO:0016020; C:GO:0016021	P:proteolysis; F:ATP-dependent peptidase activity; F:metalloendopeptidase activity; F:ATP binding; F:zinc ion binding; F:ATPase activity; C:membrane; C:integral component of membrane
TRUE	INTERPRO, BLASTED, MAPPED, ANNOTATED	NP_001241191.1	proteasome subunit alpha type-4	237	20	1.71928e-178	74.77	6	P:GO:0010499; P:GO:0043161; F:GO:0004298; C:GO:0005634; C:GO:0005737; C:GO:0019773	P:proteasomal ubiquitin-independent protein catabolic process; P:proteasome-mediated ubiquitin-dependent protein catabolic process; F:threonine-type endopeptidase activity; C:nucleus; C:cytoplasm; C:proteasome core complex, alpha-subunit complex	EC:3.4.99; EC:3.4.25	Acting on peptide bonds (peptidases); Acting on peptide bonds (peptidases)	IPR000426 (PFAM); IPR001353 (PFAM); IPR029055 (G3DSA:3.60.20.GENE3D); PTHR11599 (PANTHER); PTHR11599:SF131 (PANTHER); IPR000426 (PROSITE_PATTERNS); IPR023332 (PROSITE_PROFILES); IPR033812 (CDD); IPR029055 (SUPERFAMILY)	P:GO:0006511; P:GO:0043161; P:GO:0051603; C:GO:0005839; C:GO:0019773	P:ubiquitin-dependent protein catabolic process; P:proteasome-mediated ubiquitin-dependent protein catabolic process; P:proteolysis involved in cellular protein catabolic process; C:proteasome core complex; C:proteasome core complex, alpha-subunit complex
TRUE	INTERPRO, BLASTED, MAPPED, ANNOTATED	NP_001241200.1	photosystem II type I chlorophyll a/b-binding protein	267	20	0	78.79	10	P:GO:0009416; P:GO:0009768; P:GO:0018298; F:GO:0016168; F:GO:0046872; C:GO:0009522; C:GO:0009523; C:GO:0009535; C:GO:0009941; C:GO:0016021	P:response to light stimulus; P:photosynthesis, light harvesting in photosystem I; P:protein-chromophore linkage; F:chlorophyll binding; F:metal ion binding; C:photosystem I; C:photosystem II; C:chloroplast thylakoid membrane; C:chloroplast envelope; C:integral component of membrane			IPR023329 (G3DSA:1.10.3460.GENE3D); IPR022796 (PFAM); IPR001344 (PANTHER); PTHR21649:SF33 (PANTHER); SSF103511 (SUPERFAMILY)	P:GO:0009765; C:GO:0016020	P:photosynthesis, light harvesting; C:membrane
TRUE	INTERPRO, BLASTED, MAPPED, ANNOTATED	NP_001241205.1	ATP-citrate synthase beta chain protein 2	324	11	0	58.12	6	P:GO:0006099; F:GO:0000166; F:GO:0004775; F:GO:0004776; C:GO:0005739; C:GO:0009361	P:tricarboxylic acid cycle; F:nucleotide binding; F:succinate-CoA ligase (ADP-forming) activity; F:succinate-CoA ligase (GDP-forming) activity; C:mitochondrion; C:succinate-CoA ligase complex (ADP-forming)	EC:6.2.1.5; EC:6.2.1.4	Succinate--CoA ligase (ADP-forming); Succinate--CoA ligase (GDP-forming)	PR01798 (PRINTS); IPR016102 (G3DSA:3.40.50.GENE3D); IPR005810 (PIRSF); IPR005810 (TIGRFAM); IPR005811 (PFAM); IPR003781 (PFAM); G3DSA:3.40.50.720 (GENE3D); PTHR11117:SF19 (PANTHER); PTHR11117 (PANTHER); IPR033847 (PROSITE_PATTERNS); IPR017440 (PROSITE_PATTERNS); IPR005810 (HAMAP); IPR036291 (SUPERFAMILY); IPR016102 (SUPERFAMILY)	F:GO:0003824	F:catalytic activity
TRUE	INTERPRO, BLASTED, MAPPED, ANNOTATED	NP_001241223.1	phi class glutathione S-transferase	419	20	0	69.39	4	P:GO:0006414; F:GO:0003746; F:GO:0005515; F:GO:0016740	P:translational elongation; F:translation elongation factor activity; F:protein binding; F:transferase activity			IPR004046 (PFAM); IPR036249 (G3DSA:3.40.30.GENE3D); IPR004045 (PFAM); G3DSA:1.20.1050.10 (GENE3D); IPR001662 (PFAM); IPR036433 (G3DSA:3.30.70.GENE3D); IPR040079 (mobidb-MOBIDB_LITE); mobidb-lite (MOBIDB_LITE); PTHR44372 (PANTHER); PTHR44372:SF2 (PANTHER); IPR010987 (PROSITE_PROFILES); IPR001662 (PROSITE_PROFILES); IPR004045 (PROSITE_PROFILES); cd03044 (CDD); cd03181 (CDD); IPR036282 (SUPERFAMILY)…	P:GO:0006414; F:GO:0003746; F:GO:0005515	P:translational elongation; F:translation elongation factor activity; F:protein binding
TRUE	INTERPRO, BLASTED, MAPPED, ANNOTATED	NP_001241225.1	acyl-CoA-binding domain-containing protein 1	350	20	0	66.09	4	P:GO:0045036; F:GO:0005515; F:GO:0030941; C:GO:0031359	P:protein targeting to chloroplast; F:protein binding; F:chloroplast targeting sequence binding; C:integral component of chloroplast outer membrane			IPR036770 (G3DSA:1.25.40.GENE3D); IPR020683 (PFAM); IPR041243 (PFAM); mobidb-lite (MOBIDB_LITE); mobidb-lite (MOBIDB_LITE); mobidb-lite (MOBIDB_LITE); mobidb-lite (MOBIDB_LITE); PTHR24203:SF46 (PANTHER); PTHR24203 (PANTHER); IPR020683 (PROSITE_PROFILES); IPR002110 (PROSITE_PROFILES); IPR002110 (PROSITE_PROFILES); IPR036770 (SUPERFAMILY)	F:GO:0005515	F:protein binding
TRUE	INTERPRO, BLASTED, MAPPED, ANNOTATED	NP_001241237.1	isocitrate dehydrogenase [NADP]	413	19	0	87.19	8	P:GO:0006097; P:GO:0006099; P:GO:0006102; P:GO:0006739; F:GO:0000287; F:GO:0004450; F:GO:0051287; C:GO:0005739	P:glyoxylate cycle; P:tricarboxylic acid cycle; P:isocitrate metabolic process; P:NADP metabolic process; F:magnesium ion binding; F:isocitrate dehydrogenase (NADP+) activity; F:NAD binding; C:mitochondrion	EC:1.1.1.42	Isocitrate dehydrogenase (NADP(+))	IPR024084 (PFAM); IPR004790 (PIRSF); G3DSA:3.40.718.10 (GENE3D); IPR004790 (TIGRFAM); PTHR11822:SF34 (PANTHER); IPR004790 (PANTHER); IPR019818 (PROSITE_PATTERNS); SSF53659 (SUPERFAMILY)	P:GO:0006102; P:GO:0055114; F:GO:0000287; F:GO:0004450; F:GO:0016616; F:GO:0051287	P:isocitrate metabolic process; P:oxidation-reduction process; F:magnesium ion binding; F:isocitrate dehydrogenase (NADP+) activity; F:oxidoreductase activity, acting on the CH-OH group of donors, NAD or NADP as acceptor; F:NAD binding
TRUE	INTERPRO, BLASTED, MAPPED, ANNOTATED	NP_001241261.1	annexin-like protein RJ4 isoform X1	313	20	0	85.89	3	F:GO:0005509; F:GO:0005544; C:GO:0005829	F:calcium ion binding; F:calcium-dependent phospholipid binding; C:cytosol			IPR001464 (PRINTS); IPR009118 (PRINTS); IPR037104 (G3DSA:1.10.220.GENE3D); IPR037104 (G3DSA:1.10.220.GENE3D); IPR037104 (G3DSA:1.10.220.GENE3D); IPR018502 (PFAM); IPR037104 (G3DSA:1.10.220.GENE3D); PTHR10502 (PANTHER); PTHR10502:SF197 (PANTHER); IPR018252 (PROSITE_PATTERNS); IPR018502 (PROSITE_PROFILES); IPR018502 (PROSITE_PROFILES); IPR018502 (PROSITE_PROFILES); IPR018502 (PROSITE_PROFILES); IPR…	F:GO:0005509; F:GO:0005544	F:calcium ion binding; F:calcium-dependent phospholipid binding
TRUE	INTERPRO, BLASTED, MAPPED, ANNOTATED	NP_001241269.1	peroxisomal enoyl-CoA hydratase/isomerase family protein	339	20	0	62.59	3	P:GO:0009234; F:GO:0008935; C:GO:0005829	P:menaquinone biosynthetic process; F:1,4-dihydroxy-2-naphthoyl-CoA synthase activity; C:cytosol	EC:4.1.3.36	1,4-dihydroxy-2-naphthoyl-CoA synthase	IPR014748 (G3DSA:1.10.12.GENE3D); IPR010198 (TIGRFAM); G3DSA:3.90.226.10 (GENE3D); IPR001753 (PFAM); mobidb-lite (MOBIDB_LITE); mobidb-lite (MOBIDB_LITE); IPR010198 (PANTHER); PTHR43113:SF1 (PANTHER); IPR018376 (PROSITE_PATTERNS); IPR010198 (HAMAP); cd06558 (CDD); IPR029045 (SUPERFAMILY)	P:GO:0009234; F:GO:0003824; F:GO:0008935	P:menaquinone biosynthetic process; F:catalytic activity; F:1,4-dihydroxy-2-naphthoyl-CoA synthase activity
TRUE	INTERPRO, BLASTED, MAPPED, ANNOTATED	NP_001241277.1	chlorophyll a/b-binding protein	263	20	0	93.82	10	P:GO:0009416; P:GO:0009768; P:GO:0018298; F:GO:0016168; F:GO:0046872; C:GO:0009522; C:GO:0009523; C:GO:0009535; C:GO:0009941; C:GO:0016021	P:response to light stimulus; P:photosynthesis, light harvesting in photosystem I; P:protein-chromophore linkage; F:chlorophyll binding; F:metal ion binding; C:photosystem I; C:photosystem II; C:chloroplast thylakoid membrane; C:chloroplast envelope; C:integral component of membrane			IPR022796 (PFAM); IPR023329 (G3DSA:1.10.3460.GENE3D); PTHR21649:SF88 (PANTHER); IPR001344 (PANTHER); SSF103511 (SUPERFAMILY)	P:GO:0009765; C:GO:0016020	P:photosynthesis, light harvesting; C:membrane
TRUE	INTERPRO, BLASTED, MAPPED, ANNOTATED	NP_001241288.1	putative ribosome-recycling factor	261	7	0	79.1	4	P:GO:0032544; F:GO:0043023; C:GO:0005739; C:GO:0009507	P:plastid translation; F:ribosomal large subunit binding; C:mitochondrion; C:chloroplast			Coil (COILS); Coil (COILS); G3DSA:3.30.1360.40 (GENE3D); IPR002661 (TIGRFAM); G3DSA:1.10.132.20 (GENE3D); IPR023584 (PFAM); PTHR20982:SF8 (PANTHER); IPR002661 (PANTHER); IPR002661 (HAMAP); IPR002661 (CDD); IPR036191 (SUPERFAMILY)	P:GO:0006412	P:translation
TRUE	INTERPRO, BLASTED, MAPPED, ANNOTATED	NP_001241299.1	photosystem I reaction center subunit VI, chloroplastic	144	10	1.41534e-100	91.89	3	P:GO:0015979; C:GO:0009535; C:GO:0009538	P:photosynthesis; C:chloroplast thylakoid membrane; C:photosystem I reaction center			G3DSA:1.20.5.220 (GENE3D); IPR004928 (PFAM); IPR004928 (PANTHER); PTHR34787:SF3 (PANTHER)	P:GO:0015979; C:GO:0009522; C:GO:0009538	P:photosynthesis; C:photosystem I; C:photosystem I reaction center
TRUE	INTERPRO, BLASTED, MAPPED, ANNOTATED	NP_001241302.1	peroxisomal (S)-2-hydroxy-acid oxidase GLO1-like	371	20	0	94.43	4	P:GO:0055114; F:GO:0008891; F:GO:0010181; C:GO:0005777	P:oxidation-reduction process; F:glycolate oxidase activity; F:FMN binding; C:peroxisome	EC:1.1.3.15	(S)-2-hydroxy-acid oxidase	IPR000262 (PFAM); IPR012133 (PIRSF); IPR013785 (G3DSA:3.20.20.GENE3D); PTHR10578:SF121 (PANTHER); PTHR10578 (PANTHER); IPR008259 (PROSITE_PATTERNS); IPR037396 (PROSITE_PROFILES); IPR012133 (CDD); SSF51395 (SUPERFAMILY)	P:GO:0055114; F:GO:0003824; F:GO:0010181; F:GO:0016491	P:oxidation-reduction process; F:catalytic activity; F:FMN binding; F:oxidoreductase activity
TRUE	INTERPRO, BLASTED, MAPPED, ANNOTATED	NP_001241305.1	UPF0160 protein MYG1, mitochondrial isoform X1	369	7	0	91.35	2	C:GO:0005634; C:GO:0005737	C:nucleus; C:cytoplasm			IPR003226 (PFAM); PTHR11215:SF3 (PANTHER); IPR003226 (PANTHER)	no GO terms	no GO terms
TRUE	INTERPRO, BLASTED, MAPPED, ANNOTATED	NP_001241313.1	ras-related protein RABE1c	214	20	1.54213e-159	93.55	6	P:GO:0006904; P:GO:0009306; P:GO:0017157; F:GO:0003924; F:GO:0005525; C:GO:0005886	P:vesicle docking involved in exocytosis; P:protein secretion; P:regulation of exocytosis; F:GTPase activity; F:GTP binding; C:plasma membrane	EC:3.6.1.15	Nucleoside-triphosphate phosphatase	PR00449 (PRINTS); IPR005225 (TIGRFAM); G3DSA:3.40.50.300 (GENE3D); IPR001806 (PFAM); mobidb-lite (MOBIDB_LITE); mobidb-lite (MOBIDB_LITE); PTHR24073 (PANTHER); PTHR24073:SF626 (PANTHER); PS51419 (PROSITE_PROFILES); cd01867 (CDD); IPR027417 (SUPERFAMILY)	F:GO:0003924; F:GO:0005525	F:GTPase activity; F:GTP binding
TRUE	INTERPRO, BLASTED, MAPPED, ANNOTATED	NP_001241318.1	2-alkenal reductase (NADP(+)-dependent)	343	20	0	79.84	3	P:GO:0055114; F:GO:0032440; C:GO:0016021	P:oxidation-reduction process; F:2-alkenal reductase [NAD(P)+] activity; C:integral component of membrane	EC:1.3.1.74	2-alkenal reductase (NAD(P)(+))	G3DSA:3.40.50.720 (GENE3D); IPR041694 (PFAM); G3DSA:3.90.180.10 (GENE3D); IPR013149 (PFAM); PTHR43205:SF45 (PANTHER); PTHR43205 (PANTHER); cd08295 (CDD); IPR036291 (SUPERFAMILY); IPR011032 (SUPERFAMILY)	P:GO:0055114	P:oxidation-reduction process
TRUE	INTERPRO, BLASTED, MAPPED, ANNOTATED	NP_001241331.1	cysteine protease XCP2	362	20	0	61.79	4	P:GO:0051603; F:GO:0004197; C:GO:0005615; C:GO:0005764	P:proteolysis involved in cellular protein catabolic process; F:cysteine-type endopeptidase activity; C:extracellular space; C:lysosome	EC:3.4.22; EC:3.4.22.1; EC:3.4.99; EC:3.4.22.41; EC:3.4.22.40; EC:3.4.22.34; EC:3.4.22.8; EC:3.4.22.28; EC:3.4.22.16; EC:3.4.22.27; EC:3.4.22.38; EC:3.4.22.15; EC:3.4.22.14	Acting on peptide bonds (peptidases); Cathepsin B; Acting on peptide bonds (peptidases); Cathepsin F; Bleomycin hydrolase; Legumain; Clostripain; Picornain 3C; Cathepsin H; Cathepsin S; Cathepsin K; Cathepsin L; Actinidain	IPR000668 (PFAM); IPR013201 (PFAM); G3DSA:3.90.70.10 (GENE3D); PTHR12411:SF619 (PANTHER); PTHR12411 (PANTHER); IPR025661 (PROSITE_PATTERNS); IPR039417 (CDD); IPR038765 (SUPERFAMILY)	P:GO:0006508; F:GO:0008234	P:proteolysis; F:cysteine-type peptidase activity
TRUE	INTERPRO, BLASTED, MAPPED, ANNOTATED	NP_001241339.1	nitrogen regulatory P-II-like protein	195	8	1.15791e-141	94.77	6	P:GO:0006808; P:GO:0050790; F:GO:0005524; F:GO:0030234; C:GO:0005829; C:GO:0009534	P:regulation of nitrogen utilization; P:regulation of catalytic activity; F:ATP binding; F:enzyme regulator activity; C:cytosol; C:chloroplast thylakoid			IPR002187 (PRINTS); IPR015867 (G3DSA:3.30.70.GENE3D); IPR002187 (PFAM); PTHR30115:SF11 (PANTHER); IPR002187 (PANTHER); IPR017918 (PROSITE_PATTERNS); IPR002187 (PROSITE_PROFILES); IPR011322 (SUPERFAMILY)	P:GO:0006808; F:GO:0030234	P:regulation of nitrogen utilization; F:enzyme regulator activity
TRUE	INTERPRO, BLASTED, MAPPED, ANNOTATED	NP_001241342.1	glyoxylate/hydroxypyruvate reductase HPR3	388	20	0	61.59	8	P:GO:0042183; P:GO:0055114; F:GO:0008863; F:GO:0016616; F:GO:0051287; C:GO:0005739; C:GO:0009326; C:GO:0009507	P:formate catabolic process; P:oxidation-reduction process; F:formate dehydrogenase (NAD+) activity; F:oxidoreductase activity, acting on the CH-OH group of donors, NAD or NADP as acceptor; F:NAD binding; C:mitochondrion; C:formate dehydrogenase complex; C:chloroplast	EC:1.17.1.9	Formate dehydrogenase	G3DSA:3.40.50.720 (GENE3D); IPR006140 (PFAM); G3DSA:3.40.50.720 (GENE3D); IPR006139 (PFAM); PTHR42938:SF26 (PANTHER); PTHR42938 (PANTHER); IPR029752 (PROSITE_PATTERNS); IPR029753 (PROSITE_PATTERNS); IPR033689 (HAMAP); IPR033689 (CDD); IPR036291 (SUPERFAMILY); SSF52283 (SUPERFAMILY)	P:GO:0055114; F:GO:0008863; F:GO:0016616; F:GO:0051287	P:oxidation-reduction process; F:formate dehydrogenase (NAD+) activity; F:oxidoreductase activity, acting on the CH-OH group of donors, NAD or NADP as acceptor; F:NAD binding
TRUE	INTERPRO, BLASTED, MAPPED, ANNOTATED	NP_001241348.1	monooxygenase 2 isoform X2	654	20	0	64.82	7	P:GO:0009688; P:GO:0055114; F:GO:0005515; F:GO:0009540; F:GO:0071949; C:GO:0009507; C:GO:0016020	P:abscisic acid biosynthetic process; P:oxidation-reduction process; F:protein binding; F:zeaxanthin epoxidase [overall] activity; F:FAD binding; C:chloroplast; C:membrane	EC:1.14.13.90; EC:1.14.13	Acting on paired donors, with incorporation or reduction of molecular oxygen. The oxygen incorporated need not be derived from O(2); Acting on paired donors, with incorporation or reduction of molecular oxygen. The oxygen incorporated need not be derived from O(2)	Coil (COILS); PR00420 (PRINTS); IPR000253 (PFAM); G3DSA:2.60.200.20 (GENE3D); IPR002938 (PFAM); G3DSA:3.30.9.30 (GENE3D); IPR017079 (PIRSF); IPR036188 (G3DSA:3.50.50.GENE3D); PTHR46496:SF1 (PANTHER); PTHR46496 (PANTHER); IPR000253 (PROSITE_PROFILES); IPR000253 (CDD); IPR008984 (SUPERFAMILY); IPR036188 (SUPERFAMILY)	P:GO:0009688; P:GO:0055114; F:GO:0005515; F:GO:0009540; F:GO:0071949; C:GO:0009507; C:GO:0016020	P:abscisic acid biosynthetic process; P:oxidation-reduction process; F:protein binding; F:zeaxanthin epoxidase [overall] activity; F:FAD binding; C:chloroplast; C:membrane
TRUE	INTERPRO, BLASTED, MAPPED, ANNOTATED	NP_001241362.1	uncharacterized protein LOC100782797	126	2	1.24389e-90	99.6	4	P:GO:0009644; P:GO:0009773; F:GO:0009055; C:GO:0009507	P:response to high light intensity; P:photosynthetic electron transport in photosystem I; F:electron transfer activity; C:chloroplast			PTHR35709:SF2 (PANTHER); IPR037497 (PANTHER)	P:GO:0009644; P:GO:0009773	P:response to high light intensity; P:photosynthetic electron transport in photosystem I
TRUE	INTERPRO, BLASTED, MAPPED, ANNOTATED	NP_001241372.1	glutathione reductase, chloroplastic	478	20	0	59.45	4	P:GO:0055114; F:GO:0016668; F:GO:0050660; C:GO:0005737	P:oxidation-reduction process; F:oxidoreductase activity, acting on a sulfur group of donors, NAD(P) as acceptor; F:flavin adenine dinucleotide binding; C:cytoplasm			Coil (COILS); PR00368 (PRINTS); PR00411 (PRINTS); IPR023753 (PFAM); IPR036188 (G3DSA:3.50.50.GENE3D); IPR036188 (G3DSA:3.50.50.GENE3D); IPR016156 (G3DSA:3.30.390.GENE3D); PTHR43557:SF6 (PANTHER); PTHR43557 (PANTHER); IPR036188 (SUPERFAMILY)	P:GO:0055114; F:GO:0016491; F:GO:0050660	P:oxidation-reduction process; F:oxidoreductase activity; F:flavin adenine dinucleotide binding
TRUE	INTERPRO, BLASTED, MAPPED, ANNOTATED	NP_001241382.1	ras-related protein Rab7 isoform X1	206	20	1.67114e-156	89.12	6	P:GO:0015031; F:GO:0003924; F:GO:0005525; C:GO:0005774; C:GO:0005886; C:GO:0016021	P:protein transport; F:GTPase activity; F:GTP binding; C:vacuolar membrane; C:plasma membrane; C:integral component of membrane	EC:3.6.1.15	Nucleoside-triphosphate phosphatase	PR00449 (PRINTS); IPR005225 (TIGRFAM); G3DSA:3.40.50.300 (GENE3D); IPR001806 (PFAM); PTHR24073 (PANTHER); PTHR24073:SF1099 (PANTHER); PS51419 (PROSITE_PROFILES); cd01862 (CDD); IPR027417 (SUPERFAMILY)	F:GO:0003924; F:GO:0005525	F:GTPase activity; F:GTP binding
TRUE	INTERPRO, BLASTED, MAPPED, ANNOTATED	NP_001241391.1	glucose-1-phosphate adenylyltransferase large subunit 1	520	20	0	88.98	5	P:GO:0005978; P:GO:0019252; F:GO:0005524; F:GO:0008878; C:GO:0009507	P:glycogen biosynthetic process; P:starch biosynthetic process; F:ATP binding; F:glucose-1-phosphate adenylyltransferase activity; C:chloroplast	EC:2.7.7.27	Glucose-1-phosphate adenylyltransferase	IPR029044 (G3DSA:3.90.550.GENE3D); IPR005835 (PFAM); G3DSA:2.160.10.10 (GENE3D); IPR011831 (TIGRFAM); PTHR43523:SF11 (PANTHER); PTHR43523 (PANTHER); IPR005836 (PROSITE_PATTERNS); IPR005836 (PROSITE_PATTERNS); IPR005836 (PROSITE_PATTERNS); cd04651 (CDD); cd02508 (CDD); IPR029044 (SUPERFAMILY); IPR011004 (SUPERFAMILY)	P:GO:0005978; P:GO:0009058; F:GO:0008878; F:GO:0016779	P:glycogen biosynthetic process; P:biosynthetic process; F:glucose-1-phosphate adenylyltransferase activity; F:nucleotidyltransferase activity
TRUE	INTERPRO, BLASTED, MAPPED, ANNOTATED	NP_001241395.1	alpha-crystallin-Hsps_p23-like domain-containing protein	200	17	1.29622e-145	70.31	6	P:GO:0006457; P:GO:0051131; F:GO:0051087; F:GO:0051879; C:GO:0005634; C:GO:0005829	P:protein folding; P:chaperone-mediated protein complex assembly; F:chaperone binding; F:Hsp90 protein binding; C:nucleus; C:cytosol			IPR008978 (G3DSA:2.60.40.GENE3D); IPR007052 (PFAM); mobidb-lite (MOBIDB_LITE); mobidb-lite (MOBIDB_LITE); PTHR22932:SF8 (PANTHER); PTHR22932 (PANTHER); IPR007052 (PROSITE_PROFILES); cd06465 (CDD); IPR008978 (SUPERFAMILY)	no GO terms	no GO terms
TRUE	INTERPRO, BLASTED, MAPPED, ANNOTATED	NP_001241404.1	violaxanthin de-epoxidase, chloroplastic-like isoform X1	498	10	0	82.79	5	P:GO:0010028; P:GO:0015994; P:GO:0055114; F:GO:0046422; C:GO:0009507	P:xanthophyll cycle; P:chlorophyll metabolic process; P:oxidation-reduction process; F:violaxanthin de-epoxidase activity; C:chloroplast	EC:1.23.5.1	Violaxanthin de-epoxidase	Coil (COILS); IPR012674 (G3DSA:2.40.128.GENE3D); IPR010788 (PFAM); PTHR33970 (PANTHER); PTHR33970:SF1 (PANTHER); IPR022272 (PROSITE_PATTERNS); IPR012674 (SUPERFAMILY)	P:GO:0055114; F:GO:0046422	P:oxidation-reduction process; F:violaxanthin de-epoxidase activity
TRUE	INTERPRO, BLASTED, MAPPED, ANNOTATED	NP_001241408.1	transcription factor Pur-alpha 1-like isoform 1	286	3	0	99.14	5	P:GO:0000122; F:GO:0000977; F:GO:0001227; F:GO:0032422; C:GO:0005634	P:negative regulation of transcription by RNA polymerase II; F:RNA polymerase II transcription regulatory region sequence-specific DNA binding; F:DNA-binding transcription repressor activity, RNA polymerase II-specific; F:purine-rich negative regulatory element binding; C:nucleus			IPR006628 (PFAM); G3DSA:3.10.450.700 (GENE3D); IPR006628 (PANTHER)	F:GO:0000977; F:GO:0032422	F:RNA polymerase II transcription regulatory region sequence-specific DNA binding; F:purine-rich negative regulatory element binding
TRUE	INTERPRO, BLASTED, MAPPED, ANNOTATED	NP_001241416.1	60S ribosomal protein L7a-1	260	11	0	78.16	3	P:GO:0000470; F:GO:0003723; C:GO:1990904	P:maturation of LSU-rRNA; F:RNA binding; C:ribonucleoprotein complex			IPR001921 (PRINTS); IPR018492 (PRINTS); IPR038524 (G3DSA:3.30.1330.GENE3D); IPR004038 (PFAM); PTHR23105:SF122 (PANTHER); PTHR23105 (PANTHER); IPR004037 (PROSITE_PATTERNS); IPR029064 (SUPERFAMILY)	P:GO:0042254; C:GO:1990904	P:ribosome biogenesis; C:ribonucleoprotein complex
TRUE	INTERPRO, BLASTED, MAPPED, ANNOTATED	NP_001241427.1	20 kDa chaperonin, chloroplastic	253	17	0	71.65	8	P:GO:0051085; P:GO:1901671; F:GO:0005524; F:GO:0046914; F:GO:0051082; F:GO:0051087; C:GO:0005759; C:GO:0009507	P:chaperone cofactor-dependent protein refolding; P:positive regulation of superoxide dismutase activity; F:ATP binding; F:transition metal ion binding; F:unfolded protein binding; F:chaperone binding; C:mitochondrial matrix; C:chloroplast			IPR020818 (PRINTS); IPR020818 (PFAM); IPR037124 (G3DSA:2.30.33.GENE3D); IPR017416 (PIRSF); IPR020818 (PANTHER); PTHR10772:SF38 (PANTHER); IPR018369 (PROSITE_PATTERNS); IPR018369 (PROSITE_PATTERNS); IPR020818 (HAMAP); IPR020818 (HAMAP); IPR020818 (CDD); IPR020818 (CDD); IPR011032 (SUPERFAMILY); IPR011032 (SUPERFAMILY)	P:GO:0006457; P:GO:1901671; F:GO:0005524; F:GO:0046914	P:protein folding; P:positive regulation of superoxide dismutase activity; F:ATP binding; F:transition metal ion binding
TRUE	INTERPRO, BLASTED, MAPPED, ANNOTATED	NP_001241430.1	40S ribosomal protein S3a	261	15	0	96.64	3	P:GO:0006412; F:GO:0003735; C:GO:0005840	P:translation; F:structural constituent of ribosome; C:ribosome			IPR001593 (PFAM); mobidb-lite (MOBIDB_LITE); mobidb-lite (MOBIDB_LITE); PTHR11830 (PANTHER); PTHR11830:SF27 (PANTHER); IPR018281 (PROSITE_PATTERNS); IPR027500 (HAMAP)	P:GO:0006412; F:GO:0003735; C:GO:0005840	P:translation; F:structural constituent of ribosome; C:ribosome
TRUE	INTERPRO, BLASTED, MAPPED, ANNOTATED	NP_001241450.1	cysteine proteinase	366	20	0	74.7	4	P:GO:0051603; F:GO:0004197; C:GO:0005615; C:GO:0005764	P:proteolysis involved in cellular protein catabolic process; F:cysteine-type endopeptidase activity; C:extracellular space; C:lysosome	EC:3.4.22; EC:3.4.22.1; EC:3.4.99; EC:3.4.22.41; EC:3.4.22.40; EC:3.4.22.34; EC:3.4.22.8; EC:3.4.22.28; EC:3.4.22.16; EC:3.4.22.27; EC:3.4.22.38; EC:3.4.22.15; EC:3.4.22.14	Acting on peptide bonds (peptidases); Cathepsin B; Acting on peptide bonds (peptidases); Cathepsin F; Bleomycin hydrolase; Legumain; Clostripain; Picornain 3C; Cathepsin H; Cathepsin S; Cathepsin K; Cathepsin L; Actinidain	IPR000668 (PRINTS); IPR000668 (PFAM); IPR013201 (PFAM); G3DSA:3.90.70.10 (GENE3D); PTHR12411 (PANTHER); PTHR12411:SF639 (PANTHER); IPR000169 (PROSITE_PATTERNS); IPR025661 (PROSITE_PATTERNS); IPR025660 (PROSITE_PATTERNS); IPR039417 (CDD); IPR038765 (SUPERFAMILY)	P:GO:0006508; F:GO:0008234	P:proteolysis; F:cysteine-type peptidase activity
TRUE	INTERPRO, BLASTED, MAPPED, ANNOTATED	NP_001241455.1	katanin p80 WD40 repeat-containing subunit B1 homolog	325	20	0	56.54	6	P:GO:0001934; P:GO:0006996; P:GO:0072344; F:GO:0005080; F:GO:0043022; C:GO:0005634	P:positive regulation of protein phosphorylation; P:organelle organization; P:rescue of stalled ribosome; F:protein kinase C binding; F:ribosome binding; C:nucleus			IPR020472 (PRINTS); IPR001680 (PFAM); IPR015943 (G3DSA:2.130.10.GENE3D); PTHR19868 (PANTHER); PTHR19868:SF5 (PANTHER); IPR019775 (PROSITE_PATTERNS); IPR019775 (PROSITE_PATTERNS); IPR019775 (PROSITE_PATTERNS); IPR019775 (PROSITE_PATTERNS); IPR017986 (PROSITE_PROFILES); IPR001680 (PROSITE_PROFILES); IPR001680 (PROSITE_PROFILES); IPR001680 (PROSITE_PROFILES); IPR001680 (PROSITE_PROFILES); IPR001680 …	F:GO:0005515	F:protein binding
TRUE	INTERPRO, BLASTED, MAPPED, ANNOTATED	NP_001241477.1	acyl-CoA-binding domain-containing protein 1	352	20	0	64.65	4	P:GO:0045036; F:GO:0005515; F:GO:0030941; C:GO:0031359	P:protein targeting to chloroplast; F:protein binding; F:chloroplast targeting sequence binding; C:integral component of chloroplast outer membrane			IPR020683 (PFAM); IPR041243 (PFAM); IPR036770 (G3DSA:1.25.40.GENE3D); mobidb-lite (MOBIDB_LITE); mobidb-lite (MOBIDB_LITE); mobidb-lite (MOBIDB_LITE); PTHR24203 (PANTHER); PTHR24203:SF46 (PANTHER); IPR002110 (PROSITE_PROFILES); IPR020683 (PROSITE_PROFILES); IPR002110 (PROSITE_PROFILES); IPR036770 (SUPERFAMILY)	F:GO:0005515	F:protein binding
TRUE	INTERPRO, BLASTED, MAPPED, ANNOTATED	NP_001241480.1	peptidyl-prolyl cis-trans isomerase FKBP19, chloroplastic isoform X1	241	20	9.02093e-179	71.15	4	P:GO:0000413; F:GO:0003755; C:GO:0009507; C:GO:0009579	P:protein peptidyl-prolyl isomerization; F:peptidyl-prolyl cis-trans isomerase activity; C:chloroplast; C:thylakoid	EC:5.2.1.8	Peptidylprolyl isomerase	IPR001179 (PFAM); G3DSA:3.10.50.40 (GENE3D); PTHR47717 (PANTHER); IPR001179 (PROSITE_PROFILES); SSF54534 (SUPERFAMILY)	F:GO:0003755	F:peptidyl-prolyl cis-trans isomerase activity
TRUE	INTERPRO, BLASTED, MAPPED, ANNOTATED	NP_001241481.1	UPF0603 protein At1g54780, chloroplastic	293	2	0	99.49	1	C:GO:0016021	C:integral component of membrane			IPR007621 (PFAM); G3DSA:3.10.310.50 (GENE3D); mobidb-lite (MOBIDB_LITE); mobidb-lite (MOBIDB_LITE); PTHR30373 (PANTHER); PTHR30373:SF2 (PANTHER)	no GO terms	no GO terms
TRUE	INTERPRO, BLASTED, MAPPED, ANNOTATED	NP_001241486.1	elongation factor Tu, mitochondrial-like	466	20	0	55.46	7	P:GO:0001731; P:GO:0045903; F:GO:0003743; F:GO:0003924; F:GO:0005525; C:GO:0005829; C:GO:0005850	P:formation of translation preinitiation complex; P:positive regulation of translational fidelity; F:translation initiation factor activity; F:GTPase activity; F:GTP binding; C:cytosol; C:eukaryotic translation initiation factor 2 complex	EC:3.6.1.15	Nucleoside-triphosphate phosphatase	IPR000795 (PRINTS); G3DSA:2.40.30.10 (GENE3D); IPR004161 (PFAM); G3DSA:3.40.50.300 (GENE3D); G3DSA:2.40.30.10 (GENE3D); IPR015256 (PFAM); IPR000795 (PFAM); PTHR42854:SF9 (PANTHER); PTHR42854 (PANTHER); IPR000795 (PROSITE_PROFILES); IPR015256 (CDD); cd03688 (CDD); cd01888 (CDD); IPR027417 (SUPERFAMILY); IPR009001 (SUPERFAMILY); IPR009000 (SUPERFAMILY)	F:GO:0003924; F:GO:0005525	F:GTPase activity; F:GTP binding
TRUE	INTERPRO, BLASTED, MAPPED, ANNOTATED	NP_001241498.1	ras-related protein RABE1c	202	20	3.50395e-153	90.77	8	P:GO:0006886; P:GO:0006904; P:GO:0009306; P:GO:0017157; F:GO:0003924; F:GO:0005525; C:GO:0005886; C:GO:0012505	P:intracellular protein transport; P:vesicle docking involved in exocytosis; P:protein secretion; P:regulation of exocytosis; F:GTPase activity; F:GTP binding; C:plasma membrane; C:endomembrane system	EC:3.6.1.15	Nucleoside-triphosphate phosphatase	PR00449 (PRINTS); IPR005225 (TIGRFAM); IPR001806 (PFAM); G3DSA:3.40.50.300 (GENE3D); PTHR24073:SF1032 (PANTHER); PTHR24073 (PANTHER); PS51419 (PROSITE_PROFILES); cd01869 (CDD); IPR027417 (SUPERFAMILY)	F:GO:0003924; F:GO:0005525	F:GTPase activity; F:GTP binding
TRUE	INTERPRO, BLASTED, MAPPED, ANNOTATED	NP_001241503.1	protein TIC 62, chloroplastic isoform X1	331	20	0	67.74	1	C:GO:0009507	C:chloroplast			IPR016040 (PFAM); G3DSA:3.40.50.720 (GENE3D); PTHR14194:SF100 (PANTHER); PTHR14194 (PANTHER); cd05243 (CDD); IPR036291 (SUPERFAMILY)	no GO terms	no GO terms
TRUE	INTERPRO, BLASTED, MAPPED, ANNOTATED	NP_001241517.1	nucleoside diphosphate kinase	227	20	7.20594e-171	78.07	6	P:GO:0006165; P:GO:0006183; P:GO:0006228; P:GO:0006241; F:GO:0004550; F:GO:0005524	P:nucleoside diphosphate phosphorylation; P:GTP biosynthetic process; P:UTP biosynthetic process; P:CTP biosynthetic process; F:nucleoside diphosphate kinase activity; F:ATP binding	EC:2.7.4.6	Nucleoside-diphosphate kinase	IPR001564 (PRINTS); IPR036850 (G3DSA:3.30.70.GENE3D); IPR034907 (PFAM); PTHR11349:SF44 (PANTHER); PTHR11349 (PANTHER); IPR023005 (PROSITE_PATTERNS); IPR001564 (HAMAP); cd04413 (CDD); IPR036850 (SUPERFAMILY)	P:GO:0006165; P:GO:0006183; P:GO:0006228; P:GO:0006241; F:GO:0004550	P:nucleoside diphosphate phosphorylation; P:GTP biosynthetic process; P:UTP biosynthetic process; P:CTP biosynthetic process; F:nucleoside diphosphate kinase activity
TRUE	INTERPRO, BLASTED, MAPPED, ANNOTATED	NP_001241522.1	oxygen-evolving enhancer protein 1, chloroplastic	329	5	0	97.58	5	P:GO:0010207; P:GO:0042549; P:GO:0055114; F:GO:0010242; C:GO:0009654	P:photosystem II assembly; P:photosystem II stabilization; P:oxidation-reduction process; F:oxygen evolving activity; C:photosystem II oxygen evolving complex			G3DSA:2.40.160.30 (GENE3D); G3DSA:3.30.2050.10 (GENE3D); IPR002628 (PFAM); mobidb-lite (MOBIDB_LITE); mobidb-lite (MOBIDB_LITE); IPR002628 (PANTHER); PTHR34058:SF2 (PANTHER); IPR011250 (SUPERFAMILY)	P:GO:0010207; P:GO:0042549; F:GO:0010242; C:GO:0009654	P:photosystem II assembly; P:photosystem II stabilization; F:oxygen evolving activity; C:photosystem II oxygen evolving complex
TRUE	INTERPRO, BLASTED, MAPPED, ANNOTATED	NP_001241525.1	spermine synthase	338	20	0	84.89	2	P:GO:0006596; F:GO:0004766	P:polyamine biosynthetic process; F:spermidine synthase activity	EC:2.5.1.16	Spermidine synthase	IPR037163 (G3DSA:2.30.140.GENE3D); PF01564 (PFAM); G3DSA:3.40.50.150 (GENE3D); IPR030668 (PIRSF); IPR035246 (PFAM); IPR001045 (TIGRFAM); mobidb-lite (MOBIDB_LITE); mobidb-lite (MOBIDB_LITE); PTHR11558:SF43 (PANTHER); PTHR11558 (PANTHER); IPR030373 (PROSITE_PATTERNS); IPR030374 (PROSITE_PROFILES); IPR001045 (HAMAP); cd02440 (CDD); IPR029063 (SUPERFAMILY)	P:GO:0006595; F:GO:0003824	P:polyamine metabolic process; F:catalytic activity
TRUE	INTERPRO, BLASTED, MAPPED, ANNOTATED	NP_001241528.1	31 kDa ribonucleoprotein, chloroplastic-like	289	20	0	74.33	4	P:GO:1901259; F:GO:0003729; C:GO:0009535; C:GO:0016021	P:chloroplast rRNA processing; F:mRNA binding; C:chloroplast thylakoid membrane; C:integral component of membrane			IPR012677 (G3DSA:3.30.70.GENE3D); IPR012677 (G3DSA:3.30.70.GENE3D); IPR000504 (PFAM); PTHR15241:SF125 (PANTHER); PTHR15241:SF125 (PANTHER); PTHR15241 (PANTHER); PTHR15241 (PANTHER); IPR000504 (PROSITE_PROFILES); IPR000504 (PROSITE_PROFILES); IPR035979 (SUPERFAMILY); IPR035979 (SUPERFAMILY)	F:GO:0003676	F:nucleic acid binding
TRUE	INTERPRO, BLASTED, MAPPED, ANNOTATED	NP_001241534.1	outer envelope pore protein 16-2, chloroplastic	143	12	9.17347e-104	74.06	4	P:GO:0003333; P:GO:0045037; F:GO:0015171; C:GO:0009707	P:amino acid transmembrane transport; P:protein import into chloroplast stroma; F:amino acid transmembrane transporter activity; C:chloroplast outer membrane			PF02466 (PFAM); PTHR15371 (PANTHER); PTHR15371:SF2 (PANTHER)	no GO terms	no GO terms
TRUE	INTERPRO, BLASTED, MAPPED, ANNOTATED	NP_001241535.1	syntaxin-related protein KNOLLE	306	20	0	74.5	10	P:GO:0006886; P:GO:0006887; P:GO:0006906; P:GO:0048278; F:GO:0000149; F:GO:0005484; C:GO:0005886; C:GO:0012505; C:GO:0016021; C:GO:0031201	P:intracellular protein transport; P:exocytosis; P:vesicle fusion; P:vesicle docking; F:SNARE binding; F:SNAP receptor activity; C:plasma membrane; C:endomembrane system; C:integral component of membrane; C:SNARE complex			Coil (COILS); G3DSA:1.20.58.70 (GENE3D); IPR006011 (PFAM); IPR000727 (PFAM); G3DSA:1.20.5.110 (GENE3D); mobidb-lite (MOBIDB_LITE); PTHR19957 (PANTHER); PTHR19957:SF277 (PANTHER); IPR000727 (PROSITE_PROFILES); cd15848 (CDD); IPR006011 (CDD); IPR010989 (SUPERFAMILY)	P:GO:0016192; C:GO:0016020	P:vesicle-mediated transport; C:membrane
TRUE	INTERPRO, BLASTED, MAPPED, ANNOTATED	NP_001241536.1	vegetative storage protein	254	20	0	81.09	1	F:GO:0045735	F:nutrient reservoir activity			IPR005519 (PFAM); IPR014403 (PIRSF); IPR023214 (G3DSA:3.40.50.GENE3D); IPR011267 (TIGRFAM); PTHR31284 (PANTHER); PTHR31284:SF19 (PANTHER); cd07535 (CDD); IPR036412 (SUPERFAMILY)	F:GO:0045735	F:nutrient reservoir activity
TRUE	INTERPRO, BLASTED, MAPPED, ANNOTATED	NP_001241553.1	proliferating cell nuclear antigen	266	9	0	83.2	8	P:GO:0006272; P:GO:0006275; P:GO:0006298; P:GO:0019985; F:GO:0003677; F:GO:0030337; C:GO:0005634; C:GO:0043626	P:leading strand elongation; P:regulation of DNA replication; P:mismatch repair; P:translesion synthesis; F:DNA binding; F:DNA polymerase processivity factor activity; C:nucleus; C:PCNA complex			IPR000730 (PRINTS); G3DSA:3.10.150.20 (GENE3D); G3DSA:3.10.150.10 (GENE3D); IPR000730 (TIGRFAM); IPR022648 (PFAM); IPR022649 (PFAM); PTHR11352:SF8 (PANTHER); PTHR11352 (PANTHER); IPR022659 (PROSITE_PATTERNS); IPR022659 (PROSITE_PATTERNS); IPR000730 (HAMAP); cd00577 (CDD); SSF55979 (SUPERFAMILY); SSF55979 (SUPERFAMILY)	P:GO:0006275; F:GO:0003677; F:GO:0030337	P:regulation of DNA replication; F:DNA binding; F:DNA polymerase processivity factor activity
TRUE	INTERPRO, BLASTED, MAPPED, ANNOTATED	NP_001241559.1	uroporphyrinogen decarboxylase 1, chloroplastic isoform X2	387	10	0	78.92	2	P:GO:0006782; F:GO:0004853	P:protoporphyrinogen IX biosynthetic process; F:uroporphyrinogen decarboxylase activity	EC:4.1.1.37	Uroporphyrinogen decarboxylase	IPR000257 (PFAM); IPR006361 (TIGRFAM); IPR038071 (G3DSA:3.20.20.GENE3D); PTHR21091:SF172 (PANTHER); PTHR21091 (PANTHER); IPR000257 (PROSITE_PATTERNS); IPR000257 (PROSITE_PATTERNS); IPR006361 (HAMAP); IPR006361 (CDD); IPR038071 (SUPERFAMILY)	P:GO:0006779; F:GO:0004853	P:porphyrin-containing compound biosynthetic process; F:uroporphyrinogen decarboxylase activity
TRUE	INTERPRO, BLASTED, MAPPED, ANNOTATED	NP_001241562.1	ycf3-interacting protein 1, chloroplastic	261	6	0	94.51	4	P:GO:0048564; P:GO:0080183; C:GO:0009535; C:GO:0016021	P:photosystem I assembly; P:response to photooxidative stress; C:chloroplast thylakoid membrane; C:integral component of membrane			mobidb-lite (MOBIDB_LITE); mobidb-lite (MOBIDB_LITE); IPR040340 (PANTHER); PTHR33672:SF3 (PANTHER)	P:GO:0048564; P:GO:0080183; C:GO:0009535	P:photosystem I assembly; P:response to photooxidative stress; C:chloroplast thylakoid membrane
TRUE	INTERPRO, BLASTED, MAPPED, ANNOTATED	NP_001241567.1	aspartyl protease AED3	437	20	0	65.33	2	P:GO:0006508; F:GO:0004190	P:proteolysis; F:aspartic-type endopeptidase activity	EC:3.4.99; EC:3.4.23.1; EC:3.4.23; EC:3.4.23.32; EC:3.4.23.43; EC:3.4.23.20; EC:3.4.23.25; EC:3.4.23.36; EC:3.4.23.4; EC:3.4.23.35; EC:3.4.23.5; EC:3.4.23.34; EC:3.4.23.15	Acting on peptide bonds (peptidases); Pepsin A; Acting on peptide bonds (peptidases); Scytalidopepsin B; Prepilin peptidase; Penicillopepsin; Saccharopepsin; Signal peptidase II; Chymosin; Barrierpepsin; Cathepsin D; Cathepsin E; Renin	IPR032861 (PFAM); IPR021109 (G3DSA:2.40.70.GENE3D); IPR032799 (PFAM); IPR021109 (G3DSA:2.40.70.GENE3D); PTHR13683:SF736 (PANTHER); IPR001461 (PANTHER); IPR033121 (PROSITE_PROFILES); IPR021109 (SUPERFAMILY)	P:GO:0006508; F:GO:0004190	P:proteolysis; F:aspartic-type endopeptidase activity
TRUE	INTERPRO, BLASTED, MAPPED, ANNOTATED	NP_001241577.1	seed maturation protein PM22	320	11	0	75.93	2	P:GO:0009269; C:GO:0005829	P:response to desiccation; C:cytosol			G3DSA:2.60.40.1820 (GENE3D); G3DSA:2.60.40.1820 (GENE3D); IPR004864 (PFAM); mobidb-lite (MOBIDB_LITE); mobidb-lite (MOBIDB_LITE); mobidb-lite (MOBIDB_LITE); PTHR31459:SF16 (PANTHER); PTHR31459 (PANTHER); SSF117070 (SUPERFAMILY); SSF117070 (SUPERFAMILY)	no GO terms	no GO terms
TRUE	INTERPRO, BLASTED, MAPPED, ANNOTATED	NP_001241582.1	sec-independent protein translocase protein TATA, chloroplastic	238	10	1.16089e-177	79.91	2	P:GO:0043953; C:GO:0016021	P:protein transport by the Tat complex; C:integral component of membrane			IPR006312 (TIGRFAM); IPR003369 (PFAM); mobidb-lite (MOBIDB_LITE); mobidb-lite (MOBIDB_LITE); mobidb-lite (MOBIDB_LITE); PTHR33162:SF3 (PANTHER); PTHR33162 (PANTHER)	P:GO:0015031; P:GO:0043953; C:GO:0016021	P:protein transport; P:protein transport by the Tat complex; C:integral component of membrane
TRUE	INTERPRO, BLASTED, MAPPED, ANNOTATED	NP_001241589.1	anthranilate synthase beta subunit 2, chloroplastic	438	20	0	76.25	5	P:GO:0006207; P:GO:0006526; P:GO:0006541; F:GO:0004088; C:GO:0005951	P:'de novo' pyrimidine nucleobase biosynthetic process; P:arginine biosynthetic process; P:glutamine metabolic process; F:carbamoyl-phosphate synthase (glutamine-hydrolyzing) activity; C:carbamoyl-phosphate synthase complex	EC:6.3.5.5	Carbamoyl-phosphate synthase (glutamine-hydrolyzing)	PR00097 (PRINTS); PR00096 (PRINTS); PR00099 (PRINTS); IPR036480 (G3DSA:3.50.30.GENE3D); IPR029062 (G3DSA:3.40.50.GENE3D); IPR006274 (TIGRFAM); IPR002474 (PFAM); IPR017926 (PFAM); PTHR11405:SF4 (PANTHER); PTHR11405 (PANTHER); IPR017926 (PROSITE_PROFILES); IPR006274 (HAMAP); IPR035686 (CDD); IPR029062 (SUPERFAMILY); IPR036480 (SUPERFAMILY)	P:GO:0006207; P:GO:0006541; F:GO:0004088	P:'de novo' pyrimidine nucleobase biosynthetic process; P:glutamine metabolic process; F:carbamoyl-phosphate synthase (glutamine-hydrolyzing) activity
TRUE	INTERPRO, BLASTED, MAPPED, ANNOTATED	NP_001241596.1	putative ubiquitin-conjugating enzyme E2 isoform X1	146	20	2.49809e-109	92.23	5	P:GO:0006301; P:GO:0070534; F:GO:0061631; C:GO:0005634; C:GO:0016021	P:postreplication repair; P:protein K63-linked ubiquitination; F:ubiquitin conjugating enzyme activity; C:nucleus; C:integral component of membrane	EC:2.3.2.23	E2 ubiquitin-conjugating enzyme	IPR016135 (G3DSA:3.10.110.GENE3D); IPR000608 (PFAM); PTHR24068:SF127 (PANTHER); PTHR24068 (PANTHER); IPR000608 (PROSITE_PROFILES); IPR016135 (SUPERFAMILY)	no GO terms	no GO terms
TRUE	INTERPRO, BLASTED, MAPPED, ANNOTATED	NP_001241601.1	probable NAD(P)H dehydrogenase (quinone) FQR1-like 1 isoform X2	207	20	1.8452e-150	94.37	3	P:GO:0055114; F:GO:0003955; F:GO:0010181	P:oxidation-reduction process; F:NAD(P)H dehydrogenase (quinone) activity; F:FMN binding	EC:1.6.5.2	NAD(P)H dehydrogenase (quinone)	IPR010089 (TIGRFAM); IPR005025 (PFAM); IPR029039 (G3DSA:3.40.50.GENE3D); PTHR30546:SF29 (PANTHER); PTHR30546 (PANTHER); IPR008254 (PROSITE_PROFILES); IPR029039 (SUPERFAMILY)	F:GO:0003955; F:GO:0010181; F:GO:0016491	F:NAD(P)H dehydrogenase (quinone) activity; F:FMN binding; F:oxidoreductase activity
TRUE	INTERPRO, BLASTED, MAPPED, ANNOTATED	NP_001241610.1	homoserine kinase	360	3	0	86.82	4	P:GO:0006566; P:GO:0016310; F:GO:0004413; F:GO:0005524	P:threonine metabolic process; P:phosphorylation; F:homoserine kinase activity; F:ATP binding	EC:2.7.1.39	Homoserine kinase	PR00958 (PRINTS); IPR036554 (G3DSA:3.30.70.GENE3D); IPR000870 (TIGRFAM); IPR006204 (PFAM); IPR014721 (G3DSA:3.30.230.GENE3D); IPR013750 (PFAM); IPR000870 (PIRSF); PTHR20861 (PANTHER); PTHR20861:SF1 (PANTHER); IPR006203 (PROSITE_PATTERNS); IPR000870 (HAMAP); IPR036554 (SUPERFAMILY); IPR020568 (SUPERFAMILY)	P:GO:0006566; F:GO:0004413; F:GO:0005524	P:threonine metabolic process; F:homoserine kinase activity; F:ATP binding
TRUE	INTERPRO, BLASTED, MAPPED, ANNOTATED	NP_001241611.1	triosephosphate isomerase	304	12	0	83.14	7	P:GO:0006094; P:GO:0006096; P:GO:0019563; P:GO:0046166; F:GO:0004807; F:GO:0016746; C:GO:0005829	P:gluconeogenesis; P:glycolytic process; P:glycerol catabolic process; P:glyceraldehyde-3-phosphate biosynthetic process; F:triose-phosphate isomerase activity; F:transferase activity, transferring acyl groups; C:cytosol	EC:5.3.1.1	Triose-phosphate isomerase	IPR000652 (TIGRFAM); IPR013785 (G3DSA:3.20.20.GENE3D); IPR000652 (PFAM); PTHR21139:SF20 (PANTHER); IPR000652 (PANTHER); IPR020861 (PROSITE_PATTERNS); IPR000652 (PROSITE_PROFILES); IPR022896 (HAMAP); IPR000652 (CDD); IPR035990 (SUPERFAMILY)	P:GO:0006096; F:GO:0003824; F:GO:0004807	P:glycolytic process; F:catalytic activity; F:triose-phosphate isomerase activity
TRUE	INTERPRO, BLASTED, MAPPED, ANNOTATED	NP_001241618.1	early nodulin-like protein 2	284	20	0	70.27	3	P:GO:0022900; F:GO:0009055; C:GO:0046658	P:electron transport chain; F:electron transfer activity; C:anchored component of plasma membrane			PR01217 (PRINTS); IPR008972 (G3DSA:2.60.40.GENE3D); IPR003245 (PFAM); mobidb-lite (MOBIDB_LITE); mobidb-lite (MOBIDB_LITE); mobidb-lite (MOBIDB_LITE); mobidb-lite (MOBIDB_LITE); PTHR33021:SF177 (PANTHER); IPR039391 (PANTHER); IPR003245 (PROSITE_PROFILES); IPR041846 (CDD); IPR008972 (SUPERFAMILY)	F:GO:0009055	F:electron transfer activity
TRUE	INTERPRO, BLASTED, MAPPED, ANNOTATED	NP_001241619.1	60S ribosomal protein L27	135	6	2.60176e-95	93.75	3	P:GO:0006412; F:GO:0003735; C:GO:0005840	P:translation; F:structural constituent of ribosome; C:ribosome			Coil (COILS); IPR038655 (G3DSA:2.30.30.GENE3D); IPR001141 (PFAM); PTHR10497:SF10 (PANTHER); IPR001141 (PANTHER); IPR018262 (PROSITE_PATTERNS); IPR041991 (CDD); IPR008991 (SUPERFAMILY)	P:GO:0006412; F:GO:0003735; C:GO:0005840	P:translation; F:structural constituent of ribosome; C:ribosome
TRUE	INTERPRO, BLASTED, MAPPED, ANNOTATED	NP_001241624.1	uncharacterized protein LOC100777981	141	2	5.05538e-102	99.65	4	F:GO:0043495; C:GO:0005749; C:GO:0005774; C:GO:0009536	F:protein-membrane adaptor activity; C:mitochondrial respiratory chain complex II, succinate dehydrogenase complex (ubiquinone); C:vacuolar membrane; C:plastid			IPR034574 (PANTHER)	C:GO:0005749	C:mitochondrial respiratory chain complex II, succinate dehydrogenase complex (ubiquinone)
TRUE	INTERPRO, BLASTED	NP_001241631.1	pathogen-related protein	238	9	8.43082e-179	87.81						G3DSA:3.10.450.50 (GENE3D); PTHR31723 (PANTHER); PTHR31723:SF3 (PANTHER); IPR032710 (SUPERFAMILY)	no GO terms	no GO terms
TRUE	INTERPRO, BLASTED, MAPPED, ANNOTATED	NP_001241632.1	malate dehydrogenase	409	20	0	81.45	7	P:GO:0006097; P:GO:0006099; P:GO:0006108; F:GO:0030060; C:GO:0005739; C:GO:0009507; C:GO:0009514	P:glyoxylate cycle; P:tricarboxylic acid cycle; P:malate metabolic process; F:L-malate dehydrogenase activity; C:mitochondrion; C:chloroplast; C:glyoxysome	EC:1.1.1.37	Malate dehydrogenase	IPR015955 (G3DSA:3.90.110.GENE3D); IPR010097 (TIGRFAM); G3DSA:3.40.50.720 (GENE3D); IPR022383 (PFAM); IPR001236 (PFAM); PTHR11540 (PANTHER); PTHR11540:SF56 (PANTHER); IPR001252 (PROSITE_PATTERNS); cd01337 (CDD); IPR015955 (SUPERFAMILY); IPR036291 (SUPERFAMILY)	P:GO:0005975; P:GO:0006099; P:GO:0006108; P:GO:0055114; F:GO:0003824; F:GO:0016491; F:GO:0016615; F:GO:0016616; F:GO:0030060	P:carbohydrate metabolic process; P:tricarboxylic acid cycle; P:malate metabolic process; P:oxidation-reduction process; F:catalytic activity; F:oxidoreductase activity; F:malate dehydrogenase activity; F:oxidoreductase activity, acting on the CH-OH group of donors, NAD or NADP as acceptor; F:L-malate dehydrogenase activity
TRUE	INTERPRO, BLASTED, MAPPED, ANNOTATED	NP_001241639.1	ubiquitin-conjugating enzyme E2-17 kDa	153	20	1.107e-111	81.19	12	P:GO:0006301; P:GO:0006511; P:GO:0010039; P:GO:0010053; P:GO:0046686; P:GO:0070534; F:GO:0005524; F:GO:0061631; C:GO:0005634; C:GO:0005829; C:GO:0005886; C:GO:0031372	P:postreplication repair; P:ubiquitin-dependent protein catabolic process; P:response to iron ion; P:root epidermal cell differentiation; P:response to cadmium ion; P:protein K63-linked ubiquitination; F:ATP binding; F:ubiquitin conjugating enzyme activity; C:nucleus; C:cytosol; C:plasma membrane; C:UBC13-MMS2 complex	EC:2.3.2.23	E2 ubiquitin-conjugating enzyme	IPR000608 (PFAM); IPR016135 (G3DSA:3.10.110.GENE3D); PTHR24068 (PANTHER); PTHR24068:SF207 (PANTHER); IPR023313 (PROSITE_PATTERNS); IPR000608 (PROSITE_PROFILES); IPR000608 (CDD); IPR016135 (SUPERFAMILY)	no GO terms	no GO terms
TRUE	INTERPRO, BLASTED, MAPPED, ANNOTATED	NP_001241894.1	peroxidase 3	321	20	0	71.17	9	P:GO:0006979; P:GO:0042744; P:GO:0055114; P:GO:0098869; F:GO:0004601; F:GO:0020037; F:GO:0046872; C:GO:0005576; C:GO:0009506	P:response to oxidative stress; P:hydrogen peroxide catabolic process; P:oxidation-reduction process; P:cellular oxidant detoxification; F:peroxidase activity; F:heme binding; F:metal ion binding; C:extracellular region; C:plasmodesma	EC:1.11.1.7	Peroxidase	IPR000823 (PRINTS); IPR002016 (PRINTS); G3DSA:1.10.420.10 (GENE3D); IPR002016 (PFAM); G3DSA:1.10.520.10 (GENE3D); PTHR31235 (PANTHER); PTHR31235:SF263 (PANTHER); IPR019793 (PROSITE_PATTERNS); IPR019794 (PROSITE_PATTERNS); IPR002016 (PROSITE_PROFILES); IPR033905 (CDD); IPR010255 (SUPERFAMILY)	P:GO:0006979; P:GO:0042744; P:GO:0055114; F:GO:0004601; F:GO:0020037	P:response to oxidative stress; P:hydrogen peroxide catabolic process; P:oxidation-reduction process; F:peroxidase activity; F:heme binding
TRUE	INTERPRO, BLASTED, MAPPED, ANNOTATED	NP_001241944.1	ferritin	248	20	0	89.79	7	P:GO:0006826; P:GO:0006880; P:GO:0055114; F:GO:0004322; F:GO:0008198; F:GO:0008199; C:GO:0009507	P:iron ion transport; P:intracellular sequestering of iron ion; P:oxidation-reduction process; F:ferroxidase activity; F:ferrous iron binding; F:ferric iron binding; C:chloroplast	EC:1.16.3.1; EC:1.16.3	Ferroxidase; Oxidizing metal ions	Coil (COILS); IPR012347 (G3DSA:1.20.1260.GENE3D); IPR008331 (PFAM); PTHR11431:SF92 (PANTHER); IPR001519 (PANTHER); IPR014034 (PROSITE_PATTERNS); IPR009040 (PROSITE_PROFILES); cd01056 (CDD); IPR009078 (SUPERFAMILY)	P:GO:0006826; P:GO:0006879; F:GO:0008199	P:iron ion transport; P:cellular iron ion homeostasis; F:ferric iron binding
TRUE	INTERPRO, BLASTED, MAPPED, ANNOTATED	NP_001241963.1	dihydroflavonol-4-reductase DFR1	350	17	0	62	1	F:GO:0003824	F:catalytic activity			G3DSA:3.40.50.720 (GENE3D); IPR013549 (PFAM); IPR001509 (PFAM); IPR010099 (TIGRFAM); PTHR11092:SF1 (PANTHER); PTHR11092 (PANTHER); cd05242 (CDD); IPR036291 (SUPERFAMILY)	F:GO:0003824	F:catalytic activity
TRUE	INTERPRO, BLASTED, MAPPED, ANNOTATED	NP_001241983.1	2-methylene-furan-3-one reductase	319	20	0	75.34	3	P:GO:0055114; F:GO:0008270; F:GO:0016491	P:oxidation-reduction process; F:zinc ion binding; F:oxidoreductase activity			G3DSA:3.90.180.10 (GENE3D); IPR013154 (PFAM); PF13602 (PFAM); G3DSA:3.40.50.720 (GENE3D); PTHR44573 (PANTHER); PTHR44573:SF3 (PANTHER); IPR002364 (PROSITE_PATTERNS); cd05289 (CDD); IPR036291 (SUPERFAMILY); IPR011032 (SUPERFAMILY)	P:GO:0055114; F:GO:0008270; F:GO:0016491	P:oxidation-reduction process; F:zinc ion binding; F:oxidoreductase activity
TRUE	INTERPRO, BLASTED, MAPPED, ANNOTATED	NP_001242031.1	annexin-like protein RJ4 isoform X1	313	20	0	85.29	3	F:GO:0005509; F:GO:0005544; C:GO:0005737	F:calcium ion binding; F:calcium-dependent phospholipid binding; C:cytoplasm			IPR001464 (PRINTS); IPR009118 (PRINTS); IPR018502 (PFAM); IPR037104 (G3DSA:1.10.220.GENE3D); IPR037104 (G3DSA:1.10.220.GENE3D); IPR037104 (G3DSA:1.10.220.GENE3D); IPR037104 (G3DSA:1.10.220.GENE3D); PTHR10502 (PANTHER); PTHR10502:SF197 (PANTHER); IPR018252 (PROSITE_PATTERNS); IPR018502 (PROSITE_PROFILES); IPR018502 (PROSITE_PROFILES); IPR018502 (PROSITE_PROFILES); IPR018502 (PROSITE_PROFILES); IPR…	F:GO:0005509; F:GO:0005544	F:calcium ion binding; F:calcium-dependent phospholipid binding
TRUE	INTERPRO, BLASTED, MAPPED, ANNOTATED	NP_001242061.1	V-type proton ATPase subunit B 2	623	20	0	58.94	7	P:GO:0046034; P:GO:1902600; F:GO:0005524; F:GO:0046961; C:GO:0005774; C:GO:0005886; C:GO:0033180	P:ATP metabolic process; P:proton transmembrane transport; F:ATP binding; F:proton-transporting ATPase activity, rotational mechanism; C:vacuolar membrane; C:plasma membrane; C:proton-transporting V-type ATPase, V1 domain	EC:7.1.3.1; EC:7.1.2.2	H(+)-exporting diphosphatase; H(+)-transporting two-sector ATPase	Coil (COILS); IPR023366 (G3DSA:2.40.30.GENE3D); IPR000194 (PFAM); IPR024034 (G3DSA:1.10.1140.GENE3D); IPR005725 (TIGRFAM); IPR004100 (PFAM); G3DSA:3.40.50.300 (GENE3D); IPR031686 (PFAM); G3DSA:2.40.50.100 (GENE3D); IPR022878 (PANTHER); IPR020003 (PROSITE_PATTERNS); IPR022878 (HAMAP); cd18111 (CDD); cd01134 (CDD); cd18119 (CDD); IPR036121 (SUPERFAMILY); SSF47917 (SUPERFAMILY); IPR027417 (SUPERFAMI…	P:GO:0046034; P:GO:1902600; F:GO:0005524; F:GO:0046961; C:GO:0033180	P:ATP metabolic process; P:proton transmembrane transport; F:ATP binding; F:proton-transporting ATPase activity, rotational mechanism; C:proton-transporting V-type ATPase, V1 domain
TRUE	INTERPRO, BLASTED, MAPPED, ANNOTATED	NP_001242074.1	enoyl-[acyl-carrier-protein] reductase [NADH], chloroplastic	461	20	0	64.97	3	P:GO:0006633; P:GO:0055114; F:GO:0004318	P:fatty acid biosynthetic process; P:oxidation-reduction process; F:enoyl-[acyl-carrier-protein] reductase (NADH) activity	EC:2.3.1.85; EC:1.3.1.9	Fatty-acid synthase system; Enoyl-[acyl-carrier-protein] reductase (NADH)	IPR002347 (PRINTS); G3DSA:3.40.50.720 (GENE3D); G3DSA:1.10.8.400 (GENE3D); PF13561 (PFAM); PTHR43159 (PANTHER); PTHR43159:SF1 (PANTHER); IPR014358 (CDD); IPR036291 (SUPERFAMILY)	P:GO:0006633; P:GO:0055114; F:GO:0004318	P:fatty acid biosynthetic process; P:oxidation-reduction process; F:enoyl-[acyl-carrier-protein] reductase (NADH) activity
TRUE	INTERPRO, BLASTED, MAPPED, ANNOTATED	NP_001242083.1	60S ribosomal protein L23a	153	12	3.74311e-106	94.11	4	P:GO:0000027; P:GO:0006412; F:GO:0003735; C:GO:0005840	P:ribosomal large subunit assembly; P:translation; F:structural constituent of ribosome; C:ribosome			IPR012677 (G3DSA:3.30.70.GENE3D); IPR013025 (PFAM); IPR005633 (PFAM); IPR019985 (TIGRFAM); mobidb-lite (MOBIDB_LITE); mobidb-lite (MOBIDB_LITE); mobidb-lite (MOBIDB_LITE); PTHR11620:SF58 (PANTHER); PTHR11620 (PANTHER); IPR001014 (PROSITE_PATTERNS); IPR013025 (HAMAP); IPR012678 (SUPERFAMILY)	P:GO:0006412; F:GO:0003735; C:GO:0005840	P:translation; F:structural constituent of ribosome; C:ribosome
TRUE	INTERPRO, BLASTED	NP_001242119.1	plastid-lipid-associated protein, chloroplastic	310	10	0	87.48						IPR006843 (PFAM); PTHR31906:SF16 (PANTHER); IPR039633 (PANTHER)	no GO terms	no GO terms
TRUE	INTERPRO, BLASTED, MAPPED, ANNOTATED	NP_001242176.1	uncharacterized protein LOC100790345	257	8	0	98.12	1	F:GO:0016787	F:hydrolase activity			IPR041492 (PFAM); IPR023214 (G3DSA:3.40.50.GENE3D); IPR006439 (TIGRFAM); PTHR43611:SF3 (PANTHER); PTHR43611 (PANTHER); IPR036412 (SUPERFAMILY)	F:GO:0016787	F:hydrolase activity
TRUE	INTERPRO, BLASTED	NP_001242211.1	GLABRA2 expression modulator	283	20	0	75.14						IPR011993 (G3DSA:2.30.29.GENE3D); IPR004182 (PFAM); mobidb-lite (MOBIDB_LITE); mobidb-lite (MOBIDB_LITE); mobidb-lite (MOBIDB_LITE); mobidb-lite (MOBIDB_LITE); IPR037848 (PANTHER); PTHR31969:SF4 (PANTHER); cd13222 (CDD)	no GO terms	no GO terms
TRUE	INTERPRO, BLASTED, MAPPED, ANNOTATED	NP_001242215.1	vegetative storage protein	255	20	0	78.89	2	P:GO:0016311; F:GO:0003993	P:dephosphorylation; F:acid phosphatase activity	EC:3.1.3.2	Acid phosphatase	IPR014403 (PIRSF); IPR005519 (PFAM); IPR023214 (G3DSA:3.40.50.GENE3D); IPR010028 (TIGRFAM); PTHR31284:SF19 (PANTHER); PTHR31284 (PANTHER); cd07535 (CDD); IPR036412 (SUPERFAMILY)	F:GO:0003993	F:acid phosphatase activity
TRUE	INTERPRO, BLASTED, MAPPED, ANNOTATED	NP_001242236.1	3-isopropylmalate dehydrogenase 2, chloroplastic	405	19	0	70.18	5	P:GO:0009098; P:GO:0055114; F:GO:0000287; F:GO:0003862; F:GO:0051287	P:leucine biosynthetic process; P:oxidation-reduction process; F:magnesium ion binding; F:3-isopropylmalate dehydrogenase activity; F:NAD binding	EC:1.1.1.85	3-isopropylmalate dehydrogenase	G3DSA:3.40.718.10 (GENE3D); IPR024084 (PFAM); IPR004429 (TIGRFAM); PTHR42979:SF6 (PANTHER); IPR004429 (PANTHER); IPR019818 (PROSITE_PATTERNS); IPR004429 (HAMAP); SSF53659 (SUPERFAMILY)	P:GO:0009098; P:GO:0055114; F:GO:0000287; F:GO:0003862; F:GO:0016616; F:GO:0051287	P:leucine biosynthetic process; P:oxidation-reduction process; F:magnesium ion binding; F:3-isopropylmalate dehydrogenase activity; F:oxidoreductase activity, acting on the CH-OH group of donors, NAD or NADP as acceptor; F:NAD binding
TRUE	INTERPRO, BLASTED, MAPPED, ANNOTATED	NP_001242255.1	peptide methionine sulfoxide reductase B5	202	10	4.90812e-149	91.21	5	P:GO:0006979; P:GO:0030091; P:GO:0055114; F:GO:0033743; F:GO:0046872	P:response to oxidative stress; P:protein repair; P:oxidation-reduction process; F:peptide-methionine (R)-S-oxide reductase activity; F:metal ion binding	EC:1.8.4.12	Peptide-methionine (R)-S-oxide reductase	G3DSA:2.170.150.20 (GENE3D); IPR002579 (PFAM); IPR002579 (TIGRFAM); IPR028427 (PANTHER); PTHR46081:SF5 (PANTHER); IPR002579 (PROSITE_PROFILES); IPR011057 (SUPERFAMILY)	P:GO:0006979; P:GO:0030091; P:GO:0055114; F:GO:0016671; F:GO:0033743	P:response to oxidative stress; P:protein repair; P:oxidation-reduction process; F:oxidoreductase activity, acting on a sulfur group of donors, disulfide as acceptor; F:peptide-methionine (R)-S-oxide reductase activity
TRUE	INTERPRO, BLASTED, MAPPED, ANNOTATED	NP_001242308.1	60S ribosomal protein L32-1	133	8	2.20901e-96	98.54	4	P:GO:0006412; F:GO:0003735; C:GO:0005840; C:GO:0016021	P:translation; F:structural constituent of ribosome; C:ribosome; C:integral component of membrane			IPR001515 (PFAM); IPR001515 (PANTHER); PTHR23413:SF9 (PANTHER); IPR001515 (CDD); IPR036351 (SUPERFAMILY)	P:GO:0006412; F:GO:0003735; C:GO:0005840	P:translation; F:structural constituent of ribosome; C:ribosome
TRUE	INTERPRO, BLASTED, MAPPED, ANNOTATED	NP_001242355.1	putative branched-chain-amino-acid aminotransferase 7	412	20	0	81.34	6	P:GO:0009082; F:GO:0052654; F:GO:0052655; F:GO:0052656; C:GO:0005829; C:GO:0016021	P:branched-chain amino acid biosynthetic process; F:L-leucine transaminase activity; F:L-valine transaminase activity; F:L-isoleucine transaminase activity; C:cytosol; C:integral component of membrane	EC:2.6.1.42	Branched-chain-amino-acid transaminase	IPR005786 (PIRSF); IPR043132 (G3DSA:3.20.10.GENE3D); IPR001544 (PFAM); IPR005786 (TIGRFAM); IPR043131 (G3DSA:3.30.470.GENE3D); PTHR42825 (PANTHER); PTHR42825:SF16 (PANTHER); IPR018300 (PROSITE_PATTERNS); IPR033939 (CDD); IPR036038 (SUPERFAMILY)	P:GO:0009081; F:GO:0003824; F:GO:0004084	P:branched-chain amino acid metabolic process; F:catalytic activity; F:branched-chain-amino-acid transaminase activity
TRUE	INTERPRO, BLASTED, MAPPED, ANNOTATED	NP_001242356.1	31 kDa ribonucleoprotein, chloroplastic-like	300	20	0	70.1	3	P:GO:1901259; F:GO:0003729; C:GO:0009535	P:chloroplast rRNA processing; F:mRNA binding; C:chloroplast thylakoid membrane			IPR000504 (PFAM); IPR012677 (G3DSA:3.30.70.GENE3D); IPR012677 (G3DSA:3.30.70.GENE3D); mobidb-lite (MOBIDB_LITE); mobidb-lite (MOBIDB_LITE); PTHR15241 (PANTHER); PTHR15241:SF213 (PANTHER); IPR000504 (PROSITE_PROFILES); IPR000504 (PROSITE_PROFILES); cd12399 (CDD); cd12399 (CDD); IPR035979 (SUPERFAMILY); IPR035979 (SUPERFAMILY)	F:GO:0003676	F:nucleic acid binding
TRUE	INTERPRO, BLASTED, MAPPED, ANNOTATED	NP_001242422.1	26S proteasome non-ATPase regulatory subunit 4 homolog	405	14	0	95.82	6	P:GO:0043161; P:GO:0043248; F:GO:0031593; C:GO:0005634; C:GO:0005829; C:GO:0008540	P:proteasome-mediated ubiquitin-dependent protein catabolic process; P:proteasome assembly; F:polyubiquitin modification-dependent protein binding; C:nucleus; C:cytosol; C:proteasome regulatory particle, base subcomplex			Coil (COILS); IPR036465 (G3DSA:3.40.50.GENE3D); IPR003903 (PFAM); IPR002035 (PFAM); mobidb-lite (MOBIDB_LITE); mobidb-lite (MOBIDB_LITE); mobidb-lite (MOBIDB_LITE); mobidb-lite (MOBIDB_LITE); mobidb-lite (MOBIDB_LITE); PTHR10223:SF9 (PANTHER); PTHR10223 (PANTHER); IPR002035 (PROSITE_PROFILES); IPR003903 (PROSITE_PROFILES); cd01452 (CDD); IPR036465 (SUPERFAMILY)	no GO terms	no GO terms
TRUE	INTERPRO, BLASTED, MAPPED, ANNOTATED	NP_001242425.1	NADH--cytochrome b5 reductase 1	323	20	0	63.67	7	P:GO:0044237; P:GO:0055114; F:GO:0004128; F:GO:0043167; F:GO:0097159; F:GO:1901363; C:GO:0110165	P:cellular metabolic process; P:oxidation-reduction process; F:cytochrome-b5 reductase activity, acting on NAD(P)H; F:ion binding; F:organic cyclic compound binding; F:heterocyclic compound binding; C:cellular anatomical entity	EC:1.6.2.2	Cytochrome-b5 reductase	IPR001834 (PRINTS); IPR001709 (PRINTS); IPR001433 (PFAM); IPR008333 (PFAM); IPR039261 (G3DSA:3.40.50.GENE3D); G3DSA:2.40.30.10 (GENE3D); PTHR19370:SF171 (PANTHER); PTHR19370 (PANTHER); IPR017927 (PROSITE_PROFILES); cd06183 (CDD); IPR017938 (SUPERFAMILY); IPR039261 (SUPERFAMILY)	P:GO:0055114; F:GO:0016491	P:oxidation-reduction process; F:oxidoreductase activity
TRUE	INTERPRO, BLASTED, MAPPED, ANNOTATED	NP_001242433.1	pyruvate dehydrogenase E1 component subunit beta, mitochondrial isoform X1	360	20	0	73.03	4	P:GO:0006086; P:GO:0055114; F:GO:0004739; C:GO:0005967	P:acetyl-CoA biosynthetic process from pyruvate; P:oxidation-reduction process; F:pyruvate dehydrogenase (acetyl-transferring) activity; C:mitochondrial pyruvate dehydrogenase complex	EC:1.2.4.1	Pyruvate dehydrogenase (acetyl-transferring)	G3DSA:3.40.50.970 (GENE3D); IPR033248 (PFAM); IPR009014 (G3DSA:3.40.50.GENE3D); IPR005475 (PFAM); IPR027110 (PANTHER); PTHR11624:SF99 (PANTHER); cd07036 (CDD); IPR009014 (SUPERFAMILY); IPR029061 (SUPERFAMILY)	P:GO:0006086; F:GO:0003824; F:GO:0004739	P:acetyl-CoA biosynthetic process from pyruvate; F:catalytic activity; F:pyruvate dehydrogenase (acetyl-transferring) activity
TRUE	INTERPRO, BLASTED, MAPPED, ANNOTATED	NP_001242448.1	peptide methionine sulfoxide reductase A5	265	18	0	90.32	5	P:GO:0034599; P:GO:0055114; F:GO:0008113; F:GO:0036456; C:GO:0005737	P:cellular response to oxidative stress; P:oxidation-reduction process; F:peptide-methionine (S)-S-oxide reductase activity; F:L-methionine-(S)-S-oxide reductase activity; C:cytoplasm	EC:1.8.4.13; EC:1.8.4.11	L-methionine (S)-S-oxide reductase; Peptide-methionine (S)-S-oxide reductase	IPR002569 (PFAM); IPR002569 (TIGRFAM); IPR036509 (G3DSA:3.30.1060.GENE3D); PTHR42799 (PANTHER); PTHR42799:SF17 (PANTHER); IPR002569 (HAMAP); IPR036509 (SUPERFAMILY)	P:GO:0055114; F:GO:0008113	P:oxidation-reduction process; F:peptide-methionine (S)-S-oxide reductase activity
TRUE	INTERPRO, BLASTED, MAPPED, ANNOTATED	NP_001242450.1	fructose-1,6-bisphosphatase, cytosolic isoform X1	338	20	0	92.69	8	P:GO:0005986; P:GO:0006000; P:GO:0006002; P:GO:0006094; P:GO:0016311; P:GO:0030388; F:GO:0042132; C:GO:0005829	P:sucrose biosynthetic process; P:fructose metabolic process; P:fructose 6-phosphate metabolic process; P:gluconeogenesis; P:dephosphorylation; P:fructose 1,6-bisphosphate metabolic process; F:fructose 1,6-bisphosphate 1-phosphatase activity; C:cytosol	EC:3.1.3.23; EC:3.1.3.11	Sugar-phosphatase; Fructose-bisphosphatase	IPR028343 (PRINTS); IPR028343 (PIRSF); IPR044015 (PFAM); G3DSA:3.40.190.80 (GENE3D); IPR033391 (PFAM); G3DSA:3.30.540.10 (GENE3D); IPR000146 (PIRSF); PTHR11556:SF31 (PANTHER); IPR000146 (PANTHER); IPR020548 (PROSITE_PATTERNS); IPR000146 (HAMAP); IPR000146 (CDD); SSF56655 (SUPERFAMILY)	P:GO:0005975; F:GO:0016791; F:GO:0042132; F:GO:0042578	P:carbohydrate metabolic process; F:phosphatase activity; F:fructose 1,6-bisphosphate 1-phosphatase activity; F:phosphoric ester hydrolase activity
TRUE	INTERPRO, BLASTED, MAPPED, ANNOTATED	NP_001242516.1	ATP-dependent Clp protease proteolytic subunit 2, mitochondrial	304	20	0	78.12	5	P:GO:0006515; F:GO:0004176; F:GO:0004252; F:GO:0051117; C:GO:0009368	P:protein quality control for misfolded or incompletely synthesized proteins; F:ATP-dependent peptidase activity; F:serine-type endopeptidase activity; F:ATPase binding; C:endopeptidase Clp complex	EC:3.6.1.3; EC:3.4.21.73; EC:3.4.24.7; EC:3.4.21.71; EC:3.4.24.3; EC:3.4.21.34; EC:3.4.21.78; EC:3.4.21.75; EC:3.4.21.26; EC:3.4.21.27; EC:3.4.21.68; EC:3.4.21.69; EC:3.4.24.34; EC:3.4.21.41; EC:3.4.21.83; EC:3.4.21.88; EC:3.4.21.45; EC:3.4.21.89; EC:3.4.21.42; EC:3.4.19.1; EC:3.4.21.43; EC:3.4.21.87; EC:3.4.21.38; EC:3.4.21.35; EC:3.4.21.79; EC:3.4.21.36; EC:3.4.21.102; EC:3.4.21.39; EC:3.4.21; …	Adenosinetriphosphatase; U-plasminogen activator; Interstitial collagenase; Pancreatic elastase II; Microbial collagenase; Plasma kallikrein; Granzyme A; Furin; Prolyl oligopeptidase; Coagulation factor XIa; T-plasminogen activator; Protein C (activated); Neutrophil collagenase; Complement subcomponent C1r; Oligopeptidase B; Repressor LexA; Complement factor I; Signal peptidase I; Complement subc…	IPR001907 (PRINTS); G3DSA:3.90.226.10 (GENE3D); IPR023562 (PFAM); PTHR10381:SF52 (PANTHER); IPR023562 (PANTHER); IPR033135 (PROSITE_PATTERNS); IPR018215 (PROSITE_PATTERNS); IPR001907 (HAMAP); IPR001907 (CDD); IPR029045 (SUPERFAMILY)	P:GO:0006508; F:GO:0004176; F:GO:0004252	P:proteolysis; F:ATP-dependent peptidase activity; F:serine-type endopeptidase activity
TRUE	INTERPRO, BLASTED, MAPPED, ANNOTATED	NP_001242520.1	probable GTP-binding protein OBGC2	394	20	0	54.85	6	F:GO:0005524; F:GO:0005525; F:GO:0016887; F:GO:0043022; F:GO:0043023; C:GO:0005737	F:ATP binding; F:GTP binding; F:ATPase activity; F:ribosome binding; F:ribosomal large subunit binding; C:cytoplasm	EC:3.6.1.3; EC:3.6.1.15	Adenosinetriphosphatase; Nucleoside-triphosphate phosphatase	Coil (COILS); IPR006073 (PRINTS); IPR006073 (PFAM); G3DSA:3.40.50.300 (GENE3D); IPR013029 (PFAM); IPR004396 (TIGRFAM); IPR004396 (PIRSF); IPR012675 (G3DSA:3.10.20.GENE3D); IPR023192 (G3DSA:1.10.150.GENE3D); PTHR23305:SF11 (PANTHER); PTHR23305 (PANTHER); IPR031167 (PROSITE_PROFILES); IPR004396 (HAMAP); IPR004095 (PROSITE_PROFILES); IPR013029 (CDD); IPR041706 (CDD); IPR027417 (SUPERFAMILY); IPR0126…	F:GO:0005525	F:GTP binding
TRUE	INTERPRO, BLASTED, MAPPED, ANNOTATED	NP_001242531.1	26S proteasome regulatory subunit 10B homolog A	478	17	0	75.21	6	P:GO:0043085; F:GO:0005524; F:GO:0016887; F:GO:0046863; C:GO:0009570; C:GO:0009579	P:positive regulation of catalytic activity; F:ATP binding; F:ATPase activity; F:ribulose-1,5-bisphosphate carboxylase/oxygenase activator activity; C:chloroplast stroma; C:thylakoid			G3DSA:1.10.8.1070 (GENE3D); G3DSA:3.40.50.300 (GENE3D); IPR003959 (PFAM); mobidb-lite (MOBIDB_LITE); PTHR32429 (PANTHER); PTHR32429:SF15 (PANTHER); IPR027417 (SUPERFAMILY)	F:GO:0005524; F:GO:0016887	F:ATP binding; F:ATPase activity
TRUE	INTERPRO, BLASTED, MAPPED, ANNOTATED	NP_001242544.1	cinnamoyl-CoA reductase 1	325	20	0	84.01	4	P:GO:0006694; P:GO:0055114; F:GO:0003854; C:GO:0016021	P:steroid biosynthetic process; P:oxidation-reduction process; F:3-beta-hydroxy-delta5-steroid dehydrogenase activity; C:integral component of membrane	EC:1.1.1.145	3-beta-hydroxy-Delta(5)-steroid dehydrogenase	G3DSA:3.40.50.720 (GENE3D); IPR001509 (PFAM); PTHR10366:SF666 (PANTHER); PTHR10366 (PANTHER); cd08958 (CDD); IPR036291 (SUPERFAMILY)	F:GO:0003824	F:catalytic activity
TRUE	INTERPRO, BLASTED, MAPPED, ANNOTATED	NP_001242564.1	40S ribosomal protein S6	249	20	0	98.4	3	P:GO:0006412; F:GO:0003735; C:GO:0005840	P:translation; F:structural constituent of ribosome; C:ribosome			Coil (COILS); IPR001377 (PFAM); IPR014401 (PIRSF); mobidb-lite (MOBIDB_LITE); mobidb-lite (MOBIDB_LITE); IPR001377 (PANTHER); PTHR11502:SF14 (PANTHER); IPR018282 (PROSITE_PATTERNS)	P:GO:0006412; F:GO:0003735; C:GO:0005840	P:translation; F:structural constituent of ribosome; C:ribosome
TRUE	INTERPRO, BLASTED	NP_001242581.1	membrane-associated protein VIPP1-like	323	9	0	93.75						Coil (COILS); Coil (COILS); IPR007157 (PFAM); mobidb-lite (MOBIDB_LITE); PTHR31088:SF6 (PANTHER); IPR007157 (PANTHER)	no GO terms	no GO terms
TRUE	INTERPRO, BLASTED, MAPPED, ANNOTATED	NP_001242645.1	3-dehydroquinate synthase	436	5	0	96.52	4	P:GO:0009073; P:GO:0009423; F:GO:0003856; C:GO:0005737	P:aromatic amino acid family biosynthetic process; P:chorismate biosynthetic process; F:3-dehydroquinate synthase activity; C:cytoplasm	EC:4.2.3.4	3-dehydroquinate synthase	G3DSA:3.40.50.1970 (GENE3D); IPR016037 (TIGRFAM); IPR030960 (PFAM); G3DSA:1.20.1090.10 (GENE3D); PTHR43622:SF7 (PANTHER); PTHR43622 (PANTHER); IPR016037 (HAMAP); cd08195 (CDD); SSF56796 (SUPERFAMILY)	P:GO:0009073; F:GO:0003856; C:GO:0005737	P:aromatic amino acid family biosynthetic process; F:3-dehydroquinate synthase activity; C:cytoplasm
TRUE	INTERPRO, BLASTED, MAPPED, ANNOTATED	NP_001242666.1	nicotinate-nucleotide pyrophosphorylase [carboxylating], chloroplastic isoform X1	377	10	0	98.18	4	P:GO:0009435; P:GO:0034213; F:GO:0004514; C:GO:0005737	P:NAD biosynthetic process; P:quinolinate catabolic process; F:nicotinate-nucleotide diphosphorylase (carboxylating) activity; C:cytoplasm	EC:2.4.2.19	Nicotinate-nucleotide diphosphorylase (carboxylating)	Coil (COILS); IPR013785 (G3DSA:3.20.20.GENE3D); IPR002638 (PFAM); IPR004393 (TIGRFAM); IPR022412 (PFAM); IPR037128 (G3DSA:3.90.1170.GENE3D); IPR027277 (PANTHER); PTHR32179:SF3 (PANTHER); IPR004393 (CDD); IPR036068 (SUPERFAMILY); SSF54675 (SUPERFAMILY)	P:GO:0009435; F:GO:0003824; F:GO:0004514; F:GO:0016763	P:NAD biosynthetic process; F:catalytic activity; F:nicotinate-nucleotide diphosphorylase (carboxylating) activity; F:transferase activity, transferring pentosyl groups
TRUE	INTERPRO, BLASTED, MAPPED, ANNOTATED	NP_001242671.1	26S proteasome non-ATPase regulatory subunit 6 homolog	386	8	0	84.05	1	P:GO:0043161	P:proteasome-mediated ubiquitin-dependent protein catabolic process			Coil (COILS); IPR000717 (PFAM); G3DSA:1.25.40.570 (GENE3D); IPR019585 (PFAM); PTHR14145:SF3 (PANTHER); PTHR14145 (PANTHER); IPR000717 (PROSITE_PROFILES); IPR036390 (SUPERFAMILY)	no GO terms	no GO terms
TRUE	INTERPRO, BLASTED, MAPPED, ANNOTATED	NP_001242690.1	calmodulin	149	20	4.84412e-106	91.8	2	P:GO:0019722; F:GO:0005509	P:calcium-mediated signaling; F:calcium ion binding			G3DSA:1.10.238.10 (GENE3D); IPR002048 (PFAM); G3DSA:1.10.238.10 (GENE3D); G3DSA:1.10.238.10 (GENE3D); PTHR23050 (PANTHER); IPR039030 (PTHR23050:PANTHER); IPR018247 (PROSITE_PATTERNS); IPR018247 (PROSITE_PATTERNS); IPR018247 (PROSITE_PATTERNS); IPR018247 (PROSITE_PATTERNS); IPR002048 (PROSITE_PROFILES); IPR002048 (PROSITE_PROFILES); IPR002048 (PROSITE_PROFILES); IPR002048 (PROSITE_PROFILES); IPR00…	P:GO:0019722; F:GO:0005509	P:calcium-mediated signaling; F:calcium ion binding
TRUE	INTERPRO, BLASTED, MAPPED, ANNOTATED	NP_001242692.1	protease Do-like 9	431	20	0	63	5	P:GO:0006508; F:GO:0004252; F:GO:0005515; C:GO:0009507; C:GO:0009579	P:proteolysis; F:serine-type endopeptidase activity; F:protein binding; C:chloroplast; C:thylakoid	EC:3.4.21.73; EC:3.4.24.7; EC:3.4.21.71; EC:3.4.24.3; EC:3.4.21.34; EC:3.4.21.78; EC:3.4.21.75; EC:3.4.21.26; EC:3.4.21.27; EC:3.4.21.68; EC:3.4.21.69; EC:3.4.24.34; EC:3.4.21.41; EC:3.4.21.83; EC:3.4.21.88; EC:3.4.21.45; EC:3.4.21.89; EC:3.4.21.42; EC:3.4.19.1; EC:3.4.21.43; EC:3.4.21.87; EC:3.4.21.38; EC:3.4.21.35; EC:3.4.21.79; EC:3.4.21.36; EC:3.4.21.102; EC:3.4.21.39; EC:3.4.21; EC:3.4.21.4;…	U-plasminogen activator; Interstitial collagenase; Pancreatic elastase II; Microbial collagenase; Plasma kallikrein; Granzyme A; Furin; Prolyl oligopeptidase; Coagulation factor XIa; T-plasminogen activator; Protein C (activated); Neutrophil collagenase; Complement subcomponent C1r; Oligopeptidase B; Repressor LexA; Complement factor I; Signal peptidase I; Complement subcomponent C1s; Acylaminoac…	IPR001940 (PRINTS); IPR036034 (G3DSA:2.30.42.GENE3D); IPR043504 (G3DSA:2.40.10.GENE3D); PF13365 (PFAM); IPR001478 (PFAM); IPR043504 (G3DSA:2.40.10.GENE3D); PTHR43019:SF26 (PANTHER); PTHR43019 (PANTHER); IPR001478 (PROSITE_PROFILES); cd00987 (CDD); IPR036034 (SUPERFAMILY); IPR009003 (SUPERFAMILY)	P:GO:0006508; F:GO:0004252; F:GO:0005515	P:proteolysis; F:serine-type endopeptidase activity; F:protein binding
TRUE	INTERPRO, BLASTED, MAPPED, ANNOTATED	NP_001242694.1	adenosine kinase 2-like	341	20	0	68.8	6	P:GO:0006166; P:GO:0006167; P:GO:0050794; F:GO:0004001; C:GO:0005634; C:GO:0005829	P:purine ribonucleoside salvage; P:AMP biosynthetic process; P:regulation of cellular process; F:adenosine kinase activity; C:nucleus; C:cytosol	EC:2.7.1.20	Adenosine kinase	IPR001805 (PRINTS); IPR011611 (PFAM); G3DSA:3.30.1110.10 (GENE3D); IPR029056 (G3DSA:3.40.1190.GENE3D); PTHR45769 (PANTHER); PTHR45769:SF1 (PANTHER); IPR002173 (PROSITE_PATTERNS); cd01168 (CDD); IPR029056 (SUPERFAMILY)	P:GO:0006166; F:GO:0004001; F:GO:0016773	P:purine ribonucleoside salvage; F:adenosine kinase activity; F:phosphotransferase activity, alcohol group as acceptor
TRUE	INTERPRO, BLASTED, MAPPED, ANNOTATED	NP_001242704.1	psbP domain-containing protein 4, chloroplastic	265	8	0	80.49	4	P:GO:0015979; F:GO:0005509; C:GO:0009654; C:GO:0019898	P:photosynthesis; F:calcium ion binding; C:photosystem II oxygen evolving complex; C:extrinsic component of membrane			IPR002683 (PFAM); IPR016123 (G3DSA:3.40.1000.GENE3D); PTHR31407 (PANTHER); PTHR31407:SF18 (PANTHER); IPR016123 (SUPERFAMILY)	P:GO:0015979; F:GO:0005509; C:GO:0009523; C:GO:0009654; C:GO:0019898	P:photosynthesis; F:calcium ion binding; C:photosystem II; C:photosystem II oxygen evolving complex; C:extrinsic component of membrane
TRUE	INTERPRO, BLASTED, MAPPED, ANNOTATED	NP_001242757.1	60S ribosomal protein L11	181	18	1.33173e-133	90.09	5	P:GO:0000027; P:GO:0006412; F:GO:0003723; F:GO:0003735; C:GO:0005840	P:ribosomal large subunit assembly; P:translation; F:RNA binding; F:structural constituent of ribosome; C:ribosome			IPR022803 (G3DSA:3.30.1440.GENE3D); IPR031310 (PFAM); IPR002132 (PIRSF); IPR031309 (PFAM); IPR002132 (PANTHER); PTHR11994:SF19 (PANTHER); IPR020929 (PROSITE_PATTERNS); IPR022803 (SUPERFAMILY)	P:GO:0006412; F:GO:0003735; C:GO:0005840	P:translation; F:structural constituent of ribosome; C:ribosome
TRUE	INTERPRO, BLASTED, MAPPED, ANNOTATED	NP_001242759.1	geranylgeranyl pyrophosphate synthase, chloroplastic	342	20	0	56.12	2	P:GO:0008299; F:GO:0004659	P:isoprenoid biosynthetic process; F:prenyltransferase activity			Coil (COILS); IPR000092 (PFAM); IPR008949 (G3DSA:1.10.600.GENE3D); PTHR43281:SF5 (PANTHER); PTHR43281 (PANTHER); IPR033749 (PROSITE_PATTERNS); IPR000092 (CDD); IPR008949 (SUPERFAMILY)	P:GO:0008299	P:isoprenoid biosynthetic process
TRUE	INTERPRO, BLASTED, MAPPED, ANNOTATED	NP_001242764.1	UDP-glucuronic acid decarboxylase 2	376	20	0	75.44	2	F:GO:0047918; F:GO:0051287	F:GDP-mannose 3,5-epimerase activity; F:NAD binding	EC:5.1.3.18	GDP-mannose 3,5-epimerase	IPR001509 (PFAM); G3DSA:3.90.25.10 (GENE3D); G3DSA:3.40.50.720 (GENE3D); PTHR43574:SF18 (PANTHER); PTHR43574 (PANTHER); IPR033890 (CDD); IPR036291 (SUPERFAMILY)	F:GO:0003824; F:GO:0047918; F:GO:0051287	F:catalytic activity; F:GDP-mannose 3,5-epimerase activity; F:NAD binding
TRUE	INTERPRO, BLASTED, MAPPED, ANNOTATED	NP_001242786.1	cysteine proteinase inhibitor	184	20	5.79926e-132	79.06	2	P:GO:0010951; F:GO:0004869	P:negative regulation of endopeptidase activity; F:cysteine-type endopeptidase inhibitor activity			G3DSA:3.10.450.10 (GENE3D); IPR000010 (PFAM); G3DSA:3.10.450.650 (GENE3D); IPR027214 (PANTHER); PTHR11413:SF102 (PANTHER); IPR018073 (PROSITE_PATTERNS); IPR000010 (CDD); IPR000010 (CDD); SSF54403 (SUPERFAMILY); SSF54403 (SUPERFAMILY)	F:GO:0004869	F:cysteine-type endopeptidase inhibitor activity
TRUE	INTERPRO, BLASTED, MAPPED, ANNOTATED	NP_001242844.1	uncharacterized protein LOC100791538	303	20	0	68.83	3	P:GO:0055114; P:GO:1901006; F:GO:0003954	P:oxidation-reduction process; P:ubiquinone-6 biosynthetic process; F:NADH dehydrogenase activity	EC:1.6.99.3	NADH dehydrogenase	G3DSA:3.40.50.720 (GENE3D); IPR016040 (PFAM); PTHR12126 (PANTHER); PTHR12126:SF5 (PANTHER); IPR036291 (SUPERFAMILY)	no GO terms	no GO terms
TRUE	INTERPRO, BLASTED, MAPPED, ANNOTATED	NP_001242878.1	tubulin alpha-3 chain	450	20	0	96.9	7	P:GO:0000226; P:GO:0000278; F:GO:0003924; F:GO:0005200; F:GO:0005525; C:GO:0005737; C:GO:0005874	P:microtubule cytoskeleton organization; P:mitotic cell cycle; F:GTPase activity; F:structural constituent of cytoskeleton; F:GTP binding; C:cytoplasm; C:microtubule	EC:3.6.1.15	Nucleoside-triphosphate phosphatase	Coil (COILS); IPR002452 (PRINTS); IPR000217 (PRINTS); IPR018316 (PFAM); IPR036525 (G3DSA:3.40.50.GENE3D); IPR037103 (G3DSA:3.30.1330.GENE3D); IPR023123 (G3DSA:1.10.287.GENE3D); IPR003008 (PFAM); mobidb-lite (MOBIDB_LITE); mobidb-lite (MOBIDB_LITE); IPR000217 (PANTHER); PTHR11588:SF333 (PANTHER); IPR017975 (PROSITE_PATTERNS); IPR013838 (PROSITE_PATTERNS); cd02186 (CDD); IPR008280 (SUPERFAMILY); IP…	P:GO:0007017; F:GO:0003924; F:GO:0005200; F:GO:0005525; C:GO:0005874	P:microtubule-based process; F:GTPase activity; F:structural constituent of cytoskeleton; F:GTP binding; C:microtubule
TRUE	INTERPRO, BLASTED, MAPPED, ANNOTATED	NP_001242891.1	outer plastidial membrane protein porin	277	20	0	70.71	4	P:GO:0015698; P:GO:0098656; F:GO:0008308; C:GO:0005741	P:inorganic anion transport; P:anion transmembrane transport; F:voltage-gated anion channel activity; C:mitochondrial outer membrane			IPR027246 (PFAM); IPR023614 (G3DSA:2.40.160.GENE3D); PTHR11743:SF27 (PANTHER); IPR001925 (PANTHER); cd07306 (CDD)	P:GO:0055085; P:GO:0098656; F:GO:0008308; C:GO:0005741	P:transmembrane transport; P:anion transmembrane transport; F:voltage-gated anion channel activity; C:mitochondrial outer membrane
TRUE	INTERPRO, BLASTED, MAPPED, ANNOTATED	NP_001243073.1	probable O-methyltransferase 3	369	20	0	65.19	5	P:GO:0019438; P:GO:0032259; F:GO:0008171; F:GO:0008757; F:GO:0046983	P:aromatic compound biosynthetic process; P:methylation; F:O-methyltransferase activity; F:S-adenosylmethionine-dependent methyltransferase activity; F:protein dimerization activity			IPR016461 (PIRSF); IPR001077 (PFAM); IPR036388 (G3DSA:1.10.10.GENE3D); IPR012967 (PFAM); G3DSA:3.40.50.150 (GENE3D); PTHR11746:SF196 (PANTHER); PTHR11746 (PANTHER); IPR016461 (PROSITE_PROFILES); cd02440 (CDD); IPR036390 (SUPERFAMILY); IPR029063 (SUPERFAMILY)	F:GO:0008168; F:GO:0008171; F:GO:0046983	F:methyltransferase activity; F:O-methyltransferase activity; F:protein dimerization activity
TRUE	INTERPRO, BLASTED, MAPPED, ANNOTATED	NP_001243291.1	cytosolic malate dehydrogenase	328	20	0	68.32	8	P:GO:0005975; P:GO:0006099; P:GO:0006107; P:GO:0006108; P:GO:0006734; F:GO:0016746; F:GO:0030060; C:GO:0016021	P:carbohydrate metabolic process; P:tricarboxylic acid cycle; P:oxaloacetate metabolic process; P:malate metabolic process; P:NADH metabolic process; F:transferase activity, transferring acyl groups; F:L-malate dehydrogenase activity; C:integral component of membrane	EC:1.1.1.37	Malate dehydrogenase	IPR001557 (PIRSF); IPR011274 (TIGRFAM); IPR010945 (TIGRFAM); IPR015955 (G3DSA:3.90.110.GENE3D); IPR001236 (PFAM); IPR022383 (PFAM); G3DSA:3.40.50.720 (GENE3D); IPR010945 (PANTHER); PTHR23382:SF19 (PANTHER); IPR001252 (PROSITE_PATTERNS); IPR010945 (HAMAP); IPR011274 (CDD); IPR015955 (SUPERFAMILY); IPR036291 (SUPERFAMILY)	P:GO:0005975; P:GO:0006108; P:GO:0019752; P:GO:0055114; F:GO:0003824; F:GO:0016491; F:GO:0016615; F:GO:0016616; F:GO:0030060	P:carbohydrate metabolic process; P:malate metabolic process; P:carboxylic acid metabolic process; P:oxidation-reduction process; F:catalytic activity; F:oxidoreductase activity; F:malate dehydrogenase activity; F:oxidoreductase activity, acting on the CH-OH group of donors, NAD or NADP as acceptor; F:L-malate dehydrogenase activity
TRUE	INTERPRO, BLASTED, MAPPED, ANNOTATED	NP_001276136.1	oxygen-evolving enhancer protein 2, chloroplastic	265	15	0	61.74	4	P:GO:0015979; F:GO:0005509; C:GO:0009654; C:GO:0019898	P:photosynthesis; F:calcium ion binding; C:photosystem II oxygen evolving complex; C:extrinsic component of membrane			IPR002683 (PFAM); IPR016123 (G3DSA:3.40.1000.GENE3D); PTHR31407 (PANTHER); PTHR31407:SF37 (PANTHER); IPR016123 (SUPERFAMILY)	P:GO:0015979; F:GO:0005509; C:GO:0009523; C:GO:0009654; C:GO:0019898	P:photosynthesis; F:calcium ion binding; C:photosystem II; C:photosystem II oxygen evolving complex; C:extrinsic component of membrane
TRUE	INTERPRO, BLASTED, MAPPED, ANNOTATED	NP_001276144.1	putative dihydroxy-acid dehydratase, mitochondrial-like	601	2	0	99.83	3	P:GO:0009082; F:GO:0004160; C:GO:0009570	P:branched-chain amino acid biosynthetic process; F:dihydroxy-acid dehydratase activity; C:chloroplast stroma	EC:4.2.1.9	Dihydroxy-acid dehydratase	IPR000581 (PFAM); IPR042096 (G3DSA:3.50.30.GENE3D); IPR004404 (TIGRFAM); mobidb-lite (MOBIDB_LITE); PTHR21000:SF5 (PANTHER); PTHR21000 (PANTHER); IPR020558 (PROSITE_PATTERNS); IPR020558 (PROSITE_PATTERNS); IPR004404 (HAMAP); SSF52016 (SUPERFAMILY); IPR037237 (SUPERFAMILY)	P:GO:0009082; F:GO:0003824; F:GO:0004160	P:branched-chain amino acid biosynthetic process; F:catalytic activity; F:dihydroxy-acid dehydratase activity
TRUE	INTERPRO, BLASTED, MAPPED, ANNOTATED	NP_001276147.1	26S proteasome regulatory subunit 10B homolog A	443	17	0	75.04	6	P:GO:0043085; F:GO:0005524; F:GO:0016887; F:GO:0046863; C:GO:0009570; C:GO:0009579	P:positive regulation of catalytic activity; F:ATP binding; F:ATPase activity; F:ribulose-1,5-bisphosphate carboxylase/oxygenase activator activity; C:chloroplast stroma; C:thylakoid			G3DSA:3.40.50.300 (GENE3D); IPR003959 (PFAM); G3DSA:1.10.8.1070 (GENE3D); PTHR32429:SF16 (PANTHER); PTHR32429 (PANTHER); IPR027417 (SUPERFAMILY)	F:GO:0005524; F:GO:0016887	F:ATP binding; F:ATPase activity
TRUE	INTERPRO, BLASTED, MAPPED, ANNOTATED	NP_001276170.1	probable 3-hydroxyisobutyrate dehydrogenase-like 1, mitochondrial	290	20	0	55.7	7	P:GO:0055114; F:GO:0003858; F:GO:0030267; F:GO:0050661; F:GO:0051287; C:GO:0005829; C:GO:0009507	P:oxidation-reduction process; F:3-hydroxybutyrate dehydrogenase activity; F:glyoxylate reductase (NADP) activity; F:NADP binding; F:NAD binding; C:cytosol; C:chloroplast	EC:1.1.1.30; EC:1.1.1.79	3-hydroxybutyrate dehydrogenase; Glyoxylate reductase (NADP(+))	IPR013328 (G3DSA:1.10.1040.GENE3D); IPR015815 (PIRSF); IPR006115 (PFAM); G3DSA:3.40.50.720 (GENE3D); IPR029154 (PFAM); PTHR43580 (PANTHER); PTHR43580:SF2 (PANTHER); IPR002204 (PROSITE_PATTERNS); IPR008927 (SUPERFAMILY); IPR036291 (SUPERFAMILY)	P:GO:0055114; F:GO:0016491; F:GO:0050661; F:GO:0051287	P:oxidation-reduction process; F:oxidoreductase activity; F:NADP binding; F:NAD binding
TRUE	INTERPRO, BLASTED, MAPPED, ANNOTATED	NP_001276182.1	2-alkenal reductase (NADP(+)-dependent)	342	20	0	81.07	3	P:GO:0055114; F:GO:0032440; C:GO:0016021	P:oxidation-reduction process; F:2-alkenal reductase [NAD(P)+] activity; C:integral component of membrane	EC:1.3.1.74	2-alkenal reductase (NAD(P)(+))	G3DSA:3.90.180.10 (GENE3D); IPR013149 (PFAM); G3DSA:3.40.50.720 (GENE3D); IPR041694 (PFAM); PTHR43205:SF45 (PANTHER); PTHR43205 (PANTHER); cd08295 (CDD); IPR011032 (SUPERFAMILY); IPR036291 (SUPERFAMILY); IPR011032 (SUPERFAMILY)	P:GO:0055114	P:oxidation-reduction process
TRUE	INTERPRO, BLASTED, MAPPED, ANNOTATED	NP_001276183.1	malate dehydrogenase	345	20	0	82.18	7	P:GO:0006097; P:GO:0006099; P:GO:0006108; F:GO:0030060; C:GO:0005739; C:GO:0009507; C:GO:0009514	P:glyoxylate cycle; P:tricarboxylic acid cycle; P:malate metabolic process; F:L-malate dehydrogenase activity; C:mitochondrion; C:chloroplast; C:glyoxysome	EC:1.1.1.37	Malate dehydrogenase	IPR001557 (PIRSF); IPR022383 (PFAM); IPR015955 (G3DSA:3.90.110.GENE3D); IPR001236 (PFAM); IPR010097 (TIGRFAM); G3DSA:3.40.50.720 (GENE3D); PTHR11540:SF57 (PANTHER); PTHR11540 (PANTHER); IPR001252 (PROSITE_PATTERNS); cd01337 (CDD); IPR036291 (SUPERFAMILY); IPR015955 (SUPERFAMILY)	P:GO:0005975; P:GO:0006099; P:GO:0006108; P:GO:0019752; P:GO:0055114; F:GO:0003824; F:GO:0016491; F:GO:0016615; F:GO:0016616; F:GO:0030060	P:carbohydrate metabolic process; P:tricarboxylic acid cycle; P:malate metabolic process; P:carboxylic acid metabolic process; P:oxidation-reduction process; F:catalytic activity; F:oxidoreductase activity; F:malate dehydrogenase activity; F:oxidoreductase activity, acting on the CH-OH group of donors, NAD or NADP as acceptor; F:L-malate dehydrogenase activity
TRUE	INTERPRO, BLASTED, MAPPED, ANNOTATED	NP_001276199.1	WD-40 repeat-containing protein MSI4	508	20	0	62.73	2	F:GO:0005515; C:GO:0005634	F:protein binding; C:nucleus			Coil (COILS); IPR001680 (PFAM); IPR015943 (G3DSA:2.130.10.GENE3D); IPR022052 (PFAM); mobidb-lite (MOBIDB_LITE); mobidb-lite (MOBIDB_LITE); mobidb-lite (MOBIDB_LITE); mobidb-lite (MOBIDB_LITE); mobidb-lite (MOBIDB_LITE); PTHR22850 (PANTHER); PTHR22850:SF202 (PANTHER); IPR001680 (PROSITE_PROFILES); IPR001680 (PROSITE_PROFILES); IPR017986 (PROSITE_PROFILES); IPR036322 (SUPERFAMILY)	F:GO:0005515	F:protein binding
TRUE	INTERPRO, BLASTED, MAPPED, ANNOTATED	NP_001276214.1	glutamate decarboxylase	503	20	0	82.85	4	P:GO:0006538; F:GO:0004351; F:GO:0030170; C:GO:0005829	P:glutamate catabolic process; F:glutamate decarboxylase activity; F:pyridoxal phosphate binding; C:cytosol	EC:4.1.1.15	Glutamate decarboxylase	G3DSA:3.90.1150.160 (GENE3D); IPR015421 (G3DSA:3.40.640.GENE3D); IPR002129 (PFAM); IPR010107 (TIGRFAM); PTHR43321:SF20 (PANTHER); IPR010107 (PANTHER); cd06450 (CDD); IPR015424 (SUPERFAMILY)	P:GO:0006536; P:GO:0019752; F:GO:0003824; F:GO:0004351; F:GO:0016831; F:GO:0030170	P:glutamate metabolic process; P:carboxylic acid metabolic process; F:catalytic activity; F:glutamate decarboxylase activity; F:carboxy-lyase activity; F:pyridoxal phosphate binding
TRUE	INTERPRO, BLASTED, MAPPED, ANNOTATED	NP_001276227.1	methylthioribose kinase 1-like	417	6	0	96.69	3	P:GO:0009086; P:GO:0016310; F:GO:0046522	P:methionine biosynthetic process; P:phosphorylation; F:S-methyl-5-thioribose kinase activity	EC:2.7.1.100	S-methyl-5-thioribose kinase	IPR009212 (PIRSF); G3DSA:3.90.1200.10 (GENE3D); G3DSA:3.30.200.20 (GENE3D); IPR002575 (PFAM); IPR009212 (TIGRFAM); PTHR34273 (PANTHER); IPR011009 (SUPERFAMILY)	P:GO:0009086; F:GO:0046522	P:methionine biosynthetic process; F:S-methyl-5-thioribose kinase activity
TRUE	INTERPRO, BLASTED, MAPPED, ANNOTATED	NP_001276232.1	bark storage protein A-like	366	9	0	81.1	3	P:GO:0009116; F:GO:0003824; C:GO:0016020	P:nucleoside metabolic process; F:catalytic activity; C:membrane			IPR000845 (PFAM); PTHR21234 (PANTHER); PTHR21234:SF19 (PANTHER); cd09008 (CDD); IPR035994 (SUPERFAMILY)	P:GO:0009116; F:GO:0003824	P:nucleoside metabolic process; F:catalytic activity
TRUE	INTERPRO, BLASTED, MAPPED, ANNOTATED	NP_001276237.1	photosystem II 22 kDa protein, chloroplastic-like	273	8	0	81.68	3	P:GO:0016125; F:GO:0016863; C:GO:0009535	P:sterol metabolic process; F:intramolecular oxidoreductase activity, transposing C=C bonds; C:chloroplast thylakoid membrane			IPR023329 (G3DSA:1.10.3460.GENE3D); PTHR14154 (PANTHER); PTHR14154:SF17 (PANTHER); PTHR14154 (PANTHER); SSF103511 (SUPERFAMILY)	no GO terms	no GO terms
TRUE	INTERPRO, BLASTED, MAPPED, ANNOTATED	NP_001276241.1	26S proteasome regulatory subunit 10B homolog A	474	17	0	73.72	6	P:GO:0043085; F:GO:0005524; F:GO:0016887; F:GO:0046863; C:GO:0009570; C:GO:0009579	P:positive regulation of catalytic activity; F:ATP binding; F:ATPase activity; F:ribulose-1,5-bisphosphate carboxylase/oxygenase activator activity; C:chloroplast stroma; C:thylakoid			G3DSA:1.10.8.1070 (GENE3D); G3DSA:3.40.50.300 (GENE3D); IPR003959 (PFAM); mobidb-lite (MOBIDB_LITE); PTHR32429 (PANTHER); PTHR32429:SF15 (PANTHER); IPR027417 (SUPERFAMILY)	F:GO:0005524; F:GO:0016887	F:ATP binding; F:ATPase activity
TRUE	INTERPRO, BLASTED, MAPPED, ANNOTATED	NP_001276242.1	ubiquitin-60S ribosomal protein L40	154	20	2.24705e-108	92.03	9	P:GO:0006412; P:GO:0016567; P:GO:0019941; F:GO:0003735; F:GO:0031386; F:GO:0031625; C:GO:0005634; C:GO:0005737; C:GO:0005840	P:translation; P:protein ubiquitination; P:modification-dependent protein catabolic process; F:structural constituent of ribosome; F:protein tag; F:ubiquitin protein ligase binding; C:nucleus; C:cytoplasm; C:ribosome			IPR019956 (PRINTS); G3DSA:3.10.20.90 (GENE3D); IPR000626 (PFAM); G3DSA:3.10.20.90 (GENE3D); PTHR10666 (PANTHER); PTHR10666:SF296 (PANTHER); IPR019954 (PROSITE_PATTERNS); IPR019954 (PROSITE_PATTERNS); IPR000626 (PROSITE_PROFILES); IPR000626 (PROSITE_PROFILES); cd01803 (CDD); IPR038738 (CDD); IPR029071 (SUPERFAMILY); IPR029071 (SUPERFAMILY)	F:GO:0005515	F:protein binding
TRUE	INTERPRO, BLASTED	NP_001276245.1	patellin-3 isoform X1	424	20	0	76.16						Coil (COILS); IPR036865 (G3DSA:3.40.525.GENE3D); IPR001251 (PFAM); IPR011074 (PFAM); mobidb-lite (MOBIDB_LITE); PTHR45932 (PANTHER); PTHR45932:SF6 (PANTHER); IPR001251 (PROSITE_PROFILES); IPR009038 (PROSITE_PROFILES); IPR001251 (CDD); IPR036273 (SUPERFAMILY); IPR036865 (SUPERFAMILY)	no GO terms	no GO terms
TRUE	INTERPRO, BLASTED, MAPPED, ANNOTATED	NP_001276250.1	FKBP-like peptidyl-prolyl cis-trans isomerase family protein	291	16	0	66.27	3	P:GO:0000413; F:GO:0003755; F:GO:0016740	P:protein peptidyl-prolyl isomerization; F:peptidyl-prolyl cis-trans isomerase activity; F:transferase activity	EC:5.2.1.8	Peptidylprolyl isomerase	PF13616 (PFAM); G3DSA:3.10.50.40 (GENE3D); IPR001763 (PFAM); IPR036873 (G3DSA:3.40.250.GENE3D); PTHR43629 (PANTHER); PTHR43629:SF2 (PANTHER); IPR000297 (PROSITE_PROFILES); IPR001763 (PROSITE_PROFILES); IPR036873 (SUPERFAMILY); SSF54534 (SUPERFAMILY)	F:GO:0003755	F:peptidyl-prolyl cis-trans isomerase activity
TRUE	INTERPRO, BLASTED, MAPPED, ANNOTATED	NP_001276258.1	UDP-glucuronic acid decarboxylase 2	376	20	0	75.24	2	F:GO:0047918; F:GO:0051287	F:GDP-mannose 3,5-epimerase activity; F:NAD binding	EC:5.1.3.18	GDP-mannose 3,5-epimerase	IPR001509 (PFAM); G3DSA:3.90.25.10 (GENE3D); G3DSA:3.40.50.720 (GENE3D); PTHR43574 (PANTHER); PTHR43574:SF18 (PANTHER); IPR033890 (CDD); IPR036291 (SUPERFAMILY)	F:GO:0003824; F:GO:0047918; F:GO:0051287	F:catalytic activity; F:GDP-mannose 3,5-epimerase activity; F:NAD binding
TRUE	INTERPRO, BLASTED, MAPPED, ANNOTATED	NP_001276261.1	monooxygenase 2 isoform X2	669	20	0	63.7	7	P:GO:0009688; P:GO:0055114; F:GO:0005515; F:GO:0009540; F:GO:0071949; C:GO:0009507; C:GO:0016020	P:abscisic acid biosynthetic process; P:oxidation-reduction process; F:protein binding; F:zeaxanthin epoxidase [overall] activity; F:FAD binding; C:chloroplast; C:membrane	EC:1.14.13.90; EC:1.14.13	Acting on paired donors, with incorporation or reduction of molecular oxygen. The oxygen incorporated need not be derived from O(2); Acting on paired donors, with incorporation or reduction of molecular oxygen. The oxygen incorporated need not be derived from O(2)	PR00420 (PRINTS); G3DSA:2.60.200.20 (GENE3D); G3DSA:3.30.9.30 (GENE3D); IPR036188 (G3DSA:3.50.50.GENE3D); IPR002938 (PFAM); IPR000253 (PFAM); IPR017079 (PIRSF); PTHR46496:SF1 (PANTHER); PTHR46496 (PANTHER); IPR000253 (PROSITE_PROFILES); IPR000253 (CDD); IPR036188 (SUPERFAMILY); IPR008984 (SUPERFAMILY)	P:GO:0009688; P:GO:0055114; F:GO:0005515; F:GO:0009540; F:GO:0071949; C:GO:0009507; C:GO:0016020	P:abscisic acid biosynthetic process; P:oxidation-reduction process; F:protein binding; F:zeaxanthin epoxidase [overall] activity; F:FAD binding; C:chloroplast; C:membrane
TRUE	INTERPRO, BLASTED, MAPPED, ANNOTATED	NP_001276264.1	3Chain 3, LHCA3	276	20	0	66.23	8	P:GO:0009416; P:GO:0009768; P:GO:0018298; F:GO:0016168; C:GO:0009522; C:GO:0009523; C:GO:0009535; C:GO:0016021	P:response to light stimulus; P:photosynthesis, light harvesting in photosystem I; P:protein-chromophore linkage; F:chlorophyll binding; C:photosystem I; C:photosystem II; C:chloroplast thylakoid membrane; C:integral component of membrane			IPR022796 (PFAM); IPR023329 (G3DSA:1.10.3460.GENE3D); PTHR21649:SF95 (PANTHER); IPR001344 (PANTHER); SSF103511 (SUPERFAMILY)	P:GO:0009765; C:GO:0016020	P:photosynthesis, light harvesting; C:membrane
TRUE	INTERPRO, BLASTED, MAPPED, ANNOTATED	NP_001276273.1	rab escort protein 1	444	20	0	88.04	14	P:GO:0006457; P:GO:0007264; P:GO:0015031; P:GO:0016192; P:GO:0034605; P:GO:0050790; P:GO:0050821; F:GO:0005093; F:GO:0017137; F:GO:0051082; C:GO:0005829; C:GO:0005886; C:GO:0032991; C:GO:0048471	P:protein folding; P:small GTPase mediated signal transduction; P:protein transport; P:vesicle-mediated transport; P:cellular response to heat; P:regulation of catalytic activity; P:protein stabilization; F:Rab GDP-dissociation inhibitor activity; F:Rab GTPase binding; F:unfolded protein binding; C:cytosol; C:plasma membrane; C:protein-containing complex; C:perinuclear region of cytoplasm			IPR000806 (PRINTS); IPR018203 (PRINTS); IPR018203 (PFAM); IPR036188 (G3DSA:3.50.50.GENE3D); G3DSA:3.30.519.10 (GENE3D); G3DSA:1.10.405.10 (GENE3D); PTHR11787:SF20 (PANTHER); IPR018203 (PANTHER); IPR036188 (SUPERFAMILY); SSF54373 (SUPERFAMILY); IPR036188 (SUPERFAMILY)	P:GO:0007264; P:GO:0015031; F:GO:0005092; F:GO:0005093	P:small GTPase mediated signal transduction; P:protein transport; F:GDP-dissociation inhibitor activity; F:Rab GDP-dissociation inhibitor activity
TRUE	INTERPRO, BLASTED, MAPPED, ANNOTATED	NP_001276276.1	serine glyoxylate aminotransferase 3	401	7	0	97.86	4	P:GO:0019265; F:GO:0004760; F:GO:0008453; C:GO:0005777	P:glycine biosynthetic process, by transamination of glyoxylate; F:serine-pyruvate transaminase activity; F:alanine-glyoxylate transaminase activity; C:peroxisome	EC:2.6.1.44; EC:2.6.1.51	Alanine--glyoxylate transaminase; Serine--pyruvate transaminase	IPR015421 (G3DSA:3.40.640.GENE3D); IPR024169 (PIRSF); IPR015422 (G3DSA:3.90.1150.GENE3D); IPR000192 (PFAM); PTHR21152:SF33 (PANTHER); PTHR21152 (PANTHER); IPR020578 (PROSITE_PATTERNS); cd06451 (CDD); IPR015424 (SUPERFAMILY)	F:GO:0003824	F:catalytic activity
TRUE	INTERPRO, BLASTED	NP_001276293.1	ricin B-like lectin R40G3	311	6	0	89.58						G3DSA:2.80.10.50 (GENE3D); mobidb-lite (MOBIDB_LITE); mobidb-lite (MOBIDB_LITE); mobidb-lite (MOBIDB_LITE); mobidb-lite (MOBIDB_LITE); IPR040249 (PANTHER); PTHR31257:SF2 (PANTHER); IPR035992 (SUPERFAMILY)	no GO terms	no GO terms
TRUE	INTERPRO, BLASTED, MAPPED, ANNOTATED	NP_001276296.1	chalcone synthase	388	20	0	97.54	2	P:GO:0009813; F:GO:0016210	P:flavonoid biosynthetic process; F:naringenin-chalcone synthase activity	EC:2.3.1.74	Chalcone synthase	IPR016039 (G3DSA:3.40.47.GENE3D); IPR016039 (G3DSA:3.40.47.GENE3D); IPR012328 (PFAM); IPR011141 (PIRSF); IPR001099 (PFAM); IPR011141 (PANTHER); PTHR11877:SF64 (PANTHER); IPR018088 (PROSITE_PATTERNS); cd00831 (CDD); IPR016039 (SUPERFAMILY); IPR016039 (SUPERFAMILY)	P:GO:0009058; F:GO:0016746; F:GO:0016747	P:biosynthetic process; F:transferase activity, transferring acyl groups; F:transferase activity, transferring acyl groups other than amino-acyl groups
TRUE	INTERPRO, BLASTED, MAPPED, ANNOTATED	NP_001276304.1	argininosuccinate synthase, chloroplastic-like	476	9	0	91.76	6	P:GO:0000050; P:GO:0000053; P:GO:0006526; F:GO:0004055; F:GO:0005524; C:GO:0005737	P:urea cycle; P:argininosuccinate metabolic process; P:arginine biosynthetic process; F:argininosuccinate synthase activity; F:ATP binding; C:cytoplasm	EC:6.3.4.5	Argininosuccinate synthase	IPR024074 (G3DSA:3.90.1260.GENE3D); IPR014729 (G3DSA:3.40.50.GENE3D); IPR001518 (PFAM); IPR001518 (TIGRFAM); IPR001518 (PANTHER); PTHR11587:SF2 (PANTHER); IPR018223 (PROSITE_PATTERNS); IPR018223 (PROSITE_PATTERNS); IPR023434 (HAMAP); IPR023434 (CDD); SSF52402 (SUPERFAMILY); IPR024074 (SUPERFAMILY)	P:GO:0006526; F:GO:0004055; F:GO:0005524	P:arginine biosynthetic process; F:argininosuccinate synthase activity; F:ATP binding
TRUE	INTERPRO, BLASTED, MAPPED, ANNOTATED	NP_001276313.1	probable inactive purple acid phosphatase 1 isoform X1	623	20	0	73.11	3	P:GO:0016311; F:GO:0003993; F:GO:0046872	P:dephosphorylation; F:acid phosphatase activity; F:metal ion binding	EC:3.1.3.2	Acid phosphatase	IPR040974 (PFAM); IPR025733 (PFAM); IPR029052 (G3DSA:3.60.21.GENE3D); IPR004843 (PFAM); IPR015914 (PFAM); PTHR45778 (PANTHER); PTHR45778:SF13 (PANTHER); IPR041792 (CDD); IPR008963 (SUPERFAMILY); SSF56300 (SUPERFAMILY)	F:GO:0003993; F:GO:0016787; F:GO:0046872	F:acid phosphatase activity; F:hydrolase activity; F:metal ion binding
TRUE	INTERPRO, BLASTED, MAPPED, ANNOTATED	NP_001276320.1	phosphoglycolate phosphatase 2	369	14	0	91.2	2	P:GO:0016311; F:GO:0008967	P:dephosphorylation; F:phosphoglycolate phosphatase activity	EC:3.1.3.18	Phosphoglycolate phosphatase	IPR023214 (G3DSA:3.40.50.GENE3D); IPR006349 (TIGRFAM); PF13242 (PFAM); IPR006357 (TIGRFAM); IPR023214 (G3DSA:3.40.50.GENE3D); IPR006357 (PFAM); PTHR19288:SF73 (PANTHER); PTHR19288 (PANTHER); cd07510 (CDD); IPR036412 (SUPERFAMILY)	F:GO:0016791	F:phosphatase activity
TRUE	INTERPRO, BLASTED, MAPPED, ANNOTATED	NP_001276321.1	uncharacterized protein LOC100809469	268	11	0	90.56	5	P:GO:0035493; F:GO:0000149; C:GO:0000323; C:GO:0005768; C:GO:0016021	P:SNARE complex assembly; F:SNARE binding; C:lytic vacuole; C:endosome; C:integral component of membrane			PTHR15157 (PANTHER); PTHR15157:SF19 (PANTHER); IPR036412 (SUPERFAMILY)	no GO terms	no GO terms
TRUE	INTERPRO, BLASTED, MAPPED, ANNOTATED	NP_001303807.1	phi class glutathione S-transferase	418	20	0	69.47	4	P:GO:0006414; F:GO:0003746; F:GO:0005515; F:GO:0016740	P:translational elongation; F:translation elongation factor activity; F:protein binding; F:transferase activity			IPR001662 (PFAM); IPR004045 (PFAM); IPR036433 (G3DSA:3.30.70.GENE3D); G3DSA:1.20.1050.10 (GENE3D); IPR004046 (PFAM); IPR036249 (G3DSA:3.40.30.GENE3D); IPR040079 (mobidb-MOBIDB_LITE); mobidb-lite (MOBIDB_LITE); PTHR44372:SF2 (PANTHER); PTHR44372 (PANTHER); IPR001662 (PROSITE_PROFILES); IPR010987 (PROSITE_PROFILES); IPR004045 (PROSITE_PROFILES); cd03044 (CDD); cd03181 (CDD); IPR036433 (SUPERFAMILY)…	P:GO:0006414; F:GO:0003746; F:GO:0005515	P:translational elongation; F:translation elongation factor activity; F:protein binding
TRUE	INTERPRO, BLASTED, MAPPED, ANNOTATED	NP_001304423.1	lambda class glutathione S-transferase	239	20	3.04566e-178	74.17	3	P:GO:0010731; F:GO:0005515; F:GO:0016740	P:protein glutathionylation; F:protein binding; F:transferase activity			IPR036249 (G3DSA:3.40.30.GENE3D); G3DSA:1.20.1050.10 (GENE3D); PF13410 (PFAM); IPR004045 (PFAM); IPR040079 (PANTHER); PTHR44328:SF7 (PANTHER); IPR010987 (PROSITE_PROFILES); IPR004045 (PROSITE_PROFILES); cd03203 (CDD); IPR036249 (SUPERFAMILY); IPR036282 (SUPERFAMILY)	F:GO:0005515	F:protein binding
TRUE	INTERPRO, BLASTED, MAPPED, ANNOTATED	NP_001304438.1	protein transport protein SEC13 homolog B	301	20	0	57.59	8	P:GO:0015031; P:GO:0090114; F:GO:0005198; F:GO:0005515; C:GO:0000139; C:GO:0005829; C:GO:0030127; C:GO:0031080	P:protein transport; P:COPII-coated vesicle budding; F:structural molecule activity; F:protein binding; C:Golgi membrane; C:cytosol; C:COPII vesicle coat; C:nuclear pore outer ring			IPR020472 (PRINTS); IPR001680 (PFAM); IPR015943 (G3DSA:2.130.10.GENE3D); IPR037363 (PANTHER); PTHR11024:SF14 (PANTHER); IPR017986 (PROSITE_PROFILES); IPR001680 (PROSITE_PROFILES); IPR001680 (PROSITE_PROFILES); IPR001680 (PROSITE_PROFILES); IPR036322 (SUPERFAMILY)	F:GO:0005198; F:GO:0005515	F:structural molecule activity; F:protein binding
TRUE	INTERPRO, BLASTED, MAPPED, ANNOTATED	NP_001304442.1	adenosylhomocysteinase-like	485	7	0	92.42	5	P:GO:0006730; P:GO:0033353; F:GO:0004013; C:GO:0005829; C:GO:0016021	P:one-carbon metabolic process; P:S-adenosylmethionine cycle; F:adenosylhomocysteinase activity; C:cytosol; C:integral component of membrane	EC:3.3.1.1	Adenosylhomocysteinase	G3DSA:3.40.50.720 (GENE3D); IPR015878 (PFAM); IPR000043 (TIGRFAM); IPR000043 (PIRSF); IPR042172 (G3DSA:3.40.50.GENE3D); IPR000043 (PFAM); PTHR23420:SF12 (PANTHER); IPR000043 (PANTHER); IPR020082 (PROSITE_PATTERNS); IPR020082 (PROSITE_PATTERNS); IPR000043 (HAMAP); IPR000043 (CDD); SSF52283 (SUPERFAMILY); SSF52283 (SUPERFAMILY); IPR036291 (SUPERFAMILY)	F:GO:0004013	F:adenosylhomocysteinase activity
TRUE	INTERPRO, BLASTED, MAPPED, ANNOTATED	NP_001304459.1	phosphoenolpyruvate carboxylase	967	20	0	79.92	7	P:GO:0006099; P:GO:0015977; P:GO:0015979; P:GO:0048366; F:GO:0008964; C:GO:0005829; C:GO:0009507	P:tricarboxylic acid cycle; P:carbon fixation; P:photosynthesis; P:leaf development; F:phosphoenolpyruvate carboxylase activity; C:cytosol; C:chloroplast	EC:4.1.1.31; EC:4.1.1.32	Phosphoenolpyruvate carboxylase; Phosphoenolpyruvate carboxykinase (GTP)	IPR021135 (PRINTS); G3DSA:1.20.1440.90 (GENE3D); IPR021135 (PFAM); PTHR30523:SF24 (PANTHER); IPR021135 (PANTHER); IPR018129 (PROSITE_PATTERNS); IPR033129 (PROSITE_PATTERNS); IPR022805 (HAMAP); IPR015813 (SUPERFAMILY)	P:GO:0006099; P:GO:0015977; F:GO:0003824; F:GO:0008964	P:tricarboxylic acid cycle; P:carbon fixation; F:catalytic activity; F:phosphoenolpyruvate carboxylase activity
TRUE	INTERPRO, BLASTED, MAPPED, ANNOTATED	NP_001304496.1	allene oxide synthase	478	20	0	74.62	10	P:GO:0009695; P:GO:0016125; P:GO:0055114; F:GO:0004497; F:GO:0005506; F:GO:0016705; F:GO:0016829; F:GO:0020037; C:GO:0009535; C:GO:0009941	P:jasmonic acid biosynthetic process; P:sterol metabolic process; P:oxidation-reduction process; F:monooxygenase activity; F:iron ion binding; F:oxidoreductase activity, acting on paired donors, with incorporation or reduction of molecular oxygen; F:lyase activity; F:heme binding; C:chloroplast thylakoid membrane; C:chloroplast envelope			IPR036396 (G3DSA:1.10.630.GENE3D); IPR001128 (PFAM); PTHR24286:SF229 (PANTHER); PTHR24286 (PANTHER); IPR036396 (SUPERFAMILY)	P:GO:0055114; F:GO:0005506; F:GO:0016705; F:GO:0020037	P:oxidation-reduction process; F:iron ion binding; F:oxidoreductase activity, acting on paired donors, with incorporation or reduction of molecular oxygen; F:heme binding
TRUE	INTERPRO, BLASTED, MAPPED, ANNOTATED	NP_001304508.1	beta-glucosidase BoGH3B precursor	627	20	0	86.68	4	P:GO:0009251; F:GO:0008422; F:GO:0102483; C:GO:0016021	P:glucan catabolic process; F:beta-glucosidase activity; F:scopolin beta-glucosidase activity; C:integral component of membrane	EC:3.2.1.21	Beta-glucosidase	IPR001764 (PRINTS); IPR002772 (PFAM); IPR036962 (G3DSA:3.20.20.GENE3D); IPR036881 (G3DSA:3.40.50.GENE3D); IPR001764 (PFAM); PTHR30620:SF91 (PANTHER); PTHR30620 (PANTHER); IPR017853 (SUPERFAMILY); IPR036881 (SUPERFAMILY)	P:GO:0005975; F:GO:0004553	P:carbohydrate metabolic process; F:hydrolase activity, hydrolyzing O-glycosyl compounds
TRUE	INTERPRO, BLASTED, MAPPED, ANNOTATED	NP_001304515.1	lambda class glutathione S-transferase	237	20	4.62346e-177	75.46	3	P:GO:0010731; F:GO:0005515; F:GO:0016740	P:protein glutathionylation; F:protein binding; F:transferase activity			IPR004045 (PFAM); PF13410 (PFAM); G3DSA:1.20.1050.10 (GENE3D); IPR036249 (G3DSA:3.40.30.GENE3D); IPR040079 (PTHR44328:PANTHER); PTHR44328 (PANTHER); IPR010987 (PROSITE_PROFILES); IPR004045 (PROSITE_PROFILES); cd03203 (CDD); IPR036282 (SUPERFAMILY); IPR036249 (SUPERFAMILY)	F:GO:0005515	F:protein binding
TRUE	INTERPRO, BLASTED, MAPPED, ANNOTATED	NP_001304534.1	red chlorophyll catabolite reductase, chloroplastic-like	322	3	0	97.18	4	P:GO:0015996; P:GO:0055114; F:GO:0051743; C:GO:0009507	P:chlorophyll catabolic process; P:oxidation-reduction process; F:red chlorophyll catabolite reductase activity; C:chloroplast			IPR009439 (PFAM); G3DSA:3.40.1500.20 (GENE3D); PTHR34685:SF2 (PANTHER); IPR009439 (PANTHER)	F:GO:0051743	F:red chlorophyll catabolite reductase activity
TRUE	INTERPRO, BLASTED, MAPPED, ANNOTATED	NP_001304556.1	tau class glutathione S-transferase	225	20	1.69306e-164	93.45	10	P:GO:0006749; P:GO:0009408; P:GO:0009733; P:GO:0009735; P:GO:0009737; P:GO:0009739; P:GO:0010038; F:GO:0004364; F:GO:0005515; C:GO:0005737	P:glutathione metabolic process; P:response to heat; P:response to auxin; P:response to cytokinin; P:response to abscisic acid; P:response to gibberellin; P:response to metal ion; F:glutathione transferase activity; F:protein binding; C:cytoplasm	EC:2.5.1.18	Glutathione transferase	Coil (COILS); G3DSA:1.20.1050.10 (GENE3D); IPR036249 (G3DSA:3.40.30.GENE3D); IPR004046 (PFAM); IPR004045 (PFAM); IPR040079 (PTHR11260:PANTHER); PTHR11260 (PANTHER); IPR010987 (PROSITE_PROFILES); IPR004045 (PROSITE_PROFILES); cd03058 (CDD); cd03185 (CDD); IPR036249 (SUPERFAMILY); IPR036282 (SUPERFAMILY)	F:GO:0005515	F:protein binding
TRUE	INTERPRO, BLASTED, MAPPED, ANNOTATED	NP_001304567.1	tau class glutathione S-transferase	237	20	2.05273e-177	73.16	3	P:GO:0010731; F:GO:0005515; F:GO:0016740	P:protein glutathionylation; F:protein binding; F:transferase activity			IPR036249 (G3DSA:3.40.30.GENE3D); IPR004045 (PFAM); PF13410 (PFAM); G3DSA:1.20.1050.10 (GENE3D),SFLDS00019 (SFLD),SFLDG00358 (SFLD); IPR040079 (PANTHER); PTHR44328:SF7 (PANTHER); IPR010987 (PROSITE_PROFILES); IPR004045 (PROSITE_PROFILES); cd03203 (CDD); IPR036282 (SUPERFAMILY); IPR036249 (SUPERFAMILY)	F:GO:0005515	F:protein binding
TRUE	INTERPRO, BLASTED, MAPPED, ANNOTATED	NP_001304587.1	protein transport protein SEC13 homolog B	301	20	0	58.45	8	P:GO:0015031; P:GO:0090114; F:GO:0005198; F:GO:0005515; C:GO:0000139; C:GO:0005829; C:GO:0030127; C:GO:0031080	P:protein transport; P:COPII-coated vesicle budding; F:structural molecule activity; F:protein binding; C:Golgi membrane; C:cytosol; C:COPII vesicle coat; C:nuclear pore outer ring			IPR020472 (PRINTS); IPR001680 (PFAM); IPR015943 (G3DSA:2.130.10.GENE3D); PTHR11024:SF14 (PANTHER); IPR037363 (PANTHER); IPR017986 (PROSITE_PROFILES); IPR001680 (PROSITE_PROFILES); IPR001680 (PROSITE_PROFILES); IPR001680 (PROSITE_PROFILES); IPR036322 (SUPERFAMILY)	F:GO:0005198; F:GO:0005515	F:structural molecule activity; F:protein binding
TRUE	INTERPRO, BLASTED, MAPPED, ANNOTATED	NP_001304616.1	heat shock protein 90-1	699	20	0	82.94	11	P:GO:0006457; P:GO:0034605; P:GO:0050821; F:GO:0005524; F:GO:0051082; C:GO:0005783; C:GO:0005829; C:GO:0005886; C:GO:0009570; C:GO:0032991; C:GO:0048471	P:protein folding; P:cellular response to heat; P:protein stabilization; F:ATP binding; F:unfolded protein binding; C:endoplasmic reticulum; C:cytosol; C:plasma membrane; C:chloroplast stroma; C:protein-containing complex; C:perinuclear region of cytoplasm			Coil (COILS); IPR020575 (PRINTS); IPR001404 (PFAM); IPR003594 (PFAM); IPR037196 (G3DSA:1.20.120.GENE3D); IPR036890 (G3DSA:3.30.565.GENE3D); IPR001404 (PIRSF); G3DSA:3.30.230.80 (GENE3D); G3DSA:3.40.50.11260 (GENE3D); G3DSA:3.30.70.2140 (GENE3D); mobidb-lite (MOBIDB_LITE); mobidb-lite (MOBIDB_LITE); mobidb-lite (MOBIDB_LITE); mobidb-lite (MOBIDB_LITE); PTHR11528:SF91 (PANTHER); IPR001404 (PANTHER)…	P:GO:0006457; F:GO:0005524; F:GO:0051082	P:protein folding; F:ATP binding; F:unfolded protein binding
TRUE	INTERPRO, BLASTED, MAPPED, ANNOTATED	XP_003516432.1	probable UDP-arabinopyranose mutase 5	368	18	0	89.35	5	P:GO:0033356; P:GO:0071669; F:GO:0052691; C:GO:0005794; C:GO:0005829	P:UDP-L-arabinose metabolic process; P:plant-type cell wall organization or biogenesis; F:UDP-arabinopyranose mutase activity; C:Golgi apparatus; C:cytosol	EC:5.4.99.30	UDP-arabinopyranose mutase	IPR037595 (PFAM); IPR004901 (PIRSF); PTHR31682:SF18 (PANTHER); IPR037595 (PANTHER); IPR029044 (SUPERFAMILY)	P:GO:0071669; F:GO:0016866	P:plant-type cell wall organization or biogenesis; F:intramolecular transferase activity
TRUE	INTERPRO, BLASTED, MAPPED, ANNOTATED	XP_003516650.1	heat shock protein 90-1	793	20	0	71.35	11	P:GO:0006457; P:GO:0034605; P:GO:0050821; F:GO:0005524; F:GO:0051082; C:GO:0005783; C:GO:0005829; C:GO:0005886; C:GO:0009570; C:GO:0032991; C:GO:0048471	P:protein folding; P:cellular response to heat; P:protein stabilization; F:ATP binding; F:unfolded protein binding; C:endoplasmic reticulum; C:cytosol; C:plasma membrane; C:chloroplast stroma; C:protein-containing complex; C:perinuclear region of cytoplasm			IPR020575 (PRINTS); G3DSA:3.30.70.2140 (GENE3D); G3DSA:3.40.50.11260 (GENE3D); IPR036890 (G3DSA:3.30.565.GENE3D); G3DSA:3.30.230.80 (GENE3D); IPR003594 (PFAM); IPR037196 (G3DSA:1.20.120.GENE3D); IPR001404 (PFAM); IPR001404 (PIRSF); mobidb-lite (MOBIDB_LITE); mobidb-lite (MOBIDB_LITE); PTHR11528:SF93 (PANTHER); IPR001404 (PANTHER); IPR019805 (PROSITE_PATTERNS); IPR001404 (HAMAP); cd16927 (CDD); IP…	P:GO:0006457; F:GO:0005524; F:GO:0051082	P:protein folding; F:ATP binding; F:unfolded protein binding
TRUE	INTERPRO, BLASTED, MAPPED, ANNOTATED	XP_003516652.1	monooxygenase 2 isoform X2	430	20	0	72.59	5	P:GO:0006508; P:GO:0055114; F:GO:0004497; F:GO:0008233; F:GO:0071949	P:proteolysis; P:oxidation-reduction process; F:monooxygenase activity; F:peptidase activity; F:FAD binding			PR00420 (PRINTS); IPR002938 (PFAM); G3DSA:3.30.9.30 (GENE3D); IPR036188 (G3DSA:3.50.50.GENE3D); PTHR45934:SF9 (PANTHER); PTHR45934 (PANTHER); IPR036188 (SUPERFAMILY)	F:GO:0071949	F:FAD binding
TRUE	INTERPRO, BLASTED, MAPPED, ANNOTATED	XP_003516735.1	hexokinase-2, chloroplastic	496	20	0	78.15	11	P:GO:0001678; P:GO:0006096; P:GO:0046835; P:GO:0051156; F:GO:0004340; F:GO:0005524; F:GO:0005536; F:GO:0008865; F:GO:0019158; C:GO:0005739; C:GO:0005829	P:cellular glucose homeostasis; P:glycolytic process; P:carbohydrate phosphorylation; P:glucose 6-phosphate metabolic process; F:glucokinase activity; F:ATP binding; F:glucose binding; F:fructokinase activity; F:mannokinase activity; C:mitochondrion; C:cytosol	EC:2.7.1.7; EC:2.7.1.4; EC:2.7.1.2; EC:2.7.1.1	Mannokinase; Fructokinase; Glucokinase; Hexokinase	PR00475 (PRINTS); IPR022672 (PFAM); G3DSA:3.30.420.40 (GENE3D); IPR022673 (PFAM); G3DSA:3.40.367.20 (GENE3D); IPR001312 (PANTHER); PTHR19443:SF64 (PANTHER); IPR001312 (PROSITE_PROFILES); PS51257 (PROSITE_PROFILES); cd00012 (CDD); IPR043129 (SUPERFAMILY); IPR043129 (SUPERFAMILY)	P:GO:0001678; P:GO:0005975; F:GO:0004396; F:GO:0005524; F:GO:0005536; F:GO:0016773	P:cellular glucose homeostasis; P:carbohydrate metabolic process; F:hexokinase activity; F:ATP binding; F:glucose binding; F:phosphotransferase activity, alcohol group as acceptor
TRUE	INTERPRO, BLASTED, MAPPED, ANNOTATED	XP_003516792.1	probable ADP-ribosylation factor GTPase-activating protein AGD15	403	20	0	76.35	5	P:GO:0043547; P:GO:0048205; F:GO:0005096; F:GO:0046872; C:GO:0000139	P:positive regulation of GTPase activity; P:COPI coating of Golgi vesicle; F:GTPase activator activity; F:metal ion binding; C:Golgi membrane			IPR001164 (PRINTS); IPR001164 (PFAM); IPR038508 (G3DSA:3.30.40.GENE3D); mobidb-lite (MOBIDB_LITE); mobidb-lite (MOBIDB_LITE); mobidb-lite (MOBIDB_LITE); mobidb-lite (MOBIDB_LITE); PTHR45686 (PANTHER); PTHR45686:SF11 (PANTHER); IPR001164 (PROSITE_PROFILES); cd08831 (CDD); IPR037278 (SUPERFAMILY)	F:GO:0005096	F:GTPase activator activity
TRUE	INTERPRO, BLASTED, MAPPED, ANNOTATED	XP_003516804.1	NADP-dependent malic enzyme	591	20	0	92.78	8	P:GO:0006090; P:GO:0006108; P:GO:0055114; F:GO:0004471; F:GO:0004473; F:GO:0046872; F:GO:0051287; C:GO:0009507	P:pyruvate metabolic process; P:malate metabolic process; P:oxidation-reduction process; F:malate dehydrogenase (decarboxylating) (NAD+) activity; F:malate dehydrogenase (decarboxylating) (NADP+) activity; F:metal ion binding; F:NAD binding; C:chloroplast	EC:1.1.1.38; EC:1.1.1.39; EC:1.1.1.40	Malate dehydrogenase (oxaloacetate-decarboxylating); Malate dehydrogenase (decarboxylating); Malate dehydrogenase (oxaloacetate-decarboxylating) (NADP(+))	IPR001891 (PRINTS); IPR001891 (PIRSF); G3DSA:3.40.50.720 (GENE3D); IPR037062 (G3DSA:3.40.50.GENE3D); IPR012302 (PFAM); IPR012301 (PFAM); PTHR23406 (PANTHER); PTHR23406:SF63 (PANTHER); IPR015884 (PROSITE_PATTERNS); cd05312 (CDD); IPR036291 (SUPERFAMILY); SSF53223 (SUPERFAMILY)	P:GO:0055114; F:GO:0004470; F:GO:0004471; F:GO:0051287	P:oxidation-reduction process; F:malic enzyme activity; F:malate dehydrogenase (decarboxylating) (NAD+) activity; F:NAD binding
TRUE	INTERPRO, BLASTED, MAPPED, ANNOTATED	XP_003516809.1	iron-sulfur cluster biosynthesis family protein	500	5	0	97.56	2	C:GO:0009941; C:GO:0016021	C:chloroplast envelope; C:integral component of membrane			PTHR47380:SF4 (PANTHER); PTHR47380 (PANTHER)	no GO terms	no GO terms
TRUE	INTERPRO, BLASTED, MAPPED, ANNOTATED	XP_003516820.1	lachrymatory-factor synthase	173	14	6.8529e-128	59.71	7	P:GO:0009738; P:GO:0080163; F:GO:0004864; F:GO:0010427; F:GO:0038023; C:GO:0005634; C:GO:0005737	P:abscisic acid-activated signaling pathway; P:regulation of protein serine/threonine phosphatase activity; F:protein phosphatase inhibitor activity; F:abscisic acid binding; F:signaling receptor activity; C:nucleus; C:cytoplasm			IPR023393 (G3DSA:3.30.530.GENE3D); IPR019587 (PFAM); mobidb-lite (MOBIDB_LITE); PTHR33789:SF3 (PANTHER); PTHR33789 (PANTHER); cd07821 (CDD); SSF55961 (SUPERFAMILY)	no GO terms	no GO terms
TRUE	INTERPRO, BLASTED, MAPPED, ANNOTATED	XP_003516826.1	alpha-xylosidase 1	928	18	0	62.64	3	P:GO:0005975; F:GO:0004553; F:GO:0030246	P:carbohydrate metabolic process; F:hydrolase activity, hydrolyzing O-glycosyl compounds; F:carbohydrate binding			IPR000322 (PFAM); IPR013780 (G3DSA:2.60.40.GENE3D); IPR031727 (PFAM); IPR025887 (PFAM); IPR013780 (G3DSA:2.60.40.GENE3D); G3DSA:3.20.20.80 (GENE3D); G3DSA:2.60.40.1760 (GENE3D); PTHR22762:SF125 (PANTHER); PTHR22762 (PANTHER); IPR030458 (PROSITE_PATTERNS); cd14752 (CDD); cd06602 (CDD); IPR017853 (SUPERFAMILY); SSF51011 (SUPERFAMILY); IPR011013 (SUPERFAMILY)	P:GO:0005975; F:GO:0003824; F:GO:0004553; F:GO:0030246	P:carbohydrate metabolic process; F:catalytic activity; F:hydrolase activity, hydrolyzing O-glycosyl compounds; F:carbohydrate binding
TRUE	INTERPRO, BLASTED, MAPPED, ANNOTATED	XP_003516831.1	bifunctional 3-dehydroquinate dehydratase/shikimate dehydrogenase, chloroplastic isoform X1	527	17	0	74.39	5	P:GO:0009423; P:GO:0019632; P:GO:0055114; F:GO:0003855; F:GO:0004764	P:chorismate biosynthetic process; P:shikimate metabolic process; P:oxidation-reduction process; F:3-dehydroquinate dehydratase activity; F:shikimate 3-dehydrogenase (NADP+) activity	EC:1.1.1.25; EC:4.2.1.10; EC:1.1.1.282	Shikimate dehydrogenase; 3-dehydroquinate dehydratase; Quinate/shikimate dehydrogenase	G3DSA:3.40.50.720 (GENE3D); IPR006151 (PFAM); IPR001381 (PFAM); IPR001381 (TIGRFAM); G3DSA:3.40.50.10860 (GENE3D); IPR013785 (G3DSA:3.20.20.GENE3D); IPR013708 (PFAM); PTHR21089:SF12 (PANTHER); PTHR21089 (PANTHER); IPR001381 (HAMAP); IPR022893 (HAMAP); IPR001381 (CDD); cd01065 (CDD); SSF53223 (SUPERFAMILY); SSF51569 (SUPERFAMILY); IPR036291 (SUPERFAMILY)	P:GO:0055114; F:GO:0003824; F:GO:0003855; F:GO:0004764	P:oxidation-reduction process; F:catalytic activity; F:3-dehydroquinate dehydratase activity; F:shikimate 3-dehydrogenase (NADP+) activity
TRUE	INTERPRO, BLASTED, MAPPED, ANNOTATED	XP_003516852.1	uridine-cytidine kinase C	407	20	0	56.83	5	P:GO:0005975; P:GO:0016310; F:GO:0005524; F:GO:0008974; C:GO:0009507	P:carbohydrate metabolic process; P:phosphorylation; F:ATP binding; F:phosphoribulokinase activity; C:chloroplast	EC:2.7.1.19	Phosphoribulokinase	IPR006082 (PRINTS); G3DSA:3.40.50.300 (GENE3D); IPR006083 (PFAM); PTHR10285:SF150 (PANTHER); PTHR10285 (PANTHER); IPR006082 (PROSITE_PATTERNS); cd02026 (CDD); IPR027417 (SUPERFAMILY)	P:GO:0005975; F:GO:0005524; F:GO:0008974; F:GO:0016301	P:carbohydrate metabolic process; F:ATP binding; F:phosphoribulokinase activity; F:kinase activity
TRUE	INTERPRO, BLASTED, MAPPED, ANNOTATED	XP_003516896.1	NADPH-dependent aldo-keto reductase, chloroplastic	313	20	0	84.23	3	P:GO:0055114; F:GO:0004032; C:GO:0005829	P:oxidation-reduction process; F:alditol:NADP+ 1-oxidoreductase activity; C:cytosol	EC:1.1.1.21; EC:1.1.1.2	Aldose reductase; Alcohol dehydrogenase (NADP(+))	IPR020471 (PRINTS); IPR020471 (PIRSF); IPR023210 (PFAM); IPR036812 (G3DSA:3.20.20.GENE3D); IPR020471 (PANTHER); PTHR11732:SF451 (PANTHER); IPR018170 (PROSITE_PATTERNS); IPR018170 (PROSITE_PATTERNS); IPR018170 (PROSITE_PATTERNS); IPR023210 (CDD); IPR036812 (SUPERFAMILY)	P:GO:0055114; F:GO:0016491	P:oxidation-reduction process; F:oxidoreductase activity
TRUE	INTERPRO, BLASTED, MAPPED, ANNOTATED	XP_003516925.1	tubulin beta chain	449	20	0	98.37	7	P:GO:0000226; P:GO:0000278; F:GO:0003924; F:GO:0005200; F:GO:0005525; C:GO:0005737; C:GO:0005874	P:microtubule cytoskeleton organization; P:mitotic cell cycle; F:GTPase activity; F:structural constituent of cytoskeleton; F:GTP binding; C:cytoplasm; C:microtubule	EC:3.6.1.15	Nucleoside-triphosphate phosphatase	Coil (COILS); IPR000217 (PRINTS); IPR002453 (PRINTS); IPR036525 (G3DSA:3.40.50.GENE3D); IPR003008 (PFAM); IPR018316 (PFAM); IPR037103 (G3DSA:3.30.1330.GENE3D); IPR023123 (G3DSA:1.10.287.GENE3D); mobidb-lite (MOBIDB_LITE); mobidb-lite (MOBIDB_LITE); PTHR11588:SF284 (PANTHER); IPR000217 (PANTHER); IPR017975 (PROSITE_PATTERNS); IPR013838 (PROSITE_PATTERNS); cd02187 (CDD); IPR008280 (SUPERFAMILY); IP…	P:GO:0007017; F:GO:0003924; F:GO:0005200; F:GO:0005525; C:GO:0005874	P:microtubule-based process; F:GTPase activity; F:structural constituent of cytoskeleton; F:GTP binding; C:microtubule
TRUE	INTERPRO, BLASTED, MAPPED, ANNOTATED	XP_003516943.1	phosphatidylinositol N-acetylglucosaminyltransferase subunit A isoform X1	523	20	0	63.27	4	P:GO:0009247; P:GO:0046506; F:GO:0046510; C:GO:0009941	P:glycolipid biosynthetic process; P:sulfolipid biosynthetic process; F:UDP-sulfoquinovose:DAG sulfoquinovosyltransferase activity; C:chloroplast envelope			G3DSA:3.40.50.2000 (GENE3D); IPR001296 (PFAM); IPR028098 (PFAM); G3DSA:3.40.50.2000 (GENE3D); PTHR45947 (PANTHER); PTHR45947:SF6 (PANTHER); cd03814 (CDD); SSF53756 (SUPERFAMILY)	no GO terms	no GO terms
TRUE	INTERPRO, BLASTED, MAPPED, ANNOTATED	XP_003516950.1	chlorophyll a-b binding protein CP26, chloroplastic	290	20	0	61.69	9	P:GO:0009416; P:GO:0009768; P:GO:0018298; F:GO:0016168; C:GO:0009522; C:GO:0009523; C:GO:0009535; C:GO:0009941; C:GO:0016021	P:response to light stimulus; P:photosynthesis, light harvesting in photosystem I; P:protein-chromophore linkage; F:chlorophyll binding; C:photosystem I; C:photosystem II; C:chloroplast thylakoid membrane; C:chloroplast envelope; C:integral component of membrane			IPR023329 (G3DSA:1.10.3460.GENE3D); IPR022796 (PFAM); IPR001344 (PANTHER); PTHR21649:SF6 (PANTHER); SSF103511 (SUPERFAMILY)	P:GO:0009765; C:GO:0016020	P:photosynthesis, light harvesting; C:membrane
TRUE	INTERPRO, BLASTED	XP_003516983.1	plastid-lipid-associated protein, chloroplastic	370	20	0	55.08						IPR006843 (PFAM); mobidb-lite (MOBIDB_LITE); mobidb-lite (MOBIDB_LITE); PTHR31906:SF5 (PANTHER); IPR039633 (PANTHER)	no GO terms	no GO terms
[truncated: 1,746 more rows]

## Sheet: T1-2
Nr	Tags	Seq Name	Description	Length	Hits	e-value	sim mean	#GO	GO IDS	GO names	Enzyme codes	Enzyme name	InterPRO IDs	InterPro GO IDs	InterPro GO names
[truncated: 2,331 more rows]

## Sheet: T1-3
Nr	Tags	Seq Name	Description	Length	Hits	e-value	sim mean	#GO	GO IDS	GO names	Enzyme codes	Enzyme name	InterPRO IDs	InterPro GO IDs	InterPro GO names
[truncated: 2,330 more rows]

[truncated: 9 more sheets: T3-1, T3-2, T3-3, T4-1, T4-2, T4-3, T7-1, T7-2, T7-3]
