# Supplementary material for: Soybean Leaf Proteomic Profile Influenced by Rhizobacteria Under Optimal and Salt Stress Conditions
Source: Front Plant Sci. 2022 Mar 24;13:809906. doi: 10.3389/fpls.2022.809906 (PMC8987779; doi:10.3389/fpls.2022.809906)
Supplement: Supplementary file 9 [file Data_Sheet_8.XLSX]

## Sheet: Read_me
	Soybean leaf proteomics
	Blast Data Analysis
	Treatment legend is provided below.
	Treatment	Legend
	T1S	Control with NaCl
	T3S	Rhizobium sp. SL42 with NaCl
	T4S	Hydrogenophaga sp. SL48 with NaCl
	T7S	SL42+SL48 with NaCl
	T1 is the control treatment
	T3 and T4 are inoculated with Rhizobium sp. SL42 and Hydrogenophaga sp. SL48.
	T7 is the co-inoculation treatment with both the strains

## Sheet: T1S-1
Nr	Tags	Seq Name	Description	Length	Hits	e-value	sim mean	#GO	GO IDS	GO names	Enzyme codes	Enzyme name	InterPRO IDs	InterPro GO IDs	InterPro GO names
TRUE	INTERPRO, BLASTED, MAPPED, ANNOTATED	NP_001234945.1	hypothetical protein GLYMA_13G167300	212	7	1.42267e-157	96.37	1	C:GO:0016021	C:integral component of membrane			IPR021467 (PFAM); PTHR35550:SF2 (PANTHER); IPR021467 (PANTHER)	no GO terms	no GO terms
TRUE	INTERPRO, BLASTED, MAPPED, ANNOTATED	NP_001234988.1	glyoxylate/hydroxypyruvate reductase HPR3	386	20	0	59.16	6	P:GO:0055114; F:GO:0008465; F:GO:0016618; F:GO:0030267; F:GO:0051287; C:GO:0005829	P:oxidation-reduction process; F:glycerate dehydrogenase activity; F:hydroxypyruvate reductase activity; F:glyoxylate reductase (NADP) activity; F:NAD binding; C:cytosol	EC:1.1.1.79; EC:1.1.1.29; EC:1.1.1.81	Glyoxylate reductase (NADP(+)); Glycerate dehydrogenase; Hydroxypyruvate reductase	IPR006140 (PFAM); G3DSA:3.40.50.720 (GENE3D); G3DSA:3.40.50.720 (GENE3D); IPR006139 (PFAM); PTHR10996:SF242 (PANTHER); PTHR10996 (PANTHER); IPR029752 (PROSITE_PATTERNS); cd05301 (CDD); IPR036291 (SUPERFAMILY); SSF52283 (SUPERFAMILY)	P:GO:0055114; F:GO:0016616; F:GO:0051287	P:oxidation-reduction process; F:oxidoreductase activity, acting on the CH-OH group of donors, NAD or NADP as acceptor; F:NAD binding
TRUE	INTERPRO, BLASTED, MAPPED, ANNOTATED	NP_001234990.1	betaine aldehyde dehydrogenase	503	20	0	73.83	3	P:GO:0055114; F:GO:0019145; F:GO:0033737	P:oxidation-reduction process; F:aminobutyraldehyde dehydrogenase activity; F:1-pyrroline dehydrogenase activity	EC:1.2.1.5; EC:1.2.1.19; EC:1.2.1.3	Aldehyde dehydrogenase (NAD(P)(+)); Aminobutyraldehyde dehydrogenase; Aldehyde dehydrogenase (NAD(+))	IPR016163 (G3DSA:3.40.309.GENE3D); IPR015590 (PFAM); IPR016162 (G3DSA:3.40.605.GENE3D); PTHR43860 (PANTHER); PTHR43860:SF9 (PANTHER); IPR029510 (PROSITE_PATTERNS); IPR016160 (PROSITE_PATTERNS); cd07110 (CDD); IPR016161 (SUPERFAMILY)	P:GO:0055114; F:GO:0016491; F:GO:0016620	P:oxidation-reduction process; F:oxidoreductase activity; F:oxidoreductase activity, acting on the aldehyde or oxo group of donors, NAD or NADP as acceptor
TRUE	INTERPRO, BLASTED, MAPPED, ANNOTATED	NP_001234991.1	60S ribosomal protein L10a	216	11	7.07938e-160	89.73	6	P:GO:0000470; P:GO:0006412; F:GO:0003723; F:GO:0003735; C:GO:0015934; C:GO:0016021	P:maturation of LSU-rRNA; P:translation; F:RNA binding; F:structural constituent of ribosome; C:large ribosomal subunit; C:integral component of membrane			IPR016095 (G3DSA:3.40.50.GENE3D); IPR028364 (PFAM); IPR002143 (PIRSF); G3DSA:3.30.190.20 (GENE3D); PTHR23105:SF126 (PANTHER); PTHR23105 (PANTHER); IPR023673 (PROSITE_PATTERNS); IPR028364 (CDD); IPR023674 (SUPERFAMILY)	P:GO:0006412; F:GO:0003723; F:GO:0003735; C:GO:0015934	P:translation; F:RNA binding; F:structural constituent of ribosome; C:large ribosomal subunit
TRUE	INTERPRO, BLASTED, MAPPED, ANNOTATED	NP_001235009.1	uncharacterized protein LOC100500228	188	3	3.35066e-137	97.7	2	C:GO:0009535; C:GO:0009570	C:chloroplast thylakoid membrane; C:chloroplast stroma			PTHR36352 (PANTHER)	no GO terms	no GO terms
TRUE	INTERPRO, BLASTED, MAPPED, ANNOTATED	NP_001235022.1	alpha-galactosidase 1	422	20	0	85.7	2	P:GO:0005975; F:GO:0052692	P:carbohydrate metabolic process; F:raffinose alpha-galactosidase activity	EC:3.2.1.22	Alpha-galactosidase	IPR002241 (PRINTS); IPR013785 (G3DSA:3.20.20.GENE3D); IPR002241 (PFAM); IPR041233 (PFAM); IPR013780 (G3DSA:2.60.40.GENE3D); IPR002241 (PANTHER); PTHR11452:SF73 (PANTHER); IPR000111 (PROSITE_PATTERNS); IPR002241 (CDD); IPR017853 (SUPERFAMILY); SSF51011 (SUPERFAMILY)	P:GO:0005975; F:GO:0003824; F:GO:0004553	P:carbohydrate metabolic process; F:catalytic activity; F:hydrolase activity, hydrolyzing O-glycosyl compounds
TRUE	INTERPRO, BLASTED, MAPPED, ANNOTATED	NP_001235025.1	profilin	131	13	1.16308e-95	92.71	4	P:GO:0042989; F:GO:0003785; C:GO:0005856; C:GO:0005938	P:sequestering of actin monomers; F:actin monomer binding; C:cytoskeleton; C:cell cortex			IPR005455 (PRINTS); IPR005455 (PRINTS); G3DSA:3.30.450.30 (GENE3D); IPR005455 (PFAM); PTHR11604:SF32 (PANTHER); IPR005455 (PANTHER); IPR027310 (PROSITE_PATTERNS); IPR005455 (CDD); IPR036140 (SUPERFAMILY)	F:GO:0003779	F:actin binding
TRUE	INTERPRO, BLASTED, MAPPED, ANNOTATED	NP_001235026.1	MLP-like protein 43	153	20	6.20192e-111	61.22	2	P:GO:0006952; P:GO:0050794	P:defense response; P:regulation of cellular process			IPR000916 (PFAM); IPR023393 (G3DSA:3.30.530.GENE3D); PTHR31907 (PANTHER); PTHR31907:SF1 (PANTHER); cd07816 (CDD); SSF55961 (SUPERFAMILY)	P:GO:0006952	P:defense response
TRUE	INTERPRO, BLASTED, MAPPED, ANNOTATED	NP_001235036.1	zeta class glutathione S-transferase	219	20	1.2702e-164	70.47	6	P:GO:0006559; P:GO:0006749; F:GO:0004364; F:GO:0005515; F:GO:0016034; C:GO:0005737	P:L-phenylalanine catabolic process; P:glutathione metabolic process; F:glutathione transferase activity; F:protein binding; F:maleylacetoacetate isomerase activity; C:cytoplasm	EC:2.5.1.18; EC:5.2.1.2	Glutathione transferase; Maleylacetoacetate isomerase	IPR036249 (G3DSA:3.40.30.GENE3D); G3DSA:1.20.1050.10 (GENE3D); IPR005955 (TIGRFAM); IPR004045 (PFAM); PF13410 (PFAM),SFLDG00358 (SFLD),SFLDS00019 (SFLD); IPR040079 (PANTHER); PTHR42673:SF7 (PANTHER); IPR004045 (PROSITE_PROFILES); IPR010987 (PROSITE_PROFILES); IPR034330 (CDD); IPR034333 (CDD); IPR036282 (SUPERFAMILY); IPR036249 (SUPERFAMILY)	P:GO:0009072; F:GO:0003824; F:GO:0005515; C:GO:0005737	P:aromatic amino acid family metabolic process; F:catalytic activity; F:protein binding; C:cytoplasm
TRUE	INTERPRO, BLASTED, MAPPED, ANNOTATED	NP_001235038.1	photosystem I subunit V	164	6	3.4366e-120	71.06	3	P:GO:0015979; C:GO:0009522; C:GO:0016021	P:photosynthesis; C:photosystem I; C:integral component of membrane			IPR017494 (TIGRFAM); IPR000549 (PFAM); IPR023618 (G3DSA:1.10.286.GENE3D); IPR016370 (PIRSF); PTHR34195 (PANTHER); PTHR34195:SF1 (PANTHER); IPR000549 (PROSITE_PATTERNS)	P:GO:0015979; C:GO:0009522; C:GO:0016020	P:photosynthesis; C:photosystem I; C:membrane
TRUE	INTERPRO, BLASTED, ANNOTATED	NP_001235054.1	upstream activation factor subunit UAF30	139	20	7.79958e-101	75.08	1	F:GO:0005515	F:protein binding			IPR036885 (G3DSA:1.10.245.GENE3D); IPR003121 (PFAM); PTHR13844 (PANTHER); PTHR13844:SF8 (PANTHER); cd10567 (CDD); IPR036885 (SUPERFAMILY)	F:GO:0005515	F:protein binding
TRUE	INTERPRO, BLASTED, MAPPED, ANNOTATED	NP_001235057.1	60S ribosomal protein L35	123	5	7.32394e-82	98.86	5	P:GO:0000463; P:GO:0006412; F:GO:0003729; F:GO:0003735; C:GO:0005840	P:maturation of LSU-rRNA from tricistronic rRNA transcript (SSU-rRNA, 5.8S rRNA, LSU-rRNA); P:translation; F:mRNA binding; F:structural constituent of ribosome; C:ribosome			Coil (COILS); IPR036049 (G3DSA:1.10.287.GENE3D); G3DSA:1.10.20.90 (GENE3D); IPR001854 (PFAM); IPR001854 (TIGRFAM); PTHR45722:SF3 (PANTHER); PTHR45722 (PANTHER); IPR001854 (HAMAP); cd00427 (CDD); IPR036049 (SUPERFAMILY)	P:GO:0006412; F:GO:0003735; C:GO:0005840	P:translation; F:structural constituent of ribosome; C:ribosome
TRUE	INTERPRO, BLASTED, MAPPED, ANNOTATED	NP_001235059.1	50S ribosomal protein L15, chloroplastic	256	7	0	79.65	3	P:GO:0006412; F:GO:0003735; C:GO:0015934	P:translation; F:structural constituent of ribosome; C:large ribosomal subunit			G3DSA:3.100.10.10 (GENE3D); IPR005749 (TIGRFAM); IPR021131 (PFAM); mobidb-lite (MOBIDB_LITE); PTHR12934:SF11 (PANTHER); IPR005749 (PANTHER); IPR001196 (PROSITE_PATTERNS); IPR030878 (HAMAP); IPR036227 (SUPERFAMILY)	P:GO:0006412; F:GO:0003735; C:GO:0005840; C:GO:0015934	P:translation; F:structural constituent of ribosome; C:ribosome; C:large ribosomal subunit
TRUE	INTERPRO, BLASTED, MAPPED, ANNOTATED	NP_001235068.1	probable ribosome biogenesis protein RLP24	164	16	2.43945e-116	81.5	6	P:GO:0000027; P:GO:0006412; P:GO:1902626; F:GO:0003723; F:GO:0003735; C:GO:0016021	P:ribosomal large subunit assembly; P:translation; P:assembly of large subunit precursor of preribosome; F:RNA binding; F:structural constituent of ribosome; C:integral component of membrane			Coil (COILS); IPR000988 (PFAM); IPR038630 (G3DSA:2.30.170.GENE3D); mobidb-lite (MOBIDB_LITE); mobidb-lite (MOBIDB_LITE); IPR000988 (PANTHER); PTHR10792:SF20 (PANTHER); IPR023442 (PROSITE_PATTERNS); IPR000988 (CDD); SSF57716 (SUPERFAMILY)	no GO terms	no GO terms
TRUE	INTERPRO, BLASTED, MAPPED, ANNOTATED	NP_001235072.1	uncharacterized protein LOC100306184	168	2	1.92804e-122	99.4	3	P:GO:0015986; F:GO:0015078; C:GO:0000274	P:ATP synthesis coupled proton transport; F:proton transmembrane transporter activity; C:mitochondrial proton-transporting ATP synthase, stator stalk			Coil (COILS); Coil (COILS); IPR036228 (G3DSA:1.20.58.GENE3D); IPR008689 (PFAM); IPR008689 (PIRSF); PTHR12700:SF15 (PANTHER); IPR008689 (PANTHER); IPR036228 (SUPERFAMILY)	P:GO:0015986; F:GO:0015078; C:GO:0000276	P:ATP synthesis coupled proton transport; F:proton transmembrane transporter activity; C:mitochondrial proton-transporting ATP synthase complex, coupling factor F(o)
TRUE	INTERPRO, BLASTED, MAPPED, ANNOTATED	NP_001235086.1	probable serine/threonine-protein kinase PIX13	412	20	0	78.07	3	P:GO:0006468; F:GO:0004674; F:GO:0005524	P:protein phosphorylation; F:protein serine/threonine kinase activity; F:ATP binding	EC:2.7.11	Transferring phosphorus-containing groups	G3DSA:3.30.200.20 (GENE3D); G3DSA:1.10.510.10 (GENE3D); IPR001245 (PFAM); mobidb-lite (MOBIDB_LITE); mobidb-lite (MOBIDB_LITE); mobidb-lite (MOBIDB_LITE); PTHR45621 (PANTHER); PTHR45621:SF106 (PANTHER); IPR017441 (PROSITE_PATTERNS); IPR008271 (PROSITE_PATTERNS); IPR000719 (PROSITE_PROFILES); cd14066 (CDD); IPR011009 (SUPERFAMILY)	P:GO:0006468; F:GO:0004672; F:GO:0005524	P:protein phosphorylation; F:protein kinase activity; F:ATP binding
TRUE	INTERPRO, BLASTED, MAPPED, ANNOTATED	NP_001235099.1	cell division cycle protein 48 homolog	807	20	0	82.01	12	P:GO:0030433; P:GO:0030970; P:GO:0051228; P:GO:0071712; P:GO:0097352; F:GO:0005524; F:GO:0016887; F:GO:0031593; C:GO:0005634; C:GO:0005829; C:GO:0005886; C:GO:0034098	P:ubiquitin-dependent ERAD pathway; P:retrograde protein transport, ER to cytosol; P:mitotic spindle disassembly; P:ER-associated misfolded protein catabolic process; P:autophagosome maturation; F:ATP binding; F:ATPase activity; F:polyubiquitin modification-dependent protein binding; C:nucleus; C:cytosol; C:plasma membrane; C:VCP-NPL4-UFD1 AAA ATPase complex	EC:3.6.1.3; EC:3.6.1.15	Adenosinetriphosphatase; Nucleoside-triphosphate phosphatase	G3DSA:3.10.330.10 (GENE3D); G3DSA:2.40.40.20 (GENE3D); G3DSA:3.40.50.300 (GENE3D); IPR004201 (PFAM); G3DSA:3.40.50.300 (GENE3D); G3DSA:1.10.8.60 (GENE3D); IPR005938 (TIGRFAM); IPR041569 (PFAM); IPR003338 (PFAM); IPR003959 (PFAM); G3DSA:1.10.8.60 (GENE3D); mobidb-lite (MOBIDB_LITE); mobidb-lite (MOBIDB_LITE); mobidb-lite (MOBIDB_LITE); PTHR23077 (PANTHER); PTHR23077:SF140 (PANTHER); IPR003960 (PRO…	F:GO:0005524; F:GO:0016787; F:GO:0016887	F:ATP binding; F:hydrolase activity; F:ATPase activity
TRUE	INTERPRO, BLASTED, MAPPED, ANNOTATED	NP_001235102.1	60S ribosomal protein L13a-4	206	10	1.88612e-150	87.27	4	P:GO:0017148; F:GO:0003729; F:GO:0003735; C:GO:0015934	P:negative regulation of translation; F:mRNA binding; F:structural constituent of ribosome; C:large ribosomal subunit			IPR036899 (G3DSA:3.90.1180.GENE3D); IPR005755 (TIGRFAM); IPR005822 (PFAM); PTHR11545:SF18 (PANTHER); IPR005822 (PANTHER); IPR023563 (PROSITE_PATTERNS); IPR005822 (HAMAP); IPR005822 (CDD); IPR036899 (SUPERFAMILY)	P:GO:0006412; F:GO:0003735; C:GO:0005840; C:GO:0015934	P:translation; F:structural constituent of ribosome; C:ribosome; C:large ribosomal subunit
TRUE	INTERPRO, BLASTED, MAPPED, ANNOTATED	NP_001235107.1	ferredoxin-thioredoxin reductase, variable chain	153	2	9.26495e-113	93.38	1	P:GO:0015979	P:photosynthesis			G3DSA:2.30.30.50 (GENE3D); IPR004207 (PFAM); PTHR46937:SF4 (PANTHER); PTHR46937 (PANTHER); IPR008990 (SUPERFAMILY)	P:GO:0015979	P:photosynthesis
TRUE	INTERPRO, BLASTED, MAPPED, ANNOTATED	NP_001235116.1	calnexin homolog	546	20	0	69.56	8	P:GO:0006457; P:GO:0030968; F:GO:0005509; F:GO:0030246; F:GO:0051082; C:GO:0005783; C:GO:0005789; C:GO:0016021	P:protein folding; P:endoplasmic reticulum unfolded protein response; F:calcium ion binding; F:carbohydrate binding; F:unfolded protein binding; C:endoplasmic reticulum; C:endoplasmic reticulum membrane; C:integral component of membrane			Coil (COILS); IPR001580 (PRINTS); IPR009033 (G3DSA:2.10.250.GENE3D); G3DSA:2.60.120.200 (GENE3D); IPR001580 (PFAM); mobidb-lite (MOBIDB_LITE); mobidb-lite (MOBIDB_LITE); mobidb-lite (MOBIDB_LITE); mobidb-lite (MOBIDB_LITE); mobidb-lite (MOBIDB_LITE); IPR001580 (PANTHER); PTHR11073:SF30 (PANTHER); IPR018124 (PROSITE_PATTERNS); IPR018124 (PROSITE_PATTERNS); IPR018124 (PROSITE_PATTERNS); IPR013320 (…	P:GO:0006457; F:GO:0005509; F:GO:0005515; F:GO:0051082; C:GO:0005783	P:protein folding; F:calcium ion binding; F:protein binding; F:unfolded protein binding; C:endoplasmic reticulum
TRUE	INTERPRO, BLASTED, MAPPED, ANNOTATED	NP_001235118.1	40S ribosomal protein S12	141	11	8.77351e-101	95.38	3	P:GO:0006412; F:GO:0003735; C:GO:0005840	P:translation; F:structural constituent of ribosome; C:ribosome			IPR000530 (PRINTS); IPR004038 (PFAM); IPR029064 (G3DSA:3.30.1330.GENE3D); PTHR11843:SF17 (PANTHER); IPR000530 (PANTHER); IPR000530 (PROSITE_PATTERNS); IPR029064 (SUPERFAMILY)	P:GO:0006412; F:GO:0003735; C:GO:0005840	P:translation; F:structural constituent of ribosome; C:ribosome
TRUE	INTERPRO, BLASTED, MAPPED, ANNOTATED	NP_001235125.1	60S ribosomal protein L23	140	12	4.52038e-99	70.43	5	P:GO:0006412; F:GO:0003735; F:GO:0070180; C:GO:0005840; C:GO:0043231	P:translation; F:structural constituent of ribosome; F:large ribosomal subunit rRNA binding; C:ribosome; C:intracellular membrane-bounded organelle			IPR036853 (G3DSA:2.40.150.GENE3D); IPR000218 (PFAM); PTHR11761:SF25 (PANTHER); IPR000218 (PANTHER); IPR019972 (PROSITE_PATTERNS); IPR000218 (HAMAP); IPR036853 (SUPERFAMILY)	P:GO:0006412; F:GO:0003735; C:GO:0005840	P:translation; F:structural constituent of ribosome; C:ribosome
TRUE	INTERPRO, BLASTED, MAPPED, ANNOTATED	NP_001235138.1	2Fe-2S ferredoxin-like superfamily protein	144	19	4.11092e-104	71.75	5	P:GO:0022900; F:GO:0009055; F:GO:0046872; F:GO:0051537; C:GO:0009507	P:electron transport chain; F:electron transfer activity; F:metal ion binding; F:2 iron, 2 sulfur cluster binding; C:chloroplast			IPR010241 (TIGRFAM); IPR001041 (PFAM); IPR012675 (G3DSA:3.10.20.GENE3D); PTHR43112:SF20 (PANTHER); PTHR43112 (PANTHER); IPR001041 (PROSITE_PROFILES); IPR001041 (CDD); IPR036010 (SUPERFAMILY)	P:GO:0022900; F:GO:0009055; F:GO:0051536; F:GO:0051537	P:electron transport chain; F:electron transfer activity; F:iron-sulfur cluster binding; F:2 iron, 2 sulfur cluster binding
TRUE	INTERPRO, BLASTED, MAPPED, ANNOTATED	NP_001235146.1	lambda class glutathione S-transferase	237	20	5.05593e-176	76.1	3	P:GO:0010731; F:GO:0005515; F:GO:0016740	P:protein glutathionylation; F:protein binding; F:transferase activity			IPR036249 (G3DSA:3.40.30.GENE3D); G3DSA:1.20.1050.10 (GENE3D); PF13410 (PFAM); IPR004045 (PFAM); IPR040079 (PANTHER); PTHR44328:SF7 (PANTHER); IPR004045 (PROSITE_PROFILES); IPR010987 (PROSITE_PROFILES); cd03203 (CDD); IPR036282 (SUPERFAMILY); IPR036249 (SUPERFAMILY)	F:GO:0005515	F:protein binding
TRUE	INTERPRO, BLASTED, MAPPED, ANNOTATED	NP_001235153.1	60S acidic ribosomal protein P1	113	9	4.18205e-76	81.72	8	P:GO:0002181; P:GO:0006414; P:GO:0032147; F:GO:0003735; F:GO:0030295; F:GO:0043021; C:GO:0005840; C:GO:0016021	P:cytoplasmic translation; P:translational elongation; P:activation of protein kinase activity; F:structural constituent of ribosome; F:protein kinase activator activity; F:ribonucleoprotein complex binding; C:ribosome; C:integral component of membrane			IPR038716 (G3DSA:1.10.10.GENE3D); PF00428 (PFAM); mobidb-lite (MOBIDB_LITE); mobidb-lite (MOBIDB_LITE); PTHR45696:SF16 (PANTHER); PTHR45696 (PANTHER); IPR027534 (HAMAP); cd05831 (CDD)	P:GO:0006414; F:GO:0003735; C:GO:0005840	P:translational elongation; F:structural constituent of ribosome; C:ribosome
TRUE	INTERPRO, BLASTED, MAPPED, ANNOTATED	NP_001235168.1	CDGSH iron-sulfur domain-containing protein NEET	113	2	4.92884e-80	96.46	2	F:GO:0051537; C:GO:0005741	F:2 iron, 2 sulfur cluster binding; C:mitochondrial outer membrane			IPR018967 (PFAM); IPR042216 (G3DSA:3.40.5.GENE3D); PTHR13680 (PANTHER); PTHR13680:SF5 (PANTHER)	F:GO:0051537; C:GO:0043231	F:2 iron, 2 sulfur cluster binding; C:intracellular membrane-bounded organelle
TRUE	INTERPRO, BLASTED, MAPPED, ANNOTATED	NP_001235185.1	1,4-dihydroxy-2-naphthoyl-CoA thioesterase 1	158	13	1.97405e-115	87.84	4	P:GO:0042372; F:GO:0061522; C:GO:0005777; C:GO:0005829	P:phylloquinone biosynthetic process; F:1,4-dihydroxy-2-naphthoyl-CoA thioesterase activity; C:peroxisome; C:cytosol			G3DSA:3.10.129.10 (GENE3D); IPR006683 (PFAM); IPR003736 (TIGRFAM); PTHR43240 (PANTHER); PTHR43240:SF5 (PANTHER); cd03443 (CDD); IPR029069 (SUPERFAMILY)	no GO terms	no GO terms
TRUE	INTERPRO, BLASTED, MAPPED, ANNOTATED	NP_001235189.1	AChain A, LIPOXYGENASE-3	859	20	0	86.87	6	P:GO:0031408; P:GO:0034440; F:GO:0005515; F:GO:0016702; F:GO:0046872; C:GO:0005737	P:oxylipin biosynthetic process; P:lipid oxidation; F:protein binding; F:oxidoreductase activity, acting on single donors with incorporation of molecular oxygen, incorporation of two atoms of oxygen; F:metal ion binding; C:cytoplasm	EC:1.13.11	Acting on single donors with incorporation of molecular oxygen (oxygenases). The oxygen incorporated need not be derived from O(2)	Coil (COILS); IPR013819 (PRINTS); IPR001246 (PRINTS); IPR027433 (G3DSA:4.10.372.GENE3D); G3DSA:3.10.450.60 (GENE3D); G3DSA:1.20.245.10 (GENE3D); G3DSA:2.60.60.20 (GENE3D); IPR001024 (PFAM); IPR013819 (PFAM); G3DSA:4.10.375.10 (GENE3D); mobidb-lite (MOBIDB_LITE); mobidb-lite (MOBIDB_LITE); IPR000907 (PANTHER); PTHR11771:SF115 (PANTHER); IPR020833 (PROSITE_PATTERNS); IPR020834 (PROSITE_PATTERNS); I…	P:GO:0055114; F:GO:0005515; F:GO:0016491; F:GO:0016702; F:GO:0046872	P:oxidation-reduction process; F:protein binding; F:oxidoreductase activity; F:oxidoreductase activity, acting on single donors with incorporation of molecular oxygen, incorporation of two atoms of oxygen; F:metal ion binding
TRUE	INTERPRO, BLASTED	NP_001235190.1	universal stress protein A-like protein	164	20	1.15182e-118	76.17						IPR006015 (PRINTS); IPR014729 (G3DSA:3.40.50.GENE3D); IPR006016 (PFAM); PTHR46100:SF7 (PANTHER); PTHR46100 (PANTHER); cd00293 (CDD); SSF52402 (SUPERFAMILY)	no GO terms	no GO terms
TRUE	INTERPRO, BLASTED, MAPPED, ANNOTATED	NP_001235195.1	60S ribosomal protein L27a	146	7	2.34219e-104	97.58	3	P:GO:0006412; F:GO:0003735; C:GO:0015934	P:translation; F:structural constituent of ribosome; C:large ribosomal subunit			G3DSA:3.100.10.10 (GENE3D); IPR021131 (PFAM); mobidb-lite (MOBIDB_LITE); mobidb-lite (MOBIDB_LITE); PTHR11721 (PANTHER); PTHR11721:SF10 (PANTHER); IPR001196 (PROSITE_PATTERNS); IPR030878 (HAMAP); IPR036227 (SUPERFAMILY)	P:GO:0006412; F:GO:0003735; C:GO:0005840; C:GO:0015934	P:translation; F:structural constituent of ribosome; C:ribosome; C:large ribosomal subunit
TRUE	INTERPRO, BLASTED, MAPPED, ANNOTATED	NP_001235206.1	uncharacterized protein LOC100499729	167	6	5.1352e-121	98.68	2	P:GO:0015979; C:GO:0009522	P:photosynthesis; C:photosystem I			IPR008796 (PFAM); G3DSA:4.10.1190.10 (GENE3D); PTHR36814 (PANTHER)	P:GO:0015979; C:GO:0009522	P:photosynthesis; C:photosystem I
TRUE	INTERPRO, BLASTED, MAPPED, ANNOTATED	NP_001235212.1	cytochrome c	113	5	8.83608e-83	95.48	7	P:GO:0006122; P:GO:0006123; F:GO:0009055; F:GO:0020037; F:GO:0046872; C:GO:0005758; C:GO:0070469	P:mitochondrial electron transport, ubiquinol to cytochrome c; P:mitochondrial electron transport, cytochrome c to oxygen; F:electron transfer activity; F:heme binding; F:metal ion binding; C:mitochondrial intermembrane space; C:respirasome			IPR002327 (PRINTS); IPR036909 (G3DSA:1.10.760.GENE3D); IPR009056 (PFAM); IPR002327 (PANTHER); PTHR11961:SF33 (PANTHER); IPR009056 (PROSITE_PROFILES); IPR036909 (SUPERFAMILY)	F:GO:0009055; F:GO:0020037	F:electron transfer activity; F:heme binding
TRUE	INTERPRO, BLASTED, MAPPED, ANNOTATED	NP_001235219.1	chalcone isomerase	218	20	1.32597e-158	86.32	4	P:GO:0009813; F:GO:0003677; F:GO:0045430; C:GO:0005694	P:flavonoid biosynthetic process; F:DNA binding; F:chalcone isomerase activity; C:chromosome	EC:5.5.1.6	Chalcone isomerase	IPR016087 (PFAM); IPR016088 (G3DSA:3.50.70.GENE3D); IPR016089 (G3DSA:1.10.890.GENE3D); PTHR28039:SF10 (PANTHER); PTHR28039 (PANTHER); IPR036298 (SUPERFAMILY)	F:GO:0016872	F:intramolecular lyase activity
TRUE	INTERPRO, BLASTED, ANNOTATED	NP_001235290.1	upstream activation factor subunit UAF30	148	20	1.78232e-107	73.94	1	F:GO:0005515	F:protein binding			IPR003121 (PFAM); IPR036885 (G3DSA:1.10.245.GENE3D); PTHR13844:SF8 (PANTHER); PTHR13844 (PANTHER); cd10567 (CDD); IPR036885 (SUPERFAMILY)	F:GO:0005515	F:protein binding
TRUE	INTERPRO, BLASTED, MAPPED, ANNOTATED	NP_001235299.1	uncharacterized protein LOC100500247	126	2	1.4347e-90	99.6	4	P:GO:0009644; P:GO:0009773; F:GO:0009055; C:GO:0009507	P:response to high light intensity; P:photosynthetic electron transport in photosystem I; F:electron transfer activity; C:chloroplast			IPR037497 (PANTHER); PTHR35709:SF2 (PANTHER)	P:GO:0009644; P:GO:0009773	P:response to high light intensity; P:photosynthetic electron transport in photosystem I
TRUE	INTERPRO, BLASTED, MAPPED, ANNOTATED	NP_001235302.1	40S ribosomal protein S12	140	11	3.51187e-99	92.71	3	P:GO:0006412; F:GO:0003735; C:GO:0005840	P:translation; F:structural constituent of ribosome; C:ribosome			IPR000530 (PRINTS); IPR004038 (PFAM); IPR029064 (G3DSA:3.30.1330.GENE3D); IPR000530 (PANTHER); PTHR11843:SF17 (PANTHER); IPR000530 (PROSITE_PATTERNS); IPR029064 (SUPERFAMILY)	P:GO:0006412; F:GO:0003735; C:GO:0005840	P:translation; F:structural constituent of ribosome; C:ribosome
TRUE	INTERPRO, BLASTED, MAPPED, ANNOTATED	NP_001235310.1	phosphoinositide phospholipase C 6	600	20	0	78.79	3	P:GO:0016042; P:GO:0048015; F:GO:0004435	P:lipid catabolic process; P:phosphatidylinositol-mediated signaling; F:phosphatidylinositol phospholipase C activity	EC:3.1.4.11; EC:3.1.4.3	Phosphoinositide phospholipase C; Phospholipase C	IPR001192 (PRINTS); G3DSA:1.10.238.10 (GENE3D); IPR017946 (G3DSA:3.20.20.GENE3D); IPR001711 (PFAM); IPR000008 (PFAM); IPR035892 (G3DSA:2.60.40.GENE3D); IPR017946 (G3DSA:3.20.20.GENE3D); IPR000909 (PFAM); IPR015359 (PFAM); mobidb-lite (MOBIDB_LITE); mobidb-lite (MOBIDB_LITE); IPR001192 (PANTHER); PTHR10336:SF168 (PANTHER); IPR000008 (PROSITE_PROFILES); PS50007 (PROSITE_PROFILES); IPR001711 (PROSIT…	P:GO:0006629; P:GO:0007165; P:GO:0035556; F:GO:0004435; F:GO:0008081	P:lipid metabolic process; P:signal transduction; P:intracellular signal transduction; F:phosphatidylinositol phospholipase C activity; F:phosphoric diester hydrolase activity
TRUE	INTERPRO, BLASTED, MAPPED, ANNOTATED	NP_001235314.1	ribulose bisphosphate carboxylase small chain 1, chloroplastic	178	19	2.53574e-135	83.82	5	P:GO:0019253; P:GO:0055114; F:GO:0004497; F:GO:0016984; C:GO:0009507	P:reductive pentose-phosphate cycle; P:oxidation-reduction process; F:monooxygenase activity; F:ribulose-bisphosphate carboxylase activity; C:chloroplast	EC:4.1.1.39	Ribulose-bisphosphate carboxylase	IPR024681 (PRINTS); IPR000894 (PFAM); IPR024680 (PFAM); IPR036385 (G3DSA:3.30.190.GENE3D); PTHR31262:SF10 (PANTHER); PTHR31262 (PANTHER); cd03527 (CDD); IPR036385 (SUPERFAMILY)	no GO terms	no GO terms
TRUE	INTERPRO, BLASTED, MAPPED, ANNOTATED	NP_001235333.1	MLP-like protein 43	152	20	1.0515e-110	70.08	1	P:GO:0006952	P:defense response			IPR023393 (G3DSA:3.30.530.GENE3D); IPR000916 (PFAM); PTHR31907:SF15 (PANTHER); PTHR31907 (PANTHER); SSF55961 (SUPERFAMILY)	P:GO:0006952	P:defense response
TRUE	INTERPRO, BLASTED, MAPPED, ANNOTATED	NP_001235337.1	60S acidic ribosomal protein P3	125	3	1.51646e-82	97.07	3	P:GO:0006414; F:GO:0003735; C:GO:0005840	P:translational elongation; F:structural constituent of ribosome; C:ribosome			PF00428 (PFAM); mobidb-lite (MOBIDB_LITE); mobidb-lite (MOBIDB_LITE); PTHR47207 (PANTHER); IPR027534 (HAMAP)	P:GO:0006414; F:GO:0003735; C:GO:0005840	P:translational elongation; F:structural constituent of ribosome; C:ribosome
TRUE	INTERPRO, BLASTED, MAPPED, ANNOTATED	NP_001235342.1	proteasome subunit beta type-5	204	20	3.35475e-153	51.98	6	P:GO:0010499; P:GO:0043161; F:GO:0004298; C:GO:0005634; C:GO:0005737; C:GO:0005839	P:proteasomal ubiquitin-independent protein catabolic process; P:proteasome-mediated ubiquitin-dependent protein catabolic process; F:threonine-type endopeptidase activity; C:nucleus; C:cytoplasm; C:proteasome core complex	EC:3.4.99; EC:3.4.25	Acting on peptide bonds (peptidases); Acting on peptide bonds (peptidases)	IPR001353 (PFAM); IPR029055 (G3DSA:3.60.20.GENE3D); IPR035206 (PTHR11599:PANTHER); PTHR11599 (PANTHER); IPR023333 (PROSITE_PROFILES); IPR035206 (CDD); IPR029055 (SUPERFAMILY)	P:GO:0051603; F:GO:0004298; C:GO:0005839	P:proteolysis involved in cellular protein catabolic process; F:threonine-type endopeptidase activity; C:proteasome core complex
TRUE	INTERPRO, BLASTED, MAPPED, ANNOTATED	NP_001235355.1	photosystem I subunit PsaD	210	3	1.12895e-155	98.1	3	P:GO:0015979; C:GO:0009507; C:GO:0009538	P:photosynthesis; C:chloroplast; C:photosystem I reaction center			IPR003685 (PFAM); G3DSA:3.30.1470.10 (GENE3D); mobidb-lite (MOBIDB_LITE); PTHR31982:SF7 (PANTHER); IPR003685 (PANTHER); IPR036579 (SUPERFAMILY)	P:GO:0015979; C:GO:0009522; C:GO:0009538	P:photosynthesis; C:photosystem I; C:photosystem I reaction center
TRUE	INTERPRO, BLASTED, MAPPED, ANNOTATED	NP_001235369.1	katanin p80 WD40 repeat-containing subunit B1 homolog	325	20	0	56.98	6	P:GO:0001934; P:GO:0006996; P:GO:0072344; F:GO:0005080; F:GO:0043022; C:GO:0031981	P:positive regulation of protein phosphorylation; P:organelle organization; P:rescue of stalled ribosome; F:protein kinase C binding; F:ribosome binding; C:nuclear lumen			IPR020472 (PRINTS); IPR001680 (PFAM); IPR015943 (G3DSA:2.130.10.GENE3D); PTHR19868 (PANTHER); PTHR19868:SF5 (PANTHER); IPR019775 (PROSITE_PATTERNS); IPR019775 (PROSITE_PATTERNS); IPR019775 (PROSITE_PATTERNS); IPR019775 (PROSITE_PATTERNS); IPR001680 (PROSITE_PROFILES); IPR001680 (PROSITE_PROFILES); IPR001680 (PROSITE_PROFILES); IPR001680 (PROSITE_PROFILES); IPR001680 (PROSITE_PROFILES); IPR001680 …	F:GO:0005515	F:protein binding
TRUE	INTERPRO, BLASTED, MAPPED, ANNOTATED	NP_001235371.1	ras-related protein Rab7 isoform X1	206	20	1.4811e-156	89.12	6	P:GO:0015031; F:GO:0003924; F:GO:0005525; C:GO:0005774; C:GO:0005886; C:GO:0016021	P:protein transport; F:GTPase activity; F:GTP binding; C:vacuolar membrane; C:plasma membrane; C:integral component of membrane	EC:3.6.1.15	Nucleoside-triphosphate phosphatase	PR00449 (PRINTS); IPR005225 (TIGRFAM); G3DSA:3.40.50.300 (GENE3D); IPR001806 (PFAM); PTHR24073 (PANTHER); PTHR24073:SF1099 (PANTHER); PS51419 (PROSITE_PROFILES); cd01862 (CDD); IPR027417 (SUPERFAMILY)	F:GO:0003924; F:GO:0005525	F:GTPase activity; F:GTP binding
TRUE	INTERPRO, BLASTED, MAPPED, ANNOTATED	NP_001235400.1	histone H2A variant 1	134	20	1.12768e-92	85.58	5	P:GO:0006342; F:GO:0003677; F:GO:0046982; C:GO:0000786; C:GO:0000790	P:chromatin silencing; F:DNA binding; F:protein heterodimerization activity; C:nucleosome; C:nuclear chromatin			IPR002119 (PRINTS); IPR032454 (PFAM); IPR007125 (PFAM); IPR009072 (G3DSA:1.10.20.GENE3D); mobidb-lite (MOBIDB_LITE); PTHR23430 (PANTHER); PTHR23430:SF263 (PANTHER); IPR032458 (PROSITE_PATTERNS); IPR002119 (CDD); IPR009072 (SUPERFAMILY)	F:GO:0003677; F:GO:0046982; C:GO:0000786	F:DNA binding; F:protein heterodimerization activity; C:nucleosome
TRUE	INTERPRO, BLASTED	NP_001235404.1	uncharacterized protein LOC100305950	254	5	0	96.43						PTHR35690 (PANTHER)	no GO terms	no GO terms
TRUE	INTERPRO, BLASTED, MAPPED, ANNOTATED	NP_001235426.1	mitogen-activated protein kinase 2	391	20	0	90.49	11	P:GO:0000165; P:GO:0009409; P:GO:0009414; P:GO:0010468; P:GO:0042742; P:GO:0050832; P:GO:1901002; F:GO:0004707; F:GO:0005524; C:GO:0005634; C:GO:0005737	P:MAPK cascade; P:response to cold; P:response to water deprivation; P:regulation of gene expression; P:defense response to bacterium; P:defense response to fungus; P:positive regulation of response to salt stress; F:MAP kinase activity; F:ATP binding; C:nucleus; C:cytoplasm	EC:2.7.11; EC:2.7.11.24	Transferring phosphorus-containing groups; Mitogen-activated protein kinase	G3DSA:1.10.510.10 (GENE3D); IPR000719 (PFAM); G3DSA:3.30.200.20 (GENE3D); mobidb-lite (MOBIDB_LITE); PTHR24055:SF395 (PANTHER); PTHR24055 (PANTHER); IPR017441 (PROSITE_PATTERNS); IPR008271 (PROSITE_PATTERNS); IPR003527 (PROSITE_PATTERNS); IPR000719 (PROSITE_PROFILES); cd07858 (CDD); IPR011009 (SUPERFAMILY)	P:GO:0006468; F:GO:0004672; F:GO:0004707; F:GO:0005524	P:protein phosphorylation; F:protein kinase activity; F:MAP kinase activity; F:ATP binding
TRUE	INTERPRO, BLASTED, MAPPED, ANNOTATED	NP_001235442.1	photosystem II subunit R-like	139	2	1.89506e-96	98.92	3	P:GO:0015979; C:GO:0009654; C:GO:0016021	P:photosynthesis; C:photosystem II oxygen evolving complex; C:integral component of membrane			IPR006814 (PFAM); IPR006814 (PANTHER); PTHR34369:SF4 (PANTHER)	P:GO:0015979; C:GO:0009523; C:GO:0009654; C:GO:0042651	P:photosynthesis; C:photosystem II; C:photosystem II oxygen evolving complex; C:thylakoid membrane
TRUE	INTERPRO, BLASTED	NP_001235473.1	uncharacterized protein LOC100306467	165	3	3.53926e-116	96.33						IPR029068 (G3DSA:3.10.180.GENE3D); PTHR34109:SF1 (PANTHER); PTHR34109 (PANTHER); IPR037523 (PROSITE_PROFILES); cd07246 (CDD); IPR029068 (SUPERFAMILY)	no GO terms	no GO terms
TRUE	INTERPRO, BLASTED, MAPPED, ANNOTATED	NP_001235504.1	dihydroneopterin aldolase 2 isoform X2	132	7	5.22363e-95	93.3	4	P:GO:0046654; P:GO:0046656; F:GO:0004150; C:GO:0005737	P:tetrahydrofolate biosynthetic process; P:folic acid biosynthetic process; F:dihydroneopterin aldolase activity; C:cytoplasm	EC:4.1.2.25	Dihydroneopterin aldolase	IPR006157 (PFAM); IPR006157 (TIGRFAM); IPR006156 (TIGRFAM); IPR043133 (G3DSA:3.30.1130.GENE3D); PTHR42844 (PANTHER); PTHR42844:SF6 (PANTHER); IPR006157 (CDD); SSF55620 (SUPERFAMILY)	P:GO:0006760; F:GO:0004150	P:folic acid-containing compound metabolic process; F:dihydroneopterin aldolase activity
TRUE	INTERPRO, BLASTED, MAPPED, ANNOTATED	NP_001235533.1	40S ribosomal protein S16	157	5	2.17187e-112	88.47	5	P:GO:0000462; P:GO:0006412; F:GO:0003723; F:GO:0003735; C:GO:0005840	P:maturation of SSU-rRNA from tricistronic rRNA transcript (SSU-rRNA, 5.8S rRNA, LSU-rRNA); P:translation; F:RNA binding; F:structural constituent of ribosome; C:ribosome			IPR000754 (PFAM); IPR014721 (G3DSA:3.30.230.GENE3D); IPR000754 (PANTHER); PTHR21569:SF20 (PANTHER); IPR020574 (PROSITE_PATTERNS); IPR020568 (SUPERFAMILY)	P:GO:0006412; F:GO:0003735; C:GO:0005840	P:translation; F:structural constituent of ribosome; C:ribosome
TRUE	INTERPRO, BLASTED, MAPPED, ANNOTATED	NP_001235555.1	histone H2A	149	20	1.7071e-101	87.06	5	P:GO:0006342; F:GO:0003677; F:GO:0046982; C:GO:0000786; C:GO:0000790	P:chromatin silencing; F:DNA binding; F:protein heterodimerization activity; C:nucleosome; C:nuclear chromatin			IPR002119 (PRINTS); IPR007125 (PFAM); IPR009072 (G3DSA:1.10.20.GENE3D); IPR032454 (PFAM); mobidb-lite (MOBIDB_LITE); mobidb-lite (MOBIDB_LITE); mobidb-lite (MOBIDB_LITE); PTHR23430:SF253 (PANTHER); PTHR23430 (PANTHER); IPR032458 (PROSITE_PATTERNS); IPR002119 (CDD); IPR009072 (SUPERFAMILY)	F:GO:0003677; F:GO:0046982; C:GO:0000786	F:DNA binding; F:protein heterodimerization activity; C:nucleosome
TRUE	INTERPRO, BLASTED, MAPPED, ANNOTATED	NP_001235564.1	acyl-CoA oxidase	665	20	0	65.99	8	P:GO:0000038; P:GO:0001676; P:GO:0033540; P:GO:0055088; F:GO:0005504; F:GO:0016401; F:GO:0071949; C:GO:0005777	P:very long-chain fatty acid metabolic process; P:long-chain fatty acid metabolic process; P:fatty acid beta-oxidation using acyl-CoA oxidase; P:lipid homeostasis; F:fatty acid binding; F:palmitoyl-CoA oxidase activity; F:FAD binding; C:peroxisome	EC:1.3.3.6	Acyl-CoA oxidase	IPR006091 (PFAM); IPR029320 (PFAM); G3DSA:1.20.140.10 (GENE3D); IPR002655 (PFAM); IPR037069 (G3DSA:1.10.540.GENE3D); G3DSA:2.40.110.10 (GENE3D); G3DSA:1.20.140.10 (GENE3D); IPR012258 (PIRSF); PTHR10909 (PANTHER); PTHR10909:SF373 (PANTHER); IPR036250 (SUPERFAMILY); IPR009100 (SUPERFAMILY); IPR036250 (SUPERFAMILY)	P:GO:0006631; P:GO:0006635; P:GO:0055114; F:GO:0003997; F:GO:0016627; F:GO:0050660; F:GO:0071949; C:GO:0005777	P:fatty acid metabolic process; P:fatty acid beta-oxidation; P:oxidation-reduction process; F:acyl-CoA oxidase activity; F:oxidoreductase activity, acting on the CH-CH group of donors; F:flavin adenine dinucleotide binding; F:FAD binding; C:peroxisome
TRUE	INTERPRO, BLASTED, MAPPED, ANNOTATED	NP_001235570.1	40S ribosomal protein S26-1	130	10	5.10019e-93	90.82	4	P:GO:0006412; F:GO:0003729; F:GO:0003735; C:GO:0005840	P:translation; F:mRNA binding; F:structural constituent of ribosome; C:ribosome			IPR038551 (G3DSA:3.30.1740.GENE3D); IPR000892 (PFAM); mobidb-lite (MOBIDB_LITE); mobidb-lite (MOBIDB_LITE); IPR000892 (PANTHER); PTHR12538:SF16 (PANTHER); IPR000892 (PROSITE_PATTERNS)	P:GO:0006412; F:GO:0003735; C:GO:0005840	P:translation; F:structural constituent of ribosome; C:ribosome
TRUE	INTERPRO, BLASTED	NP_001235579.1	uncharacterized protein LOC100500267 precursor	236	4	1.15948e-177	83.52						IPR012336 (PFAM); IPR036249 (G3DSA:3.40.30.GENE3D); PTHR33875 (PANTHER); cd02972 (CDD); IPR036249 (SUPERFAMILY)	no GO terms	no GO terms
TRUE	INTERPRO, BLASTED, MAPPED, ANNOTATED	NP_001235585.1	1,4-dihydroxy-2-naphthoyl-CoA thioesterase 1	183	13	6.35357e-136	89.19	4	P:GO:0042372; F:GO:0061522; C:GO:0005777; C:GO:0005829	P:phylloquinone biosynthetic process; F:1,4-dihydroxy-2-naphthoyl-CoA thioesterase activity; C:peroxisome; C:cytosol			IPR006683 (PFAM); G3DSA:3.10.129.10 (GENE3D); IPR003736 (TIGRFAM); mobidb-lite (MOBIDB_LITE); PTHR43240:SF5 (PANTHER); PTHR43240 (PANTHER); cd03443 (CDD); IPR029069 (SUPERFAMILY)	no GO terms	no GO terms
TRUE	INTERPRO, BLASTED, MAPPED, ANNOTATED	NP_001235587.1	AChain A, ASCORBATE PEROXIDASE	250	20	0	97.82	9	P:GO:0000302; P:GO:0034599; P:GO:0042744; P:GO:0055114; P:GO:0098869; F:GO:0016688; F:GO:0020037; F:GO:0046872; C:GO:0009507	P:response to reactive oxygen species; P:cellular response to oxidative stress; P:hydrogen peroxide catabolic process; P:oxidation-reduction process; P:cellular oxidant detoxification; F:L-ascorbate peroxidase activity; F:heme binding; F:metal ion binding; C:chloroplast	EC:1.11.1.7; EC:1.11.1.11	Peroxidase; L-ascorbate peroxidase	IPR002016 (PRINTS); IPR002207 (PRINTS); G3DSA:1.10.520.10 (GENE3D); G3DSA:1.10.420.10 (GENE3D); IPR002016 (PFAM); mobidb-lite (MOBIDB_LITE); mobidb-lite (MOBIDB_LITE); PTHR31356:SF35 (PANTHER); PTHR31356 (PANTHER); IPR019794 (PROSITE_PATTERNS); IPR019793 (PROSITE_PATTERNS); IPR002016 (PROSITE_PROFILES); cd00691 (CDD); IPR010255 (SUPERFAMILY)	P:GO:0006979; P:GO:0055114; F:GO:0004601; F:GO:0020037	P:response to oxidative stress; P:oxidation-reduction process; F:peroxidase activity; F:heme binding
TRUE	INTERPRO, BLASTED, MAPPED, ANNOTATED	NP_001235592.1	small ubiquitin-related modifier 2	103	8	2.5986e-73	76.89	4	P:GO:0016925; F:GO:0031386; F:GO:0044389; C:GO:0005634	P:protein sumoylation; F:protein tag; F:ubiquitin-like protein ligase binding; C:nucleus			IPR022617 (PFAM); G3DSA:3.10.20.90 (GENE3D); mobidb-lite (MOBIDB_LITE); PTHR10562 (PANTHER); PTHR10562:SF84 (PANTHER); IPR000626 (PROSITE_PROFILES); cd16116 (CDD); IPR029071 (SUPERFAMILY)	F:GO:0005515	F:protein binding
TRUE	INTERPRO, BLASTED, MAPPED, ANNOTATED	NP_001235602.1	uncharacterized protein LOC100500269	214	4	1.50957e-152	89.04	1	C:GO:0016021	C:integral component of membrane			IPR009500 (PFAM)	no GO terms	no GO terms
TRUE	INTERPRO, BLASTED, MAPPED, ANNOTATED	NP_001235628.1	cysteine synthase	325	20	0	91.86	5	P:GO:0006535; P:GO:0009860; F:GO:0004124; F:GO:0030170; C:GO:0005737	P:cysteine biosynthetic process from serine; P:pollen tube growth; F:cysteine synthase activity; F:pyridoxal phosphate binding; C:cytoplasm	EC:2.5.1.47	Cysteine synthase	IPR036052 (G3DSA:3.40.50.GENE3D); IPR036052 (G3DSA:3.40.50.GENE3D); IPR005859 (TIGRFAM); IPR005856 (TIGRFAM); IPR001926 (PFAM); PTHR10314 (PANTHER); PTHR10314:SF189 (PANTHER); IPR001216 (PROSITE_PATTERNS); cd01561 (CDD); IPR036052 (SUPERFAMILY)	P:GO:0006535; F:GO:0004124	P:cysteine biosynthetic process from serine; F:cysteine synthase activity
TRUE	INTERPRO, BLASTED, MAPPED, ANNOTATED	NP_001235631.1	cytochrome c	112	5	2.66425e-81	95.95	7	P:GO:0006122; P:GO:0006123; F:GO:0009055; F:GO:0020037; F:GO:0046872; C:GO:0005758; C:GO:0070469	P:mitochondrial electron transport, ubiquinol to cytochrome c; P:mitochondrial electron transport, cytochrome c to oxygen; F:electron transfer activity; F:heme binding; F:metal ion binding; C:mitochondrial intermembrane space; C:respirasome			Coil (COILS); IPR002327 (PRINTS); IPR036909 (G3DSA:1.10.760.GENE3D); IPR009056 (PFAM); PTHR11961:SF33 (PANTHER); IPR002327 (PANTHER); IPR009056 (PROSITE_PROFILES); IPR036909 (SUPERFAMILY)	F:GO:0009055; F:GO:0020037	F:electron transfer activity; F:heme binding
TRUE	INTERPRO, BLASTED, MAPPED, ANNOTATED	NP_001235635.1	cyanate hydratase	165	2	8.86267e-123	99.39	3	P:GO:0009439; F:GO:0003677; F:GO:0008824	P:cyanate metabolic process; F:DNA binding; F:cyanate hydratase activity	EC:4.2.1.104	Cyanase	IPR008076 (PRINTS); IPR003712 (PFAM); IPR036581 (G3DSA:3.30.1160.GENE3D); IPR008076 (PIRSF); IPR010982 (G3DSA:1.10.260.GENE3D); IPR008076 (PANTHER); IPR008076 (HAMAP); IPR003712 (CDD); IPR036581 (SUPERFAMILY); IPR010982 (SUPERFAMILY)	P:GO:0009439; F:GO:0003677; F:GO:0008824	P:cyanate metabolic process; F:DNA binding; F:cyanate hydratase activity
TRUE	INTERPRO, BLASTED, MAPPED, ANNOTATED	NP_001235653.1	14-3-3 protein SGF14m	257	20	0	92.96	1	C:GO:0016021	C:integral component of membrane			Coil (COILS); IPR000308 (PRINTS); IPR000308 (PIRSF); IPR023410 (PFAM); IPR036815 (G3DSA:1.20.190.GENE3D); PTHR18860:SF91 (PANTHER); IPR000308 (PANTHER); IPR023409 (PROSITE_PATTERNS); IPR023409 (PROSITE_PATTERNS); IPR036815 (SUPERFAMILY)	no GO terms	no GO terms
TRUE	INTERPRO, BLASTED, MAPPED, ANNOTATED	NP_001235654.1	60S acidic ribosomal protein P2-4	114	10	3.22817e-73	85.11	6	P:GO:0000027; P:GO:0002181; P:GO:0006414; F:GO:0003735; F:GO:0070180; C:GO:0005840	P:ribosomal large subunit assembly; P:cytoplasmic translation; P:translational elongation; F:structural constituent of ribosome; F:large ribosomal subunit rRNA binding; C:ribosome			IPR038716 (G3DSA:1.10.10.GENE3D); PF00428 (PFAM); mobidb-lite (MOBIDB_LITE); PTHR21141:SF87 (PANTHER); PTHR21141 (PANTHER); IPR027534 (HAMAP); cd05833 (CDD)	P:GO:0006414; F:GO:0003735; C:GO:0005840	P:translational elongation; F:structural constituent of ribosome; C:ribosome
TRUE	INTERPRO, BLASTED, MAPPED, ANNOTATED	NP_001235687.1	protein YLS3	192	20	1.58116e-139	73.4	1	C:GO:0016021	C:integral component of membrane			G3DSA:1.10.110.10 (GENE3D); IPR016140 (PFAM); IPR043325 (PANTHER); PTHR33044:SF97 (PANTHER); cd00010 (CDD); IPR036312 (SUPERFAMILY)	no GO terms	no GO terms
TRUE	INTERPRO, BLASTED	NP_001235689.1	uncharacterized protein LOC100527411	99	6	2.79362e-65	90.55						mobidb-lite (MOBIDB_LITE); mobidb-lite (MOBIDB_LITE); PTHR35277 (PANTHER)	no GO terms	no GO terms
TRUE	INTERPRO, BLASTED, MAPPED, ANNOTATED	NP_001235727.1	non-specific lipid transfer protein GPI-anchored 1	193	20	2.82267e-140	59.43	1	C:GO:0016021	C:integral component of membrane			IPR016140 (PFAM); G3DSA:1.10.110.10 (GENE3D); mobidb-lite (MOBIDB_LITE); IPR043325 (PANTHER); PTHR33044:SF118 (PANTHER); PS51257 (PROSITE_PROFILES); cd00010 (CDD); IPR036312 (SUPERFAMILY)	no GO terms	no GO terms
TRUE	INTERPRO, BLASTED, MAPPED, ANNOTATED	NP_001235745.1	30S ribosomal protein S9	207	4	8.11651e-150	79.71	4	P:GO:0006412; F:GO:0003723; F:GO:0003735; C:GO:0000312	P:translation; F:RNA binding; F:structural constituent of ribosome; C:plastid small ribosomal subunit			IPR014721 (G3DSA:3.30.230.GENE3D); IPR000754 (PFAM); IPR000754 (PANTHER); PTHR21569:SF17 (PANTHER); IPR020574 (PROSITE_PATTERNS); IPR023035 (HAMAP); IPR020568 (SUPERFAMILY)	P:GO:0006412; F:GO:0003735; C:GO:0005840	P:translation; F:structural constituent of ribosome; C:ribosome
TRUE	INTERPRO, BLASTED, MAPPED, ANNOTATED	NP_001235755.1	peroxisomal biogenesis factor 11 family protein isoform X1	235	7	8.22435e-173	67.43	3	P:GO:0016559; P:GO:0044375; C:GO:0005779	P:peroxisome fission; P:regulation of peroxisome size; C:integral component of peroxisomal membrane			IPR008733 (PFAM); PTHR12652 (PANTHER); PTHR12652:SF16 (PANTHER)	P:GO:0016559; C:GO:0005779	P:peroxisome fission; C:integral component of peroxisomal membrane
TRUE	INTERPRO, BLASTED, MAPPED, ANNOTATED	NP_001235760.1	hypothetical protein GLYMA_08G046600	129	6	4.51732e-88	97.69	7	P:GO:0006457; P:GO:0051131; F:GO:0051082; F:GO:0051087; C:GO:0005737; C:GO:0016021; C:GO:0016272	P:protein folding; P:chaperone-mediated protein complex assembly; F:unfolded protein binding; F:chaperone binding; C:cytoplasm; C:integral component of membrane; C:prefoldin complex			Coil (COILS); Coil (COILS); IPR002777 (PFAM); IPR009053 (G3DSA:1.10.287.GENE3D); PTHR21431 (PANTHER); cd00632 (CDD); SSF46579 (SUPERFAMILY)	P:GO:0006457; F:GO:0051082; C:GO:0016272	P:protein folding; F:unfolded protein binding; C:prefoldin complex
TRUE	INTERPRO, BLASTED, MAPPED, ANNOTATED	NP_001235766.1	alternative oxidase 2a	333	17	0	73.18	8	P:GO:0010230; F:GO:0005515; F:GO:0009916; F:GO:0046872; F:GO:0102721; C:GO:0005743; C:GO:0016021; C:GO:0070469	P:alternative respiration; F:protein binding; F:alternative oxidase activity; F:metal ion binding; F:ubiquinol:oxygen oxidoreductase activity; C:mitochondrial inner membrane; C:integral component of membrane; C:respirasome	EC:1.10.3.11; EC:1.10.3	Ubiquinol oxidase (non-electrogenic); Acting on diphenols and related substances as donors	IPR002680 (PFAM); IPR038659 (G3DSA:1.20.1260.GENE3D); PTHR31803:SF6 (PANTHER); IPR002680 (PANTHER); IPR002680 (CDD)	P:GO:0055114; F:GO:0009916	P:oxidation-reduction process; F:alternative oxidase activity
TRUE	INTERPRO, BLASTED, MAPPED, ANNOTATED	NP_001235777.1	soluble inorganic pyrophosphatase 1	216	20	4.80437e-162	93.5	4	P:GO:0006796; F:GO:0000287; F:GO:0004427; C:GO:0005829	P:phosphate-containing compound metabolic process; F:magnesium ion binding; F:inorganic diphosphatase activity; C:cytosol	EC:3.6.1.1	Inorganic diphosphatase	IPR008162 (PFAM); IPR036649 (G3DSA:3.90.80.GENE3D); mobidb-lite (MOBIDB_LITE); mobidb-lite (MOBIDB_LITE); IPR008162 (PANTHER); PTHR10286:SF59 (PANTHER); IPR008162 (PROSITE_PATTERNS); IPR008162 (HAMAP); IPR008162 (CDD); IPR036649 (SUPERFAMILY)	P:GO:0006796; F:GO:0000287; F:GO:0004427; C:GO:0005737	P:phosphate-containing compound metabolic process; F:magnesium ion binding; F:inorganic diphosphatase activity; C:cytoplasm
TRUE	INTERPRO, BLASTED, MAPPED, ANNOTATED	NP_001235794.1	5-methyltetrahydropteroyltriglutamate--homocysteine methyltransferase	763	15	0	91.45	6	P:GO:0009086; F:GO:0003871; F:GO:0008270; F:GO:0008705; C:GO:0005829; C:GO:0016021	P:methionine biosynthetic process; F:5-methyltetrahydropteroyltriglutamate-homocysteine S-methyltransferase activity; F:zinc ion binding; F:methionine synthase activity; C:cytosol; C:integral component of membrane	EC:2.1.1.13; EC:2.1.1.14	Methionine synthase; 5-methyltetrahydropteroyltriglutamate--homocysteine S-methyltransferase	Coil (COILS); IPR006276 (PIRSF); IPR038071 (G3DSA:3.20.20.GENE3D); IPR038071 (G3DSA:3.20.20.GENE3D); IPR006276 (TIGRFAM); IPR013215 (PFAM); IPR002629 (PFAM); PTHR30519 (PANTHER); PTHR30519:SF16 (PANTHER); IPR006276 (HAMAP); cd03311 (CDD); cd03312 (CDD); IPR038071 (SUPERFAMILY); IPR038071 (SUPERFAMILY)	P:GO:0008652; P:GO:0009086; F:GO:0003871; F:GO:0008270	P:cellular amino acid biosynthetic process; P:methionine biosynthetic process; F:5-methyltetrahydropteroyltriglutamate-homocysteine S-methyltransferase activity; F:zinc ion binding
TRUE	INTERPRO, BLASTED, MAPPED, ANNOTATED	NP_001235797.1	peroxiredoxin-2E, chloroplastic	162	18	3.47246e-116	70.38	7	P:GO:0034599; P:GO:0042744; P:GO:0045454; P:GO:0055114; P:GO:0098869; F:GO:0008379; C:GO:0005737	P:cellular response to oxidative stress; P:hydrogen peroxide catabolic process; P:cell redox homeostasis; P:oxidation-reduction process; P:cellular oxidant detoxification; F:thioredoxin peroxidase activity; C:cytoplasm	EC:1.11.1.15; EC:1.11.1.7	Acting on a peroxide as acceptor; Peroxidase	IPR013740 (PFAM); IPR036249 (G3DSA:3.40.30.GENE3D); PTHR10430:SF8 (PANTHER); IPR037944 (PANTHER); IPR013766 (PROSITE_PROFILES); IPR037944 (CDD); IPR036249 (SUPERFAMILY)	F:GO:0016491	F:oxidoreductase activity
TRUE	INTERPRO, BLASTED, MAPPED, ANNOTATED	NP_001235802.1	uncharacterized protein LOC100305723	115	4	1.60803e-82	92.6	2	P:GO:0006120; C:GO:0005747	P:mitochondrial electron transport, NADH to ubiquinone; C:mitochondrial respiratory chain complex I			IPR008011 (PFAM); PTHR12868:SF0 (PANTHER); IPR033034 (PANTHER)	P:GO:0006120	P:mitochondrial electron transport, NADH to ubiquinone
TRUE	INTERPRO, BLASTED, MAPPED, ANNOTATED	NP_001235811.1	starch synthase 3, chloroplastic/amyloplastic	774	20	0	61.62	3	P:GO:0019252; F:GO:0004373; C:GO:0009507	P:starch biosynthetic process; F:glycogen (starch) synthase activity; C:chloroplast	EC:2.4.1.11	Glycogen(starch) synthase	IPR001296 (PFAM); IPR011835 (TIGRFAM); IPR013534 (PFAM); G3DSA:3.40.50.2000 (GENE3D); G3DSA:3.40.50.2000 (GENE3D); mobidb-lite (MOBIDB_LITE); PTHR45825:SF12 (PANTHER); PTHR45825 (PANTHER); IPR011835 (HAMAP); cd03791 (CDD); SSF53756 (SUPERFAMILY)	F:GO:0004373	F:glycogen (starch) synthase activity
TRUE	INTERPRO, BLASTED, MAPPED, ANNOTATED	NP_001235817.1	bifunctional monothiol glutaredoxin-S16, chloroplastic	177	20	1.59638e-131	71.5	8	P:GO:0006879; P:GO:0022900; F:GO:0009055; F:GO:0015035; F:GO:0051536; C:GO:0005634; C:GO:0005759; C:GO:0005829	P:cellular iron ion homeostasis; P:electron transport chain; F:electron transfer activity; F:protein disulfide oxidoreductase activity; F:iron-sulfur cluster binding; C:nucleus; C:mitochondrial matrix; C:cytosol			IPR004480 (TIGRFAM); IPR002109 (PFAM); IPR036249 (G3DSA:3.40.30.GENE3D); IPR004480 (PANTHER); PTHR10293:SF60 (PANTHER); IPR002109 (PROSITE_PROFILES); IPR033658 (CDD); IPR036249 (SUPERFAMILY)	F:GO:0009055; F:GO:0015035	F:electron transfer activity; F:protein disulfide oxidoreductase activity
TRUE	INTERPRO, BLASTED, MAPPED, ANNOTATED	NP_001235833.1	uncharacterized protein LOC100305469	183	4	1.10597e-126	96.35	3	P:GO:0030001; F:GO:0046872; C:GO:0009507	P:metal ion transport; F:metal ion binding; C:chloroplast			Coil (COILS); PTHR35756 (PANTHER)	no GO terms	no GO terms
TRUE	INTERPRO, BLASTED, MAPPED, ANNOTATED	NP_001235840.1	probable phospholipid hydroperoxide glutathione peroxidase	166	20	1.1301e-121	89.94	5	P:GO:0006979; P:GO:0055114; P:GO:0098869; F:GO:0004602; C:GO:0005829	P:response to oxidative stress; P:oxidation-reduction process; P:cellular oxidant detoxification; F:glutathione peroxidase activity; C:cytosol	EC:1.11.1.9; EC:1.11.1.7	Glutathione peroxidase; Peroxidase	IPR000889 (PRINTS); IPR000889 (PFAM); IPR036249 (G3DSA:3.40.30.GENE3D); IPR000889 (PIRSF); PTHR11592:SF102 (PANTHER); IPR000889 (PANTHER); IPR029759 (PROSITE_PATTERNS); IPR029760 (PROSITE_PATTERNS); IPR000889 (PROSITE_PROFILES); IPR000889 (CDD); IPR036249 (SUPERFAMILY)	P:GO:0006979; P:GO:0055114; F:GO:0004602	P:response to oxidative stress; P:oxidation-reduction process; F:glutathione peroxidase activity
TRUE	INTERPRO, BLASTED, MAPPED, ANNOTATED	NP_001235858.1	ADP-ribosylation factor A1E-like protein isoform X1	193	20	5.17856e-144	86.46	7	P:GO:0003400; P:GO:0070863; F:GO:0003924; F:GO:0005525; C:GO:0005794; C:GO:0030127; C:GO:0070971	P:regulation of COPII vesicle coating; P:positive regulation of protein exit from endoplasmic reticulum; F:GTPase activity; F:GTP binding; C:Golgi apparatus; C:COPII vesicle coat; C:endoplasmic reticulum exit site	EC:3.6.1.15	Nucleoside-triphosphate phosphatase	IPR006689 (PRINTS); G3DSA:3.40.50.300 (GENE3D); IPR006689 (PFAM); IPR005225 (TIGRFAM); PTHR45684:SF16 (PANTHER); PTHR45684 (PANTHER); IPR006687 (PROSITE_PROFILES); cd00879 (CDD); IPR027417 (SUPERFAMILY)	P:GO:0006886; F:GO:0005525	P:intracellular protein transport; F:GTP binding
TRUE	INTERPRO, BLASTED, MAPPED, ANNOTATED	NP_001235859.1	photosynthetic NDH subunit of subcomplex B	194	6	7.92859e-145	76.39	3	P:GO:0022900; F:GO:0009055; F:GO:0051536	P:electron transport chain; F:electron transfer activity; F:iron-sulfur cluster binding			IPR001041 (PFAM); IPR012675 (G3DSA:3.10.20.GENE3D); PTHR23426 (PANTHER); PTHR23426:SF27 (PANTHER); IPR036010 (SUPERFAMILY)	F:GO:0009055; F:GO:0051536	F:electron transfer activity; F:iron-sulfur cluster binding
TRUE	INTERPRO, BLASTED, MAPPED, ANNOTATED	NP_001235873.1	uncharacterized protein LOC100500032	168	2	6.23894e-122	99.4	3	P:GO:0015986; F:GO:0015078; C:GO:0000274	P:ATP synthesis coupled proton transport; F:proton transmembrane transporter activity; C:mitochondrial proton-transporting ATP synthase, stator stalk			Coil (COILS); Coil (COILS); IPR036228 (G3DSA:1.20.58.GENE3D); IPR008689 (PFAM); IPR008689 (PIRSF); PTHR12700:SF15 (PANTHER); IPR008689 (PANTHER); IPR036228 (SUPERFAMILY)	P:GO:0015986; F:GO:0015078; C:GO:0000276	P:ATP synthesis coupled proton transport; F:proton transmembrane transporter activity; C:mitochondrial proton-transporting ATP synthase complex, coupling factor F(o)
TRUE	INTERPRO, BLASTED, MAPPED, ANNOTATED	NP_001235882.1	60S ribosomal protein L7a-1	128	16	4.65491e-91	64.61	8	P:GO:0000398; P:GO:0000470; P:GO:0030490; F:GO:0003723; C:GO:0031428; C:GO:0032040; C:GO:0046540; C:GO:0071011	P:mRNA splicing, via spliceosome; P:maturation of LSU-rRNA; P:maturation of SSU-rRNA; F:RNA binding; C:box C/D snoRNP complex; C:small-subunit processome; C:U4/U6 x U5 tri-snRNP complex; C:precatalytic spliceosome			IPR018492 (PRINTS); IPR002415 (PRINTS); IPR004038 (PFAM); IPR029064 (G3DSA:3.30.1330.GENE3D); PTHR23105 (PANTHER); PTHR23105:SF131 (PANTHER); IPR004037 (PROSITE_PATTERNS); IPR029064 (SUPERFAMILY)	P:GO:0042254; F:GO:0003723; C:GO:0005730; C:GO:1990904	P:ribosome biogenesis; F:RNA binding; C:nucleolus; C:ribonucleoprotein complex
TRUE	INTERPRO, BLASTED, MAPPED, ANNOTATED	NP_001235883.1	40S ribosomal protein S7	191	14	1.12758e-138	97.23	6	P:GO:0006364; P:GO:0006412; P:GO:0042274; F:GO:0003735; C:GO:0005840; C:GO:0032040	P:rRNA processing; P:translation; P:ribosomal small subunit biogenesis; F:structural constituent of ribosome; C:ribosome; C:small-subunit processome			Coil (COILS); IPR000554 (PFAM); PTHR11278:SF11 (PANTHER); IPR000554 (PANTHER); IPR000554 (PROSITE_PATTERNS)	P:GO:0006412; F:GO:0003735; C:GO:0005840	P:translation; F:structural constituent of ribosome; C:ribosome
TRUE	INTERPRO, BLASTED, MAPPED, ANNOTATED	NP_001235887.1	non-specific lipid transfer protein GPI-anchored 1	191	20	1.30265e-137	59.65	1	C:GO:0016021	C:integral component of membrane			IPR016140 (PFAM); G3DSA:1.10.110.10 (GENE3D); mobidb-lite (MOBIDB_LITE); IPR043325 (PANTHER); PTHR33044:SF118 (PANTHER); cd00010 (CDD); IPR036312 (SUPERFAMILY)	no GO terms	no GO terms
TRUE	INTERPRO, BLASTED, MAPPED, ANNOTATED	NP_001235890.1	60S ribosomal protein L15-1	204	8	6.04601e-149	99.33	4	P:GO:0002181; F:GO:0003723; F:GO:0003735; C:GO:0005840	P:cytoplasmic translation; F:RNA binding; F:structural constituent of ribosome; C:ribosome			IPR000439 (PFAM); IPR024794 (G3DSA:3.40.1120.GENE3D); IPR000439 (PANTHER); PTHR11847:SF20 (PANTHER); IPR020925 (PROSITE_PATTERNS); IPR012678 (SUPERFAMILY)	P:GO:0006412; F:GO:0003735; C:GO:0005840	P:translation; F:structural constituent of ribosome; C:ribosome
TRUE	INTERPRO, BLASTED, MAPPED, ANNOTATED	NP_001235906.1	translationally-controlled tumor protein homolog	168	7	2.67983e-122	94.25	3	F:GO:0005509; C:GO:0005737; C:GO:0016021	F:calcium ion binding; C:cytoplasm; C:integral component of membrane			IPR018105 (PRINTS); IPR018105 (PFAM); IPR011323 (G3DSA:2.170.150.GENE3D); PTHR11991:SF15 (PANTHER); IPR018105 (PANTHER); IPR018103 (PROSITE_PATTERNS); IPR018103 (PROSITE_PATTERNS); IPR034737 (PROSITE_PROFILES); IPR011057 (SUPERFAMILY)	no GO terms	no GO terms
TRUE	INTERPRO, BLASTED, ANNOTATED	NP_001235916.1	PLAT domain-containing protein precursor	189	19	2.36989e-140	67.02	1	F:GO:0005515	F:protein binding			G3DSA:2.60.60.20 (GENE3D); IPR010417 (PFAM); PTHR31718 (PANTHER); PTHR31718:SF35 (PANTHER); cd00113 (CDD); IPR036392 (SUPERFAMILY)	F:GO:0005515	F:protein binding
TRUE	INTERPRO, BLASTED, MAPPED, ANNOTATED	NP_001235952.1	V-type proton ATPase subunit G-like protein	110	5	1.76351e-74	87.9	3	P:GO:1902600; F:GO:0008553; C:GO:0016471	P:proton transmembrane transport; F:proton-exporting ATPase activity, phosphorylative mechanism; C:vacuolar proton-transporting V-type ATPase complex	EC:7.1.3.1; EC:7.1.2.1	H(+)-exporting diphosphatase; P-type H(+)-exporting transporter	Coil (COILS); IPR005124 (PFAM); IPR005124 (TIGRFAM); G3DSA:1.20.5.620 (GENE3D); PTHR12713:SF24 (PANTHER); IPR005124 (PANTHER)	P:GO:1902600; F:GO:0042626; C:GO:0016471	P:proton transmembrane transport; F:ATPase-coupled transmembrane transporter activity; C:vacuolar proton-transporting V-type ATPase complex
TRUE	INTERPRO, BLASTED, MAPPED, ANNOTATED	NP_001235974.1	RecName: Full=Catalase-3	492	11	0	97.45	8	P:GO:0042542; P:GO:0042744; P:GO:0055114; P:GO:0098869; F:GO:0004096; F:GO:0020037; F:GO:0046872; C:GO:0009514	P:response to hydrogen peroxide; P:hydrogen peroxide catabolic process; P:oxidation-reduction process; P:cellular oxidant detoxification; F:catalase activity; F:heme binding; F:metal ion binding; C:glyoxysome	EC:1.11.1.7; EC:1.11.1.6	Peroxidase; Catalase	IPR018028 (PRINTS); IPR010582 (PFAM); IPR024711 (PIRSF); IPR011614 (PFAM); IPR037060 (G3DSA:2.40.180.GENE3D); IPR018028 (PANTHER); PTHR11465:SF41 (PANTHER); IPR002226 (PROSITE_PATTERNS); IPR024708 (PROSITE_PATTERNS); IPR018028 (PROSITE_PROFILES); cd08154 (CDD); IPR020835 (SUPERFAMILY)	P:GO:0006979; P:GO:0055114; F:GO:0004096; F:GO:0020037	P:response to oxidative stress; P:oxidation-reduction process; F:catalase activity; F:heme binding
TRUE	INTERPRO, BLASTED	NP_001236015.1	universal stress protein A-like protein	164	20	3.97235e-119	75.78						IPR006015 (PRINTS); IPR014729 (G3DSA:3.40.50.GENE3D); IPR006016 (PFAM); PTHR46100 (PANTHER); PTHR46100:SF7 (PANTHER); cd00293 (CDD); SSF52402 (SUPERFAMILY)	no GO terms	no GO terms
TRUE	INTERPRO, BLASTED, MAPPED, ANNOTATED	NP_001236022.1	isoflavone synthase 1	521	20	0	99.33	11	P:GO:0009717; P:GO:0055114; F:GO:0005506; F:GO:0016853; F:GO:0020037; F:GO:0033770; F:GO:0102604; F:GO:0102668; C:GO:0005783; C:GO:0005789; C:GO:0016021	P:isoflavonoid biosynthetic process; P:oxidation-reduction process; F:iron ion binding; F:isomerase activity; F:heme binding; F:2-hydroxyisoflavanone synthase activity; F:naringenin,NADPH:oxygen oxidoreductase activity; F:liquiritigenin,NADPH:oxygen oxidoreductase activity; C:endoplasmic reticulum; C:endoplasmic reticulum membrane; C:integral component of membrane	EC:1.14.13; EC:1.14.14.87; EC:1.14.13.86	Acting on paired donors, with incorporation or reduction of molecular oxygen. The oxygen incorporated need not be derived from O(2); 2-hydroxyisoflavanone synthase; Acting on paired donors, with incorporation or reduction of molecular oxygen. The oxygen incorporated need not be derived from O(2)	IPR002401 (PRINTS); IPR001128 (PRINTS); IPR036396 (G3DSA:1.10.630.GENE3D); IPR001128 (PFAM); PTHR24281 (PANTHER); IPR017972 (PROSITE_PATTERNS); IPR036396 (SUPERFAMILY)	P:GO:0055114; F:GO:0005506; F:GO:0016705; F:GO:0020037	P:oxidation-reduction process; F:iron ion binding; F:oxidoreductase activity, acting on paired donors, with incorporation or reduction of molecular oxygen; F:heme binding
TRUE	INTERPRO, BLASTED, MAPPED, ANNOTATED	NP_001236031.1	thioredoxin H2	119	20	1.07788e-84	79.3	4	P:GO:0006662; P:GO:0045454; P:GO:0055114; F:GO:0015035	P:glycerol ether metabolic process; P:cell redox homeostasis; P:oxidation-reduction process; F:protein disulfide oxidoreductase activity			PR00421 (PRINTS); IPR036249 (G3DSA:3.40.30.GENE3D); IPR005746 (TIGRFAM); IPR013766 (PFAM); PTHR10438 (PANTHER); PTHR10438:SF370 (PANTHER); IPR017937 (PROSITE_PATTERNS); IPR013766 (PROSITE_PROFILES); cd02947 (CDD); IPR036249 (SUPERFAMILY)	P:GO:0006662; P:GO:0045454; F:GO:0015035	P:glycerol ether metabolic process; P:cell redox homeostasis; F:protein disulfide oxidoreductase activity
TRUE	INTERPRO, BLASTED	NP_001236033.1	histone deacetylase complex subunit SAP18-like	151	3	2.87144e-108	94.35						IPR010516 (PFAM); IPR042534 (G3DSA:3.10.20.GENE3D); mobidb-lite (MOBIDB_LITE); mobidb-lite (MOBIDB_LITE); PTHR13082:SF3 (PANTHER); IPR010516 (PANTHER)	no GO terms	no GO terms
TRUE	INTERPRO, BLASTED, MAPPED, ANNOTATED	NP_001236040.1	60S ribosomal protein L23A	151	12	4.16035e-104	95.38	4	P:GO:0000027; P:GO:0006412; F:GO:0003735; C:GO:0005840	P:ribosomal large subunit assembly; P:translation; F:structural constituent of ribosome; C:ribosome			IPR013025 (PFAM); IPR019985 (TIGRFAM); IPR012677 (G3DSA:3.30.70.GENE3D); IPR005633 (PFAM); mobidb-lite (MOBIDB_LITE); PTHR11620 (PANTHER); PTHR11620:SF58 (PANTHER); IPR001014 (PROSITE_PATTERNS); IPR013025 (HAMAP); IPR012678 (SUPERFAMILY)	P:GO:0006412; F:GO:0003735; C:GO:0005840	P:translation; F:structural constituent of ribosome; C:ribosome
TRUE	INTERPRO, BLASTED, MAPPED, ANNOTATED	NP_001236055.1	PR10-like protein	158	20	6.00762e-113	85.46	10	P:GO:0009738; P:GO:0032515; P:GO:0050832; P:GO:0080163; F:GO:0004540; F:GO:0004864; F:GO:0010427; F:GO:0038023; C:GO:0005634; C:GO:0005737	P:abscisic acid-activated signaling pathway; P:negative regulation of phosphoprotein phosphatase activity; P:defense response to fungus; P:regulation of protein serine/threonine phosphatase activity; F:ribonuclease activity; F:protein phosphatase inhibitor activity; F:abscisic acid binding; F:signaling receptor activity; C:nucleus; C:cytoplasm			IPR024949 (PRINTS); IPR023393 (G3DSA:3.30.530.GENE3D); IPR000916 (PFAM); PTHR31213 (PANTHER); PTHR31213:SF11 (PANTHER); IPR024949 (PROSITE_PATTERNS); cd07816 (CDD); SSF55961 (SUPERFAMILY)	P:GO:0006952; P:GO:0009738; F:GO:0004864; F:GO:0010427; F:GO:0038023	P:defense response; P:abscisic acid-activated signaling pathway; F:protein phosphatase inhibitor activity; F:abscisic acid binding; F:signaling receptor activity
TRUE	INTERPRO, BLASTED, MAPPED, ANNOTATED	NP_001236060.1	2Fe-2S ferredoxin-like superfamily protein	147	19	4.54737e-106	60.46	5	P:GO:0022900; F:GO:0009055; F:GO:0046872; F:GO:0051537; C:GO:0009507	P:electron transport chain; F:electron transfer activity; F:metal ion binding; F:2 iron, 2 sulfur cluster binding; C:chloroplast			IPR001041 (PFAM); IPR012675 (G3DSA:3.10.20.GENE3D); mobidb-lite (MOBIDB_LITE); mobidb-lite (MOBIDB_LITE); PTHR43112:SF9 (PANTHER); PTHR43112 (PANTHER); IPR001041 (PROSITE_PROFILES); IPR001041 (CDD); IPR036010 (SUPERFAMILY)	F:GO:0009055; F:GO:0051536	F:electron transfer activity; F:iron-sulfur cluster binding
TRUE	INTERPRO, BLASTED, MAPPED, ANNOTATED	NP_001236071.1	60S ribosomal protein L18	187	13	2.67684e-134	98.58	4	P:GO:0006412; F:GO:0003723; F:GO:0003735; C:GO:0005840	P:translation; F:RNA binding; F:structural constituent of ribosome; C:ribosome			Coil (COILS); IPR021131 (PFAM); G3DSA:3.100.10.10 (GENE3D); PTHR10934:SF7 (PANTHER); IPR000039 (PANTHER); IPR036227 (SUPERFAMILY)	P:GO:0006412; F:GO:0003735; C:GO:0005840	P:translation; F:structural constituent of ribosome; C:ribosome
TRUE	INTERPRO, BLASTED, MAPPED, ANNOTATED	NP_001236075.1	peptidyl-prolyl cis-trans isomerase CYP7 isoform X1	204	20	1.38958e-149	83.35	7	P:GO:0000413; P:GO:0006457; F:GO:0003755; F:GO:0016018; C:GO:0005829; C:GO:0005886; C:GO:0043231	P:protein peptidyl-prolyl isomerization; P:protein folding; F:peptidyl-prolyl cis-trans isomerase activity; F:cyclosporin A binding; C:cytosol; C:plasma membrane; C:intracellular membrane-bounded organelle	EC:5.2.1.8	Peptidylprolyl isomerase	IPR002130 (PRINTS); IPR002130 (PFAM); IPR024936 (PIRSF); IPR029000 (G3DSA:2.40.100.GENE3D); PTHR11071:SF430 (PANTHER); PTHR11071 (PANTHER); IPR020892 (PROSITE_PATTERNS); IPR002130 (PROSITE_PROFILES); cd01926 (CDD); IPR029000 (SUPERFAMILY)	P:GO:0000413; P:GO:0006457; F:GO:0003755	P:protein peptidyl-prolyl isomerization; P:protein folding; F:peptidyl-prolyl cis-trans isomerase activity
TRUE	INTERPRO, BLASTED, MAPPED, ANNOTATED	NP_001236087.1	putative 60S ribosomal protein L21	164	5	3.71103e-120	95.71	3	P:GO:0006412; F:GO:0003735; C:GO:0005840	P:translation; F:structural constituent of ribosome; C:ribosome			IPR036948 (G3DSA:2.30.30.GENE3D); IPR001147 (PFAM); mobidb-lite (MOBIDB_LITE); IPR001147 (PANTHER); PTHR20981:SF16 (PANTHER); IPR018259 (PROSITE_PATTERNS); IPR008991 (SUPERFAMILY)	P:GO:0006412; F:GO:0003735; C:GO:0005840	P:translation; F:structural constituent of ribosome; C:ribosome
TRUE	INTERPRO, BLASTED, MAPPED, ANNOTATED	NP_001236108.1	peptidyl-prolyl cis-trans isomerase FKBP16-4, chloroplastic-like	227	18	1.35155e-168	67.46	3	P:GO:0000413; F:GO:0003755; C:GO:0009543	P:protein peptidyl-prolyl isomerization; F:peptidyl-prolyl cis-trans isomerase activity; C:chloroplast thylakoid lumen	EC:5.2.1.8	Peptidylprolyl isomerase	G3DSA:3.10.50.40 (GENE3D); IPR001179 (PFAM); PTHR47862 (PANTHER); IPR001179 (PROSITE_PROFILES); SSF54534 (SUPERFAMILY)	F:GO:0003755	F:peptidyl-prolyl cis-trans isomerase activity
TRUE	INTERPRO, BLASTED, MAPPED, ANNOTATED	NP_001236129.1	glyceraldehyde-3-phosphate dehydrogenase	338	20	0	94.99	7	P:GO:0006006; P:GO:0006096; P:GO:0055114; F:GO:0004365; F:GO:0050661; F:GO:0051287; C:GO:0005829	P:glucose metabolic process; P:glycolytic process; P:oxidation-reduction process; F:glyceraldehyde-3-phosphate dehydrogenase (NAD+) (phosphorylating) activity; F:NADP binding; F:NAD binding; C:cytosol	EC:1.2.1.59; EC:1.2.1.12	Glyceraldehyde-3-phosphate dehydrogenase (NAD(P)(+)) (phosphorylating); Glyceraldehyde-3-phosphate dehydrogenase (phosphorylating)	IPR020831 (PRINTS); G3DSA:3.30.360.10 (GENE3D); IPR020828 (PFAM); G3DSA:3.40.50.720 (GENE3D); IPR006424 (TIGRFAM); IPR020831 (PIRSF); IPR020829 (PFAM); IPR020831 (PANTHER); PTHR10836:SF102 (PANTHER); IPR020830 (PROSITE_PATTERNS); SSF55347 (SUPERFAMILY); IPR036291 (SUPERFAMILY)	P:GO:0006006; P:GO:0055114; F:GO:0016620; F:GO:0050661; F:GO:0051287	P:glucose metabolic process; P:oxidation-reduction process; F:oxidoreductase activity, acting on the aldehyde or oxo group of donors, NAD or NADP as acceptor; F:NADP binding; F:NAD binding
TRUE	INTERPRO, BLASTED	NP_001236138.1	uncharacterized protein LOC100527185	155	3	6.55135e-110	93.29						Coil (COILS); mobidb-lite (MOBIDB_LITE); mobidb-lite (MOBIDB_LITE); PTHR37182 (PANTHER)	no GO terms	no GO terms
TRUE	INTERPRO, BLASTED, MAPPED, ANNOTATED	NP_001236143.1	photosynthetic NDH subunit of lumenal location 3, chloroplastic	232	12	1.59636e-168	71.51	6	P:GO:0009767; F:GO:0005509; F:GO:0045156; C:GO:0009507; C:GO:0009654; C:GO:0019898	P:photosynthetic electron transport chain; F:calcium ion binding; F:electron transporter, transferring electrons within the cyclic electron transport pathway of photosynthesis activity; C:chloroplast; C:photosystem II oxygen evolving complex; C:extrinsic component of membrane			IPR023222 (G3DSA:1.20.120.GENE3D); IPR008797 (PFAM); mobidb-lite (MOBIDB_LITE); IPR008797 (PANTHER); PTHR33399:SF7 (PANTHER); IPR023222 (SUPERFAMILY)	P:GO:0015979; F:GO:0005509; C:GO:0009523; C:GO:0009654; C:GO:0019898	P:photosynthesis; F:calcium ion binding; C:photosystem II; C:photosystem II oxygen evolving complex; C:extrinsic component of membrane
TRUE	INTERPRO, BLASTED, MAPPED, ANNOTATED	NP_001236152.1	putative lactoylglutathione lyase	185	20	4.95592e-140	67.64	2	F:GO:0004462; F:GO:0046872	F:lactoylglutathione lyase activity; F:metal ion binding	EC:4.4.1.5	Lactoylglutathione lyase	IPR004360 (PFAM); IPR029068 (G3DSA:3.10.180.GENE3D); IPR004361 (TIGRFAM); mobidb-lite (MOBIDB_LITE); PTHR10374 (PANTHER); PTHR10374:SF30 (PANTHER); IPR018146 (PROSITE_PATTERNS); IPR018146 (PROSITE_PATTERNS); IPR037523 (PROSITE_PROFILES); cd07233 (CDD); IPR029068 (SUPERFAMILY)	F:GO:0004462; F:GO:0046872	F:lactoylglutathione lyase activity; F:metal ion binding
TRUE	INTERPRO, BLASTED, MAPPED, ANNOTATED	NP_001236160.1	putative NADH-ubiquinone oxidoreductase B8 subunit	98	4	2.65836e-68	97.94	1	C:GO:0005747	C:mitochondrial respiratory chain complex I			IPR036249 (G3DSA:3.40.30.GENE3D); IPR007741 (PFAM); IPR016464 (PIRSF); PTHR12878:SF0 (PANTHER); IPR016464 (PANTHER); IPR036249 (SUPERFAMILY)	no GO terms	no GO terms
TRUE	INTERPRO, BLASTED, MAPPED, ANNOTATED	NP_001236168.1	ATP synthase delta chain, chloroplastic	245	6	4.24054e-179	83.45	3	P:GO:0015986; F:GO:0046933; C:GO:0016020	P:ATP synthesis coupled proton transport; F:proton-transporting ATP synthase activity, rotational mechanism; C:membrane	EC:7.1.2.2	H(+)-transporting two-sector ATPase	IPR000711 (PRINTS); IPR000711 (TIGRFAM); IPR026015 (G3DSA:1.10.520.GENE3D); IPR000711 (PFAM); PTHR11910:SF1 (PANTHER); IPR000711 (PANTHER); IPR020781 (PROSITE_PATTERNS); IPR000711 (HAMAP); IPR026015 (SUPERFAMILY)	P:GO:0015986; F:GO:0046933; C:GO:0016020	P:ATP synthesis coupled proton transport; F:proton-transporting ATP synthase activity, rotational mechanism; C:membrane
TRUE	INTERPRO, BLASTED, MAPPED, ANNOTATED	NP_001236182.1	dynamin-related protein 5A	610	20	0	88.72	9	P:GO:0000266; P:GO:0007049; P:GO:0051301; F:GO:0003924; F:GO:0005525; F:GO:0008017; C:GO:0005874; C:GO:0009524; C:GO:0016020	P:mitochondrial fission; P:cell cycle; P:cell division; F:GTPase activity; F:GTP binding; F:microtubule binding; C:microtubule; C:phragmoplast; C:membrane	EC:3.6.1.15	Nucleoside-triphosphate phosphatase	IPR022812 (PRINTS); IPR003130 (PFAM); IPR022812 (PFAM); IPR000375 (PFAM); G3DSA:1.20.120.1240 (GENE3D); G3DSA:3.40.50.300 (GENE3D); PTHR11566:SF154 (PANTHER); IPR022812 (PANTHER); IPR019762 (PROSITE_PATTERNS); IPR030381 (PROSITE_PROFILES); IPR020850 (PROSITE_PROFILES); IPR001401 (CDD); IPR027417 (SUPERFAMILY)	F:GO:0003924; F:GO:0005525	F:GTPase activity; F:GTP binding
TRUE	INTERPRO, BLASTED, MAPPED, ANNOTATED	NP_001236197.1	universal stress protein A-like protein	175	20	3.12041e-131	55.36	1	F:GO:0016208	F:AMP binding			IPR006015 (PRINTS); IPR006016 (PFAM); IPR014729 (G3DSA:3.40.50.GENE3D); PTHR47710 (PANTHER); PTHR47710:SF1 (PANTHER); cd00293 (CDD); SSF52402 (SUPERFAMILY)	no GO terms	no GO terms
TRUE	INTERPRO, BLASTED, MAPPED, ANNOTATED	NP_001236206.1	20 kDa chaperonin, chloroplastic	134	11	2.93351e-96	68.47	5	P:GO:0051085; F:GO:0046872; F:GO:0051082; F:GO:0051087; C:GO:0005759	P:chaperone cofactor-dependent protein refolding; F:metal ion binding; F:unfolded protein binding; F:chaperone binding; C:mitochondrial matrix			IPR020818 (PFAM); IPR037124 (G3DSA:2.30.33.GENE3D); PTHR10772:SF13 (PANTHER); IPR020818 (PANTHER); IPR020818 (CDD); IPR011032 (SUPERFAMILY)	P:GO:0006457	P:protein folding
TRUE	INTERPRO, BLASTED, MAPPED, ANNOTATED	NP_001236220.1	60S acidic ribosomal protein P2B	111	10	1.58772e-71	84.98	3	P:GO:0006414; F:GO:0003735; C:GO:0005840	P:translational elongation; F:structural constituent of ribosome; C:ribosome			PF00428 (PFAM); IPR038716 (G3DSA:1.10.10.GENE3D); mobidb-lite (MOBIDB_LITE); mobidb-lite (MOBIDB_LITE); PTHR21141 (PANTHER); PTHR21141:SF89 (PANTHER); IPR027534 (HAMAP); cd05833 (CDD)	P:GO:0006414; F:GO:0003735; C:GO:0005840	P:translational elongation; F:structural constituent of ribosome; C:ribosome
TRUE	INTERPRO, BLASTED, MAPPED, ANNOTATED	NP_001236238.1	MD-2-related lipid recognition domain-containing protein precursor	157	13	2.1622e-114	74.56	2	P:GO:0032366; F:GO:0032934	P:intracellular sterol transport; F:sterol binding			G3DSA:2.60.40.770 (GENE3D); IPR003172 (PFAM); PTHR11306:SF34 (PANTHER); IPR039670 (PANTHER); IPR033917 (CDD); IPR014756 (SUPERFAMILY)	P:GO:0032366	P:intracellular sterol transport
TRUE	INTERPRO, BLASTED, MAPPED, ANNOTATED	NP_001236240.1	probable caffeoyl-CoA O-methyltransferase At4g26220	246	20	0	80.04	2	F:GO:0008171; F:GO:0008757	F:O-methyltransferase activity; F:S-adenosylmethionine-dependent methyltransferase activity			IPR002935 (PFAM); G3DSA:3.40.50.150 (GENE3D); PTHR10509:SF63 (PANTHER); PTHR10509 (PANTHER); IPR002935 (PROSITE_PROFILES); cd02440 (CDD); IPR029063 (SUPERFAMILY)	F:GO:0008171	F:O-methyltransferase activity
TRUE	INTERPRO, BLASTED, MAPPED, ANNOTATED	NP_001236243.1	uncharacterized protein LOC100306266	158	2	6.14095e-113	99.68	3	P:GO:0006412; F:GO:0003735; C:GO:0005840	P:translation; F:structural constituent of ribosome; C:ribosome			IPR038447 (G3DSA:1.20.58.GENE3D); IPR006924 (PFAM); IPR006924 (PANTHER)	P:GO:0006412; F:GO:0003735; C:GO:0005840	P:translation; F:structural constituent of ribosome; C:ribosome
TRUE	INTERPRO, BLASTED, MAPPED, ANNOTATED	NP_001236248.1	V-type proton ATPase subunit G-like protein	110	5	1.90437e-74	89.37	3	P:GO:1902600; F:GO:0008553; C:GO:0016471	P:proton transmembrane transport; F:proton-exporting ATPase activity, phosphorylative mechanism; C:vacuolar proton-transporting V-type ATPase complex	EC:7.1.3.1; EC:7.1.2.1	H(+)-exporting diphosphatase; P-type H(+)-exporting transporter	Coil (COILS); IPR005124 (TIGRFAM); G3DSA:1.20.5.620 (GENE3D); IPR005124 (PFAM); PTHR12713:SF24 (PANTHER); IPR005124 (PANTHER)	P:GO:1902600; F:GO:0042626; C:GO:0016471	P:proton transmembrane transport; F:ATPase-coupled transmembrane transporter activity; C:vacuolar proton-transporting V-type ATPase complex
TRUE	INTERPRO, BLASTED, MAPPED, ANNOTATED	NP_001236263.1	40S ribosomal protein S27-2	90	4	6.4787e-64	97.26	6	P:GO:0000028; P:GO:0006412; F:GO:0003723; F:GO:0003735; F:GO:0046872; C:GO:0005840	P:ribosomal small subunit assembly; P:translation; F:RNA binding; F:structural constituent of ribosome; F:metal ion binding; C:ribosome			IPR000592 (PFAM); G3DSA:2.20.25.640 (GENE3D); IPR000592 (PANTHER); PTHR11594:SF6 (PANTHER); IPR000592 (PROSITE_PATTERNS); IPR000592 (HAMAP); IPR011332 (SUPERFAMILY)	P:GO:0006412; F:GO:0003735; C:GO:0005840	P:translation; F:structural constituent of ribosome; C:ribosome
TRUE	INTERPRO, BLASTED, MAPPED, ANNOTATED	NP_001236264.1	bifunctional monothiol glutaredoxin-S16, chloroplastic	177	20	9.22184e-132	72.01	8	P:GO:0006879; P:GO:0022900; F:GO:0009055; F:GO:0015035; F:GO:0051536; C:GO:0005634; C:GO:0005759; C:GO:0005829	P:cellular iron ion homeostasis; P:electron transport chain; F:electron transfer activity; F:protein disulfide oxidoreductase activity; F:iron-sulfur cluster binding; C:nucleus; C:mitochondrial matrix; C:cytosol			IPR004480 (TIGRFAM); IPR002109 (PFAM); IPR036249 (G3DSA:3.40.30.GENE3D); PTHR10293:SF60 (PANTHER); IPR004480 (PANTHER); IPR002109 (PROSITE_PROFILES); IPR033658 (CDD); IPR036249 (SUPERFAMILY)	F:GO:0009055; F:GO:0015035	F:electron transfer activity; F:protein disulfide oxidoreductase activity
TRUE	INTERPRO, BLASTED, MAPPED, ANNOTATED	NP_001236277.1	uncharacterized protein LOC100500317	214	2	9.70318e-155	99.77	4	P:GO:0015979; C:GO:0009535; C:GO:0009538; C:GO:0016021	P:photosynthesis; C:chloroplast thylakoid membrane; C:photosystem I reaction center; C:integral component of membrane			IPR003757 (PFAM); IPR036592 (G3DSA:1.20.1240.GENE3D); PTHR34803:SF2 (PANTHER); IPR022980 (PANTHER); IPR036592 (SUPERFAMILY)	P:GO:0015979; C:GO:0009522; C:GO:0009538	P:photosynthesis; C:photosystem I; C:photosystem I reaction center
TRUE	INTERPRO, BLASTED	NP_001236279.1	remorin family protein	194	20	5.93469e-135	81.17						Coil (COILS); IPR005516 (PFAM); IPR005518 (PFAM); mobidb-lite (MOBIDB_LITE); PTHR31775 (PANTHER); PTHR31775:SF22 (PANTHER)	no GO terms	no GO terms
TRUE	INTERPRO, BLASTED, MAPPED, ANNOTATED	NP_001236289.1	protein disulfide isomerase-like protein	364	20	0	86.1	3	P:GO:0045454; F:GO:0003756; C:GO:0005783	P:cell redox homeostasis; F:protein disulfide isomerase activity; C:endoplasmic reticulum	EC:5.3.4.1	Protein disulfide-isomerase	PR00421 (PRINTS); IPR011679 (PFAM); IPR005788 (TIGRFAM); IPR036356 (G3DSA:1.20.1150.GENE3D); IPR013766 (PFAM); IPR036249 (G3DSA:3.40.30.GENE3D); IPR036249 (G3DSA:3.40.30.GENE3D); PTHR45672 (PANTHER); PTHR45672:SF6 (PANTHER); IPR017937 (PROSITE_PATTERNS); IPR017937 (PROSITE_PATTERNS); IPR013766 (PROSITE_PROFILES); IPR013766 (PROSITE_PROFILES); cd02998 (CDD); cd02998 (CDD); IPR011679 (CDD); IPR0362…	F:GO:0003756; C:GO:0005783	F:protein disulfide isomerase activity; C:endoplasmic reticulum
TRUE	INTERPRO, BLASTED	NP_001236304.1	macrophage migration inhibitory factor homolog	115	20	3.13412e-79	87.77						IPR001398 (PFAM); IPR014347 (G3DSA:3.30.429.GENE3D); IPR001398 (PANTHER); PTHR11954:SF42 (PANTHER); IPR014347 (SUPERFAMILY)	no GO terms	no GO terms
TRUE	INTERPRO, BLASTED, MAPPED, ANNOTATED	NP_001236326.1	ferredoxin-thioredoxin reductase catalytic chain, chloroplastic	144	4	2.83257e-108	98.09	7	P:GO:0022900; F:GO:0009055; F:GO:0030385; F:GO:0046872; F:GO:0051539; F:GO:0103012; C:GO:0009507	P:electron transport chain; F:electron transfer activity; F:ferredoxin:thioredoxin reductase activity; F:metal ion binding; F:4 iron, 4 sulfur cluster binding; F:ferredoxin-thioredoxin reductase activity; C:chloroplast	EC:1.8.7.2	Ferredoxin:thioredoxin reductase	IPR036644 (G3DSA:3.90.460.GENE3D); IPR004209 (PFAM); IPR004209 (PANTHER); IPR036644 (SUPERFAMILY)	P:GO:0055114; F:GO:0016730	P:oxidation-reduction process; F:oxidoreductase activity, acting on iron-sulfur proteins as donors
TRUE	INTERPRO, BLASTED, MAPPED, ANNOTATED	NP_001236331.1	peptidyl-prolyl cis-trans isomerase FKBP62	112	20	2.56537e-79	65.69	4	P:GO:0000413; P:GO:0061077; F:GO:0003755; C:GO:0005737	P:protein peptidyl-prolyl isomerization; P:chaperone-mediated protein folding; F:peptidyl-prolyl cis-trans isomerase activity; C:cytoplasm	EC:5.2.1.8	Peptidylprolyl isomerase	IPR001179 (PFAM); G3DSA:3.10.50.40 (GENE3D); mobidb-lite (MOBIDB_LITE); PTHR10516:SF214 (PANTHER); PTHR10516 (PANTHER); IPR001179 (PROSITE_PROFILES); SSF54534 (SUPERFAMILY)	F:GO:0003755	F:peptidyl-prolyl cis-trans isomerase activity
TRUE	INTERPRO, BLASTED, MAPPED, ANNOTATED	NP_001236336.1	uncharacterized protein LOC100526945	206	4	1.62024e-155	98.11	4	P:GO:0045893; F:GO:0003713; F:GO:0031490; C:GO:0005634	P:positive regulation of transcription, DNA-templated; F:transcription coactivator activity; F:chromatin DNA binding; C:nucleus			mobidb-lite (MOBIDB_LITE); PTHR31606 (PANTHER); PTHR31606:SF1 (PANTHER); cd13214 (CDD); SSF50729 (SUPERFAMILY)	no GO terms	no GO terms
TRUE	INTERPRO, BLASTED, MAPPED, ANNOTATED	NP_001236341.1	40S ribosomal protein S25	108	8	3.20094e-75	98.64	2	F:GO:0003735; C:GO:0016021	F:structural constituent of ribosome; C:integral component of membrane			G3DSA:1.10.10.2780 (GENE3D); IPR004977 (PFAM); mobidb-lite (MOBIDB_LITE); PTHR12850:SF21 (PANTHER); IPR004977 (PANTHER)	no GO terms	no GO terms
TRUE	INTERPRO, BLASTED, MAPPED, ANNOTATED	NP_001236351.1	calnexin homolog	420	20	0	75.42	7	P:GO:0006457; P:GO:0030968; F:GO:0005509; F:GO:0051082; C:GO:0005788; C:GO:0005789; C:GO:0016021	P:protein folding; P:endoplasmic reticulum unfolded protein response; F:calcium ion binding; F:unfolded protein binding; C:endoplasmic reticulum lumen; C:endoplasmic reticulum membrane; C:integral component of membrane			Coil (COILS); IPR001580 (PRINTS); IPR009033 (G3DSA:2.10.250.GENE3D); IPR001580 (PFAM); G3DSA:2.60.120.200 (GENE3D); G3DSA:2.60.120.200 (GENE3D); IPR009169 (PIRSF); mobidb-lite (MOBIDB_LITE); mobidb-lite (MOBIDB_LITE); mobidb-lite (MOBIDB_LITE); mobidb-lite (MOBIDB_LITE); mobidb-lite (MOBIDB_LITE); mobidb-lite (MOBIDB_LITE); PTHR11073:SF26 (PANTHER); IPR001580 (PANTHER); IPR018124 (PROSITE_PATTERN…	P:GO:0006457; F:GO:0005509; F:GO:0005515; F:GO:0051082; C:GO:0005783	P:protein folding; F:calcium ion binding; F:protein binding; F:unfolded protein binding; C:endoplasmic reticulum
TRUE	INTERPRO, BLASTED, MAPPED, ANNOTATED	NP_001236366.1	granule-bound starch synthase 1, chloroplastic/amyloplastic	619	20	0	63.18	3	P:GO:0019252; F:GO:0004373; C:GO:0009507	P:starch biosynthetic process; F:glycogen (starch) synthase activity; C:chloroplast	EC:2.4.1.11	Glycogen(starch) synthase	IPR011835 (TIGRFAM); IPR001296 (PFAM); G3DSA:3.40.50.2000 (GENE3D); G3DSA:3.40.50.2000 (GENE3D); IPR013534 (PFAM); mobidb-lite (MOBIDB_LITE); mobidb-lite (MOBIDB_LITE); mobidb-lite (MOBIDB_LITE); PTHR45825 (PANTHER); PTHR45825:SF10 (PANTHER); IPR011835 (HAMAP); cd03791 (CDD); SSF53756 (SUPERFAMILY)	F:GO:0004373	F:glycogen (starch) synthase activity
TRUE	INTERPRO, BLASTED, MAPPED, ANNOTATED	NP_001236380.1	MLP-like protein 43	152	20	6.70458e-111	69.75	1	P:GO:0006952	P:defense response			IPR023393 (G3DSA:3.30.530.GENE3D); IPR000916 (PFAM); PTHR31907:SF15 (PANTHER); PTHR31907 (PANTHER); SSF55961 (SUPERFAMILY)	P:GO:0006952	P:defense response
TRUE	INTERPRO, BLASTED, MAPPED, ANNOTATED	NP_001236384.1	ADP-ribosylation factor	181	20	5.4631e-135	96.1	4	P:GO:0006886; P:GO:0016192; F:GO:0005525; C:GO:0005794	P:intracellular protein transport; P:vesicle-mediated transport; F:GTP binding; C:Golgi apparatus			IPR006689 (PRINTS); G3DSA:3.40.50.300 (GENE3D); IPR005225 (TIGRFAM); IPR006689 (PFAM); PTHR11711 (PANTHER); PTHR11711:SF314 (PANTHER); PS51417 (PROSITE_PROFILES); cd04150 (CDD); IPR027417 (SUPERFAMILY)	F:GO:0005525	F:GTP binding
TRUE	INTERPRO, BLASTED, MAPPED, ANNOTATED	NP_001236392.1	uncharacterized protein LOC100499814	129	6	2.61426e-89	98.49	2	P:GO:0015979; C:GO:0009538	P:photosynthesis; C:photosystem I reaction center			IPR003375 (PFAM); G3DSA:2.30.30.50 (GENE3D); mobidb-lite (MOBIDB_LITE); IPR003375 (PANTHER); IPR008990 (SUPERFAMILY)	P:GO:0015979; C:GO:0009522; C:GO:0009538	P:photosynthesis; C:photosystem I; C:photosystem I reaction center
TRUE	INTERPRO, BLASTED, MAPPED, ANNOTATED	NP_001236395.1	eukaryotic translation initiation factor 5A3	160	15	5.08509e-118	91.89	7	P:GO:0006413; P:GO:0045901; P:GO:0045905; F:GO:0003743; F:GO:0003746; F:GO:0043022; C:GO:0016020	P:translational initiation; P:positive regulation of translational elongation; P:positive regulation of translational termination; F:translation initiation factor activity; F:translation elongation factor activity; F:ribosome binding; C:membrane			IPR001884 (TIGRFAM); IPR001884 (PIRSF); G3DSA:2.40.50.140 (GENE3D); IPR020189 (PFAM); IPR014722 (G3DSA:2.30.30.GENE3D); mobidb-lite (MOBIDB_LITE); PTHR11673:SF32 (PANTHER); IPR001884 (PANTHER); IPR019769 (PROSITE_PATTERNS); cd04468 (CDD); IPR008991 (SUPERFAMILY); IPR012340 (SUPERFAMILY)	P:GO:0045901; P:GO:0045905; F:GO:0003723; F:GO:0003746; F:GO:0043022	P:positive regulation of translational elongation; P:positive regulation of translational termination; F:RNA binding; F:translation elongation factor activity; F:ribosome binding
TRUE	INTERPRO, BLASTED, MAPPED, ANNOTATED	NP_001236408.1	acyl-CoA-binding domain-containing protein 4 isoform X2	90	19	4.01055e-63	67.36	1	F:GO:0000062	F:fatty-acyl-CoA binding			IPR000582 (PRINTS); IPR000582 (PFAM); IPR014352 (G3DSA:1.20.80.GENE3D); PTHR23310 (PANTHER); PTHR23310:SF62 (PANTHER); IPR000582 (PROSITE_PROFILES); IPR000582 (CDD); IPR035984 (SUPERFAMILY)	F:GO:0000062	F:fatty-acyl-CoA binding
TRUE	INTERPRO, BLASTED, MAPPED, ANNOTATED	NP_001236421.1	50S ribosomal protein L19-1, chloroplastic	213	7	3.13367e-155	92.01	3	P:GO:0006412; F:GO:0003735; C:GO:0005840	P:translation; F:structural constituent of ribosome; C:ribosome			IPR001857 (PRINTS); IPR001857 (TIGRFAM); IPR001857 (PFAM); IPR038657 (G3DSA:2.30.30.GENE3D); mobidb-lite (MOBIDB_LITE); mobidb-lite (MOBIDB_LITE); IPR001857 (PANTHER); PTHR15680:SF10 (PANTHER); IPR008991 (SUPERFAMILY)	P:GO:0006412; F:GO:0003735; C:GO:0005840	P:translation; F:structural constituent of ribosome; C:ribosome
TRUE	INTERPRO, BLASTED, MAPPED, ANNOTATED	NP_001236431.1	pyruvate kinase	502	20	0	75.02	7	P:GO:0006096; F:GO:0000287; F:GO:0004743; F:GO:0005524; F:GO:0016301; F:GO:0030955; C:GO:0005737	P:glycolytic process; F:magnesium ion binding; F:pyruvate kinase activity; F:ATP binding; F:kinase activity; F:potassium ion binding; C:cytoplasm	EC:2.7.1.40	Pyruvate kinase	IPR001697 (PRINTS); IPR015795 (PFAM); IPR001697 (TIGRFAM); IPR015793 (PFAM); IPR015806 (G3DSA:2.40.33.GENE3D); IPR040442 (G3DSA:3.20.20.GENE3D); IPR036918 (G3DSA:3.40.1380.GENE3D); IPR001697 (PANTHER); PTHR11817:SF77 (PANTHER); IPR018209 (PROSITE_PATTERNS); IPR001697 (CDD); IPR015813 (SUPERFAMILY); IPR011037 (SUPERFAMILY); IPR036918 (SUPERFAMILY)	P:GO:0006096; F:GO:0000287; F:GO:0003824; F:GO:0004743; F:GO:0030955	P:glycolytic process; F:magnesium ion binding; F:catalytic activity; F:pyruvate kinase activity; F:potassium ion binding
TRUE	INTERPRO, BLASTED, MAPPED, ANNOTATED	NP_001236436.1	proteasome subunit beta type-7-B	233	20	5.33808e-175	57.61	6	P:GO:0010499; P:GO:0043161; F:GO:0004298; C:GO:0005634; C:GO:0005737; C:GO:0005839	P:proteasomal ubiquitin-independent protein catabolic process; P:proteasome-mediated ubiquitin-dependent protein catabolic process; F:threonine-type endopeptidase activity; C:nucleus; C:cytoplasm; C:proteasome core complex	EC:3.4.99; EC:3.4.25	Acting on peptide bonds (peptidases); Acting on peptide bonds (peptidases)	IPR000243 (PRINTS); IPR001353 (PFAM); IPR029055 (G3DSA:3.60.20.GENE3D); PTHR11599 (PANTHER); PTHR11599:SF133 (PANTHER); IPR016050 (PROSITE_PATTERNS); IPR023333 (PROSITE_PROFILES); cd03762 (CDD); IPR029055 (SUPERFAMILY)	P:GO:0051603; F:GO:0004298; C:GO:0005839	P:proteolysis involved in cellular protein catabolic process; F:threonine-type endopeptidase activity; C:proteasome core complex
TRUE	INTERPRO, BLASTED, MAPPED, ANNOTATED	NP_001236439.1	40S ribosomal protein S20-2	205	14	2.08184e-150	60.66	5	P:GO:0006412; F:GO:0003723; F:GO:0003735; C:GO:0005739; C:GO:0015935	P:translation; F:RNA binding; F:structural constituent of ribosome; C:mitochondrion; C:small ribosomal subunit			IPR001848 (PRINTS); IPR001848 (TIGRFAM); IPR027486 (PFAM); IPR036838 (G3DSA:3.30.70.GENE3D); mobidb-lite (MOBIDB_LITE); IPR001848 (PANTHER); PTHR11700:SF21 (PANTHER); IPR018268 (PROSITE_PATTERNS); IPR001848 (HAMAP); IPR036838 (SUPERFAMILY)	P:GO:0006412; F:GO:0003723; F:GO:0003735; C:GO:0005840	P:translation; F:RNA binding; F:structural constituent of ribosome; C:ribosome
TRUE	INTERPRO, BLASTED, MAPPED, ANNOTATED	NP_001236448.1	actin-depolymerizing factor 5	139	20	5.16911e-103	87.95	5	P:GO:0030042; P:GO:0051017; F:GO:0051015; C:GO:0005737; C:GO:0015629	P:actin filament depolymerization; P:actin filament bundle assembly; F:actin filament binding; C:cytoplasm; C:actin cytoskeleton			IPR002108 (PFAM); IPR029006 (G3DSA:3.40.20.GENE3D); IPR017904 (PANTHER); PTHR11913:SF74 (PANTHER); IPR002108 (PROSITE_PROFILES); IPR017904 (CDD); SSF55753 (SUPERFAMILY)	P:GO:0030042; F:GO:0003779; C:GO:0015629	P:actin filament depolymerization; F:actin binding; C:actin cytoskeleton
TRUE	INTERPRO, BLASTED, MAPPED, ANNOTATED	NP_001236450.1	20 kDa chaperonin, chloroplastic	134	11	1.23246e-96	68.57	5	P:GO:0051085; F:GO:0046872; F:GO:0051082; F:GO:0051087; C:GO:0005759	P:chaperone cofactor-dependent protein refolding; F:metal ion binding; F:unfolded protein binding; F:chaperone binding; C:mitochondrial matrix			IPR037124 (G3DSA:2.30.33.GENE3D); IPR020818 (PFAM); PTHR10772:SF13 (PANTHER); IPR020818 (PANTHER); IPR020818 (CDD); IPR011032 (SUPERFAMILY)	P:GO:0006457	P:protein folding
TRUE	INTERPRO, BLASTED, MAPPED, ANNOTATED	NP_001236459.1	60S acidic ribosomal protein P2-4	114	10	6.16882e-73	84.65	6	P:GO:0000027; P:GO:0002181; P:GO:0006414; F:GO:0003735; F:GO:0070180; C:GO:0005840	P:ribosomal large subunit assembly; P:cytoplasmic translation; P:translational elongation; F:structural constituent of ribosome; F:large ribosomal subunit rRNA binding; C:ribosome			IPR038716 (G3DSA:1.10.10.GENE3D); PF00428 (PFAM); mobidb-lite (MOBIDB_LITE); PTHR21141 (PANTHER); PTHR21141:SF87 (PANTHER); IPR027534 (HAMAP); cd05833 (CDD)	P:GO:0006414; F:GO:0003735; C:GO:0005840	P:translational elongation; F:structural constituent of ribosome; C:ribosome
TRUE	INTERPRO, BLASTED	NP_001236470.1	gibberellin-regulated protein 2	117	20	1.59983e-82	76.24						IPR003854 (PFAM); PTHR23201:SF18 (PANTHER); PTHR23201 (PANTHER)	no GO terms	no GO terms
TRUE	INTERPRO, BLASTED, MAPPED, ANNOTATED	NP_001236480.1	monothiol glutaredoxin-S6	107	20	4.70066e-76	61.94	8	P:GO:0022900; P:GO:0034599; P:GO:0045454; P:GO:0098869; F:GO:0004362; F:GO:0009055; F:GO:0015035; C:GO:0005737	P:electron transport chain; P:cellular response to oxidative stress; P:cell redox homeostasis; P:cellular oxidant detoxification; F:glutathione-disulfide reductase activity; F:electron transfer activity; F:protein disulfide oxidoreductase activity; C:cytoplasm	EC:1.8.1.7	Glutathione-disulfide reductase	IPR014025 (PRINTS); IPR002109 (PFAM); IPR011899 (TIGRFAM); IPR036249 (G3DSA:3.40.30.GENE3D); PTHR45694 (PANTHER); PTHR45694:SF14 (PANTHER); IPR011767 (PROSITE_PATTERNS); IPR002109 (PROSITE_PROFILES); cd03419 (CDD); IPR036249 (SUPERFAMILY)	F:GO:0009055; F:GO:0015035	F:electron transfer activity; F:protein disulfide oxidoreductase activity
TRUE	INTERPRO, BLASTED, MAPPED, ANNOTATED	NP_001236487.1	ras-related protein RABA1f	218	20	2.80808e-162	89.73	4	P:GO:0006886; F:GO:0003924; F:GO:0005525; C:GO:0005768	P:intracellular protein transport; F:GTPase activity; F:GTP binding; C:endosome	EC:3.6.1.15	Nucleoside-triphosphate phosphatase	PR00449 (PRINTS); G3DSA:3.40.50.300 (GENE3D); IPR001806 (PFAM); IPR005225 (TIGRFAM); PTHR24073 (PANTHER); PTHR24073:SF1029 (PANTHER); PS51419 (PROSITE_PROFILES); cd01868 (CDD); IPR027417 (SUPERFAMILY)	F:GO:0003924; F:GO:0005525	F:GTPase activity; F:GTP binding
TRUE	INTERPRO, BLASTED, MAPPED, ANNOTATED	NP_001236492.1	40S ribosomal protein S20-2	207	13	6.4352e-151	60.41	5	P:GO:0006412; F:GO:0003723; F:GO:0003735; C:GO:0005739; C:GO:0015935	P:translation; F:RNA binding; F:structural constituent of ribosome; C:mitochondrion; C:small ribosomal subunit			IPR001848 (PRINTS); IPR036838 (G3DSA:3.30.70.GENE3D); IPR001848 (TIGRFAM); IPR027486 (PFAM); mobidb-lite (MOBIDB_LITE); IPR001848 (PANTHER); PTHR11700:SF21 (PANTHER); IPR018268 (PROSITE_PATTERNS); IPR001848 (HAMAP); IPR036838 (SUPERFAMILY)	P:GO:0006412; F:GO:0003723; F:GO:0003735; C:GO:0005840	P:translation; F:RNA binding; F:structural constituent of ribosome; C:ribosome
TRUE	INTERPRO, BLASTED, MAPPED, ANNOTATED	NP_001236500.1	phi class glutathione S-transferase	215	20	1.3498e-160	78.95	4	F:GO:0004364; F:GO:0005515; F:GO:0043295; C:GO:0005737	F:glutathione transferase activity; F:protein binding; F:glutathione binding; C:cytoplasm	EC:2.5.1.18	Glutathione transferase	IPR004045 (PFAM); G3DSA:1.20.1050.10 (GENE3D); IPR004046 (PFAM); IPR036249 (G3DSA:3.40.30.GENE3D); IPR040079 (PANTHER); PTHR43900:SF65 (PANTHER); IPR004045 (PROSITE_PROFILES); IPR010987 (PROSITE_PROFILES); IPR034347 (CDD); IPR036282 (SUPERFAMILY); IPR036249 (SUPERFAMILY)	F:GO:0005515	F:protein binding
TRUE	INTERPRO, BLASTED, MAPPED, ANNOTATED	NP_001236517.1	protein CURVATURE THYLAKOID 1B, chloroplastic	145	20	1.02328e-102	72.26	2	C:GO:0009535; C:GO:0016021	C:chloroplast thylakoid membrane; C:integral component of membrane			IPR025564 (PFAM); IPR033344 (PANTHER); PTHR33222:SF3 (PANTHER)	C:GO:0009579	C:thylakoid
TRUE	INTERPRO, BLASTED, MAPPED, ANNOTATED	NP_001236526.1	60S ribosomal protein L17	181	7	1.96866e-135	97.65	3	P:GO:0002181; F:GO:0003735; C:GO:0015934	P:cytoplasmic translation; F:structural constituent of ribosome; C:large ribosomal subunit			IPR036394 (G3DSA:3.90.470.GENE3D); IPR001063 (PFAM); IPR005721 (TIGRFAM); mobidb-lite (MOBIDB_LITE); IPR005721 (PANTHER); PTHR11593:SF21 (PANTHER); IPR018260 (PROSITE_PATTERNS); IPR005721 (HAMAP); IPR001063 (CDD); IPR036394 (SUPERFAMILY)	P:GO:0006412; F:GO:0003735; C:GO:0005840; C:GO:0015934	P:translation; F:structural constituent of ribosome; C:ribosome; C:large ribosomal subunit
TRUE	INTERPRO, BLASTED, MAPPED, ANNOTATED	NP_001236537.1	elongation factor 1-delta	223	14	1.4695e-163	81.22	5	P:GO:0006414; F:GO:0003746; F:GO:0005085; C:GO:0005829; C:GO:0005853	P:translational elongation; F:translation elongation factor activity; F:guanyl-nucleotide exchange factor activity; C:cytosol; C:eukaryotic translation elongation factor 1 complex			IPR014717 (G3DSA:3.30.70.GENE3D); G3DSA:1.20.1050.10 (GENE3D); IPR014038 (PFAM); mobidb-lite (MOBIDB_LITE); mobidb-lite (MOBIDB_LITE); PTHR11595 (PANTHER); PTHR11595:SF24 (PANTHER); IPR001326 (PROSITE_PATTERNS); IPR001326 (PROSITE_PATTERNS); IPR014038 (CDD); IPR036282 (SUPERFAMILY); IPR036219 (SUPERFAMILY)	P:GO:0006414; F:GO:0003746; C:GO:0005853	P:translational elongation; F:translation elongation factor activity; C:eukaryotic translation elongation factor 1 complex
TRUE	INTERPRO, BLASTED, MAPPED, ANNOTATED	NP_001236540.1	probable small nuclear ribonucleoprotein F	93	17	1.99101e-65	57.78	8	P:GO:0000398; F:GO:0003723; C:GO:0000932; C:GO:0005688; C:GO:0046540; C:GO:0071011; C:GO:0071013; C:GO:1990726	P:mRNA splicing, via spliceosome; F:RNA binding; C:P-body; C:U6 snRNP; C:U4/U6 x U5 tri-snRNP complex; C:precatalytic spliceosome; C:catalytic step 2 spliceosome; C:Lsm1-7-Pat1 complex			G3DSA:2.30.30.100 (GENE3D); IPR001163 (PFAM); IPR016654 (PIRSF); PTHR13829:SF4 (PANTHER); IPR016654 (PANTHER); IPR016654 (CDD); IPR010920 (SUPERFAMILY)	P:GO:0006397	P:mRNA processing
TRUE	INTERPRO, BLASTED, MAPPED, ANNOTATED	NP_001236541.1	photosynthetic NDH subunit of lumenal location 3, chloroplastic	234	12	1.12282e-169	71.96	6	P:GO:0009767; F:GO:0005509; F:GO:0045156; C:GO:0009507; C:GO:0009654; C:GO:0019898	P:photosynthetic electron transport chain; F:calcium ion binding; F:electron transporter, transferring electrons within the cyclic electron transport pathway of photosynthesis activity; C:chloroplast; C:photosystem II oxygen evolving complex; C:extrinsic component of membrane			IPR008797 (PFAM); IPR023222 (G3DSA:1.20.120.GENE3D); mobidb-lite (MOBIDB_LITE); PTHR33399:SF7 (PANTHER); IPR008797 (PANTHER); IPR023222 (SUPERFAMILY)	P:GO:0015979; F:GO:0005509; C:GO:0009523; C:GO:0009654; C:GO:0019898	P:photosynthesis; F:calcium ion binding; C:photosystem II; C:photosystem II oxygen evolving complex; C:extrinsic component of membrane
TRUE	INTERPRO, BLASTED, MAPPED, ANNOTATED	NP_001236561.1	nucleoside diphosphate kinase	235	20	6.31033e-174	72.44	6	P:GO:0006165; P:GO:0006183; P:GO:0006228; P:GO:0006241; F:GO:0004550; F:GO:0005524	P:nucleoside diphosphate phosphorylation; P:GTP biosynthetic process; P:UTP biosynthetic process; P:CTP biosynthetic process; F:nucleoside diphosphate kinase activity; F:ATP binding	EC:2.7.4.6	Nucleoside-diphosphate kinase	IPR001564 (PRINTS); IPR034907 (PFAM); IPR036850 (G3DSA:3.30.70.GENE3D); PTHR11349 (PANTHER); PTHR11349:SF93 (PANTHER); IPR023005 (PROSITE_PATTERNS); IPR001564 (HAMAP); cd04413 (CDD); IPR036850 (SUPERFAMILY)	P:GO:0006165; P:GO:0006183; P:GO:0006228; P:GO:0006241; F:GO:0004550	P:nucleoside diphosphate phosphorylation; P:GTP biosynthetic process; P:UTP biosynthetic process; P:CTP biosynthetic process; F:nucleoside diphosphate kinase activity
TRUE	INTERPRO, BLASTED, MAPPED, ANNOTATED	NP_001236569.1	uncharacterized protein LOC100306036	166	6	3.66486e-120	96.91	2	P:GO:0015979; C:GO:0009522	P:photosynthesis; C:photosystem I			G3DSA:4.10.1190.10 (GENE3D); IPR008796 (PFAM); PTHR36814 (PANTHER)	P:GO:0015979; C:GO:0009522	P:photosynthesis; C:photosystem I
TRUE	INTERPRO, BLASTED, MAPPED, ANNOTATED	NP_001236574.1	glycine-rich RNA-binding protein 4, mitochondrial isoform X1	138	20	8.10203e-95	80.51	5	P:GO:0006412; F:GO:0003729; F:GO:0003735; C:GO:0005739; C:GO:0016021	P:translation; F:mRNA binding; F:structural constituent of ribosome; C:mitochondrion; C:integral component of membrane			IPR000504 (PFAM); IPR012677 (G3DSA:3.30.70.GENE3D); mobidb-lite (MOBIDB_LITE); PTHR15241:SF152 (PANTHER); PTHR15241 (PANTHER); IPR000504 (PROSITE_PROFILES); IPR035979 (SUPERFAMILY)	F:GO:0003676	F:nucleic acid binding
TRUE	INTERPRO, BLASTED, MAPPED, ANNOTATED	NP_001236576.1	protein disulfide isomerase-like protein	438	20	0	59.63	3	P:GO:0045454; F:GO:0003756; C:GO:0110165	P:cell redox homeostasis; F:protein disulfide isomerase activity; C:cellular anatomical entity	EC:5.3.4.1	Protein disulfide-isomerase	PR00421 (PRINTS); IPR036249 (G3DSA:3.40.30.GENE3D); IPR036249 (G3DSA:3.40.30.GENE3D); IPR005788 (TIGRFAM); IPR036249 (G3DSA:3.40.30.GENE3D); IPR013766 (PFAM); PTHR45815 (PANTHER); PTHR45815:SF4 (PANTHER); IPR017937 (PROSITE_PATTERNS); IPR017937 (PROSITE_PATTERNS); IPR013766 (PROSITE_PROFILES); IPR013766 (PROSITE_PROFILES); cd03001 (CDD); cd02983 (CDD); cd03001 (CDD); IPR036249 (SUPERFAMILY); IPR0…	F:GO:0003756	F:protein disulfide isomerase activity
TRUE	INTERPRO, BLASTED, MAPPED, ANNOTATED	NP_001236585.1	serine/threonine-protein phosphatase 5 isoform X1	359	20	0	70.52	7	P:GO:0009408; P:GO:0033554; P:GO:0050821; P:GO:2000072; F:GO:0005515; C:GO:0005634; C:GO:0005737	P:response to heat; P:cellular response to stress; P:protein stabilization; P:regulation of defense response to fungus, incompatible interaction; F:protein binding; C:nucleus; C:cytoplasm			Coil (COILS); IPR008978 (G3DSA:2.60.40.GENE3D); IPR007052 (PFAM); IPR011990 (G3DSA:1.25.40.GENE3D); IPR019734 (PFAM); IPR007699 (PFAM); PTHR45862:SF2 (PANTHER); PTHR45862 (PANTHER); IPR019734 (PROSITE_PROFILES); IPR019734 (PROSITE_PROFILES); IPR019734 (PROSITE_PROFILES); IPR007699 (PROSITE_PROFILES); IPR007052 (PROSITE_PROFILES); IPR013026 (PROSITE_PROFILES); cd06466 (CDD); IPR011990 (SUPERFAMILY…	F:GO:0005515	F:protein binding
TRUE	INTERPRO, BLASTED, MAPPED, ANNOTATED	NP_001236608.1	40S ribosomal protein S18	152	14	3.0088e-111	75.89	5	P:GO:0006412; F:GO:0003723; F:GO:0003735; C:GO:0005829; C:GO:0015935	P:translation; F:RNA binding; F:structural constituent of ribosome; C:cytosol; C:small ribosomal subunit			IPR001892 (PIRSF); IPR027437 (G3DSA:4.10.910.GENE3D); G3DSA:1.10.8.50 (GENE3D); IPR001892 (PFAM); PTHR10871 (PANTHER); PTHR10871:SF3 (PANTHER); IPR018269 (PROSITE_PATTERNS); IPR001892 (PROSITE_PROFILES); IPR001892 (HAMAP); IPR010979 (SUPERFAMILY)	P:GO:0006412; F:GO:0003676; F:GO:0003723; F:GO:0003735; C:GO:0005840	P:translation; F:nucleic acid binding; F:RNA binding; F:structural constituent of ribosome; C:ribosome
TRUE	INTERPRO, BLASTED, MAPPED, ANNOTATED	NP_001236618.1	photosystem I reaction center subunit VI, chloroplastic	144	10	1.08759e-100	91.61	3	P:GO:0015979; C:GO:0009535; C:GO:0009538	P:photosynthesis; C:chloroplast thylakoid membrane; C:photosystem I reaction center			G3DSA:1.20.5.220 (GENE3D); IPR004928 (PFAM); IPR004928 (PANTHER); PTHR34787:SF3 (PANTHER)	P:GO:0015979; C:GO:0009522; C:GO:0009538	P:photosynthesis; C:photosystem I; C:photosystem I reaction center
TRUE	INTERPRO, BLASTED, MAPPED, ANNOTATED	NP_001236646.1	basic transcription factor 3	162	9	1.02479e-117	98.22	3	C:GO:0005829; C:GO:0005854; C:GO:0042788	C:cytosol; C:nascent polypeptide-associated complex; C:polysomal ribosome			IPR038187 (G3DSA:2.20.70.GENE3D); IPR002715 (PFAM); mobidb-lite (MOBIDB_LITE); IPR039370 (PANTHER); PTHR10351:SF23 (PANTHER); IPR002715 (PROSITE_PROFILES)	no GO terms	no GO terms
TRUE	INTERPRO, BLASTED, MAPPED, ANNOTATED	NP_001236658.1	cinnamoyl-CoA reductase 1 isoform X2	321	20	0	84.16	2	P:GO:0055114; F:GO:0016616	P:oxidation-reduction process; F:oxidoreductase activity, acting on the CH-OH group of donors, NAD or NADP as acceptor			IPR001509 (PFAM); G3DSA:3.40.50.720 (GENE3D); PTHR10366:SF627 (PANTHER); PTHR10366 (PANTHER); cd08958 (CDD); IPR036291 (SUPERFAMILY)	F:GO:0003824	F:catalytic activity
TRUE	INTERPRO, BLASTED, MAPPED, ANNOTATED	NP_001236666.1	V-type proton ATPase subunit F	130	1	5.8825e-93	100	3	P:GO:1902600; F:GO:0046961; C:GO:0033180	P:proton transmembrane transport; F:proton-transporting ATPase activity, rotational mechanism; C:proton-transporting V-type ATPase, V1 domain	EC:7.1.3.1; EC:7.1.2.2	H(+)-exporting diphosphatase; H(+)-transporting two-sector ATPase	IPR005772 (TIGRFAM); IPR005772 (PIRSF); IPR036906 (G3DSA:3.40.50.GENE3D); IPR008218 (PFAM); PTHR13861:SF11 (PANTHER); PTHR13861 (PANTHER); IPR036906 (SUPERFAMILY)	P:GO:0034220; P:GO:1902600; F:GO:0046961; C:GO:0033180	P:ion transmembrane transport; P:proton transmembrane transport; F:proton-transporting ATPase activity, rotational mechanism; C:proton-transporting V-type ATPase, V1 domain
TRUE	INTERPRO, BLASTED, MAPPED, ANNOTATED	NP_001236670.1	thioredoxin h2	179	20	4.01812e-130	66.02	1	P:GO:0045454	P:cell redox homeostasis			PR00421 (PRINTS); IPR013766 (PFAM); IPR036249 (G3DSA:3.40.30.GENE3D); PTHR10438 (PANTHER); PTHR10438:SF382 (PANTHER); IPR017937 (PROSITE_PATTERNS); IPR013766 (PROSITE_PROFILES); cd02947 (CDD); IPR036249 (SUPERFAMILY)	no GO terms	no GO terms
TRUE	INTERPRO, BLASTED, MAPPED, ANNOTATED	NP_001236677.1	purple acid phosphatase-like protein	512	20	0	80.28	5	P:GO:0016311; F:GO:0003993; F:GO:0030145; C:GO:0005615; C:GO:0016021	P:dephosphorylation; F:acid phosphatase activity; F:manganese ion binding; C:extracellular space; C:integral component of membrane	EC:3.1.3.2	Acid phosphatase	IPR029052 (G3DSA:3.60.21.GENE3D); IPR025733 (PFAM); IPR008963 (G3DSA:2.60.40.GENE3D); IPR004843 (PFAM); IPR015914 (PFAM); PTHR22953:SF13 (PANTHER); IPR039331 (PANTHER); IPR041792 (CDD); IPR008963 (SUPERFAMILY); SSF56300 (SUPERFAMILY)	F:GO:0003993; F:GO:0016787; F:GO:0046872	F:acid phosphatase activity; F:hydrolase activity; F:metal ion binding
TRUE	INTERPRO, BLASTED, MAPPED, ANNOTATED	NP_001236686.1	putative NADPH:quinone oxidoreductase isoform 2	198	9	5.5285e-144	92.92	4	P:GO:0055114; F:GO:0010181; F:GO:0016491; C:GO:0005829	P:oxidation-reduction process; F:FMN binding; F:oxidoreductase activity; C:cytosol			IPR029039 (G3DSA:3.40.50.GENE3D); IPR005025 (PFAM); PTHR30543 (PANTHER); PTHR30543:SF19 (PANTHER); IPR029039 (SUPERFAMILY)	F:GO:0016491	F:oxidoreductase activity
TRUE	INTERPRO, BLASTED, MAPPED, ANNOTATED	NP_001236695.1	40S ribosomal protein S12	141	11	1.89172e-100	95.26	3	P:GO:0006412; F:GO:0003735; C:GO:0005840	P:translation; F:structural constituent of ribosome; C:ribosome			IPR000530 (PRINTS); IPR004038 (PFAM); IPR029064 (G3DSA:3.30.1330.GENE3D); PTHR11843:SF17 (PANTHER); IPR000530 (PANTHER); IPR000530 (PROSITE_PATTERNS); IPR029064 (SUPERFAMILY)	P:GO:0006412; F:GO:0003735; C:GO:0005840	P:translation; F:structural constituent of ribosome; C:ribosome
TRUE	INTERPRO, BLASTED, MAPPED, ANNOTATED	NP_001236725.1	gamma-tocopherol methyltransferase	350	20	0	74.91	2	P:GO:0032259; F:GO:0008168	P:methylation; F:methyltransferase activity			IPR013216 (PFAM); G3DSA:3.40.50.150 (GENE3D); PTHR43591 (PANTHER); PTHR43591:SF5 (PANTHER); IPR025774 (PROSITE_PROFILES); cd02440 (CDD); IPR029063 (SUPERFAMILY)	P:GO:0032259; F:GO:0008168	P:methylation; F:methyltransferase activity
TRUE	INTERPRO, BLASTED, MAPPED, ANNOTATED	NP_001236729.1	uncharacterized protein LOC100499839	225	10	7.96568e-163	96.28	2	C:GO:0009507; C:GO:0016021	C:chloroplast; C:integral component of membrane			PTHR36398 (PANTHER)	no GO terms	no GO terms
TRUE	INTERPRO, BLASTED, MAPPED, ANNOTATED	NP_001236743.1	serine/threonine-protein kinase SRK2A isoform X1	351	20	0	92.32	6	P:GO:0006468; P:GO:0035556; F:GO:0004674; F:GO:0005524; C:GO:0005634; C:GO:0005737	P:protein phosphorylation; P:intracellular signal transduction; F:protein serine/threonine kinase activity; F:ATP binding; C:nucleus; C:cytoplasm	EC:2.7.11	Transferring phosphorus-containing groups	Coil (COILS); G3DSA:1.10.510.10 (GENE3D); IPR000719 (PFAM); G3DSA:3.30.200.20 (GENE3D); mobidb-lite (MOBIDB_LITE); mobidb-lite (MOBIDB_LITE); PTHR24343 (PANTHER); PTHR24343:SF408 (PANTHER); IPR008271 (PROSITE_PATTERNS); IPR017441 (PROSITE_PATTERNS); IPR000719 (PROSITE_PROFILES); cd14662 (CDD); IPR011009 (SUPERFAMILY)	P:GO:0006468; F:GO:0004672; F:GO:0005524	P:protein phosphorylation; F:protein kinase activity; F:ATP binding
TRUE	INTERPRO, BLASTED, MAPPED, ANNOTATED	NP_001236745.1	putative peroxiredoxin IIF	197	15	3.97084e-145	69.45	7	P:GO:0034599; P:GO:0042744; P:GO:0045454; P:GO:0055114; P:GO:0098869; F:GO:0008379; C:GO:0005739	P:cellular response to oxidative stress; P:hydrogen peroxide catabolic process; P:cell redox homeostasis; P:oxidation-reduction process; P:cellular oxidant detoxification; F:thioredoxin peroxidase activity; C:mitochondrion	EC:1.11.1.15; EC:1.11.1.7	Acting on a peroxide as acceptor; Peroxidase	IPR036249 (G3DSA:3.40.30.GENE3D); IPR013740 (PFAM); PTHR10430:SF34 (PANTHER); IPR037944 (PANTHER); IPR013766 (PROSITE_PROFILES); IPR037944 (CDD); IPR036249 (SUPERFAMILY)	F:GO:0016491	F:oxidoreductase activity
TRUE	INTERPRO, BLASTED, MAPPED, ANNOTATED	NP_001236757.1	ruBisCO-associated protein	283	17	0	55.27	2	P:GO:0005975; F:GO:0016798	P:carbohydrate metabolic process; F:hydrolase activity, acting on glycosyl bonds			G3DSA:3.20.20.80 (GENE3D); IPR001223 (PFAM); PTHR46476 (PANTHER); PTHR46476:SF12 (PANTHER); IPR017853 (SUPERFAMILY)	P:GO:0005975	P:carbohydrate metabolic process
TRUE	INTERPRO, BLASTED, MAPPED, ANNOTATED	NP_001236758.1	glycine-rich RNA-binding protein 4, mitochondrial isoform X2	143	20	3.72403e-100	80.37	5	P:GO:0006412; F:GO:0003729; F:GO:0003735; C:GO:0005739; C:GO:0016021	P:translation; F:mRNA binding; F:structural constituent of ribosome; C:mitochondrion; C:integral component of membrane			IPR000504 (PFAM); IPR012677 (G3DSA:3.30.70.GENE3D); mobidb-lite (MOBIDB_LITE); PTHR15241:SF251 (PANTHER); PTHR15241 (PANTHER); IPR000504 (PROSITE_PROFILES); IPR035979 (SUPERFAMILY)	F:GO:0003676	F:nucleic acid binding
TRUE	INTERPRO, BLASTED, MAPPED, ANNOTATED	NP_001236761.1	21 kDa protein	207	20	4.98218e-153	66.31	2	P:GO:0043086; F:GO:0004857	P:negative regulation of catalytic activity; F:enzyme inhibitor activity			Coil (COILS); IPR035513 (G3DSA:1.20.140.GENE3D); IPR006501 (TIGRFAM); IPR006501 (PFAM); PTHR31080:SF85 (PANTHER); PTHR31080 (PANTHER); cd15798 (CDD); IPR035513 (SUPERFAMILY)	F:GO:0004857	F:enzyme inhibitor activity
TRUE	INTERPRO, BLASTED, MAPPED, ANNOTATED	NP_001236772.1	uncharacterized protein LOC100500098	129	6	3.92399e-89	99.61	2	P:GO:0015979; C:GO:0009538	P:photosynthesis; C:photosystem I reaction center			IPR003375 (PFAM); G3DSA:2.30.30.50 (GENE3D); mobidb-lite (MOBIDB_LITE); IPR003375 (PANTHER); IPR008990 (SUPERFAMILY)	P:GO:0015979; C:GO:0009522; C:GO:0009538	P:photosynthesis; C:photosystem I; C:photosystem I reaction center
TRUE	INTERPRO, BLASTED, MAPPED, ANNOTATED	NP_001236775.1	MD-2-related lipid recognition domain-containing protein precursor	154	13	3.09561e-112	74.4	2	P:GO:0032366; F:GO:0032934	P:intracellular sterol transport; F:sterol binding			IPR003172 (PFAM); G3DSA:2.60.40.770 (GENE3D); PTHR11306:SF39 (PANTHER); IPR039670 (PANTHER); IPR033917 (CDD); IPR014756 (SUPERFAMILY)	P:GO:0032366	P:intracellular sterol transport
TRUE	INTERPRO, BLASTED, MAPPED, ANNOTATED	NP_001236782.1	chalcone isomerase	209	20	8.84627e-151	69.87	1	F:GO:0016872	F:intramolecular lyase activity			Coil (COILS); IPR016087 (PFAM); IPR016089 (G3DSA:1.10.890.GENE3D); IPR016088 (G3DSA:3.50.70.GENE3D); PTHR47588 (PANTHER); IPR036298 (SUPERFAMILY)	F:GO:0016872	F:intramolecular lyase activity
TRUE	INTERPRO, BLASTED, MAPPED, ANNOTATED	NP_001236789.1	uncharacterized protein LOC100305539	144	13	1.21861e-103	88.93	1	F:GO:0003676	F:nucleic acid binding			IPR036882 (G3DSA:3.30.110.GENE3D); IPR002775 (PFAM); PTHR31947:SF22 (PANTHER); IPR014560 (PANTHER); IPR036882 (SUPERFAMILY)	F:GO:0003676	F:nucleic acid binding
TRUE	INTERPRO, BLASTED, MAPPED, ANNOTATED	NP_001236790.1	nucleoid-associated protein At4g30620, chloroplastic	195	5	8.08817e-146	98	1	F:GO:0003677	F:DNA binding			Coil (COILS); IPR004401 (TIGRFAM); IPR036894 (G3DSA:3.30.1310.GENE3D); IPR004401 (PFAM); IPR004401 (PANTHER); PTHR33449:SF4 (PANTHER); IPR036894 (SUPERFAMILY)	no GO terms	no GO terms
TRUE	INTERPRO, BLASTED, MAPPED, ANNOTATED	NP_001236826.1	60S ribosomal protein L32-1	133	8	2.28296e-96	98.26	4	P:GO:0006412; F:GO:0003735; C:GO:0005840; C:GO:0016021	P:translation; F:structural constituent of ribosome; C:ribosome; C:integral component of membrane			IPR001515 (PFAM); PTHR23413:SF9 (PANTHER); IPR001515 (PANTHER); IPR001515 (CDD); IPR036351 (SUPERFAMILY)	P:GO:0006412; F:GO:0003735; C:GO:0005840	P:translation; F:structural constituent of ribosome; C:ribosome
TRUE	INTERPRO, BLASTED, MAPPED, ANNOTATED	NP_001236831.1	60S ribosomal protein L34	120	6	8.49171e-83	96.64	7	P:GO:0006412; P:GO:0042254; P:GO:0055085; F:GO:0003735; F:GO:0022857; C:GO:0005840; C:GO:0016020	P:translation; P:ribosome biogenesis; P:transmembrane transport; F:structural constituent of ribosome; F:transmembrane transporter activity; C:ribosome; C:membrane			IPR008195 (PRINTS); IPR008195 (PFAM); IPR038562 (G3DSA:3.40.1800.GENE3D); IPR008195 (PANTHER); PTHR10759:SF3 (PANTHER); IPR018065 (PROSITE_PATTERNS)	P:GO:0006412; F:GO:0003735; C:GO:0005840	P:translation; F:structural constituent of ribosome; C:ribosome
TRUE	INTERPRO, BLASTED, MAPPED, ANNOTATED	NP_001236862.1	60S ribosomal protein L22-2	119	11	9.90033e-84	97.12	4	P:GO:0002181; F:GO:0003723; F:GO:0003735; C:GO:0005840	P:cytoplasmic translation; F:RNA binding; F:structural constituent of ribosome; C:ribosome			IPR002671 (PFAM); IPR038526 (G3DSA:3.30.1360.GENE3D); PTHR10064:SF19 (PANTHER); IPR002671 (PANTHER)	P:GO:0006412; F:GO:0003735; C:GO:0005840	P:translation; F:structural constituent of ribosome; C:ribosome
TRUE	INTERPRO, BLASTED, MAPPED, ANNOTATED	NP_001236867.1	probable NADH dehydrogenase [ubiquinone] 1 alpha subcomplex subunit 5, mitochondrial	166	2	5.48884e-121	87	3	P:GO:0022904; F:GO:0008137; C:GO:0005747	P:respiratory electron transport chain; F:NADH dehydrogenase (ubiquinone) activity; C:mitochondrial respiratory chain complex I	EC:7.1.1.2; EC:1.6.5.11; EC:1.6.99.3	NADH:ubiquinone reductase (H(+)-translocating); NADH dehydrogenase (quinone); NADH dehydrogenase	IPR006806 (PFAM); mobidb-lite (MOBIDB_LITE); mobidb-lite (MOBIDB_LITE); IPR006806 (PANTHER)	P:GO:0022904	P:respiratory electron transport chain
TRUE	INTERPRO, BLASTED, MAPPED, ANNOTATED	NP_001236868.1	uncharacterized protein LOC100527240	214	2	1.33384e-154	99.77	4	P:GO:0015979; C:GO:0009535; C:GO:0009538; C:GO:0016021	P:photosynthesis; C:chloroplast thylakoid membrane; C:photosystem I reaction center; C:integral component of membrane			IPR003757 (PFAM); IPR036592 (G3DSA:1.20.1240.GENE3D); IPR022980 (PANTHER); PTHR34803:SF2 (PANTHER); IPR036592 (SUPERFAMILY)	P:GO:0015979; C:GO:0009522; C:GO:0009538	P:photosynthesis; C:photosystem I; C:photosystem I reaction center
TRUE	INTERPRO, BLASTED, MAPPED, ANNOTATED	NP_001236887.1	nonclathrin coat protein zeta1-COP	180	13	1.52598e-131	86.37	5	P:GO:0006886; P:GO:0006890; P:GO:0006891; C:GO:0000139; C:GO:0030126	P:intracellular protein transport; P:retrograde vesicle-mediated transport, Golgi to endoplasmic reticulum; P:intra-Golgi vesicle-mediated transport; C:Golgi membrane; C:COPI vesicle coat			G3DSA:3.30.450.60 (GENE3D); IPR022775 (PFAM); IPR039652 (PANTHER); PTHR11043:SF8 (PANTHER); cd14829 (CDD); IPR011012 (SUPERFAMILY)	P:GO:0006890; C:GO:0030126	P:retrograde vesicle-mediated transport, Golgi to endoplasmic reticulum; C:COPI vesicle coat
TRUE	INTERPRO, BLASTED, MAPPED, ANNOTATED	NP_001236895.1	putative glutathione peroxidase	167	20	2.15318e-122	89.71	5	P:GO:0006979; P:GO:0055114; P:GO:0098869; F:GO:0004602; C:GO:0005829	P:response to oxidative stress; P:oxidation-reduction process; P:cellular oxidant detoxification; F:glutathione peroxidase activity; C:cytosol	EC:1.11.1.9; EC:1.11.1.7	Glutathione peroxidase; Peroxidase	IPR000889 (PRINTS); IPR036249 (G3DSA:3.40.30.GENE3D); IPR000889 (PFAM); IPR000889 (PIRSF); IPR000889 (PANTHER); PTHR11592:SF102 (PANTHER); IPR029759 (PROSITE_PATTERNS); IPR029760 (PROSITE_PATTERNS); IPR000889 (PROSITE_PROFILES); IPR000889 (CDD); IPR036249 (SUPERFAMILY)	P:GO:0006979; P:GO:0055114; F:GO:0004602	P:response to oxidative stress; P:oxidation-reduction process; F:glutathione peroxidase activity
TRUE	INTERPRO, BLASTED, MAPPED, ANNOTATED	NP_001236899.1	60S ribosomal protein L23a	155	12	9.32755e-109	94.53	4	P:GO:0000027; P:GO:0006412; F:GO:0003735; C:GO:0005840	P:ribosomal large subunit assembly; P:translation; F:structural constituent of ribosome; C:ribosome			IPR019985 (TIGRFAM); IPR012677 (G3DSA:3.30.70.GENE3D); IPR013025 (PFAM); IPR005633 (PFAM); mobidb-lite (MOBIDB_LITE); PTHR11620:SF58 (PANTHER); PTHR11620 (PANTHER); IPR001014 (PROSITE_PATTERNS); IPR013025 (HAMAP); IPR012678 (SUPERFAMILY)	P:GO:0006412; F:GO:0003735; C:GO:0005840	P:translation; F:structural constituent of ribosome; C:ribosome
TRUE	INTERPRO, BLASTED, MAPPED, ANNOTATED	NP_001236918.1	60S ribosomal protein L18a	178	14	2.87398e-133	93.98	6	P:GO:0006412; P:GO:0006508; F:GO:0003676; F:GO:0003735; F:GO:0004190; C:GO:0005840	P:translation; P:proteolysis; F:nucleic acid binding; F:structural constituent of ribosome; F:aspartic-type endopeptidase activity; C:ribosome	EC:3.4.99; EC:3.4.23.1; EC:3.4.23; EC:3.4.23.32; EC:3.4.23.43; EC:3.4.23.20; EC:3.4.23.25; EC:3.4.23.36; EC:3.4.23.4; EC:3.4.23.35; EC:3.4.23.5; EC:3.4.23.34; EC:3.4.23.15	Acting on peptide bonds (peptidases); Pepsin A; Acting on peptide bonds (peptidases); Scytalidopepsin B; Prepilin peptidase; Penicillopepsin; Saccharopepsin; Signal peptidase II; Chymosin; Barrierpepsin; Cathepsin D; Cathepsin E; Renin	IPR021138 (PIRSF); IPR023573 (PFAM); G3DSA:3.10.20.10 (GENE3D); G3DSA:3.10.20.10 (GENE3D); PTHR10052:SF39 (PANTHER); IPR028877 (PANTHER); IPR028877 (HAMAP); SSF160374 (SUPERFAMILY)	P:GO:0006412; F:GO:0003735; C:GO:0005840	P:translation; F:structural constituent of ribosome; C:ribosome
TRUE	INTERPRO, BLASTED, MAPPED, ANNOTATED	NP_001236933.1	elongation factor P	233	7	5.28884e-174	81.28	3	P:GO:0006414; F:GO:0003746; C:GO:0005737	P:translational elongation; F:translation elongation factor activity; C:cytoplasm			IPR015365 (PFAM); G3DSA:2.40.50.140 (GENE3D); IPR014722 (G3DSA:2.30.30.GENE3D); IPR011768 (TIGRFAM); IPR001059 (PFAM); G3DSA:2.40.50.140 (GENE3D); IPR013185 (PFAM); PTHR30053:SF12 (PANTHER); IPR020599 (PANTHER); IPR013852 (PROSITE_PATTERNS); IPR011768 (HAMAP); IPR001059 (CDD); IPR015365 (CDD); IPR012340 (SUPERFAMILY); IPR012340 (SUPERFAMILY); IPR008991 (SUPERFAMILY)	P:GO:0006414; P:GO:0043043; F:GO:0003746; C:GO:0005737	P:translational elongation; P:peptide biosynthetic process; F:translation elongation factor activity; C:cytoplasm
TRUE	INTERPRO, BLASTED, MAPPED, ANNOTATED	NP_001236941.1	60S ribosomal protein L19	212	15	1.32125e-153	97.22	4	P:GO:0006412; F:GO:0003723; F:GO:0003735; C:GO:0022625	P:translation; F:RNA binding; F:structural constituent of ribosome; C:cytosolic large ribosomal subunit			IPR000196 (PFAM); G3DSA:1.10.1200.240 (GENE3D); IPR015972 (G3DSA:1.10.1650.GENE3D); mobidb-lite (MOBIDB_LITE); mobidb-lite (MOBIDB_LITE); mobidb-lite (MOBIDB_LITE); mobidb-lite (MOBIDB_LITE); mobidb-lite (MOBIDB_LITE); IPR039547 (PANTHER); PTHR10722:SF17 (PANTHER); IPR023638 (PROSITE_PATTERNS); IPR000196 (HAMAP); IPR033935 (CDD); IPR035970 (SUPERFAMILY)	P:GO:0006412; F:GO:0003723; F:GO:0003735; C:GO:0005840; C:GO:0022625	P:translation; F:RNA binding; F:structural constituent of ribosome; C:ribosome; C:cytosolic large ribosomal subunit
TRUE	INTERPRO, BLASTED, MAPPED, ANNOTATED	NP_001236946.1	60S ribosomal protein L10a	216	11	7.56116e-160	89.84	6	P:GO:0000470; P:GO:0006412; F:GO:0003723; F:GO:0003735; C:GO:0015934; C:GO:0016021	P:maturation of LSU-rRNA; P:translation; F:RNA binding; F:structural constituent of ribosome; C:large ribosomal subunit; C:integral component of membrane			G3DSA:3.30.190.20 (GENE3D); IPR002143 (PIRSF); IPR028364 (PFAM); IPR016095 (G3DSA:3.40.50.GENE3D); PTHR23105:SF126 (PANTHER); PTHR23105 (PANTHER); IPR023673 (PROSITE_PATTERNS); IPR028364 (CDD); IPR023674 (SUPERFAMILY)	P:GO:0006412; F:GO:0003723; F:GO:0003735; C:GO:0015934	P:translation; F:RNA binding; F:structural constituent of ribosome; C:large ribosomal subunit
TRUE	INTERPRO, BLASTED, MAPPED, ANNOTATED	NP_001236968.1	40S ribosomal protein S11	159	10	2.82663e-116	93.92	4	P:GO:0006412; F:GO:0003735; F:GO:0019843; C:GO:0005840	P:translation; F:structural constituent of ribosome; F:rRNA binding; C:ribosome			IPR000266 (PRINTS); IPR032440 (PFAM); IPR000266 (PFAM); IPR028333 (TIGRFAM); G3DSA:2.40.50.1000 (GENE3D); PTHR10744:SF24 (PANTHER); IPR000266 (PANTHER); IPR019979 (PROSITE_PATTERNS); IPR012340 (SUPERFAMILY)	P:GO:0006412; F:GO:0003735; C:GO:0005840	P:translation; F:structural constituent of ribosome; C:ribosome
TRUE	INTERPRO, BLASTED, MAPPED, ANNOTATED	NP_001236993.1	uncharacterized protein LOC100526993	129	6	3.66473e-90	99.05	2	P:GO:0015979; C:GO:0009538	P:photosynthesis; C:photosystem I reaction center			IPR003375 (PFAM); G3DSA:2.30.30.50 (GENE3D); mobidb-lite (MOBIDB_LITE); IPR003375 (PANTHER); IPR008990 (SUPERFAMILY)	P:GO:0015979; C:GO:0009522; C:GO:0009538	P:photosynthesis; C:photosystem I; C:photosystem I reaction center
TRUE	INTERPRO, BLASTED, MAPPED, ANNOTATED	NP_001236995.1	20 kDa chaperonin, chloroplastic	97	17	1.45229e-66	74.81	7	P:GO:0051085; F:GO:0003824; F:GO:0046872; F:GO:0051082; F:GO:0051087; C:GO:0005759; C:GO:0016021	P:chaperone cofactor-dependent protein refolding; F:catalytic activity; F:metal ion binding; F:unfolded protein binding; F:chaperone binding; C:mitochondrial matrix; C:integral component of membrane			IPR020818 (PRINTS); IPR037124 (G3DSA:2.30.33.GENE3D); IPR020818 (PFAM); IPR020818 (PANTHER); PTHR10772:SF33 (PANTHER); IPR020818 (CDD); IPR011032 (SUPERFAMILY)	P:GO:0006457	P:protein folding
TRUE	INTERPRO, BLASTED, MAPPED, ANNOTATED	NP_001237008.1	histone H2A variant 1	136	20	1.10842e-93	85.1	5	P:GO:0006342; F:GO:0003677; F:GO:0046982; C:GO:0000786; C:GO:0000790	P:chromatin silencing; F:DNA binding; F:protein heterodimerization activity; C:nucleosome; C:nuclear chromatin			IPR002119 (PRINTS); IPR007125 (PFAM); IPR009072 (G3DSA:1.10.20.GENE3D); IPR032454 (PFAM); mobidb-lite (MOBIDB_LITE); mobidb-lite (MOBIDB_LITE); PTHR23430 (PANTHER); PTHR23430:SF263 (PANTHER); IPR032458 (PROSITE_PATTERNS); IPR002119 (CDD); IPR009072 (SUPERFAMILY)	F:GO:0003677; F:GO:0046982; C:GO:0000786	F:DNA binding; F:protein heterodimerization activity; C:nucleosome
TRUE	INTERPRO, BLASTED, MAPPED, ANNOTATED	NP_001237025.1	histone H2A variant 1	136	20	1.10584e-94	83.75	5	P:GO:0006342; F:GO:0003677; F:GO:0046982; C:GO:0000786; C:GO:0000790	P:chromatin silencing; F:DNA binding; F:protein heterodimerization activity; C:nucleosome; C:nuclear chromatin			IPR002119 (PRINTS); IPR032454 (PFAM); IPR009072 (G3DSA:1.10.20.GENE3D); IPR007125 (PFAM); mobidb-lite (MOBIDB_LITE); mobidb-lite (MOBIDB_LITE); PTHR23430 (PANTHER); PTHR23430:SF247 (PANTHER); IPR002119 (CDD); IPR009072 (SUPERFAMILY)	F:GO:0003677; F:GO:0046982; C:GO:0000786	F:DNA binding; F:protein heterodimerization activity; C:nucleosome
TRUE	INTERPRO, BLASTED, MAPPED, ANNOTATED	NP_001237026.1	histone H2A	149	20	2.85931e-101	87.09	5	P:GO:0006342; F:GO:0003677; F:GO:0046982; C:GO:0000786; C:GO:0000790	P:chromatin silencing; F:DNA binding; F:protein heterodimerization activity; C:nucleosome; C:nuclear chromatin			IPR002119 (PRINTS); IPR007125 (PFAM); IPR009072 (G3DSA:1.10.20.GENE3D); IPR032454 (PFAM); mobidb-lite (MOBIDB_LITE); mobidb-lite (MOBIDB_LITE); mobidb-lite (MOBIDB_LITE); PTHR23430:SF253 (PANTHER); PTHR23430 (PANTHER); IPR032458 (PROSITE_PATTERNS); IPR002119 (CDD); IPR009072 (SUPERFAMILY)	F:GO:0003677; F:GO:0046982; C:GO:0000786	F:DNA binding; F:protein heterodimerization activity; C:nucleosome
TRUE	INTERPRO, BLASTED, MAPPED, ANNOTATED	NP_001237032.1	ferritin	256	20	0	91.26	7	P:GO:0006826; P:GO:0006880; P:GO:0055114; F:GO:0004322; F:GO:0008198; F:GO:0008199; C:GO:0009507	P:iron ion transport; P:intracellular sequestering of iron ion; P:oxidation-reduction process; F:ferroxidase activity; F:ferrous iron binding; F:ferric iron binding; C:chloroplast	EC:1.16.3.1; EC:1.16.3	Ferroxidase; Oxidizing metal ions	Coil (COILS); IPR008331 (PFAM); IPR012347 (G3DSA:1.20.1260.GENE3D); IPR001519 (PANTHER); PTHR11431:SF92 (PANTHER); IPR014034 (PROSITE_PATTERNS); IPR009040 (PROSITE_PROFILES); cd01056 (CDD); IPR009078 (SUPERFAMILY)	P:GO:0006826; P:GO:0006879; F:GO:0008199	P:iron ion transport; P:cellular iron ion homeostasis; F:ferric iron binding
TRUE	INTERPRO, BLASTED, MAPPED, ANNOTATED	NP_001237037.1	2Fe-2S ferredoxin-like superfamily protein	147	19	2.59179e-107	74.03	5	P:GO:0022900; F:GO:0009055; F:GO:0046872; F:GO:0051537; C:GO:0009507	P:electron transport chain; F:electron transfer activity; F:metal ion binding; F:2 iron, 2 sulfur cluster binding; C:chloroplast			IPR010241 (TIGRFAM); IPR012675 (G3DSA:3.10.20.GENE3D); IPR001041 (PFAM); PTHR43112:SF20 (PANTHER); PTHR43112 (PANTHER); IPR006058 (PROSITE_PATTERNS); IPR001041 (PROSITE_PROFILES); IPR001041 (CDD); IPR036010 (SUPERFAMILY)	P:GO:0022900; F:GO:0009055; F:GO:0051536; F:GO:0051537	P:electron transport chain; F:electron transfer activity; F:iron-sulfur cluster binding; F:2 iron, 2 sulfur cluster binding
TRUE	INTERPRO, BLASTED, MAPPED, ANNOTATED	NP_001237049.1	ferritin	247	20	0	88.04	7	P:GO:0006826; P:GO:0006880; P:GO:0055114; F:GO:0004322; F:GO:0008198; F:GO:0008199; C:GO:0009507	P:iron ion transport; P:intracellular sequestering of iron ion; P:oxidation-reduction process; F:ferroxidase activity; F:ferrous iron binding; F:ferric iron binding; C:chloroplast	EC:1.16.3.1; EC:1.16.3	Ferroxidase; Oxidizing metal ions	Coil (COILS); IPR012347 (G3DSA:1.20.1260.GENE3D); IPR008331 (PFAM); IPR001519 (PANTHER); PTHR11431:SF85 (PANTHER); IPR014034 (PROSITE_PATTERNS); IPR009040 (PROSITE_PROFILES); cd01056 (CDD); IPR009078 (SUPERFAMILY)	P:GO:0006826; P:GO:0006879; F:GO:0008199	P:iron ion transport; P:cellular iron ion homeostasis; F:ferric iron binding
TRUE	INTERPRO, BLASTED, MAPPED, ANNOTATED	NP_001237050.1	homoglutathione synthetase	499	10	0	91.38	7	P:GO:0006750; F:GO:0000287; F:GO:0004363; F:GO:0005524; F:GO:0042803; F:GO:0043295; C:GO:0005829	P:glutathione biosynthetic process; F:magnesium ion binding; F:glutathione synthase activity; F:ATP binding; F:protein homodimerization activity; F:glutathione binding; C:cytosol	EC:6.3.2.3	Glutathione synthase	IPR014709 (G3DSA:3.30.1490.GENE3D); IPR014049 (G3DSA:3.30.1490.GENE3D); IPR014042 (G3DSA:1.10.1080.GENE3D); G3DSA:3.30.470.20 (GENE3D); IPR005615 (PFAM); IPR005615 (PIRSF); IPR004887 (PFAM); IPR037013 (G3DSA:3.40.50.GENE3D); IPR005615 (TIGRFAM); IPR005615 (PANTHER); PTHR11130:SF3 (PANTHER); IPR005615 (CDD); SSF56059 (SUPERFAMILY); IPR016185 (SUPERFAMILY)	P:GO:0006750; F:GO:0004363; F:GO:0005524; F:GO:0016874	P:glutathione biosynthetic process; F:glutathione synthase activity; F:ATP binding; F:ligase activity
TRUE	INTERPRO, BLASTED, MAPPED, ANNOTATED	NP_001237052.1	chloroplastic lipocalin	184	10	4.422e-136	72.38	3	P:GO:0000302; P:GO:0006629; C:GO:0005737	P:response to reactive oxygen species; P:lipid metabolic process; C:cytoplasm			IPR002446 (PRINTS); IPR022271 (PIRSF); IPR012674 (G3DSA:2.40.128.GENE3D); IPR000566 (PFAM); mobidb-lite (MOBIDB_LITE); mobidb-lite (MOBIDB_LITE); PTHR10612:SF44 (PANTHER); PTHR10612 (PANTHER); IPR022272 (PROSITE_PATTERNS); IPR012674 (SUPERFAMILY)	no GO terms	no GO terms
TRUE	INTERPRO, BLASTED, MAPPED, ANNOTATED	NP_001237054.1	histone H2A variant 1	128	20	7.21001e-88	84.56	5	P:GO:0006342; F:GO:0003677; F:GO:0046982; C:GO:0000786; C:GO:0000790	P:chromatin silencing; F:DNA binding; F:protein heterodimerization activity; C:nucleosome; C:nuclear chromatin			IPR002119 (PRINTS); IPR009072 (G3DSA:1.10.20.GENE3D); IPR007125 (PFAM); IPR032454 (PFAM); mobidb-lite (MOBIDB_LITE); mobidb-lite (MOBIDB_LITE); PTHR23430:SF263 (PANTHER); PTHR23430 (PANTHER); IPR032458 (PROSITE_PATTERNS); IPR002119 (CDD); IPR009072 (SUPERFAMILY)	F:GO:0003677; F:GO:0046982; C:GO:0000786	F:DNA binding; F:protein heterodimerization activity; C:nucleosome
TRUE	INTERPRO, BLASTED	NP_001237065.1	14-3-3 protein SGF14l	261	20	0	93.26						Coil (COILS); Coil (COILS); IPR000308 (PRINTS); IPR000308 (PIRSF); IPR036815 (G3DSA:1.20.190.GENE3D); IPR023410 (PFAM); mobidb-lite (MOBIDB_LITE); PTHR18860:SF74 (PANTHER); IPR000308 (PANTHER); IPR023409 (PROSITE_PATTERNS); IPR023409 (PROSITE_PATTERNS); IPR036815 (SUPERFAMILY)	no GO terms	no GO terms
TRUE	INTERPRO, BLASTED, MAPPED, ANNOTATED	NP_001237066.1	40S ribosomal protein S26-1	130	10	6.71073e-93	90.61	4	P:GO:0006412; F:GO:0003729; F:GO:0003735; C:GO:0005840	P:translation; F:mRNA binding; F:structural constituent of ribosome; C:ribosome			IPR038551 (G3DSA:3.30.1740.GENE3D); IPR000892 (PFAM); mobidb-lite (MOBIDB_LITE); mobidb-lite (MOBIDB_LITE); PTHR12538:SF16 (PANTHER); IPR000892 (PANTHER); IPR000892 (PROSITE_PATTERNS)	P:GO:0006412; F:GO:0003735; C:GO:0005840	P:translation; F:structural constituent of ribosome; C:ribosome
TRUE	INTERPRO, BLASTED, MAPPED, ANNOTATED	NP_001237068.1	peptide methionine sulfoxide reductase B5	138	10	1.01659e-100	89.34	5	P:GO:0006979; P:GO:0030091; P:GO:0055114; F:GO:0033743; F:GO:0046872	P:response to oxidative stress; P:protein repair; P:oxidation-reduction process; F:peptide-methionine (R)-S-oxide reductase activity; F:metal ion binding	EC:1.8.4.12	Peptide-methionine (R)-S-oxide reductase	G3DSA:2.170.150.20 (GENE3D); IPR002579 (PFAM); IPR002579 (TIGRFAM); PTHR46081:SF5 (PANTHER); IPR028427 (PANTHER); IPR002579 (PROSITE_PROFILES); IPR011057 (SUPERFAMILY)	P:GO:0006979; P:GO:0030091; P:GO:0055114; F:GO:0016671; F:GO:0033743	P:response to oxidative stress; P:protein repair; P:oxidation-reduction process; F:oxidoreductase activity, acting on a sulfur group of donors, disulfide as acceptor; F:peptide-methionine (R)-S-oxide reductase activity
TRUE	INTERPRO, BLASTED, MAPPED, ANNOTATED	NP_001237076.1	3-ketoacyl-CoA thiolase	445	20	0	74.26	5	P:GO:0006635; P:GO:0010124; F:GO:0003988; C:GO:0005777; C:GO:0016021	P:fatty acid beta-oxidation; P:phenylacetate catabolic process; F:acetyl-CoA C-acyltransferase activity; C:peroxisome; C:integral component of membrane	EC:2.3.1.16	Acetyl-CoA C-acyltransferase	IPR016039 (G3DSA:3.40.47.GENE3D); IPR002155 (TIGRFAM); IPR020616 (PFAM); IPR020617 (PFAM); IPR016039 (G3DSA:3.40.47.GENE3D); IPR002155 (PIRSF); PTHR43853 (PANTHER); PTHR43853:SF15 (PANTHER); IPR020610 (PROSITE_PATTERNS); IPR020615 (PROSITE_PATTERNS); IPR020613 (PROSITE_PATTERNS); IPR002155 (CDD); IPR016039 (SUPERFAMILY); IPR016039 (SUPERFAMILY)	F:GO:0016746; F:GO:0016747	F:transferase activity, transferring acyl groups; F:transferase activity, transferring acyl groups other than amino-acyl groups
TRUE	INTERPRO, BLASTED, MAPPED, ANNOTATED	NP_001237077.1	60S ribosomal protein L11	181	18	1.60488e-133	90.85	5	P:GO:0000027; P:GO:0006412; F:GO:0003723; F:GO:0003735; C:GO:0005840	P:ribosomal large subunit assembly; P:translation; F:RNA binding; F:structural constituent of ribosome; C:ribosome			IPR002132 (PIRSF); IPR031309 (PFAM); IPR031310 (PFAM); IPR022803 (G3DSA:3.30.1440.GENE3D); PTHR11994:SF19 (PANTHER); IPR002132 (PANTHER); IPR020929 (PROSITE_PATTERNS); IPR022803 (SUPERFAMILY)	P:GO:0006412; F:GO:0003735; C:GO:0005840	P:translation; F:structural constituent of ribosome; C:ribosome
TRUE	INTERPRO, BLASTED, MAPPED, ANNOTATED	NP_001237109.1	60S ribosomal protein L7a-1	128	16	7.31408e-91	64.73	8	P:GO:0000398; P:GO:0000470; P:GO:0030490; F:GO:0003723; C:GO:0031428; C:GO:0032040; C:GO:0046540; C:GO:0071011	P:mRNA splicing, via spliceosome; P:maturation of LSU-rRNA; P:maturation of SSU-rRNA; F:RNA binding; C:box C/D snoRNP complex; C:small-subunit processome; C:U4/U6 x U5 tri-snRNP complex; C:precatalytic spliceosome			IPR018492 (PRINTS); IPR002415 (PRINTS); IPR029064 (G3DSA:3.30.1330.GENE3D); IPR004038 (PFAM); PTHR23105:SF131 (PANTHER); PTHR23105 (PANTHER); IPR004037 (PROSITE_PATTERNS); IPR029064 (SUPERFAMILY)	P:GO:0042254; F:GO:0003723; C:GO:0005730; C:GO:1990904	P:ribosome biogenesis; F:RNA binding; C:nucleolus; C:ribonucleoprotein complex
TRUE	INTERPRO, BLASTED, MAPPED	NP_001237134.1	stress-response A/B barrel domain-containing protein UP3	253	17	0	59.86	1	P:GO:0009865	P:pollen tube adhesion			IPR013097 (PFAM); G3DSA:3.30.70.100 (GENE3D); G3DSA:3.30.70.100 (GENE3D); PTHR33178 (PANTHER); PTHR33178:SF3 (PANTHER); IPR013097 (PROSITE_PROFILES); IPR013097 (PROSITE_PROFILES); IPR011008 (SUPERFAMILY); IPR011008 (SUPERFAMILY)	no GO terms	no GO terms
TRUE	INTERPRO, BLASTED, MAPPED, ANNOTATED	NP_001237138.1	biotin carboxylase precursor	539	18	0	64.16	8	P:GO:0006633; P:GO:2001295; F:GO:0003989; F:GO:0004075; F:GO:0004485; F:GO:0005524; F:GO:0046872; C:GO:0005739	P:fatty acid biosynthetic process; P:malonyl-CoA biosynthetic process; F:acetyl-CoA carboxylase activity; F:biotin carboxylase activity; F:methylcrotonoyl-CoA carboxylase activity; F:ATP binding; F:metal ion binding; C:mitochondrion	EC:6.4.1.4; EC:6.4.1.2; EC:6.3.4.14	Methylcrotonoyl-CoA carboxylase; Acetyl-CoA carboxylase; Biotin carboxylase	G3DSA:3.30.470.130 (GENE3D); IPR005482 (PFAM); IPR005481 (PFAM); IPR005479 (PFAM); IPR004549 (TIGRFAM); PTHR42761 (PANTHER); PTHR42761:SF7 (PANTHER); IPR005479 (PROSITE_PATTERNS); IPR005479 (PROSITE_PATTERNS); IPR011764 (PROSITE_PROFILES); IPR011761 (PROSITE_PROFILES); SSF56059 (SUPERFAMILY); IPR016185 (SUPERFAMILY); IPR011054 (SUPERFAMILY)	F:GO:0005524; F:GO:0016874; F:GO:0046872	F:ATP binding; F:ligase activity; F:metal ion binding
TRUE	INTERPRO, BLASTED, MAPPED, ANNOTATED	NP_001237139.1	uncharacterized protein LOC100499867	122	4	8.92859e-87	98.68	5	P:GO:0006122; P:GO:0009060; P:GO:0034551; C:GO:0005750; C:GO:0016021	P:mitochondrial electron transport, ubiquinol to cytochrome c; P:aerobic respiration; P:mitochondrial respiratory chain complex III assembly; C:mitochondrial respiratory chain complex III; C:integral component of membrane			IPR003197 (PFAM); IPR036544 (G3DSA:1.10.1090.GENE3D); IPR003197 (PIRSF); PTHR12022:SF3 (PANTHER); IPR003197 (PANTHER); IPR036544 (SUPERFAMILY)	P:GO:0006122; C:GO:0005750	P:mitochondrial electron transport, ubiquinol to cytochrome c; C:mitochondrial respiratory chain complex III
TRUE	INTERPRO, BLASTED, MAPPED, ANNOTATED	NP_001237164.1	40S ribosomal protein S26-1	129	10	1.37608e-91	91.15	4	P:GO:0006412; F:GO:0003729; F:GO:0003735; C:GO:0005840	P:translation; F:mRNA binding; F:structural constituent of ribosome; C:ribosome			IPR000892 (PFAM); IPR038551 (G3DSA:3.30.1740.GENE3D); mobidb-lite (MOBIDB_LITE); mobidb-lite (MOBIDB_LITE); PTHR12538:SF16 (PANTHER); IPR000892 (PANTHER); IPR000892 (PROSITE_PATTERNS)	P:GO:0006412; F:GO:0003735; C:GO:0005840	P:translation; F:structural constituent of ribosome; C:ribosome
TRUE	INTERPRO, BLASTED, MAPPED, ANNOTATED	NP_001237185.1	NAD(P)H dehydrogenase (quinone) FQR1	203	20	7.29886e-148	93.67	3	P:GO:0055114; F:GO:0003955; F:GO:0010181	P:oxidation-reduction process; F:NAD(P)H dehydrogenase (quinone) activity; F:FMN binding	EC:1.6.5.2	NAD(P)H dehydrogenase (quinone)	IPR010089 (TIGRFAM); IPR005025 (PFAM); IPR029039 (G3DSA:3.40.50.GENE3D); PTHR30546:SF32 (PANTHER); PTHR30546 (PANTHER); IPR008254 (PROSITE_PROFILES); IPR029039 (SUPERFAMILY)	F:GO:0003955; F:GO:0010181; F:GO:0016491	F:NAD(P)H dehydrogenase (quinone) activity; F:FMN binding; F:oxidoreductase activity
TRUE	INTERPRO, BLASTED, MAPPED, ANNOTATED	NP_001237210.2	AChain A, Lectin	282	20	0	72.17	3	P:GO:0006952; F:GO:0030246; C:GO:0016020	P:defense response; F:carbohydrate binding; C:membrane			IPR016363 (PIRSF); G3DSA:2.60.120.200 (GENE3D); IPR001220 (PFAM); PTHR32401 (PANTHER); PTHR32401:SF14 (PANTHER); IPR000985 (PROSITE_PATTERNS); IPR001220 (CDD); IPR013320 (SUPERFAMILY)	F:GO:0030246	F:carbohydrate binding
TRUE	INTERPRO, BLASTED, MAPPED, ANNOTATED	NP_001237216.1	40S ribosomal protein S24-1	137	14	2.88612e-96	91.91	3	P:GO:0006412; F:GO:0003735; C:GO:0005840	P:translation; F:structural constituent of ribosome; C:ribosome			IPR001976 (PFAM); G3DSA:3.30.70.3370 (GENE3D); mobidb-lite (MOBIDB_LITE); IPR001976 (PANTHER); PTHR10496:SF11 (PANTHER); IPR018098 (PROSITE_PATTERNS); IPR001976 (HAMAP); IPR012678 (SUPERFAMILY)	P:GO:0006412; F:GO:0003735; C:GO:0005840	P:translation; F:structural constituent of ribosome; C:ribosome
TRUE	INTERPRO, BLASTED, MAPPED, ANNOTATED	NP_001237226.1	uncharacterized protein LOC100527776	115	4	9.18591e-83	92.83	2	P:GO:0006120; C:GO:0005747	P:mitochondrial electron transport, NADH to ubiquinone; C:mitochondrial respiratory chain complex I			IPR008011 (PFAM); PTHR12868:SF0 (PANTHER); IPR033034 (PANTHER)	P:GO:0006120	P:mitochondrial electron transport, NADH to ubiquinone
TRUE	INTERPRO, BLASTED, MAPPED, ANNOTATED	NP_001237229.1	40S ribosomal protein S13	151	6	1.01221e-108	95.25	5	P:GO:0006412; F:GO:0003735; F:GO:0070181; C:GO:0005730; C:GO:0005840	P:translation; F:structural constituent of ribosome; F:small ribosomal subunit rRNA binding; C:nucleolus; C:ribosome			G3DSA:1.10.8.1030 (GENE3D); G3DSA:1.10.287.10 (GENE3D); IPR012606 (PFAM); IPR000589 (PFAM); IPR023029 (PANTHER); IPR000589 (PROSITE_PATTERNS); IPR023029 (HAMAP); IPR000589 (CDD); IPR009068 (SUPERFAMILY)	P:GO:0006412; F:GO:0003735; C:GO:0005840	P:translation; F:structural constituent of ribosome; C:ribosome
TRUE	INTERPRO, BLASTED, MAPPED, ANNOTATED	NP_001237239.1	putative ATP synthase subunit b'	215	2	3.84107e-151	99.77	4	P:GO:0015986; F:GO:0046961; C:GO:0016021; C:GO:0045263	P:ATP synthesis coupled proton transport; F:proton-transporting ATPase activity, rotational mechanism; C:integral component of membrane; C:proton-transporting ATP synthase complex, coupling factor F(o)	EC:7.1.3.1; EC:7.1.2.2	H(+)-exporting diphosphatase; H(+)-transporting two-sector ATPase	Coil (COILS); Coil (COILS); IPR002146 (PFAM); PTHR33445:SF2 (PANTHER); PTHR33445 (PANTHER); IPR002146 (HAMAP); IPR034679 (HAMAP); cd06503 (CDD)	P:GO:0015986; F:GO:0015078; C:GO:0045263	P:ATP synthesis coupled proton transport; F:proton transmembrane transporter activity; C:proton-transporting ATP synthase complex, coupling factor F(o)
TRUE	INTERPRO, BLASTED, MAPPED, ANNOTATED	NP_001237257.1	60S ribosomal protein L19	212	15	2.16482e-153	96.57	4	P:GO:0006412; F:GO:0003723; F:GO:0003735; C:GO:0022625	P:translation; F:RNA binding; F:structural constituent of ribosome; C:cytosolic large ribosomal subunit			G3DSA:1.10.1200.240 (GENE3D); IPR000196 (PFAM); IPR015972 (G3DSA:1.10.1650.GENE3D); mobidb-lite (MOBIDB_LITE); mobidb-lite (MOBIDB_LITE); PTHR10722:SF17 (PANTHER); IPR039547 (PANTHER); IPR023638 (PROSITE_PATTERNS); IPR000196 (HAMAP); IPR033935 (CDD); IPR035970 (SUPERFAMILY)	P:GO:0006412; F:GO:0003723; F:GO:0003735; C:GO:0005840; C:GO:0022625	P:translation; F:RNA binding; F:structural constituent of ribosome; C:ribosome; C:cytosolic large ribosomal subunit
TRUE	INTERPRO, BLASTED, MAPPED, ANNOTATED	NP_001237268.1	60S ribosomal protein L32-1	133	8	2.81242e-96	98.83	4	P:GO:0006412; F:GO:0003735; C:GO:0005840; C:GO:0016021	P:translation; F:structural constituent of ribosome; C:ribosome; C:integral component of membrane			IPR001515 (PFAM); IPR001515 (PANTHER); PTHR23413:SF9 (PANTHER); IPR001515 (CDD); IPR036351 (SUPERFAMILY)	P:GO:0006412; F:GO:0003735; C:GO:0005840	P:translation; F:structural constituent of ribosome; C:ribosome
TRUE	INTERPRO, BLASTED, MAPPED, ANNOTATED	NP_001237278.1	proteasome subunit beta type-5	204	17	4.1781e-153	72.44	7	P:GO:0010499; P:GO:0043161; F:GO:0004298; C:GO:0005634; C:GO:0005737; C:GO:0019773; C:GO:0019774	P:proteasomal ubiquitin-independent protein catabolic process; P:proteasome-mediated ubiquitin-dependent protein catabolic process; F:threonine-type endopeptidase activity; C:nucleus; C:cytoplasm; C:proteasome core complex, alpha-subunit complex; C:proteasome core complex, beta-subunit complex	EC:3.4.99; EC:3.4.25	Acting on peptide bonds (peptidases); Acting on peptide bonds (peptidases)	IPR001353 (PFAM); IPR029055 (G3DSA:3.60.20.GENE3D); PTHR11599 (PANTHER); PTHR11599:SF124 (PANTHER); IPR016050 (PROSITE_PATTERNS); IPR023333 (PROSITE_PROFILES); IPR033811 (CDD); IPR029055 (SUPERFAMILY)	P:GO:0043161; P:GO:0051603; F:GO:0004298; C:GO:0005839; C:GO:0019774	P:proteasome-mediated ubiquitin-dependent protein catabolic process; P:proteolysis involved in cellular protein catabolic process; F:threonine-type endopeptidase activity; C:proteasome core complex; C:proteasome core complex, beta-subunit complex
TRUE	INTERPRO, BLASTED, MAPPED, ANNOTATED	NP_001237291.1	histone H2A variant 1	135	20	1.22588e-93	84.1	5	P:GO:0006342; F:GO:0003677; F:GO:0046982; C:GO:0000786; C:GO:0000790	P:chromatin silencing; F:DNA binding; F:protein heterodimerization activity; C:nucleosome; C:nuclear chromatin			IPR002119 (PRINTS); IPR032454 (PFAM); IPR009072 (G3DSA:1.10.20.GENE3D); IPR007125 (PFAM); mobidb-lite (MOBIDB_LITE); PTHR23430:SF263 (PANTHER); PTHR23430 (PANTHER); IPR032458 (PROSITE_PATTERNS); IPR002119 (CDD); IPR009072 (SUPERFAMILY)	F:GO:0003677; F:GO:0046982; C:GO:0000786	F:DNA binding; F:protein heterodimerization activity; C:nucleosome
TRUE	INTERPRO, BLASTED, MAPPED, ANNOTATED	NP_001237304.1	mitochondrial phosphate carrier protein 3, mitochondrial	375	20	0	74.02	3	P:GO:0035435; F:GO:0005315; C:GO:0031305	P:phosphate ion transmembrane transport; F:inorganic phosphate transmembrane transporter activity; C:integral component of mitochondrial inner membrane			IPR023395 (G3DSA:1.50.40.GENE3D); IPR018108 (PFAM); PTHR45671:SF17 (PANTHER); PTHR45671 (PANTHER); IPR018108 (PROSITE_PROFILES); IPR018108 (PROSITE_PROFILES); IPR018108 (PROSITE_PROFILES); IPR023395 (SUPERFAMILY)	no GO terms	no GO terms
TRUE	INTERPRO, BLASTED, MAPPED, ANNOTATED	NP_001237305.1	elongation factor 1-delta	230	14	3.68366e-166	78.3	5	P:GO:0006414; F:GO:0003746; F:GO:0005085; C:GO:0005829; C:GO:0005853	P:translational elongation; F:translation elongation factor activity; F:guanyl-nucleotide exchange factor activity; C:cytosol; C:eukaryotic translation elongation factor 1 complex			Coil (COILS); IPR014038 (PFAM); IPR014717 (G3DSA:3.30.70.GENE3D); G3DSA:1.20.1050.130 (GENE3D); mobidb-lite (MOBIDB_LITE); mobidb-lite (MOBIDB_LITE); PTHR11595 (PANTHER); PTHR11595:SF27 (PANTHER); IPR001326 (PROSITE_PATTERNS); IPR001326 (PROSITE_PATTERNS); IPR014038 (CDD); IPR036282 (SUPERFAMILY); IPR036219 (SUPERFAMILY)	P:GO:0006414; F:GO:0003746; C:GO:0005853	P:translational elongation; F:translation elongation factor activity; C:eukaryotic translation elongation factor 1 complex
TRUE	INTERPRO, BLASTED, MAPPED, ANNOTATED	NP_001237315.1	fructose-bisphosphate aldolase 1, chloroplastic	357	20	0	82.21	4	P:GO:0006096; P:GO:0030388; F:GO:0004332; C:GO:0005829	P:glycolytic process; P:fructose 1,6-bisphosphate metabolic process; F:fructose-bisphosphate aldolase activity; C:cytosol	EC:4.1.2.13	Fructose-bisphosphate aldolase	Coil (COILS); IPR000741 (PFAM); IPR013785 (G3DSA:3.20.20.GENE3D); PTHR11627 (PANTHER); PTHR11627:SF48 (PANTHER); IPR029768 (PROSITE_PATTERNS); cd00948 (CDD); SSF51569 (SUPERFAMILY)	P:GO:0006096; F:GO:0003824; F:GO:0004332	P:glycolytic process; F:catalytic activity; F:fructose-bisphosphate aldolase activity
TRUE	INTERPRO, BLASTED, MAPPED, ANNOTATED	NP_001237317.1	cinnamate 4-hydroxylase	506	20	0	67.14	9	P:GO:0006457; P:GO:0009808; P:GO:0030968; P:GO:0055114; F:GO:0005506; F:GO:0005509; F:GO:0016710; F:GO:0020037; C:GO:0005789	P:protein folding; P:lignin metabolic process; P:endoplasmic reticulum unfolded protein response; P:oxidation-reduction process; F:iron ion binding; F:calcium ion binding; F:trans-cinnamate 4-monooxygenase activity; F:heme binding; C:endoplasmic reticulum membrane	EC:1.14.14.91; EC:1.14.13	Trans-cinnamate 4-monooxygenase; Acting on paired donors, with incorporation or reduction of molecular oxygen. The oxygen incorporated need not be derived from O(2)	IPR001128 (PRINTS); IPR002401 (PRINTS); IPR036396 (G3DSA:1.10.630.GENE3D); IPR001128 (PFAM); PTHR24281 (PANTHER); IPR017972 (PROSITE_PATTERNS); IPR036396 (SUPERFAMILY)	P:GO:0055114; F:GO:0005506; F:GO:0016705; F:GO:0020037	P:oxidation-reduction process; F:iron ion binding; F:oxidoreductase activity, acting on paired donors, with incorporation or reduction of molecular oxygen; F:heme binding
TRUE	INTERPRO, BLASTED, MAPPED, ANNOTATED	NP_001237358.1	biotin carboxylase precursor	539	18	0	64.07	8	P:GO:0006633; P:GO:2001295; F:GO:0003989; F:GO:0004075; F:GO:0004485; F:GO:0005524; F:GO:0046872; C:GO:0005739	P:fatty acid biosynthetic process; P:malonyl-CoA biosynthetic process; F:acetyl-CoA carboxylase activity; F:biotin carboxylase activity; F:methylcrotonoyl-CoA carboxylase activity; F:ATP binding; F:metal ion binding; C:mitochondrion	EC:6.4.1.4; EC:6.4.1.2; EC:6.3.4.14	Methylcrotonoyl-CoA carboxylase; Acetyl-CoA carboxylase; Biotin carboxylase	IPR005481 (PFAM); IPR005479 (PFAM); G3DSA:3.30.470.130 (GENE3D); IPR005482 (PFAM); IPR004549 (TIGRFAM); PTHR42761:SF7 (PANTHER); PTHR42761 (PANTHER); IPR005479 (PROSITE_PATTERNS); IPR005479 (PROSITE_PATTERNS); IPR011764 (PROSITE_PROFILES); IPR011761 (PROSITE_PROFILES); SSF56059 (SUPERFAMILY); IPR016185 (SUPERFAMILY); IPR011054 (SUPERFAMILY)	F:GO:0005524; F:GO:0016874; F:GO:0046872	F:ATP binding; F:ligase activity; F:metal ion binding
TRUE	INTERPRO, BLASTED, MAPPED, ANNOTATED	NP_001237362.1	60S ribosomal protein L34	120	6	8.87288e-83	97.16	7	P:GO:0006412; P:GO:0042254; P:GO:0055085; F:GO:0003735; F:GO:0022857; C:GO:0005840; C:GO:0016020	P:translation; P:ribosome biogenesis; P:transmembrane transport; F:structural constituent of ribosome; F:transmembrane transporter activity; C:ribosome; C:membrane			IPR008195 (PRINTS); IPR008195 (PFAM); IPR038562 (G3DSA:3.40.1800.GENE3D); IPR008195 (PANTHER); PTHR10759:SF3 (PANTHER); IPR018065 (PROSITE_PATTERNS)	P:GO:0006412; F:GO:0003735; C:GO:0005840	P:translation; F:structural constituent of ribosome; C:ribosome
TRUE	INTERPRO, BLASTED, MAPPED, ANNOTATED	NP_001237383.1	kunitz-type trypsin inhibitor KTI1-like	211	20	5.72857e-155	58.21	2	P:GO:0010951; F:GO:0004866	P:negative regulation of endopeptidase activity; F:endopeptidase inhibitor activity			IPR002160 (PRINTS); IPR002160 (PFAM); G3DSA:2.80.10.50 (GENE3D); PTHR33107:SF21 (PANTHER); IPR002160 (PANTHER); IPR002160 (CDD); IPR011065 (SUPERFAMILY)	F:GO:0004866	F:endopeptidase inhibitor activity
TRUE	INTERPRO, BLASTED, MAPPED, ANNOTATED	NP_001237389.1	60S ribosomal protein L19	212	15	2.04589e-154	96.02	4	P:GO:0006412; F:GO:0003723; F:GO:0003735; C:GO:0022625	P:translation; F:RNA binding; F:structural constituent of ribosome; C:cytosolic large ribosomal subunit			G3DSA:1.10.1200.240 (GENE3D); IPR000196 (PFAM); IPR015972 (G3DSA:1.10.1650.GENE3D); mobidb-lite (MOBIDB_LITE); mobidb-lite (MOBIDB_LITE); mobidb-lite (MOBIDB_LITE); mobidb-lite (MOBIDB_LITE); mobidb-lite (MOBIDB_LITE); IPR039547 (PANTHER); PTHR10722:SF17 (PANTHER); IPR023638 (PROSITE_PATTERNS); IPR000196 (HAMAP); IPR033935 (CDD); IPR035970 (SUPERFAMILY)	P:GO:0006412; F:GO:0003723; F:GO:0003735; C:GO:0005840; C:GO:0022625	P:translation; F:RNA binding; F:structural constituent of ribosome; C:ribosome; C:cytosolic large ribosomal subunit
TRUE	INTERPRO, BLASTED, MAPPED, ANNOTATED	NP_001237394.1	phosphoenolpyruvate carboxylase	966	20	0	79.95	7	P:GO:0006099; P:GO:0015977; P:GO:0015979; P:GO:0048366; F:GO:0008964; C:GO:0005829; C:GO:0009507	P:tricarboxylic acid cycle; P:carbon fixation; P:photosynthesis; P:leaf development; F:phosphoenolpyruvate carboxylase activity; C:cytosol; C:chloroplast	EC:4.1.1.31; EC:4.1.1.32	Phosphoenolpyruvate carboxylase; Phosphoenolpyruvate carboxykinase (GTP)	Coil (COILS); IPR021135 (PRINTS); G3DSA:1.20.1440.90 (GENE3D); IPR021135 (PFAM); PTHR30523:SF12 (PANTHER); IPR021135 (PANTHER); IPR033129 (PROSITE_PATTERNS); IPR018129 (PROSITE_PATTERNS); IPR022805 (HAMAP); IPR015813 (SUPERFAMILY)	P:GO:0006099; P:GO:0015977; F:GO:0003824; F:GO:0008964	P:tricarboxylic acid cycle; P:carbon fixation; F:catalytic activity; F:phosphoenolpyruvate carboxylase activity
TRUE	INTERPRO, BLASTED, MAPPED, ANNOTATED	NP_001237424.1	40S ribosomal protein SA	310	13	0	85.26	4	P:GO:0000028; P:GO:0002181; F:GO:0003735; C:GO:0015935	P:ribosomal small subunit assembly; P:cytoplasmic translation; F:structural constituent of ribosome; C:small ribosomal subunit			IPR001865 (PRINTS); IPR001865 (PFAM); G3DSA:3.40.50.10490 (GENE3D); IPR005707 (TIGRFAM); mobidb-lite (MOBIDB_LITE); PTHR11489:SF18 (PANTHER); IPR005707 (PANTHER); IPR018130 (PROSITE_PATTERNS); IPR027498 (HAMAP); IPR001865 (CDD); IPR023591 (SUPERFAMILY)	P:GO:0006412; F:GO:0003735; C:GO:0005840; C:GO:0015935	P:translation; F:structural constituent of ribosome; C:ribosome; C:small ribosomal subunit
TRUE	INTERPRO, BLASTED, MAPPED, ANNOTATED	NP_001237440.1	thioredoxin H2	135	20	3.09386e-97	81.1	4	P:GO:0006662; P:GO:0045454; P:GO:0055114; F:GO:0015035	P:glycerol ether metabolic process; P:cell redox homeostasis; P:oxidation-reduction process; F:protein disulfide oxidoreductase activity			Coil (COILS); PR00421 (PRINTS); IPR005746 (TIGRFAM); IPR013766 (PFAM); IPR036249 (G3DSA:3.40.30.GENE3D); PTHR10438:SF398 (PANTHER); PTHR10438 (PANTHER); IPR017937 (PROSITE_PATTERNS); IPR013766 (PROSITE_PROFILES); cd02947 (CDD); IPR036249 (SUPERFAMILY)	P:GO:0006662; P:GO:0045454; F:GO:0015035	P:glycerol ether metabolic process; P:cell redox homeostasis; F:protein disulfide oxidoreductase activity
TRUE	INTERPRO, BLASTED, MAPPED, ANNOTATED	NP_001237443.1	cysteine proteinase inhibitor	245	20	0	80.16	2	P:GO:0010951; F:GO:0004869	P:negative regulation of endopeptidase activity; F:cysteine-type endopeptidase inhibitor activity			G3DSA:3.10.450.10 (GENE3D); IPR000010 (PFAM); G3DSA:3.10.450.650 (GENE3D); mobidb-lite (MOBIDB_LITE); IPR027214 (PANTHER); PTHR11413:SF103 (PANTHER); IPR018073 (PROSITE_PATTERNS); IPR000010 (CDD); SSF54403 (SUPERFAMILY); SSF54403 (SUPERFAMILY)	F:GO:0004869	F:cysteine-type endopeptidase inhibitor activity
TRUE	INTERPRO, BLASTED, MAPPED, ANNOTATED	NP_001237458.1	eukaryotic translation initiation factor 5A3	160	15	5.86497e-118	92.79	7	P:GO:0006413; P:GO:0045901; P:GO:0045905; F:GO:0003743; F:GO:0003746; F:GO:0043022; C:GO:0016020	P:translational initiation; P:positive regulation of translational elongation; P:positive regulation of translational termination; F:translation initiation factor activity; F:translation elongation factor activity; F:ribosome binding; C:membrane			IPR001884 (PIRSF); G3DSA:2.40.50.140 (GENE3D); IPR020189 (PFAM); IPR014722 (G3DSA:2.30.30.GENE3D); IPR001884 (TIGRFAM); mobidb-lite (MOBIDB_LITE); IPR001884 (PANTHER); PTHR11673:SF32 (PANTHER); IPR019769 (PROSITE_PATTERNS); cd04468 (CDD); IPR008991 (SUPERFAMILY); IPR012340 (SUPERFAMILY)	P:GO:0045901; P:GO:0045905; F:GO:0003723; F:GO:0003746; F:GO:0043022	P:positive regulation of translational elongation; P:positive regulation of translational termination; F:RNA binding; F:translation elongation factor activity; F:ribosome binding
TRUE	INTERPRO, BLASTED, MAPPED, ANNOTATED	NP_001237476.1	probable 60S ribosomal protein L14	132	11	4.24638e-90	93.19	5	P:GO:0006412; P:GO:0042273; F:GO:0003723; F:GO:0003735; C:GO:0005840	P:translation; P:ribosomal large subunit biogenesis; F:RNA binding; F:structural constituent of ribosome; C:ribosome			IPR002784 (PFAM); IPR014722 (G3DSA:2.30.30.GENE3D); PTHR11127:SF7 (PANTHER); IPR039660 (PANTHER); IPR041985 (CDD); IPR008991 (SUPERFAMILY)	P:GO:0006412; F:GO:0003723; F:GO:0003735; C:GO:0005840	P:translation; F:RNA binding; F:structural constituent of ribosome; C:ribosome
TRUE	INTERPRO, BLASTED, MAPPED, ANNOTATED	NP_001237483.1	MD-2-related lipid recognition domain-containing protein precursor	166	13	3.39385e-120	66.14	2	P:GO:0015918; F:GO:0032934	P:sterol transport; F:sterol binding			IPR003172 (PFAM); G3DSA:2.60.40.770 (GENE3D); IPR039670 (PANTHER); PTHR11306:SF38 (PANTHER); IPR014756 (SUPERFAMILY)	no GO terms	no GO terms
TRUE	INTERPRO, BLASTED	NP_001237487.1	abscisic stress ripening-like protein	238	4	1.66164e-163	94.34						IPR003496 (PFAM); mobidb-lite (MOBIDB_LITE); mobidb-lite (MOBIDB_LITE); mobidb-lite (MOBIDB_LITE); mobidb-lite (MOBIDB_LITE); mobidb-lite (MOBIDB_LITE); PTHR33801:SF7 (PANTHER); IPR003496 (PANTHER)	no GO terms	no GO terms
TRUE	INTERPRO, BLASTED, MAPPED, ANNOTATED	NP_001237495.1	histone H4	103	8	1.46915e-68	95.31	8	P:GO:0006334; P:GO:0009813; F:GO:0003677; F:GO:0045430; F:GO:0046982; C:GO:0000786; C:GO:0005634; C:GO:0042025	P:nucleosome assembly; P:flavonoid biosynthetic process; F:DNA binding; F:chalcone isomerase activity; F:protein heterodimerization activity; C:nucleosome; C:nucleus; C:host cell nucleus	EC:5.5.1.6	Chalcone isomerase	IPR001951 (PRINTS); IPR035425 (PFAM); IPR009072 (G3DSA:1.10.20.GENE3D); mobidb-lite (MOBIDB_LITE); PTHR10484:SF171 (PANTHER); PTHR10484 (PANTHER); IPR019809 (PROSITE_PATTERNS); IPR001951 (CDD); IPR009072 (SUPERFAMILY)	F:GO:0003677; F:GO:0046982; C:GO:0000786	F:DNA binding; F:protein heterodimerization activity; C:nucleosome
TRUE	INTERPRO, BLASTED, MAPPED, ANNOTATED	NP_001237509.1	serine hydroxylmethyltransferase	518	20	0	85.44	13	P:GO:0006565; P:GO:0019264; P:GO:0032259; P:GO:0035999; P:GO:0046655; P:GO:1904482; F:GO:0004372; F:GO:0008168; F:GO:0008270; F:GO:0030170; F:GO:0050897; F:GO:0070905; C:GO:0009536	P:L-serine catabolic process; P:glycine biosynthetic process from serine; P:methylation; P:tetrahydrofolate interconversion; P:folic acid metabolic process; P:cellular response to tetrahydrofolate; F:glycine hydroxymethyltransferase activity; F:methyltransferase activity; F:zinc ion binding; F:pyridoxal phosphate binding; F:cobalt ion binding; F:serine binding; C:plastid	EC:2.1.2.1	Glycine hydroxymethyltransferase	IPR001085 (PIRSF); IPR039429 (PFAM); IPR015421 (G3DSA:3.40.640.GENE3D); IPR015422 (G3DSA:3.90.1150.GENE3D); PTHR11680:SF40 (PANTHER); IPR001085 (PANTHER); IPR019798 (PROSITE_PATTERNS); IPR001085 (HAMAP); IPR001085 (CDD); IPR015424 (SUPERFAMILY)	P:GO:0019264; P:GO:0035999; F:GO:0003824; F:GO:0004372; F:GO:0030170	P:glycine biosynthetic process from serine; P:tetrahydrofolate interconversion; F:catalytic activity; F:glycine hydroxymethyltransferase activity; F:pyridoxal phosphate binding
TRUE	INTERPRO, BLASTED, MAPPED, ANNOTATED	NP_001237514.1	40S ribosomal protein S19	143	7	4.73603e-105	99.8	5	P:GO:0000028; P:GO:0006412; F:GO:0003723; F:GO:0003735; C:GO:0005840	P:ribosomal small subunit assembly; P:translation; F:RNA binding; F:structural constituent of ribosome; C:ribosome			IPR001266 (PFAM); IPR038111 (G3DSA:1.10.10.GENE3D); IPR001266 (PANTHER); PTHR11710:SF16 (PANTHER); IPR018277 (PROSITE_PATTERNS); IPR036390 (SUPERFAMILY)	P:GO:0006412; F:GO:0003735; C:GO:0005840	P:translation; F:structural constituent of ribosome; C:ribosome
TRUE	INTERPRO, BLASTED, MAPPED, ANNOTATED	NP_001237519.1	profilin	131	13	2.19851e-95	93.77	4	P:GO:0042989; F:GO:0003785; C:GO:0005856; C:GO:0005938	P:sequestering of actin monomers; F:actin monomer binding; C:cytoskeleton; C:cell cortex			IPR005455 (PRINTS); IPR005455 (PRINTS); IPR005455 (PFAM); G3DSA:3.30.450.30 (GENE3D); PTHR11604:SF32 (PANTHER); IPR005455 (PANTHER); IPR027310 (PROSITE_PATTERNS); IPR005455 (CDD); IPR036140 (SUPERFAMILY)	F:GO:0003779	F:actin binding
TRUE	INTERPRO, BLASTED, MAPPED, ANNOTATED	NP_001237525.1	sucrose synthase	805	20	0	89.25	7	P:GO:0001666; P:GO:0005982; P:GO:0005985; P:GO:0009877; P:GO:0010431; F:GO:0016157; C:GO:0005829	P:response to hypoxia; P:starch metabolic process; P:sucrose metabolic process; P:nodulation; P:seed maturation; F:sucrose synthase activity; C:cytosol	EC:2.4.1.13	Sucrose synthase	G3DSA:1.20.120.1230 (GENE3D); G3DSA:3.10.450.330 (GENE3D); G3DSA:3.40.50.2000 (GENE3D); IPR012820 (TIGRFAM); IPR001296 (PFAM); IPR000368 (PFAM); G3DSA:3.40.50.2000 (GENE3D); PTHR45839:SF15 (PANTHER); PTHR45839 (PANTHER); cd03800 (CDD); SSF53756 (SUPERFAMILY)	P:GO:0005985; F:GO:0016157	P:sucrose metabolic process; F:sucrose synthase activity
TRUE	INTERPRO, BLASTED, MAPPED, ANNOTATED	NP_001237530.1	uncharacterized protein LOC100500660	206	4	4.59565e-155	98.52	4	P:GO:0045893; F:GO:0003713; F:GO:0031490; C:GO:0005634	P:positive regulation of transcription, DNA-templated; F:transcription coactivator activity; F:chromatin DNA binding; C:nucleus			mobidb-lite (MOBIDB_LITE); mobidb-lite (MOBIDB_LITE); PTHR31606:SF1 (PANTHER); PTHR31606 (PANTHER); cd13214 (CDD); SSF50729 (SUPERFAMILY)	no GO terms	no GO terms
TRUE	INTERPRO, BLASTED, MAPPED, ANNOTATED	NP_001237541.1	aspartate aminotransferase	456	16	0	78.21	5	P:GO:0006520; P:GO:0009058; F:GO:0004069; F:GO:0030170; C:GO:0005739	P:cellular amino acid metabolic process; P:biosynthetic process; F:L-aspartate:2-oxoglutarate aminotransferase activity; F:pyridoxal phosphate binding; C:mitochondrion	EC:2.6.1.1	Aspartate transaminase	IPR000796 (PRINTS); IPR004839 (PFAM); IPR015422 (G3DSA:3.90.1150.GENE3D); IPR015421 (G3DSA:3.40.640.GENE3D); IPR000796 (PANTHER); PTHR11879:SF43 (PANTHER); IPR004838 (PROSITE_PATTERNS); cd00609 (CDD); IPR015424 (SUPERFAMILY)	P:GO:0006520; P:GO:0009058; F:GO:0003824; F:GO:0008483; F:GO:0030170	P:cellular amino acid metabolic process; P:biosynthetic process; F:catalytic activity; F:transaminase activity; F:pyridoxal phosphate binding
TRUE	INTERPRO, BLASTED, MAPPED, ANNOTATED	NP_001237547.1	peptide methionine sulfoxide reductase B5	138	10	3.66258e-101	90.42	5	P:GO:0006979; P:GO:0030091; P:GO:0055114; F:GO:0033743; F:GO:0046872	P:response to oxidative stress; P:protein repair; P:oxidation-reduction process; F:peptide-methionine (R)-S-oxide reductase activity; F:metal ion binding	EC:1.8.4.12	Peptide-methionine (R)-S-oxide reductase	G3DSA:2.170.150.20 (GENE3D); IPR002579 (TIGRFAM); IPR002579 (PFAM); IPR028427 (PANTHER); PTHR46081:SF5 (PANTHER); IPR002579 (PROSITE_PROFILES); IPR011057 (SUPERFAMILY)	P:GO:0006979; P:GO:0030091; P:GO:0055114; F:GO:0016671; F:GO:0033743	P:response to oxidative stress; P:protein repair; P:oxidation-reduction process; F:oxidoreductase activity, acting on a sulfur group of donors, disulfide as acceptor; F:peptide-methionine (R)-S-oxide reductase activity
TRUE	INTERPRO, BLASTED, MAPPED, ANNOTATED	NP_001237556.1	RecName: Full=Catalase-1/2	492	11	0	97.73	8	P:GO:0042542; P:GO:0042744; P:GO:0055114; P:GO:0098869; F:GO:0004096; F:GO:0020037; F:GO:0046872; C:GO:0009514	P:response to hydrogen peroxide; P:hydrogen peroxide catabolic process; P:oxidation-reduction process; P:cellular oxidant detoxification; F:catalase activity; F:heme binding; F:metal ion binding; C:glyoxysome	EC:1.11.1.7; EC:1.11.1.6	Peroxidase; Catalase	IPR018028 (PRINTS); IPR024711 (PIRSF); IPR011614 (PFAM); IPR010582 (PFAM); IPR037060 (G3DSA:2.40.180.GENE3D); PTHR11465:SF41 (PANTHER); IPR018028 (PANTHER); IPR002226 (PROSITE_PATTERNS); IPR024708 (PROSITE_PATTERNS); IPR018028 (PROSITE_PROFILES); cd08154 (CDD); IPR020835 (SUPERFAMILY)	P:GO:0006979; P:GO:0055114; F:GO:0004096; F:GO:0020037	P:response to oxidative stress; P:oxidation-reduction process; F:catalase activity; F:heme binding
TRUE	INTERPRO, BLASTED, MAPPED, ANNOTATED	NP_001237575.1	plasma membrane-associated cation-binding protein 1-like	207	3	1.30871e-136	93.12	1	C:GO:0046658	C:anchored component of plasma membrane			Coil (COILS); Coil (COILS); IPR008469 (PFAM); mobidb-lite (MOBIDB_LITE); IPR008469 (PANTHER); PTHR38522:SF2 (PANTHER)	C:GO:0046658	C:anchored component of plasma membrane
TRUE	INTERPRO, BLASTED, MAPPED, ANNOTATED	NP_001237581.1	alanine aminotransferase 2	480	20	0	61.52	5	P:GO:0009058; F:GO:0004021; F:GO:0008453; F:GO:0030170; F:GO:0047958	P:biosynthetic process; F:L-alanine:2-oxoglutarate aminotransferase activity; F:alanine-glyoxylate transaminase activity; F:pyridoxal phosphate binding; F:glycine:2-oxoglutarate aminotransferase activity	EC:2.6.1.44; EC:2.6.1.12; EC:2.6.1.2; EC:2.6.1.4	Alanine--glyoxylate transaminase; Alanine--oxo-acid transaminase; Alanine transaminase; Glycine transaminase	IPR015421 (G3DSA:3.40.640.GENE3D); IPR015422 (G3DSA:3.90.1150.GENE3D); IPR004839 (PFAM); PTHR11751 (PANTHER); PTHR11751:SF472 (PANTHER); cd00609 (CDD); IPR015424 (SUPERFAMILY)	P:GO:0009058; F:GO:0003824; F:GO:0030170	P:biosynthetic process; F:catalytic activity; F:pyridoxal phosphate binding
TRUE	INTERPRO, BLASTED, MAPPED, ANNOTATED	NP_001237602.1	phosphoenolpyruvate carboxylase	967	20	0	79.95	7	P:GO:0006099; P:GO:0015977; P:GO:0015979; P:GO:0048366; F:GO:0008964; C:GO:0005829; C:GO:0009507	P:tricarboxylic acid cycle; P:carbon fixation; P:photosynthesis; P:leaf development; F:phosphoenolpyruvate carboxylase activity; C:cytosol; C:chloroplast	EC:4.1.1.31; EC:4.1.1.32	Phosphoenolpyruvate carboxylase; Phosphoenolpyruvate carboxykinase (GTP)	IPR021135 (PRINTS); IPR021135 (PFAM); G3DSA:1.20.1440.90 (GENE3D); IPR021135 (PANTHER); PTHR30523:SF24 (PANTHER); IPR033129 (PROSITE_PATTERNS); IPR018129 (PROSITE_PATTERNS); IPR022805 (HAMAP); IPR015813 (SUPERFAMILY)	P:GO:0006099; P:GO:0015977; F:GO:0003824; F:GO:0008964	P:tricarboxylic acid cycle; P:carbon fixation; F:catalytic activity; F:phosphoenolpyruvate carboxylase activity
TRUE	INTERPRO, BLASTED	NP_001237629.1	macrophage migration inhibitory factor homolog	115	20	5.59227e-80	87.52						IPR014347 (G3DSA:3.30.429.GENE3D); IPR001398 (PFAM); PTHR11954:SF40 (PANTHER); IPR001398 (PANTHER); IPR014347 (SUPERFAMILY)	no GO terms	no GO terms
TRUE	INTERPRO, BLASTED, MAPPED, ANNOTATED	NP_001237637.1	isoflavone reductase homolog 2	310	20	0	85.56	1	C:GO:0016021	C:integral component of membrane			IPR008030 (PFAM); G3DSA:3.40.50.720 (GENE3D); G3DSA:3.90.25.10 (GENE3D); PTHR43349 (PANTHER); PTHR43349:SF35 (PANTHER); cd05259 (CDD); IPR036291 (SUPERFAMILY)	no GO terms	no GO terms
TRUE	INTERPRO, BLASTED, MAPPED, ANNOTATED	NP_001237647.1	PR10-like protein	157	20	1.38487e-112	71.02	11	P:GO:0009738; P:GO:0032515; P:GO:0050832; P:GO:0080163; F:GO:0004540; F:GO:0004864; F:GO:0010427; F:GO:0038023; C:GO:0005634; C:GO:0005737; C:GO:0016020	P:abscisic acid-activated signaling pathway; P:negative regulation of phosphoprotein phosphatase activity; P:defense response to fungus; P:regulation of protein serine/threonine phosphatase activity; F:ribonuclease activity; F:protein phosphatase inhibitor activity; F:abscisic acid binding; F:signaling receptor activity; C:nucleus; C:cytoplasm; C:membrane			IPR024949 (PRINTS); IPR023393 (G3DSA:3.30.530.GENE3D); IPR000916 (PFAM); PTHR31213:SF87 (PANTHER); PTHR31213 (PANTHER); IPR024949 (PROSITE_PATTERNS); cd07816 (CDD); SSF55961 (SUPERFAMILY)	P:GO:0006952; P:GO:0009738; F:GO:0004864; F:GO:0010427; F:GO:0038023	P:defense response; P:abscisic acid-activated signaling pathway; F:protein phosphatase inhibitor activity; F:abscisic acid binding; F:signaling receptor activity
TRUE	INTERPRO, BLASTED, MAPPED, ANNOTATED	NP_001237654.1	beta-ketoacyl-ACP synthetase I-2	469	20	0	84.69	3	P:GO:0006633; F:GO:0004315; C:GO:0009570	P:fatty acid biosynthetic process; F:3-oxoacyl-[acyl-carrier-protein] synthase activity; C:chloroplast stroma	EC:2.3.1.41; EC:2.3.1.85	Beta-ketoacyl-[acyl-carrier-protein] synthase I; Fatty-acid synthase system	IPR016039 (G3DSA:3.40.47.GENE3D); IPR014030 (PFAM); IPR017568 (TIGRFAM); IPR014031 (PFAM); IPR016039 (G3DSA:3.40.47.GENE3D); mobidb-lite (MOBIDB_LITE); IPR000794 (PANTHER); PTHR11712:SF327 (PANTHER); IPR018201 (PROSITE_PATTERNS); IPR000794 (CDD); IPR016039 (SUPERFAMILY); IPR016039 (SUPERFAMILY)	P:GO:0006633; F:GO:0004315; F:GO:0016746; F:GO:0016747	P:fatty acid biosynthetic process; F:3-oxoacyl-[acyl-carrier-protein] synthase activity; F:transferase activity, transferring acyl groups; F:transferase activity, transferring acyl groups other than amino-acyl groups
TRUE	INTERPRO, BLASTED, MAPPED, ANNOTATED	NP_001237660.1	thioredoxin M1, chloroplastic	181	20	7.34734e-135	75.76	7	P:GO:0006662; P:GO:0045454; P:GO:0055114; F:GO:0015035; F:GO:0016671; F:GO:0047134; C:GO:0005737	P:glycerol ether metabolic process; P:cell redox homeostasis; P:oxidation-reduction process; F:protein disulfide oxidoreductase activity; F:oxidoreductase activity, acting on a sulfur group of donors, disulfide as acceptor; F:protein-disulfide reductase activity; C:cytoplasm	EC:1.8.1.8	Protein-disulfide reductase	PR00421 (PRINTS); IPR013766 (PFAM); IPR036249 (G3DSA:3.40.30.GENE3D); IPR005746 (TIGRFAM); PTHR45663 (PANTHER); PTHR45663:SF18 (PANTHER); IPR017937 (PROSITE_PATTERNS); IPR013766 (PROSITE_PROFILES); cd02947 (CDD); IPR036249 (SUPERFAMILY)	P:GO:0006662; P:GO:0045454; F:GO:0015035	P:glycerol ether metabolic process; P:cell redox homeostasis; F:protein disulfide oxidoreductase activity
TRUE	INTERPRO, BLASTED, MAPPED, ANNOTATED	NP_001237661.1	tropinone reductase homolog At5g06060	266	20	0	78.44	3	P:GO:0055114; F:GO:0016491; C:GO:0016021	P:oxidation-reduction process; F:oxidoreductase activity; C:integral component of membrane			IPR002347 (PRINTS); IPR002347 (PRINTS); PF13561 (PFAM); G3DSA:3.40.50.720 (GENE3D); PTHR42898:SF36 (PANTHER); PTHR42898 (PANTHER); IPR020904 (PROSITE_PATTERNS); IPR036291 (SUPERFAMILY)	P:GO:0055114; F:GO:0016491	P:oxidation-reduction process; F:oxidoreductase activity
TRUE	INTERPRO, BLASTED, MAPPED, ANNOTATED	NP_001237663.1	peroxiredoxin-2E, chloroplastic	162	16	1.41189e-116	72.76	7	P:GO:0034599; P:GO:0042744; P:GO:0045454; P:GO:0055114; P:GO:0098869; F:GO:0008379; C:GO:0005737	P:cellular response to oxidative stress; P:hydrogen peroxide catabolic process; P:cell redox homeostasis; P:oxidation-reduction process; P:cellular oxidant detoxification; F:thioredoxin peroxidase activity; C:cytoplasm	EC:1.11.1.15; EC:1.11.1.7	Acting on a peroxide as acceptor; Peroxidase	IPR013740 (PFAM); IPR036249 (G3DSA:3.40.30.GENE3D); PTHR10430:SF8 (PANTHER); IPR037944 (PANTHER); IPR013766 (PROSITE_PROFILES); IPR037944 (CDD); IPR036249 (SUPERFAMILY)	F:GO:0016491	F:oxidoreductase activity
TRUE	INTERPRO, BLASTED, MAPPED, ANNOTATED	NP_001237664.1	40S ribosomal protein S17	135	7	2.12454e-97	94.09	5	P:GO:0006412; P:GO:0043086; F:GO:0003735; F:GO:0004857; C:GO:0005840	P:translation; P:negative regulation of catalytic activity; F:structural constituent of ribosome; F:enzyme inhibitor activity; C:ribosome			IPR036401 (G3DSA:1.10.60.GENE3D); IPR001210 (PFAM); IPR001210 (PANTHER); PTHR10732:SF8 (PANTHER); IPR018273 (PROSITE_PATTERNS); IPR001210 (HAMAP); IPR036401 (SUPERFAMILY)	P:GO:0006412; F:GO:0003735; C:GO:0005840	P:translation; F:structural constituent of ribosome; C:ribosome
TRUE	INTERPRO, BLASTED, MAPPED, ANNOTATED	NP_001237668.1	phosphomannomutase isoform X1	247	3	0	99.87	6	P:GO:0006013; P:GO:0006487; P:GO:0009298; P:GO:0045047; F:GO:0004615; C:GO:0005829	P:mannose metabolic process; P:protein N-linked glycosylation; P:GDP-mannose biosynthetic process; P:protein targeting to ER; F:phosphomannomutase activity; C:cytosol	EC:5.4.2.8	Phosphomannomutase	IPR043169 (G3DSA:3.30.1240.GENE3D); IPR006379 (TIGRFAM); IPR023214 (G3DSA:3.40.50.GENE3D); IPR005002 (PFAM); IPR005002 (PANTHER); PTHR10466:SF0 (PANTHER); IPR005002 (CDD); IPR036412 (SUPERFAMILY)	P:GO:0009298; F:GO:0004615	P:GDP-mannose biosynthetic process; F:phosphomannomutase activity
TRUE	INTERPRO, BLASTED, MAPPED, ANNOTATED	NP_001237675.1	uncharacterized protein LOC100500669	154	1	2.98828e-113	100	3	P:GO:0055114; F:GO:0016655; C:GO:0005886	P:oxidation-reduction process; F:oxidoreductase activity, acting on NAD(P)H, quinone or similar compound as acceptor; C:plasma membrane			IPR020905 (PFAM); mobidb-lite (MOBIDB_LITE); mobidb-lite (MOBIDB_LITE); PTHR36728 (PANTHER)	P:GO:0055114; F:GO:0016655; C:GO:0005886	P:oxidation-reduction process; F:oxidoreductase activity, acting on NAD(P)H, quinone or similar compound as acceptor; C:plasma membrane
TRUE	INTERPRO, BLASTED, MAPPED, ANNOTATED	NP_001237682.1	60S ribosomal protein L27a	146	7	6.85084e-105	97.1	3	P:GO:0006412; F:GO:0003735; C:GO:0015934	P:translation; F:structural constituent of ribosome; C:large ribosomal subunit			G3DSA:3.100.10.10 (GENE3D); IPR021131 (PFAM); mobidb-lite (MOBIDB_LITE); mobidb-lite (MOBIDB_LITE); PTHR11721:SF10 (PANTHER); PTHR11721 (PANTHER); IPR001196 (PROSITE_PATTERNS); IPR030878 (HAMAP); IPR036227 (SUPERFAMILY)	P:GO:0006412; F:GO:0003735; C:GO:0005840; C:GO:0015934	P:translation; F:structural constituent of ribosome; C:ribosome; C:large ribosomal subunit
TRUE	INTERPRO, BLASTED, MAPPED, ANNOTATED	NP_001237686.1	tau class glutathione S-transferase	221	20	6.41453e-167	82.01	4	P:GO:0006749; F:GO:0004364; F:GO:0005515; C:GO:0005737	P:glutathione metabolic process; F:glutathione transferase activity; F:protein binding; C:cytoplasm	EC:2.5.1.18	Glutathione transferase	G3DSA:1.20.1050.10 (GENE3D); IPR036249 (G3DSA:3.40.30.GENE3D); PF13410 (PFAM); IPR004045 (PFAM); IPR040079 (PANTHER); PTHR11260:SF620 (PANTHER); IPR010987 (PROSITE_PROFILES); IPR004045 (PROSITE_PROFILES); cd03058 (CDD); cd03185 (CDD); IPR036249 (SUPERFAMILY); IPR036282 (SUPERFAMILY)	F:GO:0005515	F:protein binding
TRUE	INTERPRO, BLASTED, MAPPED, ANNOTATED	NP_001237734.1	cysteine proteinase inhibitor	245	20	0	80.51	2	P:GO:0010951; F:GO:0004869	P:negative regulation of endopeptidase activity; F:cysteine-type endopeptidase inhibitor activity			G3DSA:3.10.450.10 (GENE3D); IPR000010 (PFAM); G3DSA:3.10.450.650 (GENE3D); IPR027214 (PANTHER); PTHR11413:SF103 (PANTHER); IPR018073 (PROSITE_PATTERNS); IPR000010 (CDD); SSF54403 (SUPERFAMILY); SSF54403 (SUPERFAMILY)	F:GO:0004869	F:cysteine-type endopeptidase inhibitor activity
TRUE	INTERPRO, BLASTED, MAPPED, ANNOTATED	NP_001237745.1	putative glutathione peroxidase	199	20	1.13215e-147	87.53	5	P:GO:0006979; P:GO:0055114; P:GO:0098869; F:GO:0004602; C:GO:0005829	P:response to oxidative stress; P:oxidation-reduction process; P:cellular oxidant detoxification; F:glutathione peroxidase activity; C:cytosol	EC:1.11.1.9; EC:1.11.1.7	Glutathione peroxidase; Peroxidase	IPR000889 (PRINTS); IPR000889 (PFAM); IPR000889 (PIRSF); IPR036249 (G3DSA:3.40.30.GENE3D); IPR000889 (PANTHER); PTHR11592:SF91 (PANTHER); IPR029759 (PROSITE_PATTERNS); IPR029760 (PROSITE_PATTERNS); IPR000889 (PROSITE_PROFILES); IPR000889 (CDD); IPR036249 (SUPERFAMILY)	P:GO:0006979; P:GO:0055114; F:GO:0004602	P:response to oxidative stress; P:oxidation-reduction process; F:glutathione peroxidase activity
TRUE	INTERPRO, BLASTED, MAPPED, ANNOTATED	NP_001237751.1	kunitz family trypsin and protease inhibitor protein precursor	214	20	8.73155e-159	53.01	2	P:GO:0010951; F:GO:0004866	P:negative regulation of endopeptidase activity; F:endopeptidase inhibitor activity			G3DSA:2.80.10.50 (GENE3D); IPR002160 (PFAM); PTHR33107:SF33 (PANTHER); IPR002160 (PANTHER); IPR002160 (CDD); IPR011065 (SUPERFAMILY)	F:GO:0004866	F:endopeptidase inhibitor activity
TRUE	INTERPRO, BLASTED, MAPPED, ANNOTATED	NP_001237764.1	dihydrolipoyl dehydrogenase 2, chloroplastic	500	20	0	58.39	7	P:GO:0045454; P:GO:0055114; F:GO:0004148; F:GO:0015043; F:GO:0050660; C:GO:0005739; C:GO:0045252	P:cell redox homeostasis; P:oxidation-reduction process; F:dihydrolipoyl dehydrogenase activity; F:leghemoglobin reductase activity; F:flavin adenine dinucleotide binding; C:mitochondrion; C:oxoglutarate dehydrogenase complex	EC:1.8.1.4; EC:1.6.2.6	Dihydrolipoyl dehydrogenase; Leghemoglobin reductase	PR00368 (PRINTS); PR00411 (PRINTS); IPR036188 (G3DSA:3.50.50.GENE3D); IPR016156 (G3DSA:3.30.390.GENE3D); IPR004099 (PFAM); IPR006258 (TIGRFAM); IPR023753 (PFAM); IPR036188 (G3DSA:3.50.50.GENE3D); IPR001100 (PIRSF); PTHR22912 (PANTHER); PTHR22912:SF209 (PANTHER); IPR012999 (PROSITE_PATTERNS); IPR036188 (SUPERFAMILY); IPR016156 (SUPERFAMILY)	P:GO:0045454; P:GO:0055114; F:GO:0004148; F:GO:0016491; F:GO:0016668; F:GO:0050660	P:cell redox homeostasis; P:oxidation-reduction process; F:dihydrolipoyl dehydrogenase activity; F:oxidoreductase activity; F:oxidoreductase activity, acting on a sulfur group of donors, NAD(P) as acceptor; F:flavin adenine dinucleotide binding
TRUE	INTERPRO, BLASTED, MAPPED, ANNOTATED	NP_001237785.1	AChain A, ASCORBATE PEROXIDASE	250	20	0	98.79	9	P:GO:0000302; P:GO:0034599; P:GO:0042744; P:GO:0055114; P:GO:0098869; F:GO:0016688; F:GO:0020037; F:GO:0046872; C:GO:0009507	P:response to reactive oxygen species; P:cellular response to oxidative stress; P:hydrogen peroxide catabolic process; P:oxidation-reduction process; P:cellular oxidant detoxification; F:L-ascorbate peroxidase activity; F:heme binding; F:metal ion binding; C:chloroplast	EC:1.11.1.7; EC:1.11.1.11	Peroxidase; L-ascorbate peroxidase	IPR002207 (PRINTS); IPR002016 (PRINTS); IPR002016 (PFAM); G3DSA:1.10.520.10 (GENE3D); G3DSA:1.10.420.10 (GENE3D); mobidb-lite (MOBIDB_LITE); mobidb-lite (MOBIDB_LITE); PTHR31356 (PANTHER); PTHR31356:SF35 (PANTHER); IPR019793 (PROSITE_PATTERNS); IPR019794 (PROSITE_PATTERNS); IPR002016 (PROSITE_PROFILES); cd00691 (CDD); IPR010255 (SUPERFAMILY)	P:GO:0006979; P:GO:0055114; F:GO:0004601; F:GO:0020037	P:response to oxidative stress; P:oxidation-reduction process; F:peroxidase activity; F:heme binding
TRUE	INTERPRO, BLASTED, MAPPED, ANNOTATED	NP_001237786.1	kunitz-type trypsin inhibitor KTI1-like	211	20	1.05904e-154	58.15	2	P:GO:0010951; F:GO:0004866	P:negative regulation of endopeptidase activity; F:endopeptidase inhibitor activity			IPR002160 (PRINTS); IPR002160 (PFAM); G3DSA:2.80.10.50 (GENE3D); IPR002160 (PANTHER); PTHR33107:SF21 (PANTHER); IPR002160 (CDD); IPR011065 (SUPERFAMILY)	F:GO:0004866	F:endopeptidase inhibitor activity
TRUE	INTERPRO, BLASTED, MAPPED, ANNOTATED	NP_001237789.1	60S ribosomal protein L18	187	13	2.14936e-134	98.41	4	P:GO:0006412; F:GO:0003723; F:GO:0003735; C:GO:0005840	P:translation; F:RNA binding; F:structural constituent of ribosome; C:ribosome			IPR021131 (PFAM); G3DSA:3.100.10.10 (GENE3D); PTHR10934:SF7 (PANTHER); IPR000039 (PANTHER); IPR036227 (SUPERFAMILY)	P:GO:0006412; F:GO:0003735; C:GO:0005840	P:translation; F:structural constituent of ribosome; C:ribosome
TRUE	INTERPRO, BLASTED	NP_001237795.1	uncharacterized protein LOC100306628	239	2	3.35055e-180	100						mobidb-lite (MOBIDB_LITE); mobidb-lite (MOBIDB_LITE)	no GO terms	no GO terms
TRUE	INTERPRO, BLASTED, MAPPED, ANNOTATED	NP_001237819.1	translationally-controlled tumor protein homolog	168	7	1.84914e-121	93.53	3	F:GO:0005509; C:GO:0005737; C:GO:0016021	F:calcium ion binding; C:cytoplasm; C:integral component of membrane			IPR018105 (PRINTS); IPR011323 (G3DSA:2.170.150.GENE3D); IPR018105 (PFAM); IPR018105 (PANTHER); PTHR11991:SF11 (PANTHER); IPR018103 (PROSITE_PATTERNS); IPR018103 (PROSITE_PATTERNS); IPR034737 (PROSITE_PROFILES); IPR011057 (SUPERFAMILY)	no GO terms	no GO terms
TRUE	INTERPRO, BLASTED, MAPPED, ANNOTATED	NP_001237825.1	cytochrome b561 and DOMON domain-containing protein At5g47530	244	18	1.32465e-179	55.02	1	C:GO:0016021	C:integral component of membrane			IPR005018 (PFAM); mobidb-lite (MOBIDB_LITE); PTHR23130:SF157 (PANTHER); PTHR23130 (PANTHER); IPR005018 (PROSITE_PROFILES); cd09629 (CDD)	no GO terms	no GO terms
TRUE	INTERPRO, BLASTED, MAPPED, ANNOTATED	NP_001237846.1	reactive Intermediate Deaminase A, chloroplastic	188	9	3.89953e-138	94.02	4	P:GO:1901565; F:GO:0019239; C:GO:0005739; C:GO:0005829	P:organonitrogen compound catabolic process; F:deaminase activity; C:mitochondrion; C:cytosol			IPR006175 (PFAM); IPR035959 (G3DSA:3.30.1330.GENE3D); IPR006056 (TIGRFAM); IPR006175 (PANTHER); PTHR11803:SF45 (PANTHER); IPR019897 (PROSITE_PATTERNS); cd00448 (CDD); IPR035959 (SUPERFAMILY)	no GO terms	no GO terms
TRUE	INTERPRO, BLASTED, MAPPED, ANNOTATED	NP_001237860.1	probable 60S ribosomal protein L14	132	11	3.40945e-90	93.19	5	P:GO:0006412; P:GO:0042273; F:GO:0003723; F:GO:0003735; C:GO:0005840	P:translation; P:ribosomal large subunit biogenesis; F:RNA binding; F:structural constituent of ribosome; C:ribosome			IPR014722 (G3DSA:2.30.30.GENE3D); IPR002784 (PFAM); IPR039660 (PANTHER); PTHR11127:SF7 (PANTHER); IPR041985 (CDD); IPR008991 (SUPERFAMILY)	P:GO:0006412; F:GO:0003723; F:GO:0003735; C:GO:0005840	P:translation; F:RNA binding; F:structural constituent of ribosome; C:ribosome
TRUE	INTERPRO, BLASTED, MAPPED, ANNOTATED	NP_001237883.1	calmodulin	149	20	6.51497e-106	91.8	2	P:GO:0019722; F:GO:0005509	P:calcium-mediated signaling; F:calcium ion binding			G3DSA:1.10.238.10 (GENE3D); G3DSA:1.10.238.10 (GENE3D); G3DSA:1.10.238.10 (GENE3D); IPR002048 (PFAM); IPR039030 (PTHR23050:PANTHER); PTHR23050 (PANTHER); IPR018247 (PROSITE_PATTERNS); IPR018247 (PROSITE_PATTERNS); IPR018247 (PROSITE_PATTERNS); IPR018247 (PROSITE_PATTERNS); IPR002048 (PROSITE_PROFILES); IPR002048 (PROSITE_PROFILES); IPR002048 (PROSITE_PROFILES); IPR002048 (PROSITE_PROFILES); IPR00…	P:GO:0019722; F:GO:0005509	P:calcium-mediated signaling; F:calcium ion binding
TRUE	INTERPRO, BLASTED, MAPPED, ANNOTATED	NP_001237892.1	probable histone H2B.1	148	16	1.04129e-102	93.39	5	P:GO:0006334; F:GO:0003677; F:GO:0046982; C:GO:0000786; C:GO:0005634	P:nucleosome assembly; F:DNA binding; F:protein heterodimerization activity; C:nucleosome; C:nucleus			IPR000558 (PRINTS); IPR007125 (PFAM); IPR009072 (G3DSA:1.10.20.GENE3D); mobidb-lite (MOBIDB_LITE); PTHR23428:SF239 (PANTHER); IPR000558 (PANTHER); IPR000558 (PROSITE_PATTERNS); IPR009072 (SUPERFAMILY)	F:GO:0003677; F:GO:0046982; C:GO:0000786	F:DNA binding; F:protein heterodimerization activity; C:nucleosome
TRUE	INTERPRO, BLASTED, MAPPED, ANNOTATED	NP_001237894.1	2-C-methyl-D-erythritol 2,4-cyclodiphosphate synthase, chloroplastic-like	227	2	1.84368e-166	97.9	2	P:GO:0016114; F:GO:0008685	P:terpenoid biosynthetic process; F:2-C-methyl-D-erythritol 2,4-cyclodiphosphate synthase activity	EC:4.6.1.12	2-C-methyl-D-erythritol 2,4-cyclodiphosphate synthase	IPR036571 (G3DSA:3.30.1330.GENE3D); IPR003526 (PFAM); IPR003526 (TIGRFAM); PTHR43181 (PANTHER); IPR020555 (PROSITE_PATTERNS); IPR003526 (HAMAP); IPR003526 (CDD); IPR036571 (SUPERFAMILY)	P:GO:0016114; F:GO:0008685	P:terpenoid biosynthetic process; F:2-C-methyl-D-erythritol 2,4-cyclodiphosphate synthase activity
TRUE	INTERPRO, BLASTED, MAPPED, ANNOTATED	NP_001237954.1	probable NAD(P)H dehydrogenase (quinone) FQR1-like 1 isoform X2	205	20	4.39807e-149	93.79	3	P:GO:0055114; F:GO:0003955; F:GO:0010181	P:oxidation-reduction process; F:NAD(P)H dehydrogenase (quinone) activity; F:FMN binding	EC:1.6.5.2	NAD(P)H dehydrogenase (quinone)	IPR010089 (TIGRFAM); IPR005025 (PFAM); IPR029039 (G3DSA:3.40.50.GENE3D); PTHR30546:SF32 (PANTHER); PTHR30546 (PANTHER); IPR008254 (PROSITE_PROFILES); IPR029039 (SUPERFAMILY)	F:GO:0003955; F:GO:0010181; F:GO:0016491	F:NAD(P)H dehydrogenase (quinone) activity; F:FMN binding; F:oxidoreductase activity
TRUE	INTERPRO, BLASTED, MAPPED, ANNOTATED	NP_001237968.1	pyruvate kinase	511	20	0	75.01	7	P:GO:0006096; F:GO:0000287; F:GO:0004743; F:GO:0005524; F:GO:0016301; F:GO:0030955; C:GO:0005737	P:glycolytic process; F:magnesium ion binding; F:pyruvate kinase activity; F:ATP binding; F:kinase activity; F:potassium ion binding; C:cytoplasm	EC:2.7.1.40	Pyruvate kinase	IPR001697 (PRINTS); IPR036918 (G3DSA:3.40.1380.GENE3D); IPR015793 (PFAM); IPR015806 (G3DSA:2.40.33.GENE3D); IPR040442 (G3DSA:3.20.20.GENE3D); IPR015795 (PFAM); IPR001697 (TIGRFAM); PTHR11817:SF79 (PANTHER); IPR001697 (PANTHER); IPR018209 (PROSITE_PATTERNS); IPR001697 (CDD); IPR011037 (SUPERFAMILY); IPR036918 (SUPERFAMILY); IPR015813 (SUPERFAMILY)	P:GO:0006096; F:GO:0000287; F:GO:0003824; F:GO:0004743; F:GO:0030955	P:glycolytic process; F:magnesium ion binding; F:catalytic activity; F:pyruvate kinase activity; F:potassium ion binding
TRUE	INTERPRO, BLASTED, MAPPED, ANNOTATED	NP_001237980.1	uncharacterized protein LOC100306383	139	2	3.44122e-99	96.81	2	C:GO:0009535; C:GO:0016021	C:chloroplast thylakoid membrane; C:integral component of membrane			mobidb-lite (MOBIDB_LITE); PTHR36389 (PANTHER); IPR036410 (SUPERFAMILY)	no GO terms	no GO terms
TRUE	INTERPRO, BLASTED, MAPPED, ANNOTATED	NP_001237990.1	proteasome subunit beta type-5	204	17	2.94082e-153	73.22	7	P:GO:0010499; P:GO:0043161; F:GO:0004298; C:GO:0005634; C:GO:0005737; C:GO:0019773; C:GO:0019774	P:proteasomal ubiquitin-independent protein catabolic process; P:proteasome-mediated ubiquitin-dependent protein catabolic process; F:threonine-type endopeptidase activity; C:nucleus; C:cytoplasm; C:proteasome core complex, alpha-subunit complex; C:proteasome core complex, beta-subunit complex	EC:3.4.99; EC:3.4.25	Acting on peptide bonds (peptidases); Acting on peptide bonds (peptidases)	IPR001353 (PFAM); IPR029055 (G3DSA:3.60.20.GENE3D); PTHR11599 (PANTHER); PTHR11599:SF124 (PANTHER); IPR016050 (PROSITE_PATTERNS); IPR023333 (PROSITE_PROFILES); IPR033811 (CDD); IPR029055 (SUPERFAMILY)	P:GO:0043161; P:GO:0051603; F:GO:0004298; C:GO:0005839; C:GO:0019774	P:proteasome-mediated ubiquitin-dependent protein catabolic process; P:proteolysis involved in cellular protein catabolic process; F:threonine-type endopeptidase activity; C:proteasome core complex; C:proteasome core complex, beta-subunit complex
TRUE	INTERPRO, BLASTED, MAPPED, ANNOTATED	NP_001237991.1	60S ribosomal protein L19	212	15	3.6597e-154	96.05	4	P:GO:0006412; F:GO:0003723; F:GO:0003735; C:GO:0022625	P:translation; F:RNA binding; F:structural constituent of ribosome; C:cytosolic large ribosomal subunit			Coil (COILS); IPR015972 (G3DSA:1.10.1650.GENE3D); G3DSA:1.10.1200.240 (GENE3D); IPR000196 (PFAM); mobidb-lite (MOBIDB_LITE); mobidb-lite (MOBIDB_LITE); mobidb-lite (MOBIDB_LITE); mobidb-lite (MOBIDB_LITE); IPR039547 (PANTHER); PTHR10722:SF17 (PANTHER); IPR023638 (PROSITE_PATTERNS); IPR000196 (HAMAP); IPR033935 (CDD); IPR035970 (SUPERFAMILY)	P:GO:0006412; F:GO:0003723; F:GO:0003735; C:GO:0005840; C:GO:0022625	P:translation; F:RNA binding; F:structural constituent of ribosome; C:ribosome; C:cytosolic large ribosomal subunit
TRUE	INTERPRO, BLASTED, MAPPED, ANNOTATED	NP_001237997.1	20 kDa chaperonin, chloroplastic	97	17	1.47308e-65	77.16	7	P:GO:0051085; F:GO:0003824; F:GO:0046872; F:GO:0051082; F:GO:0051087; C:GO:0005759; C:GO:0016020	P:chaperone cofactor-dependent protein refolding; F:catalytic activity; F:metal ion binding; F:unfolded protein binding; F:chaperone binding; C:mitochondrial matrix; C:membrane			IPR020818 (PRINTS); IPR037124 (G3DSA:2.30.33.GENE3D); IPR020818 (PFAM); PTHR10772:SF37 (PANTHER); IPR020818 (PANTHER); IPR020818 (HAMAP); IPR020818 (CDD); IPR011032 (SUPERFAMILY)	P:GO:0006457	P:protein folding
TRUE	INTERPRO, BLASTED, MAPPED, ANNOTATED	NP_001238009.1	protein disulfide isomerase-like 1-4	525	20	0	77.96	6	P:GO:0006457; P:GO:0034976; P:GO:0045454; F:GO:0003756; C:GO:0005783; C:GO:0016021	P:protein folding; P:response to endoplasmic reticulum stress; P:cell redox homeostasis; F:protein disulfide isomerase activity; C:endoplasmic reticulum; C:integral component of membrane	EC:5.3.4.1	Protein disulfide-isomerase	Coil (COILS); PR00421 (PRINTS); IPR036249 (G3DSA:3.40.30.GENE3D); PF13848 (PFAM); IPR013766 (PFAM); IPR036249 (G3DSA:3.40.30.GENE3D); IPR036249 (G3DSA:3.40.30.GENE3D); IPR005792 (TIGRFAM); IPR005788 (TIGRFAM); IPR036249 (G3DSA:3.40.30.GENE3D); mobidb-lite (MOBIDB_LITE); mobidb-lite (MOBIDB_LITE); PTHR18929:SF205 (PANTHER); PTHR18929 (PANTHER); IPR017937 (PROSITE_PATTERNS); IPR017937 (PROSITE_PATT…	F:GO:0003756	F:protein disulfide isomerase activity
TRUE	INTERPRO, BLASTED, MAPPED, ANNOTATED	NP_001238010.1	40S ribosomal protein S14	150	9	6.56337e-107	91.75	7	P:GO:0000028; P:GO:0000462; P:GO:0006412; F:GO:0003735; F:GO:0048027; F:GO:0070181; C:GO:0005840	P:ribosomal small subunit assembly; P:maturation of SSU-rRNA from tricistronic rRNA transcript (SSU-rRNA, 5.8S rRNA, LSU-rRNA); P:translation; F:structural constituent of ribosome; F:mRNA 5'-UTR binding; F:small ribosomal subunit rRNA binding; C:ribosome			IPR001971 (PFAM); IPR036967 (G3DSA:3.30.420.GENE3D); IPR001971 (PIRSF); mobidb-lite (MOBIDB_LITE); IPR001971 (PANTHER); PTHR11759:SF28 (PANTHER); IPR018102 (PROSITE_PATTERNS); IPR001971 (HAMAP); SSF53137 (SUPERFAMILY)	P:GO:0006412; F:GO:0003735; C:GO:0005840	P:translation; F:structural constituent of ribosome; C:ribosome
TRUE	INTERPRO, BLASTED, MAPPED, ANNOTATED	NP_001238011.1	60S ribosomal protein L28-2	150	7	6.078e-107	97.48	3	P:GO:0006412; F:GO:0003735; C:GO:0005840	P:translation; F:structural constituent of ribosome; C:ribosome			IPR029004 (PFAM); G3DSA:3.30.390.110 (GENE3D); IPR002672 (PANTHER); PTHR10544:SF8 (PANTHER)	P:GO:0006412; F:GO:0003735; C:GO:0005840	P:translation; F:structural constituent of ribosome; C:ribosome
TRUE	INTERPRO, BLASTED, MAPPED, ANNOTATED	NP_001238028.1	protein disulfide isomerase-like 1-4	551	20	0	64.92	6	P:GO:0006457; P:GO:0034976; P:GO:0045454; F:GO:0003756; C:GO:0005783; C:GO:0016021	P:protein folding; P:response to endoplasmic reticulum stress; P:cell redox homeostasis; F:protein disulfide isomerase activity; C:endoplasmic reticulum; C:integral component of membrane	EC:5.3.4.1	Protein disulfide-isomerase	PR00421 (PRINTS); IPR036249 (G3DSA:3.40.30.GENE3D); IPR036249 (G3DSA:3.40.30.GENE3D); IPR005792 (TIGRFAM); IPR036249 (G3DSA:3.40.30.GENE3D); PF13848 (PFAM); IPR013766 (PFAM); IPR005788 (TIGRFAM); IPR036249 (G3DSA:3.40.30.GENE3D); mobidb-lite (MOBIDB_LITE); mobidb-lite (MOBIDB_LITE); mobidb-lite (MOBIDB_LITE); PTHR18929 (PANTHER); PTHR18929:SF217 (PANTHER); IPR017937 (PROSITE_PATTERNS); IPR017937 …	F:GO:0003756	F:protein disulfide isomerase activity
TRUE	INTERPRO, BLASTED, MAPPED, ANNOTATED	NP_001238038.1	superoxide dismutase [Cu-Zn], chloroplastic	183	20	3.83074e-131	76.37	8	P:GO:0019430; P:GO:0055114; P:GO:0071482; F:GO:0004784; F:GO:0005507; C:GO:0005615; C:GO:0005737; C:GO:0016021	P:removal of superoxide radicals; P:oxidation-reduction process; P:cellular response to light stimulus; F:superoxide dismutase activity; F:copper ion binding; C:extracellular space; C:cytoplasm; C:integral component of membrane	EC:1.15.1.1	Superoxide dismutase	IPR001424 (PRINTS); IPR036423 (G3DSA:2.60.40.GENE3D); IPR001424 (PFAM); PTHR10003:SF71 (PANTHER); IPR024134 (PANTHER); IPR018152 (PROSITE_PATTERNS); IPR018152 (PROSITE_PATTERNS); IPR001424 (CDD); IPR036423 (SUPERFAMILY)	P:GO:0006801; P:GO:0055114; F:GO:0004784; F:GO:0046872	P:superoxide metabolic process; P:oxidation-reduction process; F:superoxide dismutase activity; F:metal ion binding
TRUE	INTERPRO, BLASTED, MAPPED, ANNOTATED	NP_001238043.1	acetylornithine aminotransferase, mitochondrial	466	20	0	56.18	7	P:GO:0006520; P:GO:0006782; P:GO:0015995; F:GO:0008483; F:GO:0030170; F:GO:0042286; C:GO:0009507	P:cellular amino acid metabolic process; P:protoporphyrinogen IX biosynthetic process; P:chlorophyll biosynthetic process; F:transaminase activity; F:pyridoxal phosphate binding; F:glutamate-1-semialdehyde 2,1-aminomutase activity; C:chloroplast	EC:5.4.3.8	Glutamate-1-semialdehyde 2,1-aminomutase	IPR005814 (PFAM); IPR015422 (G3DSA:3.90.1150.GENE3D); IPR015421 (G3DSA:3.40.640.GENE3D); IPR004639 (TIGRFAM); PTHR43713:SF5 (PANTHER); PTHR43713 (PANTHER); IPR005814 (PROSITE_PATTERNS); IPR004639 (HAMAP); IPR005814 (CDD); IPR015424 (SUPERFAMILY)	P:GO:0033014; F:GO:0003824; F:GO:0008483; F:GO:0030170; F:GO:0042286	P:tetrapyrrole biosynthetic process; F:catalytic activity; F:transaminase activity; F:pyridoxal phosphate binding; F:glutamate-1-semialdehyde 2,1-aminomutase activity
TRUE	INTERPRO, BLASTED, MAPPED, ANNOTATED	NP_001238050.1	60S ribosomal protein L10	222	12	3.50952e-167	93.35	5	P:GO:0000027; P:GO:0006412; F:GO:0003735; C:GO:0005840; C:GO:0016020	P:ribosomal large subunit assembly; P:translation; F:structural constituent of ribosome; C:ribosome; C:membrane			G3DSA:2.20.25.330 (GENE3D); IPR001197 (TIGRFAM); IPR001197 (PIRSF); IPR036920 (G3DSA:3.90.1170.GENE3D); IPR016180 (PFAM); IPR001197 (PANTHER); PTHR11726:SF30 (PANTHER); IPR018255 (PROSITE_PATTERNS); IPR016180 (CDD); IPR036920 (SUPERFAMILY)	P:GO:0006412; F:GO:0003735; C:GO:0005840	P:translation; F:structural constituent of ribosome; C:ribosome
TRUE	INTERPRO, BLASTED, MAPPED, ANNOTATED	NP_001238069.1	elongation factor 1-delta	224	14	7.21502e-163	80.51	5	P:GO:0006414; F:GO:0003746; F:GO:0005085; C:GO:0005829; C:GO:0005853	P:translational elongation; F:translation elongation factor activity; F:guanyl-nucleotide exchange factor activity; C:cytosol; C:eukaryotic translation elongation factor 1 complex			IPR014038 (PFAM); IPR014717 (G3DSA:3.30.70.GENE3D); mobidb-lite (MOBIDB_LITE); mobidb-lite (MOBIDB_LITE); PTHR11595:SF24 (PANTHER); PTHR11595 (PANTHER); IPR001326 (PROSITE_PATTERNS); IPR001326 (PROSITE_PATTERNS); IPR014038 (CDD); IPR036219 (SUPERFAMILY); IPR036282 (SUPERFAMILY)	P:GO:0006414; F:GO:0003746; C:GO:0005853	P:translational elongation; F:translation elongation factor activity; C:eukaryotic translation elongation factor 1 complex
TRUE	INTERPRO, BLASTED, MAPPED, ANNOTATED	NP_001238092.1	vesicle-associated membrane protein 711	199	20	6.55944e-152	59.68	4	P:GO:0016192; C:GO:0005737; C:GO:0016021; C:GO:0043227	P:vesicle-mediated transport; C:cytoplasm; C:integral component of membrane; C:membrane-bounded organelle			IPR001388 (PRINTS); G3DSA:3.30.450.50 (GENE3D); IPR001388 (PFAM); IPR010908 (PFAM); G3DSA:1.20.5.110 (GENE3D); PTHR45806 (PANTHER); IPR001388 (PROSITE_PATTERNS); IPR042855 (PROSITE_PROFILES); IPR010908 (PROSITE_PROFILES); cd15867 (CDD); cd14824 (CDD); SSF58038 (SUPERFAMILY); IPR011012 (SUPERFAMILY)	P:GO:0016192; C:GO:0016021	P:vesicle-mediated transport; C:integral component of membrane
TRUE	INTERPRO, BLASTED, MAPPED, ANNOTATED	NP_001238096.1	protein SODIUM POTASSIUM ROOT DEFECTIVE 3	130	20	2.38349e-90	76.83	2	P:GO:0030001; F:GO:0046872	P:metal ion transport; F:metal ion binding			G3DSA:3.30.70.100 (GENE3D); IPR006121 (PFAM); mobidb-lite (MOBIDB_LITE); mobidb-lite (MOBIDB_LITE); PTHR22814:SF310 (PANTHER); PTHR22814 (PANTHER); IPR006121 (PROSITE_PROFILES); IPR006121 (CDD); IPR036163 (SUPERFAMILY)	P:GO:0030001; F:GO:0046872	P:metal ion transport; F:metal ion binding
TRUE	INTERPRO, BLASTED	NP_001238106.1	harpin binding protein 1	265	20	0	57.7						Coil (COILS); IPR006843 (PFAM); IPR039633 (PANTHER); PTHR31906:SF15 (PANTHER)	no GO terms	no GO terms
TRUE	INTERPRO, BLASTED, MAPPED, ANNOTATED	NP_001238114.1	dirigent protein 22	191	20	2.94727e-140	71.83	0					IPR004265 (PFAM); PTHR21495 (PANTHER); PTHR21495:SF148 (PANTHER)	no GO terms	no GO terms
TRUE	INTERPRO, BLASTED, MAPPED, ANNOTATED	NP_001238140.1	40S ribosomal protein S24-1	137	14	4.14591e-96	91.91	3	P:GO:0006412; F:GO:0003735; C:GO:0005840	P:translation; F:structural constituent of ribosome; C:ribosome			G3DSA:3.30.70.3370 (GENE3D); IPR001976 (PFAM); mobidb-lite (MOBIDB_LITE); IPR001976 (PANTHER); PTHR10496:SF11 (PANTHER); IPR018098 (PROSITE_PATTERNS); IPR001976 (HAMAP); IPR012678 (SUPERFAMILY)	P:GO:0006412; F:GO:0003735; C:GO:0005840	P:translation; F:structural constituent of ribosome; C:ribosome
TRUE	INTERPRO, BLASTED, MAPPED, ANNOTATED	NP_001238172.1	60S ribosomal protein L34	120	6	1.99385e-83	96.14	7	P:GO:0006412; P:GO:0042254; P:GO:0055085; F:GO:0003735; F:GO:0022857; C:GO:0005840; C:GO:0016020	P:translation; P:ribosome biogenesis; P:transmembrane transport; F:structural constituent of ribosome; F:transmembrane transporter activity; C:ribosome; C:membrane			IPR008195 (PRINTS); IPR008195 (PFAM); IPR038562 (G3DSA:3.40.1800.GENE3D); IPR008195 (PANTHER); PTHR10759:SF3 (PANTHER); IPR018065 (PROSITE_PATTERNS)	P:GO:0006412; F:GO:0003735; C:GO:0005840	P:translation; F:structural constituent of ribosome; C:ribosome
TRUE	INTERPRO, BLASTED, MAPPED, ANNOTATED	NP_001238181.1	ubiquitin-40S ribosomal protein S27a	155	20	3.75915e-113	99.23	9	P:GO:0006412; P:GO:0016567; P:GO:0019941; F:GO:0003735; F:GO:0031386; F:GO:0031625; C:GO:0005634; C:GO:0005737; C:GO:0005840	P:translation; P:protein ubiquitination; P:modification-dependent protein catabolic process; F:structural constituent of ribosome; F:protein tag; F:ubiquitin protein ligase binding; C:nucleus; C:cytoplasm; C:ribosome			IPR019956 (PRINTS); IPR002906 (PFAM); IPR000626 (PFAM); G3DSA:3.10.20.90 (GENE3D); IPR038582 (G3DSA:2.20.25.GENE3D); PTHR10666 (PANTHER); PTHR10666:SF291 (PANTHER); IPR019954 (PROSITE_PATTERNS); IPR000626 (PROSITE_PROFILES); cd01803 (CDD); IPR029071 (SUPERFAMILY); IPR011332 (SUPERFAMILY)	P:GO:0006412; F:GO:0003735; F:GO:0005515; C:GO:0005840	P:translation; F:structural constituent of ribosome; F:protein binding; C:ribosome
TRUE	INTERPRO, BLASTED, MAPPED, ANNOTATED	NP_001238278.1	60S ribosomal protein L32-1	133	8	2.41177e-96	98.26	4	P:GO:0006412; F:GO:0003735; C:GO:0005840; C:GO:0016021	P:translation; F:structural constituent of ribosome; C:ribosome; C:integral component of membrane			IPR001515 (PFAM); IPR001515 (PANTHER); PTHR23413:SF9 (PANTHER); IPR001515 (CDD); IPR036351 (SUPERFAMILY)	P:GO:0006412; F:GO:0003735; C:GO:0005840	P:translation; F:structural constituent of ribosome; C:ribosome
TRUE	INTERPRO, BLASTED, MAPPED, ANNOTATED	NP_001238298.1	serine/threonine-protein kinase SRK2A isoform X1	349	20	0	92.16	6	P:GO:0006468; P:GO:0035556; F:GO:0004674; F:GO:0005524; C:GO:0005634; C:GO:0005737	P:protein phosphorylation; P:intracellular signal transduction; F:protein serine/threonine kinase activity; F:ATP binding; C:nucleus; C:cytoplasm	EC:2.7.11	Transferring phosphorus-containing groups	G3DSA:3.30.200.20 (GENE3D); G3DSA:1.10.510.10 (GENE3D); IPR000719 (PFAM); mobidb-lite (MOBIDB_LITE); mobidb-lite (MOBIDB_LITE); PTHR24343 (PANTHER); PTHR24343:SF408 (PANTHER); IPR017441 (PROSITE_PATTERNS); IPR008271 (PROSITE_PATTERNS); IPR000719 (PROSITE_PROFILES); cd14662 (CDD); IPR011009 (SUPERFAMILY)	P:GO:0006468; F:GO:0004672; F:GO:0005524	P:protein phosphorylation; F:protein kinase activity; F:ATP binding
TRUE	INTERPRO, BLASTED, MAPPED, ANNOTATED	NP_001238305.1	GTP binding protein	203	20	9.40991e-153	90.67	8	P:GO:0006886; P:GO:0006904; P:GO:0009306; P:GO:0017157; F:GO:0003924; F:GO:0005525; C:GO:0005886; C:GO:0012505	P:intracellular protein transport; P:vesicle docking involved in exocytosis; P:protein secretion; P:regulation of exocytosis; F:GTPase activity; F:GTP binding; C:plasma membrane; C:endomembrane system	EC:3.6.1.15	Nucleoside-triphosphate phosphatase	PR00449 (PRINTS); IPR001806 (PFAM); IPR005225 (TIGRFAM); G3DSA:3.40.50.300 (GENE3D); mobidb-lite (MOBIDB_LITE); PTHR24073:SF1034 (PANTHER); PTHR24073 (PANTHER); PS51419 (PROSITE_PROFILES); cd01869 (CDD); IPR027417 (SUPERFAMILY)	F:GO:0003924; F:GO:0005525	F:GTPase activity; F:GTP binding
TRUE	INTERPRO, BLASTED, MAPPED, ANNOTATED	NP_001238328.1	cyanogenic beta-glucosidase	637	20	0	51.7	3	P:GO:0005975; F:GO:0008422; C:GO:0016021	P:carbohydrate metabolic process; F:beta-glucosidase activity; C:integral component of membrane	EC:3.2.1.21	Beta-glucosidase	IPR001360 (PRINTS); IPR001360 (PFAM); mobidb-lite (MOBIDB_LITE); PTHR10353:SF209 (PANTHER); IPR001360 (PANTHER); IPR018120 (PROSITE_PATTERNS); IPR017853 (SUPERFAMILY)	P:GO:0005975; F:GO:0004553	P:carbohydrate metabolic process; F:hydrolase activity, hydrolyzing O-glycosyl compounds
TRUE	INTERPRO, BLASTED, MAPPED, ANNOTATED	NP_001238332.1	60S ribosomal protein L10	223	12	4.51093e-168	92.64	5	P:GO:0000027; P:GO:0006412; F:GO:0003735; C:GO:0005840; C:GO:0016020	P:ribosomal large subunit assembly; P:translation; F:structural constituent of ribosome; C:ribosome; C:membrane			IPR001197 (PIRSF); G3DSA:2.20.25.330 (GENE3D); IPR016180 (PFAM); IPR001197 (TIGRFAM); IPR036920 (G3DSA:3.90.1170.GENE3D); IPR001197 (PANTHER); PTHR11726:SF30 (PANTHER); IPR018255 (PROSITE_PATTERNS); IPR016180 (CDD); IPR036920 (SUPERFAMILY)	P:GO:0006412; F:GO:0003735; C:GO:0005840	P:translation; F:structural constituent of ribosome; C:ribosome
TRUE	INTERPRO, BLASTED, MAPPED, ANNOTATED	NP_001238341.1	dnaJ protein ERDJ3B	417	20	0	76.83	7	P:GO:0006457; P:GO:0009408; F:GO:0005524; F:GO:0031072; F:GO:0046872; F:GO:0051082; C:GO:0005829	P:protein folding; P:response to heat; F:ATP binding; F:heat shock protein binding; F:metal ion binding; F:unfolded protein binding; C:cytosol			IPR001623 (PRINTS); G3DSA:2.60.260.20 (GENE3D); IPR001305 (PFAM); IPR001623 (PFAM); IPR002939 (PFAM); G3DSA:2.10.230.10 (GENE3D); IPR036869 (G3DSA:1.10.287.GENE3D); mobidb-lite (MOBIDB_LITE); mobidb-lite (MOBIDB_LITE); mobidb-lite (MOBIDB_LITE); PTHR43888 (PANTHER); PTHR43888:SF28 (PANTHER); IPR018253 (PROSITE_PATTERNS); IPR001623 (PROSITE_PROFILES); IPR001305 (PROSITE_PROFILES); IPR012724 (HAMAP…	P:GO:0006457; P:GO:0009408; F:GO:0005524; F:GO:0031072; F:GO:0051082	P:protein folding; P:response to heat; F:ATP binding; F:heat shock protein binding; F:unfolded protein binding
TRUE	INTERPRO, BLASTED, MAPPED, ANNOTATED	NP_001238343.1	transcription initiation factor IIB	313	18	0	64.14	8	P:GO:0001174; P:GO:0051123; F:GO:0000979; F:GO:0001139; F:GO:0017025; F:GO:0046872; C:GO:0005634; C:GO:0097550	P:transcriptional start site selection at RNA polymerase II promoter; P:RNA polymerase II preinitiation complex assembly; F:RNA polymerase II core promoter sequence-specific DNA binding; F:RNA polymerase II complex recruiting activity; F:TBP-class protein binding; F:metal ion binding; C:nucleus; C:transcription preinitiation complex			IPR000812 (PRINTS); IPR013150 (PFAM); G3DSA:1.10.472.170 (GENE3D); G3DSA:1.10.472.10 (GENE3D); IPR013137 (PFAM); mobidb-lite (MOBIDB_LITE); PTHR11618:SF44 (PANTHER); IPR000812 (PANTHER); IPR023486 (PROSITE_PATTERNS); IPR013137 (PROSITE_PROFILES); IPR013763 (CDD); IPR013763 (CDD); IPR036915 (SUPERFAMILY); SSF57783 (SUPERFAMILY); IPR036915 (SUPERFAMILY)	P:GO:0006352; P:GO:0070897; F:GO:0017025	P:DNA-templated transcription, initiation; P:transcription preinitiation complex assembly; F:TBP-class protein binding
TRUE	INTERPRO, BLASTED, MAPPED, ANNOTATED	NP_001238345.1	tropinone reductase homolog At5g06060	252	20	0	68.59	2	P:GO:0055114; F:GO:0016491	P:oxidation-reduction process; F:oxidoreductase activity			IPR002347 (PRINTS); IPR002347 (PRINTS); PF13561 (PFAM); G3DSA:3.40.50.720 (GENE3D); PTHR43943:SF9 (PANTHER); PTHR43943 (PANTHER); IPR020904 (PROSITE_PATTERNS); IPR036291 (SUPERFAMILY)	P:GO:0055114; F:GO:0016491	P:oxidation-reduction process; F:oxidoreductase activity
TRUE	INTERPRO, BLASTED, MAPPED, ANNOTATED	NP_001238352.1	Kunitz trypsin inhibitor	212	20	1.24213e-157	72.02	2	P:GO:0010951; F:GO:0004866	P:negative regulation of endopeptidase activity; F:endopeptidase inhibitor activity			IPR002160 (PRINTS); G3DSA:2.80.10.50 (GENE3D); IPR002160 (PFAM); PTHR33107:SF29 (PANTHER); IPR002160 (PANTHER); IPR002160 (PROSITE_PATTERNS); IPR002160 (CDD); IPR011065 (SUPERFAMILY)	F:GO:0004866	F:endopeptidase inhibitor activity
TRUE	INTERPRO, BLASTED, MAPPED, ANNOTATED	NP_001238361.1	AChain A, ASCORBATE PEROXIDASE	287	20	0	80.25	9	P:GO:0000302; P:GO:0034599; P:GO:0042744; P:GO:0055114; P:GO:0098869; F:GO:0004601; F:GO:0020037; C:GO:0009507; C:GO:0016021	P:response to reactive oxygen species; P:cellular response to oxidative stress; P:hydrogen peroxide catabolic process; P:oxidation-reduction process; P:cellular oxidant detoxification; F:peroxidase activity; F:heme binding; C:chloroplast; C:integral component of membrane	EC:1.11.1.7	Peroxidase	IPR002016 (PRINTS); IPR002207 (PRINTS); IPR002016 (PFAM); G3DSA:1.10.520.10 (GENE3D); G3DSA:1.10.420.10 (GENE3D); PTHR31356 (PANTHER); PTHR31356:SF36 (PANTHER); IPR019794 (PROSITE_PATTERNS); IPR019793 (PROSITE_PATTERNS); IPR002016 (PROSITE_PROFILES); cd00691 (CDD); IPR010255 (SUPERFAMILY)	P:GO:0006979; P:GO:0055114; F:GO:0004601; F:GO:0020037	P:response to oxidative stress; P:oxidation-reduction process; F:peroxidase activity; F:heme binding
TRUE	INTERPRO, BLASTED, MAPPED, ANNOTATED	NP_001238362.1	protein YLS3	193	20	6.94137e-140	72.9	1	C:GO:0016021	C:integral component of membrane			IPR016140 (PFAM); G3DSA:1.10.110.10 (GENE3D); mobidb-lite (MOBIDB_LITE); PTHR33044:SF97 (PANTHER); IPR043325 (PANTHER); cd00010 (CDD); IPR036312 (SUPERFAMILY)	no GO terms	no GO terms
TRUE	INTERPRO, BLASTED, MAPPED, ANNOTATED	NP_001238373.1	glycine-rich RNA-binding protein	160	20	2.08651e-101	84.43	5	P:GO:1901259; F:GO:0003729; C:GO:0005634; C:GO:0009535; C:GO:0016021	P:chloroplast rRNA processing; F:mRNA binding; C:nucleus; C:chloroplast thylakoid membrane; C:integral component of membrane			IPR000504 (PFAM); IPR012677 (G3DSA:3.30.70.GENE3D); mobidb-lite (MOBIDB_LITE); PTHR15241:SF78 (PANTHER); PTHR15241 (PANTHER); IPR000504 (PROSITE_PROFILES); IPR035979 (SUPERFAMILY)	F:GO:0003676	F:nucleic acid binding
TRUE	INTERPRO, BLASTED, MAPPED, ANNOTATED	NP_001238374.1	60S acidic ribosomal protein P0	320	12	0	75.26	4	P:GO:0000027; P:GO:0002181; F:GO:0003735; F:GO:0070180	P:ribosomal large subunit assembly; P:cytoplasmic translation; F:structural constituent of ribosome; F:large ribosomal subunit rRNA binding			IPR043164 (G3DSA:3.90.105.GENE3D); IPR030670 (PIRSF); PF00428 (PFAM); IPR040637 (PFAM); IPR001790 (PFAM); mobidb-lite (MOBIDB_LITE); mobidb-lite (MOBIDB_LITE); PTHR45699:SF5 (PANTHER); PTHR45699 (PANTHER); cd05795 (CDD); IPR043141 (SUPERFAMILY)	P:GO:0042254	P:ribosome biogenesis
TRUE	INTERPRO, BLASTED, MAPPED, ANNOTATED	NP_001238375.1	biotin carboxyl carrier protein of acetyl-CoA carboxylase, chloroplastic	262	16	0	63.52	4	P:GO:0006633; F:GO:0003989; C:GO:0009317; C:GO:0009507	P:fatty acid biosynthetic process; F:acetyl-CoA carboxylase activity; C:acetyl-CoA carboxylase complex; C:chloroplast	EC:6.4.1.2	Acetyl-CoA carboxylase	IPR001249 (PRINTS); G3DSA:2.40.50.100 (GENE3D); IPR001249 (TIGRFAM); IPR000089 (PFAM); mobidb-lite (MOBIDB_LITE); mobidb-lite (MOBIDB_LITE); mobidb-lite (MOBIDB_LITE); mobidb-lite (MOBIDB_LITE); PTHR43416 (PANTHER); PTHR43416:SF10 (PANTHER); IPR001882 (PROSITE_PATTERNS); IPR000089 (PROSITE_PROFILES); cd06850 (CDD); IPR011053 (SUPERFAMILY)	P:GO:0006633; F:GO:0003989; C:GO:0009317	P:fatty acid biosynthetic process; F:acetyl-CoA carboxylase activity; C:acetyl-CoA carboxylase complex
TRUE	INTERPRO, BLASTED, MAPPED, ANNOTATED	NP_001238377.1	peroxisomal voltage-dependent anion-selective channel protein	276	20	0	81.73	4	P:GO:0015698; P:GO:0098656; F:GO:0008308; C:GO:0005741	P:inorganic anion transport; P:anion transmembrane transport; F:voltage-gated anion channel activity; C:mitochondrial outer membrane			IPR023614 (G3DSA:2.40.160.GENE3D); IPR027246 (PFAM); IPR001925 (PANTHER); PTHR11743:SF50 (PANTHER); IPR001925 (PROSITE_PATTERNS); cd07306 (CDD)	P:GO:0055085; P:GO:0098656; F:GO:0008308; C:GO:0005741	P:transmembrane transport; P:anion transmembrane transport; F:voltage-gated anion channel activity; C:mitochondrial outer membrane
TRUE	INTERPRO, BLASTED	NP_001238404.1	uncharacterized protein LOC100527337	225	4	2.11757e-168	95.84						IPR025397 (PFAM); PTHR36139:SF1 (PANTHER); IPR025397 (PANTHER)	no GO terms	no GO terms
TRUE	INTERPRO, BLASTED	NP_001238407.1	14-3-3 protein SGF14l	259	20	0	91.4						Coil (COILS); Coil (COILS); IPR000308 (PRINTS); IPR000308 (PIRSF); IPR036815 (G3DSA:1.20.190.GENE3D); IPR023410 (PFAM); mobidb-lite (MOBIDB_LITE); mobidb-lite (MOBIDB_LITE); PTHR18860:SF87 (PANTHER); IPR000308 (PANTHER); IPR023409 (PROSITE_PATTERNS); IPR023409 (PROSITE_PATTERNS); IPR036815 (SUPERFAMILY)	no GO terms	no GO terms
TRUE	INTERPRO, BLASTED, MAPPED, ANNOTATED	NP_001238410.1	UDP-glucose 6-dehydrogenase 1	480	15	0	92.49	8	P:GO:0000271; P:GO:0006024; P:GO:0006065; P:GO:0055114; F:GO:0003979; F:GO:0051287; C:GO:0005634; C:GO:0005829	P:polysaccharide biosynthetic process; P:glycosaminoglycan biosynthetic process; P:UDP-glucuronate biosynthetic process; P:oxidation-reduction process; F:UDP-glucose 6-dehydrogenase activity; F:NAD binding; C:nucleus; C:cytosol	EC:1.1.1.22	UDP-glucose 6-dehydrogenase	IPR017476 (PIRSF); IPR014027 (PFAM); G3DSA:3.40.50.720 (GENE3D); IPR028356 (PIRSF); IPR014026 (PFAM); G3DSA:1.20.5.100 (GENE3D); IPR001732 (PFAM); G3DSA:3.40.50.720 (GENE3D); IPR017476 (TIGRFAM); IPR028356 (PANTHER); PTHR11374:SF45 (PANTHER); IPR036291 (SUPERFAMILY); IPR036220 (SUPERFAMILY); IPR008927 (SUPERFAMILY)	P:GO:0055114; F:GO:0003979; F:GO:0016616; F:GO:0051287	P:oxidation-reduction process; F:UDP-glucose 6-dehydrogenase activity; F:oxidoreductase activity, acting on the CH-OH group of donors, NAD or NADP as acceptor; F:NAD binding
TRUE	INTERPRO, BLASTED, MAPPED, ANNOTATED	NP_001238418.1	ras-related protein Rab7 isoform X1	206	20	1.11786e-154	86.13	6	P:GO:0015031; F:GO:0003924; F:GO:0005525; C:GO:0005774; C:GO:0005886; C:GO:0016021	P:protein transport; F:GTPase activity; F:GTP binding; C:vacuolar membrane; C:plasma membrane; C:integral component of membrane	EC:3.6.1.15	Nucleoside-triphosphate phosphatase	PR00449 (PRINTS); IPR005225 (TIGRFAM); G3DSA:3.40.50.300 (GENE3D); IPR001806 (PFAM); PTHR24073 (PANTHER); PTHR24073:SF1100 (PANTHER); PS51419 (PROSITE_PROFILES); cd01862 (CDD); IPR027417 (SUPERFAMILY)	F:GO:0003924; F:GO:0005525	F:GTPase activity; F:GTP binding
TRUE	INTERPRO, BLASTED	NP_001238423.1	14-3-3 protein SGF14l	259	20	0	91.58						Coil (COILS); Coil (COILS); IPR000308 (PRINTS); IPR000308 (PIRSF); IPR023410 (PFAM); IPR036815 (G3DSA:1.20.190.GENE3D); mobidb-lite (MOBIDB_LITE); mobidb-lite (MOBIDB_LITE); PTHR18860:SF70 (PANTHER); IPR000308 (PANTHER); IPR023409 (PROSITE_PATTERNS); IPR023409 (PROSITE_PATTERNS); IPR036815 (SUPERFAMILY)	no GO terms	no GO terms
TRUE	INTERPRO, BLASTED, MAPPED, ANNOTATED	NP_001238427.1	betaine aldehyde dehydrogenase	503	20	0	73.35	3	P:GO:0055114; F:GO:0019145; F:GO:0033737	P:oxidation-reduction process; F:aminobutyraldehyde dehydrogenase activity; F:1-pyrroline dehydrogenase activity	EC:1.2.1.5; EC:1.2.1.19; EC:1.2.1.3	Aldehyde dehydrogenase (NAD(P)(+)); Aminobutyraldehyde dehydrogenase; Aldehyde dehydrogenase (NAD(+))	IPR016163 (G3DSA:3.40.309.GENE3D); IPR016162 (G3DSA:3.40.605.GENE3D); IPR015590 (PFAM); PTHR43860:SF9 (PANTHER); PTHR43860 (PANTHER); IPR016160 (PROSITE_PATTERNS); IPR029510 (PROSITE_PATTERNS); cd07110 (CDD); IPR016161 (SUPERFAMILY)	P:GO:0055114; F:GO:0016491; F:GO:0016620	P:oxidation-reduction process; F:oxidoreductase activity; F:oxidoreductase activity, acting on the aldehyde or oxo group of donors, NAD or NADP as acceptor
TRUE	INTERPRO, BLASTED, MAPPED, ANNOTATED	NP_001238446.1	putative NADH-ubiquinone oxidoreductase B8 subunit	98	4	2.25467e-68	98.64	1	C:GO:0005747	C:mitochondrial respiratory chain complex I			IPR007741 (PFAM); IPR036249 (G3DSA:3.40.30.GENE3D); IPR016464 (PIRSF); IPR016464 (PANTHER); PTHR12878:SF0 (PANTHER); IPR036249 (SUPERFAMILY)	no GO terms	no GO terms
TRUE	INTERPRO, BLASTED, MAPPED, ANNOTATED	NP_001238459.1	vegetative storage protein	254	20	0	80.81	1	F:GO:0045735	F:nutrient reservoir activity			IPR011267 (TIGRFAM); IPR023214 (G3DSA:3.40.50.GENE3D); IPR005519 (PFAM); IPR014403 (PIRSF); PTHR31284 (PANTHER); PTHR31284:SF19 (PANTHER); cd07535 (CDD); IPR036412 (SUPERFAMILY)	F:GO:0045735	F:nutrient reservoir activity
TRUE	INTERPRO, BLASTED, MAPPED, ANNOTATED	NP_001238465.1	40S ribosomal protein S15a-1	130	7	1.41189e-93	85.15	4	P:GO:0006412; F:GO:0003735; C:GO:0005840; C:GO:0016021	P:translation; F:structural constituent of ribosome; C:ribosome; C:integral component of membrane			IPR000630 (PFAM); G3DSA:3.30.1490.10 (GENE3D); G3DSA:3.30.1370.30 (GENE3D); PTHR11758:SF33 (PANTHER); IPR000630 (PANTHER); IPR000630 (PROSITE_PATTERNS); IPR000630 (HAMAP); IPR035987 (SUPERFAMILY)	P:GO:0006412; F:GO:0003735; C:GO:0005840	P:translation; F:structural constituent of ribosome; C:ribosome
TRUE	INTERPRO, BLASTED, MAPPED, ANNOTATED	NP_001238475.1	3-ketoacyl-CoA thiolase	463	20	0	76.79	5	P:GO:0006635; P:GO:0010124; F:GO:0003988; C:GO:0005777; C:GO:0016021	P:fatty acid beta-oxidation; P:phenylacetate catabolic process; F:acetyl-CoA C-acyltransferase activity; C:peroxisome; C:integral component of membrane	EC:2.3.1.16	Acetyl-CoA C-acyltransferase	IPR002155 (TIGRFAM); IPR020617 (PFAM); IPR016039 (G3DSA:3.40.47.GENE3D); IPR020616 (PFAM); PTHR43853 (PANTHER); PTHR43853:SF13 (PANTHER); IPR020615 (PROSITE_PATTERNS); IPR020610 (PROSITE_PATTERNS); IPR020613 (PROSITE_PATTERNS); IPR002155 (CDD); IPR016039 (SUPERFAMILY); IPR016039 (SUPERFAMILY)	F:GO:0016746; F:GO:0016747	F:transferase activity, transferring acyl groups; F:transferase activity, transferring acyl groups other than amino-acyl groups
TRUE	INTERPRO, BLASTED, MAPPED, ANNOTATED	NP_001238480.1	proteasome subunit beta type-5	204	20	5.681e-153	51.45	6	P:GO:0010499; P:GO:0043161; F:GO:0004298; C:GO:0005634; C:GO:0005737; C:GO:0005839	P:proteasomal ubiquitin-independent protein catabolic process; P:proteasome-mediated ubiquitin-dependent protein catabolic process; F:threonine-type endopeptidase activity; C:nucleus; C:cytoplasm; C:proteasome core complex	EC:3.4.99; EC:3.4.25	Acting on peptide bonds (peptidases); Acting on peptide bonds (peptidases)	IPR001353 (PFAM); IPR029055 (G3DSA:3.60.20.GENE3D); PTHR11599 (PANTHER); IPR035206 (PTHR11599:PANTHER); IPR023333 (PROSITE_PROFILES); IPR035206 (CDD); IPR029055 (SUPERFAMILY)	P:GO:0051603; F:GO:0004298; C:GO:0005839	P:proteolysis involved in cellular protein catabolic process; F:threonine-type endopeptidase activity; C:proteasome core complex
TRUE	INTERPRO, BLASTED, MAPPED, ANNOTATED	NP_001238486.1	superoxide dismutase [Fe], chloroplastic isoform X1	248	20	0	81.69	5	P:GO:0019430; P:GO:0055114; F:GO:0004784; F:GO:0046872; C:GO:0042644	P:removal of superoxide radicals; P:oxidation-reduction process; F:superoxide dismutase activity; F:metal ion binding; C:chloroplast nucleoid	EC:1.15.1.1	Superoxide dismutase	IPR001189 (PRINTS); IPR001189 (PIRSF); IPR019832 (PFAM); IPR019831 (PFAM); IPR036324 (G3DSA:1.10.287.GENE3D); IPR036314 (G3DSA:2.40.500.GENE3D); PTHR42769:SF8 (PANTHER); PTHR42769 (PANTHER); IPR019833 (PROSITE_PATTERNS); IPR036314 (SUPERFAMILY); IPR036324 (SUPERFAMILY)	P:GO:0006801; P:GO:0055114; F:GO:0004784; F:GO:0046872	P:superoxide metabolic process; P:oxidation-reduction process; F:superoxide dismutase activity; F:metal ion binding
TRUE	INTERPRO, BLASTED, MAPPED, ANNOTATED	NP_001238487.1	malate dehydrogenase	356	20	0	86.87	7	P:GO:0006097; P:GO:0006099; P:GO:0006108; F:GO:0030060; C:GO:0005739; C:GO:0009507; C:GO:0009514	P:glyoxylate cycle; P:tricarboxylic acid cycle; P:malate metabolic process; F:L-malate dehydrogenase activity; C:mitochondrion; C:chloroplast; C:glyoxysome	EC:1.1.1.37	Malate dehydrogenase	IPR001557 (PIRSF); IPR022383 (PFAM); IPR015955 (G3DSA:3.90.110.GENE3D); IPR001236 (PFAM); G3DSA:3.40.50.720 (GENE3D); IPR010097 (TIGRFAM); PTHR11540 (PANTHER); PTHR11540:SF52 (PANTHER); IPR001252 (PROSITE_PATTERNS); cd01337 (CDD); IPR036291 (SUPERFAMILY); IPR015955 (SUPERFAMILY)	P:GO:0005975; P:GO:0006099; P:GO:0006108; P:GO:0019752; P:GO:0055114; F:GO:0003824; F:GO:0016491; F:GO:0016615; F:GO:0016616; F:GO:0030060	P:carbohydrate metabolic process; P:tricarboxylic acid cycle; P:malate metabolic process; P:carboxylic acid metabolic process; P:oxidation-reduction process; F:catalytic activity; F:oxidoreductase activity; F:malate dehydrogenase activity; F:oxidoreductase activity, acting on the CH-OH group of donors, NAD or NADP as acceptor; F:L-malate dehydrogenase activity
TRUE	INTERPRO, BLASTED	NP_001238489.1	adenine nucleotide alpha hydrolases superfamily protein	164	20	2.85795e-119	78.92						IPR006015 (PRINTS); IPR014729 (G3DSA:3.40.50.GENE3D); IPR006016 (PFAM); PTHR46100:SF2 (PANTHER); PTHR46100 (PANTHER); cd00293 (CDD); SSF52402 (SUPERFAMILY)	no GO terms	no GO terms
TRUE	INTERPRO, BLASTED, MAPPED, ANNOTATED	NP_001238494.1	chloroplastic lipocalin	184	10	2.74692e-138	71.72	3	P:GO:0000302; P:GO:0006629; C:GO:0005737	P:response to reactive oxygen species; P:lipid metabolic process; C:cytoplasm			IPR002446 (PRINTS); IPR000566 (PFAM); IPR012674 (G3DSA:2.40.128.GENE3D); IPR022271 (PIRSF); mobidb-lite (MOBIDB_LITE); PTHR10612 (PANTHER); PTHR10612:SF44 (PANTHER); IPR022272 (PROSITE_PATTERNS); IPR012674 (SUPERFAMILY)	no GO terms	no GO terms
TRUE	INTERPRO, BLASTED, MAPPED, ANNOTATED	NP_001238523.1	50S ribosomal protein L19-1, chloroplastic	213	7	5.13443e-155	91.19	3	P:GO:0006412; F:GO:0003735; C:GO:0005840	P:translation; F:structural constituent of ribosome; C:ribosome			IPR001857 (PRINTS); IPR001857 (TIGRFAM); IPR038657 (G3DSA:2.30.30.GENE3D); IPR001857 (PFAM); mobidb-lite (MOBIDB_LITE); IPR001857 (PANTHER); PTHR15680:SF10 (PANTHER); IPR008991 (SUPERFAMILY)	P:GO:0006412; F:GO:0003735; C:GO:0005840	P:translation; F:structural constituent of ribosome; C:ribosome
TRUE	INTERPRO, BLASTED, MAPPED, ANNOTATED	NP_001238538.1	monothiol glutaredoxin-S6	166	20	1.94324e-119	70.84	8	P:GO:0022900; P:GO:0034599; P:GO:0045454; P:GO:0098869; F:GO:0004362; F:GO:0009055; F:GO:0015035; C:GO:0005737	P:electron transport chain; P:cellular response to oxidative stress; P:cell redox homeostasis; P:cellular oxidant detoxification; F:glutathione-disulfide reductase activity; F:electron transfer activity; F:protein disulfide oxidoreductase activity; C:cytoplasm	EC:1.8.1.7	Glutathione-disulfide reductase	IPR014025 (PRINTS); IPR036249 (G3DSA:3.40.30.GENE3D); IPR011899 (TIGRFAM); IPR002109 (PFAM); PTHR45694 (PANTHER); PTHR45694:SF10 (PANTHER); IPR002109 (PROSITE_PROFILES); cd03419 (CDD); IPR036249 (SUPERFAMILY)	F:GO:0009055; F:GO:0015035	F:electron transfer activity; F:protein disulfide oxidoreductase activity
TRUE	INTERPRO, BLASTED	NP_001238565.1	remorin family protein	205	20	1.48983e-139	83.99						Coil (COILS); IPR005516 (PFAM); IPR005518 (PFAM); mobidb-lite (MOBIDB_LITE); mobidb-lite (MOBIDB_LITE); PTHR31775:SF22 (PANTHER); PTHR31775 (PANTHER)	no GO terms	no GO terms
TRUE	INTERPRO, BLASTED	NP_001238592.1	14-3-3 protein SGF14l	265	20	0	93.61						Coil (COILS); IPR000308 (PRINTS); IPR000308 (PIRSF); IPR023410 (PFAM); IPR036815 (G3DSA:1.20.190.GENE3D); mobidb-lite (MOBIDB_LITE); mobidb-lite (MOBIDB_LITE); IPR000308 (PANTHER); PTHR18860:SF86 (PANTHER); IPR023409 (PROSITE_PATTERNS); IPR036815 (SUPERFAMILY)	no GO terms	no GO terms
TRUE	INTERPRO, BLASTED, MAPPED, ANNOTATED	NP_001238610.1	beta-ketoacyl-ACP synthetase I	469	20	0	84.78	3	P:GO:0006633; F:GO:0004315; C:GO:0009570	P:fatty acid biosynthetic process; F:3-oxoacyl-[acyl-carrier-protein] synthase activity; C:chloroplast stroma	EC:2.3.1.41; EC:2.3.1.85	Beta-ketoacyl-[acyl-carrier-protein] synthase I; Fatty-acid synthase system	IPR016039 (G3DSA:3.40.47.GENE3D); IPR014031 (PFAM); IPR014030 (PFAM); IPR016039 (G3DSA:3.40.47.GENE3D); IPR017568 (TIGRFAM); mobidb-lite (MOBIDB_LITE); IPR000794 (PANTHER); PTHR11712:SF327 (PANTHER); IPR018201 (PROSITE_PATTERNS); IPR000794 (CDD); IPR016039 (SUPERFAMILY); IPR016039 (SUPERFAMILY)	P:GO:0006633; F:GO:0004315; F:GO:0016746; F:GO:0016747	P:fatty acid biosynthetic process; F:3-oxoacyl-[acyl-carrier-protein] synthase activity; F:transferase activity, transferring acyl groups; F:transferase activity, transferring acyl groups other than amino-acyl groups
TRUE	INTERPRO, BLASTED, MAPPED, ANNOTATED	NP_001238614.1	uncharacterized protein LOC100499959	134	4	2.1049e-97	98.64	3	P:GO:0006412; F:GO:0003735; C:GO:0005840	P:translation; F:structural constituent of ribosome; C:ribosome			IPR002150 (PRINTS); IPR002150 (PFAM); IPR002150 (TIGRFAM); IPR042105 (G3DSA:2.30.170.GENE3D); PTHR33280:SF1 (PANTHER); IPR002150 (PANTHER); IPR034704 (SUPERFAMILY)	P:GO:0006412; F:GO:0003735; C:GO:0005840	P:translation; F:structural constituent of ribosome; C:ribosome
TRUE	INTERPRO, BLASTED, MAPPED, ANNOTATED	NP_001238619.1	mitochondrial pyruvate carrier 1 isoform X1	109	20	1.22037e-77	64	2	P:GO:0006850; C:GO:0005743	P:mitochondrial pyruvate transmembrane transport; C:mitochondrial inner membrane			IPR005336 (PFAM); PTHR14154:SF57 (PANTHER); PTHR14154 (PANTHER)	P:GO:0006850; C:GO:0005743	P:mitochondrial pyruvate transmembrane transport; C:mitochondrial inner membrane
TRUE	INTERPRO, BLASTED	NP_001238621.1	probable plastid-lipid-associated protein 4, chloroplastic isoform X1	242	20	0	67.2						IPR006843 (PFAM); IPR039633 (PANTHER); PTHR31906:SF14 (PANTHER)	no GO terms	no GO terms
TRUE	INTERPRO, BLASTED, MAPPED, ANNOTATED	NP_001238627.1	tau class glutathione S-transferase	234	20	6.82171e-173	71.61	7	P:GO:0006749; P:GO:0009725; P:GO:0033993; P:GO:1901700; F:GO:0004364; F:GO:0005515; C:GO:0005737	P:glutathione metabolic process; P:response to hormone; P:response to lipid; P:response to oxygen-containing compound; F:glutathione transferase activity; F:protein binding; C:cytoplasm	EC:2.5.1.18	Glutathione transferase	PF13410 (PFAM); IPR036249 (G3DSA:3.40.30.GENE3D); G3DSA:1.20.1050.10 (GENE3D); IPR004045 (PFAM); PTHR11260 (PANTHER); PTHR11260:SF597 (PANTHER); IPR010987 (PROSITE_PROFILES); IPR004045 (PROSITE_PROFILES); cd03058 (CDD); cd03185 (CDD); IPR036282 (SUPERFAMILY); IPR036249 (SUPERFAMILY)	F:GO:0005515	F:protein binding
TRUE	INTERPRO, BLASTED, MAPPED, ANNOTATED	NP_001238638.1	uncharacterized protein LOC100306424	215	6	9.00007e-154	76.75	5	P:GO:0000027; P:GO:0006412; F:GO:0003735; F:GO:0070180; C:GO:0005840	P:ribosomal large subunit assembly; P:translation; F:structural constituent of ribosome; F:large ribosomal subunit rRNA binding; C:ribosome			IPR036796 (G3DSA:3.30.1550.GENE3D); IPR020784 (PFAM); IPR006519 (TIGRFAM); IPR036769 (G3DSA:1.10.10.GENE3D); IPR020783 (PFAM); PTHR11661:SF7 (PANTHER); IPR000911 (PANTHER); IPR020785 (PROSITE_PATTERNS); IPR000911 (HAMAP); IPR000911 (CDD); IPR036796 (SUPERFAMILY); IPR036769 (SUPERFAMILY)	P:GO:0006412; F:GO:0003735; C:GO:0005840	P:translation; F:structural constituent of ribosome; C:ribosome
TRUE	INTERPRO, BLASTED, MAPPED, ANNOTATED	NP_001238672.1	bifunctional monothiol glutaredoxin-S16, chloroplastic	161	20	1.29978e-119	80.87	6	P:GO:0022900; F:GO:0009055; F:GO:0015035; F:GO:0046872; F:GO:0051537; C:GO:0005759	P:electron transport chain; F:electron transfer activity; F:protein disulfide oxidoreductase activity; F:metal ion binding; F:2 iron, 2 sulfur cluster binding; C:mitochondrial matrix			IPR036249 (G3DSA:3.40.30.GENE3D); IPR004480 (TIGRFAM); IPR002109 (PFAM); IPR004480 (PANTHER); PTHR10293:SF16 (PANTHER); IPR002109 (PROSITE_PROFILES); IPR033658 (CDD); IPR036249 (SUPERFAMILY)	F:GO:0009055; F:GO:0015035	F:electron transfer activity; F:protein disulfide oxidoreductase activity
TRUE	INTERPRO, BLASTED, MAPPED, ANNOTATED	NP_001238676.1	AChain A, LIPOXYGENASE-3	864	20	0	87.27	6	P:GO:0031408; P:GO:0034440; F:GO:0005515; F:GO:0016702; F:GO:0046872; C:GO:0005737	P:oxylipin biosynthetic process; P:lipid oxidation; F:protein binding; F:oxidoreductase activity, acting on single donors with incorporation of molecular oxygen, incorporation of two atoms of oxygen; F:metal ion binding; C:cytoplasm	EC:1.13.11	Acting on single donors with incorporation of molecular oxygen (oxygenases). The oxygen incorporated need not be derived from O(2)	IPR013819 (PRINTS); IPR001246 (PRINTS); IPR027433 (G3DSA:4.10.372.GENE3D); G3DSA:4.10.375.10 (GENE3D); G3DSA:1.20.245.10 (GENE3D); IPR001024 (PFAM); IPR013819 (PFAM); G3DSA:2.60.60.20 (GENE3D); G3DSA:3.10.450.60 (GENE3D); PTHR11771:SF115 (PANTHER); IPR000907 (PANTHER); IPR020834 (PROSITE_PATTERNS); IPR020833 (PROSITE_PATTERNS); IPR013819 (PROSITE_PROFILES); IPR001024 (PROSITE_PROFILES); IPR042057…	P:GO:0055114; F:GO:0005515; F:GO:0016491; F:GO:0016702; F:GO:0046872	P:oxidation-reduction process; F:protein binding; F:oxidoreductase activity; F:oxidoreductase activity, acting on single donors with incorporation of molecular oxygen, incorporation of two atoms of oxygen; F:metal ion binding
TRUE	INTERPRO, BLASTED, MAPPED, ANNOTATED	NP_001238691.1	tau class glutathione S-transferase	219	20	1.11749e-162	89.68	4	P:GO:0006749; F:GO:0004364; F:GO:0005515; C:GO:0005737	P:glutathione metabolic process; F:glutathione transferase activity; F:protein binding; C:cytoplasm	EC:2.5.1.18	Glutathione transferase	Coil (COILS); IPR004045 (PFAM); PF13410 (PFAM); IPR036249 (G3DSA:3.40.30.GENE3D); G3DSA:1.20.1050.10 (GENE3D),SFLDG01152 (SFLD),SFLDG00358 (SFLD); PTHR11260 (PANTHER); PTHR11260:SF620 (PANTHER); IPR004045 (PROSITE_PROFILES); IPR010987 (PROSITE_PROFILES); cd03185 (CDD); cd03058 (CDD); IPR036282 (SUPERFAMILY); IPR036249 (SUPERFAMILY)	F:GO:0005515	F:protein binding
TRUE	INTERPRO, BLASTED, MAPPED, ANNOTATED	NP_001238695.1	putative plastocyanin	167	3	4.24048e-118	96.61	4	P:GO:0022900; F:GO:0005507; F:GO:0009055; C:GO:0009535	P:electron transport chain; F:copper ion binding; F:electron transfer activity; C:chloroplast thylakoid membrane			IPR002387 (PRINTS); IPR001235 (PRINTS); IPR002387 (TIGRFAM); IPR000923 (PFAM); IPR008972 (G3DSA:2.60.40.GENE3D); PTHR34192:SF9 (PANTHER); PTHR34192 (PANTHER); IPR028871 (PROSITE_PATTERNS); IPR002387 (CDD); IPR008972 (SUPERFAMILY)	F:GO:0005507; F:GO:0009055	F:copper ion binding; F:electron transfer activity
TRUE	INTERPRO, BLASTED, MAPPED, ANNOTATED	NP_001238728.1	60S ribosomal protein L18a	178	14	6.91508e-133	93.98	6	P:GO:0006412; P:GO:0006508; F:GO:0003676; F:GO:0003735; F:GO:0004190; C:GO:0005840	P:translation; P:proteolysis; F:nucleic acid binding; F:structural constituent of ribosome; F:aspartic-type endopeptidase activity; C:ribosome	EC:3.4.99; EC:3.4.23.1; EC:3.4.23; EC:3.4.23.32; EC:3.4.23.43; EC:3.4.23.20; EC:3.4.23.25; EC:3.4.23.36; EC:3.4.23.4; EC:3.4.23.35; EC:3.4.23.5; EC:3.4.23.34; EC:3.4.23.15	Acting on peptide bonds (peptidases); Pepsin A; Acting on peptide bonds (peptidases); Scytalidopepsin B; Prepilin peptidase; Penicillopepsin; Saccharopepsin; Signal peptidase II; Chymosin; Barrierpepsin; Cathepsin D; Cathepsin E; Renin	G3DSA:3.10.20.10 (GENE3D); G3DSA:3.10.20.10 (GENE3D); IPR021138 (PIRSF); IPR023573 (PFAM); PTHR10052:SF39 (PANTHER); IPR028877 (PANTHER); IPR028877 (HAMAP); SSF160374 (SUPERFAMILY)	P:GO:0006412; F:GO:0003735; C:GO:0005840	P:translation; F:structural constituent of ribosome; C:ribosome
TRUE	INTERPRO, BLASTED, MAPPED, ANNOTATED	NP_001238733.1	uncharacterized protein LOC100527358	133	13	1.59748e-94	89.21	1	F:GO:0003676	F:nucleic acid binding			IPR002775 (PFAM); IPR014560 (PIRSF); IPR036882 (G3DSA:3.30.110.GENE3D); IPR014560 (PANTHER); PTHR31947:SF22 (PANTHER); IPR036882 (SUPERFAMILY)	F:GO:0003676	F:nucleic acid binding
TRUE	INTERPRO, BLASTED, MAPPED, ANNOTATED	NP_001239619.1	Pti1 kinase-like protein	363	20	0	87.71	4	P:GO:0018108; F:GO:0004674; F:GO:0004713; F:GO:0005524	P:peptidyl-tyrosine phosphorylation; F:protein serine/threonine kinase activity; F:protein tyrosine kinase activity; F:ATP binding	EC:2.7.10; EC:2.7.11	Transferring phosphorus-containing groups; Transferring phosphorus-containing groups	IPR001245 (PFAM); PIRSF000654 (PIRSF); G3DSA:3.30.200.20 (GENE3D); G3DSA:1.10.510.10 (GENE3D); mobidb-lite (MOBIDB_LITE); PTHR27001 (PANTHER); PTHR27001:SF804 (PANTHER); IPR017441 (PROSITE_PATTERNS); IPR008266 (PROSITE_PATTERNS); IPR000719 (PROSITE_PROFILES); IPR011009 (SUPERFAMILY)	P:GO:0006468; F:GO:0004672; F:GO:0005524	P:protein phosphorylation; F:protein kinase activity; F:ATP binding
TRUE	INTERPRO, BLASTED, MAPPED, ANNOTATED	NP_001239621.1	40S ribosomal protein S3-3	236	10	1.94847e-175	93.46	5	P:GO:0006412; F:GO:0003723; F:GO:0003735; C:GO:0005634; C:GO:0015935	P:translation; F:RNA binding; F:structural constituent of ribosome; C:nucleus; C:small ribosomal subunit			IPR001351 (PFAM); IPR015946 (G3DSA:3.30.300.GENE3D); IPR005703 (TIGRFAM); IPR036419 (G3DSA:3.30.1140.GENE3D); IPR004044 (PFAM); PTHR11760:SF30 (PANTHER); PTHR11760 (PANTHER); IPR018280 (PROSITE_PATTERNS); IPR004044 (PROSITE_PROFILES); cd02413 (CDD); IPR009019 (SUPERFAMILY); IPR036419 (SUPERFAMILY)	P:GO:0006412; F:GO:0003723; F:GO:0003735; C:GO:0015935	P:translation; F:RNA binding; F:structural constituent of ribosome; C:small ribosomal subunit
TRUE	INTERPRO, BLASTED, MAPPED, ANNOTATED	NP_001239634.1	bifunctional epoxide hydrolase 2	311	20	0	79.94	1	F:GO:0016787	F:hydrolase activity			IPR000639 (PRINTS); IPR000073 (PRINTS); IPR029058 (G3DSA:3.40.50.GENE3D); IPR000073 (PFAM); PTHR43329 (PANTHER); PTHR43329:SF79 (PANTHER); IPR029058 (SUPERFAMILY)	F:GO:0003824	F:catalytic activity
TRUE	INTERPRO, BLASTED, MAPPED, ANNOTATED	NP_001239638.1	tubulin beta chain	449	20	0	98.27	7	P:GO:0000226; P:GO:0000278; F:GO:0003924; F:GO:0005200; F:GO:0005525; C:GO:0005737; C:GO:0005874	P:microtubule cytoskeleton organization; P:mitotic cell cycle; F:GTPase activity; F:structural constituent of cytoskeleton; F:GTP binding; C:cytoplasm; C:microtubule	EC:3.6.1.15	Nucleoside-triphosphate phosphatase	Coil (COILS); IPR002453 (PRINTS); IPR000217 (PRINTS); IPR023123 (G3DSA:1.10.287.GENE3D); IPR018316 (PFAM); IPR003008 (PFAM); IPR036525 (G3DSA:3.40.50.GENE3D); IPR037103 (G3DSA:3.30.1330.GENE3D); mobidb-lite (MOBIDB_LITE); mobidb-lite (MOBIDB_LITE); mobidb-lite (MOBIDB_LITE); PTHR11588:SF280 (PANTHER); IPR000217 (PANTHER); IPR013838 (PROSITE_PATTERNS); IPR017975 (PROSITE_PATTERNS); cd02187 (CDD); …	P:GO:0007017; F:GO:0003924; F:GO:0005200; F:GO:0005525; C:GO:0005874	P:microtubule-based process; F:GTPase activity; F:structural constituent of cytoskeleton; F:GTP binding; C:microtubule
TRUE	INTERPRO, BLASTED, MAPPED, ANNOTATED	NP_001239639.1	60S ribosomal protein L26-1	146	9	3.02175e-103	89.83	5	P:GO:0002181; P:GO:0042273; F:GO:0003723; F:GO:0003735; C:GO:0015934	P:cytoplasmic translation; P:ribosomal large subunit biogenesis; F:RNA binding; F:structural constituent of ribosome; C:large ribosomal subunit			IPR005824 (PFAM); IPR005756 (PFAM); IPR005756 (TIGRFAM); IPR014722 (G3DSA:2.30.30.GENE3D); mobidb-lite (MOBIDB_LITE); mobidb-lite (MOBIDB_LITE); IPR005756 (PANTHER); PTHR11143:SF16 (PANTHER); IPR005825 (PROSITE_PATTERNS); IPR005756 (HAMAP); IPR041988 (CDD); IPR008991 (SUPERFAMILY)	P:GO:0006412; F:GO:0003723; F:GO:0003735; C:GO:0005840; C:GO:0015934	P:translation; F:RNA binding; F:structural constituent of ribosome; C:ribosome; C:large ribosomal subunit
TRUE	INTERPRO, BLASTED, MAPPED, ANNOTATED	NP_001239642.1	phi class glutathione S-transferase	215	20	1.75964e-159	83.17	4	F:GO:0004364; F:GO:0005515; F:GO:0043295; C:GO:0005737	F:glutathione transferase activity; F:protein binding; F:glutathione binding; C:cytoplasm	EC:2.5.1.18	Glutathione transferase	IPR004045 (PFAM); IPR036249 (G3DSA:3.40.30.GENE3D); G3DSA:1.20.1050.10 (GENE3D); IPR004046 (PFAM); IPR040079 (PANTHER); PTHR43900:SF51 (PANTHER); IPR010987 (PROSITE_PROFILES); IPR004045 (PROSITE_PROFILES); cd03053 (CDD); IPR034347 (CDD); IPR036249 (SUPERFAMILY); IPR036282 (SUPERFAMILY)	F:GO:0005515	F:protein binding
TRUE	INTERPRO, BLASTED, MAPPED, ANNOTATED	NP_001239644.1	thioredoxin-like protein Clot	132	3	1.8614e-95	91.41	3	P:GO:0055114; F:GO:0047134; C:GO:0005829	P:oxidation-reduction process; F:protein-disulfide reductase activity; C:cytosol	EC:1.8.1.8	Protein-disulfide reductase	IPR036249 (G3DSA:3.40.30.GENE3D); IPR010357 (PFAM); PTHR12452:SF0 (PANTHER); PTHR12452 (PANTHER); IPR036249 (SUPERFAMILY)	no GO terms	no GO terms
TRUE	INTERPRO, BLASTED, MAPPED, ANNOTATED	NP_001239650.1	purple acid phosphatase-like protein	457	20	0	81.29	5	P:GO:0016311; F:GO:0003993; F:GO:0030145; C:GO:0005615; C:GO:0016021	P:dephosphorylation; F:acid phosphatase activity; F:manganese ion binding; C:extracellular space; C:integral component of membrane	EC:3.1.3.2	Acid phosphatase	IPR029052 (G3DSA:3.60.21.GENE3D); IPR025733 (PFAM); IPR008963 (G3DSA:2.60.40.GENE3D); IPR004843 (PFAM); IPR015914 (PFAM); PTHR22953:SF55 (PANTHER); IPR039331 (PANTHER); IPR041792 (CDD); IPR008963 (SUPERFAMILY); SSF56300 (SUPERFAMILY)	F:GO:0003993; F:GO:0016787; F:GO:0046872	F:acid phosphatase activity; F:hydrolase activity; F:metal ion binding
TRUE	INTERPRO, BLASTED, MAPPED, ANNOTATED	NP_001239655.1	ras-related protein RABA1f	217	20	1.87707e-160	91.21	4	P:GO:0006886; F:GO:0003924; F:GO:0005525; C:GO:0005768	P:intracellular protein transport; F:GTPase activity; F:GTP binding; C:endosome	EC:3.6.1.15	Nucleoside-triphosphate phosphatase	PR00449 (PRINTS); IPR001806 (PFAM); IPR005225 (TIGRFAM); G3DSA:3.40.50.300 (GENE3D); PTHR24073 (PANTHER); PTHR24073:SF1081 (PANTHER); PS51419 (PROSITE_PROFILES); cd01868 (CDD); IPR027417 (SUPERFAMILY)	F:GO:0003924; F:GO:0005525	F:GTPase activity; F:GTP binding
TRUE	INTERPRO, BLASTED, MAPPED, ANNOTATED	NP_001239660.1	actin	377	20	0	98.71	6	P:GO:0051301; F:GO:0005524; C:GO:0005829; C:GO:0005856; C:GO:0005886; C:GO:0009506	P:cell division; F:ATP binding; C:cytosol; C:cytoskeleton; C:plasma membrane; C:plasmodesma			IPR004000 (PRINTS); IPR004000 (PFAM); G3DSA:3.90.640.10 (GENE3D); G3DSA:3.30.420.40 (GENE3D); G3DSA:3.30.420.40 (GENE3D); IPR004000 (PANTHER); PTHR11937:SF401 (PANTHER); IPR020902 (PROSITE_PATTERNS); IPR004001 (PROSITE_PATTERNS); IPR004001 (PROSITE_PATTERNS); cd00012 (CDD); IPR043129 (SUPERFAMILY); IPR043129 (SUPERFAMILY)	no GO terms	no GO terms
TRUE	INTERPRO, BLASTED, MAPPED, ANNOTATED	NP_001239661.1	putative sorbitol dehydrogenase	364	20	0	54.14	3	P:GO:0055114; F:GO:0008270; F:GO:0016491	P:oxidation-reduction process; F:zinc ion binding; F:oxidoreductase activity			G3DSA:3.40.50.720 (GENE3D); IPR013154 (PFAM); IPR013149 (PFAM); G3DSA:3.90.180.10 (GENE3D); PTHR43161 (PANTHER); PTHR43161:SF17 (PANTHER); IPR002328 (PROSITE_PATTERNS); cd05285 (CDD); IPR036291 (SUPERFAMILY); IPR011032 (SUPERFAMILY)	P:GO:0055114; F:GO:0008270; F:GO:0016491	P:oxidation-reduction process; F:zinc ion binding; F:oxidoreductase activity
TRUE	INTERPRO, BLASTED, MAPPED, ANNOTATED	NP_001239665.1	31 kDa ribonucleoprotein, chloroplastic-like	290	20	0	67.8	3	P:GO:1901259; F:GO:0003729; C:GO:0009535	P:chloroplast rRNA processing; F:mRNA binding; C:chloroplast thylakoid membrane			IPR000504 (PFAM); IPR012677 (G3DSA:3.30.70.GENE3D); mobidb-lite (MOBIDB_LITE); PTHR15241:SF213 (PANTHER); PTHR15241 (PANTHER); IPR000504 (PROSITE_PROFILES); IPR000504 (PROSITE_PROFILES); cd12399 (CDD); cd12399 (CDD); IPR035979 (SUPERFAMILY); IPR035979 (SUPERFAMILY)	F:GO:0003676	F:nucleic acid binding
TRUE	INTERPRO, BLASTED, MAPPED, ANNOTATED	NP_001239676.1	60S acidic ribosomal protein P0	319	13	0	72.96	4	P:GO:0000027; P:GO:0002181; F:GO:0003735; F:GO:0070180	P:ribosomal large subunit assembly; P:cytoplasmic translation; F:structural constituent of ribosome; F:large ribosomal subunit rRNA binding			IPR030670 (PIRSF); PF00428 (PFAM); IPR043164 (G3DSA:3.90.105.GENE3D); IPR040637 (PFAM); IPR001790 (PFAM); mobidb-lite (MOBIDB_LITE); mobidb-lite (MOBIDB_LITE); PTHR45699 (PANTHER); PTHR45699:SF5 (PANTHER); cd05795 (CDD); IPR043141 (SUPERFAMILY)	P:GO:0042254	P:ribosome biogenesis
TRUE	INTERPRO, BLASTED, MAPPED, ANNOTATED	NP_001239711.1	reticulon-like protein B8	254	20	0	75.35	3	C:GO:0005783; C:GO:0005789; C:GO:0016021	C:endoplasmic reticulum; C:endoplasmic reticulum membrane; C:integral component of membrane			IPR003388 (PFAM); mobidb-lite (MOBIDB_LITE); PTHR10994:SF95 (PANTHER); PTHR10994 (PANTHER); IPR003388 (PROSITE_PROFILES); cd17320 (CDD)	no GO terms	no GO terms
TRUE	INTERPRO, BLASTED, MAPPED, ANNOTATED	NP_001239712.1	methyl-CpG-binding domain-containing protein 11	306	13	0	84.3	3	F:GO:0003677; C:GO:0016021; C:GO:0042025	F:DNA binding; C:integral component of membrane; C:host cell nucleus			Coil (COILS); IPR001739 (PFAM); G3DSA:3.30.890.10 (GENE3D); mobidb-lite (MOBIDB_LITE); mobidb-lite (MOBIDB_LITE); mobidb-lite (MOBIDB_LITE); mobidb-lite (MOBIDB_LITE); mobidb-lite (MOBIDB_LITE); PTHR33729:SF6 (PANTHER); IPR039622 (PANTHER); IPR001739 (PROSITE_PROFILES); IPR016177 (SUPERFAMILY)	F:GO:0003677	F:DNA binding
TRUE	INTERPRO, BLASTED, MAPPED, ANNOTATED	NP_001239728.1	uncharacterized protein LOC100810003	268	11	0	92.1	5	P:GO:0035493; F:GO:0000149; C:GO:0000323; C:GO:0005768; C:GO:0016021	P:SNARE complex assembly; F:SNARE binding; C:lytic vacuole; C:endosome; C:integral component of membrane			PTHR15157:SF19 (PANTHER); PTHR15157 (PANTHER); IPR036412 (SUPERFAMILY)	no GO terms	no GO terms
TRUE	INTERPRO, BLASTED, MAPPED, ANNOTATED	NP_001239736.1	oxygen-evolving enhancer protein 1, chloroplastic	329	5	0	97.88	5	P:GO:0010207; P:GO:0042549; P:GO:0055114; F:GO:0010242; C:GO:0009654	P:photosystem II assembly; P:photosystem II stabilization; P:oxidation-reduction process; F:oxygen evolving activity; C:photosystem II oxygen evolving complex			G3DSA:3.30.2050.10 (GENE3D); G3DSA:2.40.160.30 (GENE3D); IPR002628 (PFAM); mobidb-lite (MOBIDB_LITE); IPR002628 (PANTHER); PTHR34058:SF2 (PANTHER); IPR011250 (SUPERFAMILY)	P:GO:0010207; P:GO:0042549; F:GO:0010242; C:GO:0009654	P:photosystem II assembly; P:photosystem II stabilization; F:oxygen evolving activity; C:photosystem II oxygen evolving complex
TRUE	INTERPRO, BLASTED, MAPPED, ANNOTATED	NP_001239738.1	eukaryotic translation initiation factor 3 subunit F	289	14	0	74.88	9	P:GO:0001732; P:GO:0006508; F:GO:0003743; F:GO:0008237; F:GO:0031369; F:GO:0070122; C:GO:0016282; C:GO:0033290; C:GO:0071541	P:formation of cytoplasmic translation initiation complex; P:proteolysis; F:translation initiation factor activity; F:metallopeptidase activity; F:translation initiation factor binding; F:isopeptidase activity; C:eukaryotic 43S preinitiation complex; C:eukaryotic 48S preinitiation complex; C:eukaryotic translation initiation factor 3 complex, eIF3m			IPR024969 (PFAM); G3DSA:3.40.140.10 (GENE3D); IPR000555 (PFAM); PTHR10540:SF14 (PANTHER); PTHR10540 (PANTHER); IPR037518 (PROSITE_PROFILES); IPR027531 (HAMAP); IPR027531 (CDD)	P:GO:0006413; F:GO:0003743; F:GO:0005515; F:GO:0008237; F:GO:0031369; F:GO:0070122; C:GO:0005852	P:translational initiation; F:translation initiation factor activity; F:protein binding; F:metallopeptidase activity; F:translation initiation factor binding; F:isopeptidase activity; C:eukaryotic translation initiation factor 3 complex
TRUE	INTERPRO, BLASTED, MAPPED, ANNOTATED	NP_001239740.1	cytochrome c1-2, heme protein, mitochondrial	307	6	0	95.12	6	P:GO:0006122; P:GO:0042776; F:GO:0020037; F:GO:0045153; F:GO:0046872; C:GO:0005750	P:mitochondrial electron transport, ubiquinol to cytochrome c; P:mitochondrial ATP synthesis coupled proton transport; F:heme binding; F:electron transporter, transferring electrons within CoQH2-cytochrome c reductase complex activity; F:metal ion binding; C:mitochondrial respiratory chain complex III			IPR002326 (PRINTS); IPR002326 (PFAM); G3DSA:1.20.5.100 (GENE3D); IPR036909 (G3DSA:1.10.760.GENE3D); PTHR10266:SF9 (PANTHER); IPR002326 (PANTHER); IPR009056 (PROSITE_PROFILES); IPR021157 (SUPERFAMILY); IPR036909 (SUPERFAMILY)	F:GO:0009055; F:GO:0020037	F:electron transfer activity; F:heme binding
TRUE	INTERPRO, BLASTED, MAPPED, ANNOTATED	NP_001239743.1	NADH--cytochrome b5 reductase 1	319	20	0	63.55	7	P:GO:0044237; P:GO:0055114; F:GO:0004128; F:GO:0043167; F:GO:0097159; F:GO:1901363; C:GO:0110165	P:cellular metabolic process; P:oxidation-reduction process; F:cytochrome-b5 reductase activity, acting on NAD(P)H; F:ion binding; F:organic cyclic compound binding; F:heterocyclic compound binding; C:cellular anatomical entity	EC:1.6.2.2	Cytochrome-b5 reductase	IPR001834 (PRINTS); IPR001709 (PRINTS); IPR001433 (PFAM); IPR008333 (PFAM); IPR039261 (G3DSA:3.40.50.GENE3D); G3DSA:2.40.30.10 (GENE3D); PTHR19370:SF171 (PANTHER); PTHR19370 (PANTHER); IPR017927 (PROSITE_PROFILES); cd06183 (CDD); IPR017938 (SUPERFAMILY); IPR039261 (SUPERFAMILY)	P:GO:0055114; F:GO:0016491	P:oxidation-reduction process; F:oxidoreductase activity
TRUE	INTERPRO, BLASTED, MAPPED, ANNOTATED	NP_001239749.1	uncharacterized protein LOC100804119 precursor	367	20	0	75.05	2	C:GO:0005886; C:GO:0016021	C:plasma membrane; C:integral component of membrane			IPR006946 (PFAM); IPR008979 (G3DSA:2.60.120.GENE3D); PTHR31265 (PANTHER); PTHR31265:SF2 (PANTHER)	no GO terms	no GO terms
TRUE	INTERPRO, BLASTED, MAPPED, ANNOTATED	NP_001239752.1	annexin-like protein RJ4 isoform X2	315	20	0	75.58	3	F:GO:0005509; F:GO:0005544; C:GO:0005829	F:calcium ion binding; F:calcium-dependent phospholipid binding; C:cytosol			Coil (COILS); IPR009118 (PRINTS); IPR001464 (PRINTS); IPR037104 (G3DSA:1.10.220.GENE3D); IPR037104 (G3DSA:1.10.220.GENE3D); IPR037104 (G3DSA:1.10.220.GENE3D); IPR018502 (PFAM); IPR037104 (G3DSA:1.10.220.GENE3D); PTHR10502:SF187 (PANTHER); PTHR10502 (PANTHER); IPR018252 (PROSITE_PATTERNS); IPR018502 (PROSITE_PROFILES); IPR018502 (PROSITE_PROFILES); IPR018502 (PROSITE_PROFILES); IPR018502 (PROSITE_…	F:GO:0005509; F:GO:0005544	F:calcium ion binding; F:calcium-dependent phospholipid binding
TRUE	INTERPRO, BLASTED, MAPPED, ANNOTATED	NP_001239764.1	protein COFACTOR ASSEMBLY OF COMPLEX C SUBUNIT B CCB1, chloroplastic	268	3	0	91.15	1	C:GO:0016021	C:integral component of membrane			IPR021919 (PFAM); IPR021919 (PANTHER); PTHR35302:SF1 (PANTHER)	no GO terms	no GO terms
TRUE	INTERPRO, BLASTED, MAPPED, ANNOTATED	NP_001239766.1	pyruvate dehydrogenase E1 component subunit beta, mitochondrial isoform X1	405	20	0	73.83	4	P:GO:0006086; P:GO:0055114; F:GO:0004739; C:GO:0005739	P:acetyl-CoA biosynthetic process from pyruvate; P:oxidation-reduction process; F:pyruvate dehydrogenase (acetyl-transferring) activity; C:mitochondrion	EC:1.2.4.1	Pyruvate dehydrogenase (acetyl-transferring)	G3DSA:3.40.50.970 (GENE3D); IPR005475 (PFAM); IPR009014 (G3DSA:3.40.50.GENE3D); IPR033248 (PFAM); IPR027110 (PANTHER); PTHR11624:SF98 (PANTHER); cd07036 (CDD); IPR009014 (SUPERFAMILY); IPR029061 (SUPERFAMILY)	P:GO:0006086; F:GO:0003824; F:GO:0004739	P:acetyl-CoA biosynthetic process from pyruvate; F:catalytic activity; F:pyruvate dehydrogenase (acetyl-transferring) activity
TRUE	INTERPRO, BLASTED, MAPPED, ANNOTATED	NP_001239798.1	ferredoxin--NADP reductase, leaf isozyme, chloroplastic	377	20	0	65.72	3	P:GO:0055114; F:GO:0004324; C:GO:0009507	P:oxidation-reduction process; F:ferredoxin-NADP+ reductase activity; C:chloroplast	EC:1.18.1; EC:1.18.1.2	Acting on iron-sulfur proteins as donors; Ferredoxin--NADP(+) reductase	Coil (COILS); IPR001709 (PRINTS); IPR001433 (PFAM); G3DSA:2.40.30.10 (GENE3D); IPR015701 (PIRSF); IPR039261 (G3DSA:3.40.50.GENE3D); IPR035442 (PIRSF); PTHR43314 (PANTHER); PTHR43314:SF17 (PANTHER); IPR017927 (PROSITE_PROFILES); cd06208 (CDD); IPR039261 (SUPERFAMILY); IPR017938 (SUPERFAMILY)	P:GO:0055114; F:GO:0016491	P:oxidation-reduction process; F:oxidoreductase activity
TRUE	INTERPRO, BLASTED, MAPPED, ANNOTATED	NP_001239816.1	nodulin-related protein 1	119	2	8.46532e-81	95.63	2	P:GO:0009408; P:GO:0010115	P:response to heat; P:regulation of abscisic acid biosynthetic process			mobidb-lite (MOBIDB_LITE); mobidb-lite (MOBIDB_LITE); PTHR35098:SF1 (PANTHER); IPR040294 (PANTHER)	P:GO:0009408; P:GO:0010115	P:response to heat; P:regulation of abscisic acid biosynthetic process
TRUE	INTERPRO, BLASTED, MAPPED, ANNOTATED	NP_001239817.1	cysteine proteinase inhibitor	97	20	1.12817e-66	83.73	2	P:GO:0010951; F:GO:0004869	P:negative regulation of endopeptidase activity; F:cysteine-type endopeptidase inhibitor activity			G3DSA:3.10.450.650 (GENE3D); IPR000010 (PFAM); PTHR11413:SF57 (PANTHER); IPR027214 (PANTHER); IPR018073 (PROSITE_PATTERNS); IPR000010 (CDD); SSF54403 (SUPERFAMILY)	F:GO:0004869	F:cysteine-type endopeptidase inhibitor activity
TRUE	INTERPRO, BLASTED, MAPPED, ANNOTATED	NP_001239821.1	glutamine synthetase leaf isozyme, chloroplastic	356	20	0	95.18	5	P:GO:0006542; F:GO:0004356; F:GO:0005524; F:GO:0042802; C:GO:0005737	P:glutamine biosynthetic process; F:glutamate-ammonia ligase activity; F:ATP binding; F:identical protein binding; C:cytoplasm	EC:6.3.1.2	Glutamine synthetase	IPR008146 (PFAM); IPR008147 (PFAM); IPR036651 (G3DSA:3.10.20.GENE3D); G3DSA:3.30.590.40 (GENE3D); PTHR20852 (PANTHER); PTHR20852:SF91 (PANTHER); IPR027302 (PROSITE_PATTERNS); IPR027303 (PROSITE_PATTERNS); IPR014746 (SUPERFAMILY); IPR036651 (SUPERFAMILY)	P:GO:0006542; P:GO:0006807; F:GO:0003824; F:GO:0004356	P:glutamine biosynthetic process; P:nitrogen compound metabolic process; F:catalytic activity; F:glutamate-ammonia ligase activity
TRUE	INTERPRO, BLASTED, MAPPED, ANNOTATED	NP_001239823.1	bifunctional protein FolD 1, mitochondrial	294	14	0	82.02	5	P:GO:0035999; P:GO:0055114; F:GO:0004477; F:GO:0004488; C:GO:0005829	P:tetrahydrofolate interconversion; P:oxidation-reduction process; F:methenyltetrahydrofolate cyclohydrolase activity; F:methylenetetrahydrofolate dehydrogenase (NADP+) activity; C:cytosol	EC:3.5.4.9; EC:1.5.1.5	Methenyltetrahydrofolate cyclohydrolase; Methylenetetrahydrofolate dehydrogenase (NADP(+))	IPR000672 (PRINTS); IPR020631 (PFAM); G3DSA:3.40.50.10860 (GENE3D); G3DSA:3.40.50.720 (GENE3D); IPR020630 (PFAM); PTHR10025:SF63 (PANTHER); IPR000672 (PANTHER); IPR020867 (PROSITE_PATTERNS); IPR020867 (PROSITE_PATTERNS); IPR000672 (HAMAP); IPR020631 (CDD); IPR036291 (SUPERFAMILY); SSF53223 (SUPERFAMILY)	P:GO:0055114; F:GO:0003824; F:GO:0004488	P:oxidation-reduction process; F:catalytic activity; F:methylenetetrahydrofolate dehydrogenase (NADP+) activity
TRUE	INTERPRO, BLASTED, MAPPED, ANNOTATED	NP_001239826.1	U2 small nuclear ribonucleoprotein A'-like	287	9	0	76.17	1	F:GO:0005515	F:protein binding			PF14580 (PFAM); IPR032675 (G3DSA:3.80.10.GENE3D); mobidb-lite (MOBIDB_LITE); mobidb-lite (MOBIDB_LITE); PTHR10552 (PANTHER); PTHR10552:SF6 (PANTHER); IPR001611 (PROSITE_PROFILES); IPR001611 (PROSITE_PROFILES); IPR001611 (PROSITE_PROFILES); IPR001611 (PROSITE_PROFILES); IPR001611 (PROSITE_PROFILES); SSF52058 (SUPERFAMILY)	F:GO:0005515	F:protein binding
TRUE	INTERPRO, BLASTED, MAPPED, ANNOTATED	NP_001239829.1	phytochrome-associated serine/threonine-protein phosphatase isoform X1	303	20	0	90.81	2	P:GO:0006470; F:GO:0004721	P:protein dephosphorylation; F:phosphoprotein phosphatase activity			IPR006186 (PRINTS); IPR029052 (G3DSA:3.60.21.GENE3D); IPR004843 (PFAM); PTHR45619 (PANTHER); PTHR45619:SF35 (PANTHER); IPR006186 (PROSITE_PATTERNS); cd07415 (CDD); SSF56300 (SUPERFAMILY)	F:GO:0016787	F:hydrolase activity
TRUE	INTERPRO, BLASTED, ANNOTATED	NP_001239837.1	polygalacturonase inhibiting protein precursor	339	20	0	66	1	F:GO:0005515	F:protein binding			PR00019 (PRINTS); IPR001611 (PFAM); IPR013210 (PFAM); IPR032675 (G3DSA:3.80.10.GENE3D); PTHR27004:SF264 (PANTHER); PTHR27004 (PANTHER); IPR001611 (PROSITE_PROFILES); IPR001611 (PROSITE_PROFILES); IPR001611 (PROSITE_PROFILES); IPR001611 (PROSITE_PROFILES); SSF52058 (SUPERFAMILY)	F:GO:0005515	F:protein binding
TRUE	INTERPRO, BLASTED, MAPPED, ANNOTATED	NP_001239852.1	protein TIC 62, chloroplastic isoform X1	290	20	0	58.53	1	C:GO:0016021	C:integral component of membrane			IPR016040 (PFAM); G3DSA:3.40.50.720 (GENE3D); PTHR15020 (PANTHER); PTHR15020:SF39 (PANTHER); cd05243 (CDD); IPR036291 (SUPERFAMILY)	no GO terms	no GO terms
TRUE	INTERPRO, BLASTED, MAPPED, ANNOTATED	NP_001239858.1	40S ribosomal protein S3a	261	15	0	96.63	3	P:GO:0006412; F:GO:0003735; C:GO:0005840	P:translation; F:structural constituent of ribosome; C:ribosome			IPR001593 (PFAM); mobidb-lite (MOBIDB_LITE); mobidb-lite (MOBIDB_LITE); PTHR11830 (PANTHER); PTHR11830:SF27 (PANTHER); IPR018281 (PROSITE_PATTERNS); IPR027500 (HAMAP)	P:GO:0006412; F:GO:0003735; C:GO:0005840	P:translation; F:structural constituent of ribosome; C:ribosome
TRUE	INTERPRO, BLASTED, MAPPED, ANNOTATED	NP_001239861.1	spermine synthase	340	20	0	84.62	2	P:GO:0006596; F:GO:0004766	P:polyamine biosynthetic process; F:spermidine synthase activity	EC:2.5.1.16	Spermidine synthase	IPR035246 (PFAM); IPR037163 (G3DSA:2.30.140.GENE3D); IPR001045 (TIGRFAM); G3DSA:3.40.50.150 (GENE3D); PF01564 (PFAM); IPR030668 (PIRSF); mobidb-lite (MOBIDB_LITE); PTHR11558 (PANTHER); PTHR11558:SF43 (PANTHER); IPR030373 (PROSITE_PATTERNS); IPR030374 (PROSITE_PROFILES); IPR001045 (HAMAP); cd02440 (CDD); IPR029063 (SUPERFAMILY)	P:GO:0006595; F:GO:0003824	P:polyamine metabolic process; F:catalytic activity
TRUE	INTERPRO, BLASTED, MAPPED, ANNOTATED	NP_001239862.1	secoisolariciresinol dehydrogenase	269	20	0	79.86	2	P:GO:0055114; F:GO:0016491	P:oxidation-reduction process; F:oxidoreductase activity			IPR002347 (PRINTS); IPR002347 (PRINTS); PF13561 (PFAM); G3DSA:3.40.50.720 (GENE3D); PTHR43180 (PANTHER); PTHR43180:SF30 (PANTHER); IPR020904 (PROSITE_PATTERNS); cd05326 (CDD); IPR036291 (SUPERFAMILY)	P:GO:0055114; F:GO:0016491	P:oxidation-reduction process; F:oxidoreductase activity
TRUE	INTERPRO, BLASTED, MAPPED, ANNOTATED	NP_001239876.1	hypersensitive-induced response protein 1	404	20	0	54.65	1	C:GO:0016020	C:membrane			IPR001972 (PRINTS); IPR032435 (PFAM); G3DSA:3.30.479.30 (GENE3D); IPR001107 (PFAM); mobidb-lite (MOBIDB_LITE); mobidb-lite (MOBIDB_LITE); PTHR43327 (PANTHER); PTHR43327:SF10 (PANTHER); cd08829 (CDD); cd06503 (CDD); IPR036013 (SUPERFAMILY)	C:GO:0016020	C:membrane
TRUE	INTERPRO, BLASTED, MAPPED, ANNOTATED	NP_001239879.1	TOM1-like protein 4	405	20	0	64.12	1	P:GO:0006886	P:intracellular protein transport			IPR004152 (PFAM); IPR038425 (G3DSA:1.20.58.GENE3D); IPR008942 (G3DSA:1.25.40.GENE3D); IPR002014 (PFAM); mobidb-lite (MOBIDB_LITE); mobidb-lite (MOBIDB_LITE); PTHR46646:SF1 (PANTHER); PTHR46646 (PANTHER); IPR004152 (PROSITE_PROFILES); IPR002014 (PROSITE_PROFILES); cd14231 (CDD); cd03561 (CDD); IPR008942 (SUPERFAMILY); SSF89009 (SUPERFAMILY)	P:GO:0006886	P:intracellular protein transport
TRUE	INTERPRO, BLASTED, MAPPED, ANNOTATED	NP_001239880.1	30S ribosomal protein S1	412	20	0	65.24	5	P:GO:0006414; F:GO:0003729; F:GO:0003735; F:GO:0003746; C:GO:0009570	P:translational elongation; F:mRNA binding; F:structural constituent of ribosome; F:translation elongation factor activity; C:chloroplast stroma			Coil (COILS); Coil (COILS); IPR035104 (PRINTS); IPR003029 (PFAM); G3DSA:2.40.50.140 (GENE3D); G3DSA:2.40.50.140 (GENE3D); G3DSA:2.40.50.140 (GENE3D); mobidb-lite (MOBIDB_LITE); PTHR10724 (PANTHER); PTHR10724 (PANTHER); IPR035104 (PTHR10724:PANTHER); IPR035104 (PTHR10724:PANTHER); IPR003029 (PROSITE_PROFILES); IPR003029 (PROSITE_PROFILES); IPR003029 (PROSITE_PROFILES); cd04465 (CDD); cd05692 (CDD)…	F:GO:0003676	F:nucleic acid binding
TRUE	INTERPRO, BLASTED, MAPPED, ANNOTATED	NP_001239884.1	histone H2A	148	20	8.96671e-101	87.52	5	P:GO:0006342; F:GO:0003677; F:GO:0046982; C:GO:0000786; C:GO:0000790	P:chromatin silencing; F:DNA binding; F:protein heterodimerization activity; C:nucleosome; C:nuclear chromatin			IPR002119 (PRINTS); IPR007125 (PFAM); IPR009072 (G3DSA:1.10.20.GENE3D); IPR032454 (PFAM); mobidb-lite (MOBIDB_LITE); mobidb-lite (MOBIDB_LITE); PTHR23430 (PANTHER); PTHR23430:SF253 (PANTHER); IPR032458 (PROSITE_PATTERNS); IPR002119 (CDD); IPR009072 (SUPERFAMILY)	F:GO:0003677; F:GO:0046982; C:GO:0000786	F:DNA binding; F:protein heterodimerization activity; C:nucleosome
TRUE	INTERPRO, BLASTED, MAPPED, ANNOTATED	NP_001239889.1	malate dehydrogenase	356	20	0	87.15	7	P:GO:0006097; P:GO:0006099; P:GO:0006108; F:GO:0030060; C:GO:0005739; C:GO:0009507; C:GO:0009514	P:glyoxylate cycle; P:tricarboxylic acid cycle; P:malate metabolic process; F:L-malate dehydrogenase activity; C:mitochondrion; C:chloroplast; C:glyoxysome	EC:1.1.1.37	Malate dehydrogenase	IPR001236 (PFAM); IPR022383 (PFAM); G3DSA:3.40.50.720 (GENE3D); IPR010097 (TIGRFAM); IPR001557 (PIRSF); IPR015955 (G3DSA:3.90.110.GENE3D); PTHR11540:SF52 (PANTHER); PTHR11540 (PANTHER); IPR001252 (PROSITE_PATTERNS); cd01337 (CDD); IPR015955 (SUPERFAMILY); IPR036291 (SUPERFAMILY)	P:GO:0005975; P:GO:0006099; P:GO:0006108; P:GO:0019752; P:GO:0055114; F:GO:0003824; F:GO:0016491; F:GO:0016615; F:GO:0016616; F:GO:0030060	P:carbohydrate metabolic process; P:tricarboxylic acid cycle; P:malate metabolic process; P:carboxylic acid metabolic process; P:oxidation-reduction process; F:catalytic activity; F:oxidoreductase activity; F:malate dehydrogenase activity; F:oxidoreductase activity, acting on the CH-OH group of donors, NAD or NADP as acceptor; F:L-malate dehydrogenase activity
TRUE	INTERPRO, BLASTED, MAPPED, ANNOTATED	NP_001239894.1	gamma-tocopherol methyltransferase	340	20	0	66.45	4	P:GO:0016126; P:GO:0032259; F:GO:0003838; C:GO:0005783	P:sterol biosynthetic process; P:methylation; F:sterol 24-C-methyltransferase activity; C:endoplasmic reticulum	EC:2.1.1.41	Sterol 24-C-methyltransferase	IPR013705 (PFAM); IPR013216 (PFAM); G3DSA:3.40.50.150 (GENE3D); PTHR44068 (PANTHER); PTHR44068:SF3 (PANTHER); IPR030384 (PROSITE_PROFILES); cd02440 (CDD); IPR029063 (SUPERFAMILY)	P:GO:0006694; F:GO:0008168	P:steroid biosynthetic process; F:methyltransferase activity
TRUE	INTERPRO, BLASTED, MAPPED, ANNOTATED	NP_001239899.1	outer plastidial membrane protein porin	276	20	0	72.88	4	P:GO:0015698; P:GO:0098656; F:GO:0008308; C:GO:0005741	P:inorganic anion transport; P:anion transmembrane transport; F:voltage-gated anion channel activity; C:mitochondrial outer membrane			IPR027246 (PFAM); IPR023614 (G3DSA:2.40.160.GENE3D); IPR001925 (PANTHER); PTHR11743:SF29 (PANTHER); cd07306 (CDD)	P:GO:0055085; P:GO:0098656; F:GO:0008308; C:GO:0005741	P:transmembrane transport; P:anion transmembrane transport; F:voltage-gated anion channel activity; C:mitochondrial outer membrane
TRUE	INTERPRO, BLASTED	NP_001239903.1	calcium sensing receptor, chloroplastic isoform X1	397	12	0	69.89						IPR001763 (PFAM); IPR036873 (G3DSA:3.40.250.GENE3D); mobidb-lite (MOBIDB_LITE); PTHR34209:SF1 (PANTHER); PTHR34209 (PANTHER); IPR001763 (PROSITE_PROFILES); cd00158 (CDD); IPR036873 (SUPERFAMILY)	no GO terms	no GO terms
TRUE	INTERPRO, BLASTED, MAPPED, ANNOTATED	NP_001239925.1	CutA1 domain-containing protein isoform 1	112	8	1.53538e-78	96.54	2	P:GO:0010038; F:GO:0005507	P:response to metal ion; F:copper ion binding			IPR015867 (G3DSA:3.30.70.GENE3D); IPR004323 (PFAM); PTHR23419:SF10 (PANTHER); IPR004323 (PANTHER); IPR011322 (SUPERFAMILY)	P:GO:0010038	P:response to metal ion
TRUE	INTERPRO, BLASTED, MAPPED, ANNOTATED	NP_001239930.1	uncharacterized protein LOC100790839	220	9	5.91535e-163	95.92	2	P:GO:0006633; F:GO:0016836	P:fatty acid biosynthetic process; F:hydro-lyase activity			G3DSA:3.10.129.10 (GENE3D); IPR010084 (TIGRFAM); IPR013114 (PFAM); IPR013114 (PANTHER); PTHR30272:SF13 (PANTHER); IPR010084 (HAMAP); cd01288 (CDD); IPR029069 (SUPERFAMILY)	P:GO:0006633; F:GO:0016836	P:fatty acid biosynthetic process; F:hydro-lyase activity
TRUE	INTERPRO, BLASTED, MAPPED, ANNOTATED	NP_001239935.1	oxygen-evolving enhancer protein 2, chloroplastic	234	20	5.18824e-179	62.46	4	P:GO:0015979; F:GO:0005509; C:GO:0009654; C:GO:0019898	P:photosynthesis; F:calcium ion binding; C:photosystem II oxygen evolving complex; C:extrinsic component of membrane			IPR002683 (PFAM); IPR016123 (G3DSA:3.40.1000.GENE3D); PTHR31407:SF10 (PANTHER); PTHR31407 (PANTHER); IPR016123 (SUPERFAMILY)	P:GO:0015979; F:GO:0005509; C:GO:0009523; C:GO:0009654; C:GO:0019898	P:photosynthesis; F:calcium ion binding; C:photosystem II; C:photosystem II oxygen evolving complex; C:extrinsic component of membrane
TRUE	INTERPRO, BLASTED, MAPPED, ANNOTATED	NP_001239976.1	40S ribosomal protein S26-1	129	10	4.90357e-92	91.4	4	P:GO:0006412; F:GO:0003729; F:GO:0003735; C:GO:0005840	P:translation; F:mRNA binding; F:structural constituent of ribosome; C:ribosome			IPR000892 (PFAM); IPR038551 (G3DSA:3.30.1740.GENE3D); mobidb-lite (MOBIDB_LITE); mobidb-lite (MOBIDB_LITE); PTHR12538:SF16 (PANTHER); IPR000892 (PANTHER); IPR000892 (PROSITE_PATTERNS)	P:GO:0006412; F:GO:0003735; C:GO:0005840	P:translation; F:structural constituent of ribosome; C:ribosome
TRUE	INTERPRO, BLASTED, MAPPED, ANNOTATED	NP_001239979.1	peptide methionine sulfoxide reductase A5	265	18	0	89.94	5	P:GO:0034599; P:GO:0055114; F:GO:0008113; F:GO:0036456; C:GO:0005737	P:cellular response to oxidative stress; P:oxidation-reduction process; F:peptide-methionine (S)-S-oxide reductase activity; F:L-methionine-(S)-S-oxide reductase activity; C:cytoplasm	EC:1.8.4.13; EC:1.8.4.11	L-methionine (S)-S-oxide reductase; Peptide-methionine (S)-S-oxide reductase	IPR002569 (PFAM); IPR002569 (TIGRFAM); IPR036509 (G3DSA:3.30.1060.GENE3D); PTHR42799 (PANTHER); PTHR42799:SF17 (PANTHER); IPR002569 (HAMAP); IPR036509 (SUPERFAMILY)	P:GO:0055114; F:GO:0008113	P:oxidation-reduction process; F:peptide-methionine (S)-S-oxide reductase activity
TRUE	INTERPRO, BLASTED, MAPPED, ANNOTATED	NP_001239987.1	3Chain 3, LHCA3	267	20	0	73.07	8	P:GO:0009416; P:GO:0009768; P:GO:0018298; F:GO:0016168; C:GO:0009522; C:GO:0009523; C:GO:0009535; C:GO:0016021	P:response to light stimulus; P:photosynthesis, light harvesting in photosystem I; P:protein-chromophore linkage; F:chlorophyll binding; C:photosystem I; C:photosystem II; C:chloroplast thylakoid membrane; C:integral component of membrane			IPR022796 (PFAM); IPR023329 (G3DSA:1.10.3460.GENE3D); IPR001344 (PANTHER); PTHR21649:SF80 (PANTHER); SSF103511 (SUPERFAMILY)	P:GO:0009765; C:GO:0016020	P:photosynthesis, light harvesting; C:membrane
TRUE	INTERPRO, BLASTED, MAPPED, ANNOTATED	NP_001240010.1	uncharacterized protein LOC100811078	129	6	3.67388e-89	99.61	2	P:GO:0015979; C:GO:0009538	P:photosynthesis; C:photosystem I reaction center			IPR003375 (PFAM); G3DSA:2.30.30.50 (GENE3D); mobidb-lite (MOBIDB_LITE); IPR003375 (PANTHER); IPR008990 (SUPERFAMILY)	P:GO:0015979; C:GO:0009522; C:GO:0009538	P:photosynthesis; C:photosystem I; C:photosystem I reaction center
TRUE	INTERPRO, BLASTED, MAPPED, ANNOTATED	NP_001240021.1	catalase	492	11	0	98.86	8	P:GO:0042542; P:GO:0042744; P:GO:0055114; P:GO:0098869; F:GO:0004096; F:GO:0020037; F:GO:0046872; C:GO:0009514	P:response to hydrogen peroxide; P:hydrogen peroxide catabolic process; P:oxidation-reduction process; P:cellular oxidant detoxification; F:catalase activity; F:heme binding; F:metal ion binding; C:glyoxysome	EC:1.11.1.7; EC:1.11.1.6	Peroxidase; Catalase	IPR018028 (PRINTS); IPR024711 (PIRSF); IPR011614 (PFAM); IPR010582 (PFAM); IPR037060 (G3DSA:2.40.180.GENE3D); PTHR11465:SF41 (PANTHER); IPR018028 (PANTHER); IPR002226 (PROSITE_PATTERNS); IPR024708 (PROSITE_PATTERNS); IPR018028 (PROSITE_PROFILES); cd08154 (CDD); IPR020835 (SUPERFAMILY)	P:GO:0006979; P:GO:0055114; F:GO:0004096; F:GO:0020037	P:response to oxidative stress; P:oxidation-reduction process; F:catalase activity; F:heme binding
TRUE	INTERPRO, BLASTED, MAPPED, ANNOTATED	NP_001240030.1	ras-related protein RABA1f	217	20	2.08734e-162	86.16	4	P:GO:0006886; F:GO:0003924; F:GO:0005525; C:GO:0005768	P:intracellular protein transport; F:GTPase activity; F:GTP binding; C:endosome	EC:3.6.1.15	Nucleoside-triphosphate phosphatase	PR00449 (PRINTS); IPR005225 (TIGRFAM); G3DSA:3.40.50.300 (GENE3D); IPR001806 (PFAM); mobidb-lite (MOBIDB_LITE); mobidb-lite (MOBIDB_LITE); PTHR24073 (PANTHER); PTHR24073:SF988 (PANTHER); PS51419 (PROSITE_PROFILES); cd01868 (CDD); IPR027417 (SUPERFAMILY)	F:GO:0003924; F:GO:0005525	F:GTPase activity; F:GTP binding
TRUE	INTERPRO, BLASTED, MAPPED, ANNOTATED	NP_001240033.1	allene oxide cyclase 4, chloroplastic-like	255	10	0	83.44	2	P:GO:0009695; F:GO:0046423	P:jasmonic acid biosynthetic process; F:allene-oxide cyclase activity	EC:5.3.99.6	Allene-oxide cyclase	IPR009410 (PFAM); IPR034871 (G3DSA:2.40.480.GENE3D); PTHR31843:SF10 (PANTHER); IPR009410 (PANTHER); IPR034871 (SUPERFAMILY)	P:GO:0009695; F:GO:0016853; F:GO:0046423	P:jasmonic acid biosynthetic process; F:isomerase activity; F:allene-oxide cyclase activity
TRUE	INTERPRO, BLASTED, MAPPED, ANNOTATED	NP_001240037.1	uncharacterized protein LOC100810571	278	2	0	100	1	C:GO:0016021	C:integral component of membrane			IPR021275 (PFAM); IPR021275 (PANTHER); PTHR35551:SF1 (PANTHER)	no GO terms	no GO terms
TRUE	INTERPRO, BLASTED, MAPPED, ANNOTATED	NP_001240039.1	aquaporin PIP2-2	285	20	0	93.74	5	P:GO:0006833; P:GO:0055085; F:GO:0015250; C:GO:0005886; C:GO:0016021	P:water transport; P:transmembrane transport; F:water channel activity; C:plasma membrane; C:integral component of membrane			IPR000425 (PRINTS); IPR023271 (G3DSA:1.20.1080.GENE3D); IPR000425 (PFAM); IPR000425 (TIGRFAM); IPR034294 (PANTHER); PTHR45687:SF2 (PANTHER); IPR022357 (PROSITE_PATTERNS); IPR000425 (CDD); IPR023271 (SUPERFAMILY)	P:GO:0055085; F:GO:0015267; C:GO:0016020	P:transmembrane transport; F:channel activity; C:membrane
TRUE	INTERPRO, BLASTED, MAPPED, ANNOTATED	NP_001240046.1	glyceraldehyde-3-phosphate dehydrogenase	340	20	0	94.01	7	P:GO:0006006; P:GO:0006096; P:GO:0055114; F:GO:0004365; F:GO:0050661; F:GO:0051287; C:GO:0005829	P:glucose metabolic process; P:glycolytic process; P:oxidation-reduction process; F:glyceraldehyde-3-phosphate dehydrogenase (NAD+) (phosphorylating) activity; F:NADP binding; F:NAD binding; C:cytosol	EC:1.2.1.59; EC:1.2.1.12	Glyceraldehyde-3-phosphate dehydrogenase (NAD(P)(+)) (phosphorylating); Glyceraldehyde-3-phosphate dehydrogenase (phosphorylating)	IPR020831 (PRINTS); IPR006424 (TIGRFAM); IPR020829 (PFAM); G3DSA:3.30.360.10 (GENE3D); G3DSA:3.40.50.720 (GENE3D); IPR020828 (PFAM); IPR020831 (PIRSF); PTHR10836:SF102 (PANTHER); IPR020831 (PANTHER); IPR020830 (PROSITE_PATTERNS); SSF55347 (SUPERFAMILY); IPR036291 (SUPERFAMILY)	P:GO:0006006; P:GO:0055114; F:GO:0016620; F:GO:0050661; F:GO:0051287	P:glucose metabolic process; P:oxidation-reduction process; F:oxidoreductase activity, acting on the aldehyde or oxo group of donors, NAD or NADP as acceptor; F:NADP binding; F:NAD binding
TRUE	INTERPRO, BLASTED, MAPPED, ANNOTATED	NP_001240059.1	eukaryotic translation initiation factor 5	411	14	0	69.32	2	F:GO:0005515; C:GO:0005737	F:protein binding; C:cytoplasm			Coil (COILS); IPR016021 (G3DSA:1.25.40.GENE3D); IPR003307 (PFAM); PTHR14208 (PANTHER); PTHR14208:SF8 (PANTHER); IPR003307 (PROSITE_PROFILES); IPR043510 (CDD); IPR016024 (SUPERFAMILY)	F:GO:0005515	F:protein binding
TRUE	INTERPRO, BLASTED, MAPPED, ANNOTATED	NP_001240067.1	uncharacterized protein LOC100814672	282	2	0	98.94	1	C:GO:0016021	C:integral component of membrane			Coil (COILS); IPR021788 (PFAM); IPR021788 (PANTHER); PTHR33372:SF5 (PANTHER)	no GO terms	no GO terms
TRUE	INTERPRO, BLASTED, MAPPED, ANNOTATED	NP_001240074.1	methyl-CpG-binding domain-containing protein	275	12	0	88.37	3	F:GO:0003677; C:GO:0016021; C:GO:0042025	F:DNA binding; C:integral component of membrane; C:host cell nucleus			Coil (COILS); Coil (COILS); IPR001739 (PFAM); G3DSA:3.30.890.10 (GENE3D); mobidb-lite (MOBIDB_LITE); mobidb-lite (MOBIDB_LITE); mobidb-lite (MOBIDB_LITE); mobidb-lite (MOBIDB_LITE); mobidb-lite (MOBIDB_LITE); IPR039622 (PANTHER); PTHR33729:SF2 (PANTHER); IPR001739 (PROSITE_PROFILES); IPR016177 (SUPERFAMILY)	F:GO:0003677	F:DNA binding
TRUE	INTERPRO, BLASTED, MAPPED, ANNOTATED	NP_001240080.1	glyceraldehyde-3-phosphate dehydrogenase A subunit	451	20	0	83.2	6	P:GO:0006006; P:GO:0055114; F:GO:0004365; F:GO:0050661; F:GO:0051287; C:GO:0009507	P:glucose metabolic process; P:oxidation-reduction process; F:glyceraldehyde-3-phosphate dehydrogenase (NAD+) (phosphorylating) activity; F:NADP binding; F:NAD binding; C:chloroplast	EC:1.2.1.59; EC:1.2.1.12	Glyceraldehyde-3-phosphate dehydrogenase (NAD(P)(+)) (phosphorylating); Glyceraldehyde-3-phosphate dehydrogenase (phosphorylating)	Coil (COILS); IPR020831 (PRINTS); IPR020828 (PFAM); IPR020829 (PFAM); G3DSA:3.40.50.720 (GENE3D); G3DSA:3.30.360.10 (GENE3D); IPR006424 (TIGRFAM); IPR003823 (PFAM); mobidb-lite (MOBIDB_LITE); PTHR43148:SF9 (PANTHER); PTHR43148 (PANTHER); IPR020830 (PROSITE_PATTERNS); IPR036291 (SUPERFAMILY); SSF55347 (SUPERFAMILY)	P:GO:0006006; P:GO:0055114; F:GO:0016620; F:GO:0050661; F:GO:0051287	P:glucose metabolic process; P:oxidation-reduction process; F:oxidoreductase activity, acting on the aldehyde or oxo group of donors, NAD or NADP as acceptor; F:NADP binding; F:NAD binding
TRUE	INTERPRO, BLASTED, MAPPED, ANNOTATED	NP_001240086.1	universal stress protein A-like protein	162	20	1.40571e-118	81.38	3	C:GO:0005737; C:GO:0016021; C:GO:0043231	C:cytoplasm; C:integral component of membrane; C:intracellular membrane-bounded organelle			IPR006015 (PRINTS); IPR006016 (PFAM); IPR014729 (G3DSA:3.40.50.GENE3D); PTHR46553:SF8 (PANTHER); PTHR46553 (PANTHER); cd00293 (CDD); SSF52402 (SUPERFAMILY)	no GO terms	no GO terms
TRUE	INTERPRO, BLASTED, MAPPED, ANNOTATED	NP_001240092.1	photosystem I reaction center subunit VI, chloroplastic	139	10	2.43924e-96	91.59	3	P:GO:0015979; C:GO:0009535; C:GO:0009538	P:photosynthesis; C:chloroplast thylakoid membrane; C:photosystem I reaction center			IPR023833 (TIGRFAM); IPR004928 (PFAM); G3DSA:1.20.5.220 (GENE3D); PTHR34787:SF3 (PANTHER); IPR004928 (PANTHER)	P:GO:0015979; C:GO:0009522; C:GO:0009538	P:photosynthesis; C:photosystem I; C:photosystem I reaction center
TRUE	INTERPRO, BLASTED, MAPPED, ANNOTATED	NP_001240096.1	cytochrome c oxidase subunit 5b-1, mitochondrial	160	15	6.1282e-118	85.62	4	P:GO:0006123; P:GO:0042776; F:GO:0004129; C:GO:0005740	P:mitochondrial electron transport, cytochrome c to oxygen; P:mitochondrial ATP synthesis coupled proton transport; F:cytochrome-c oxidase activity; C:mitochondrial envelope	EC:1.9.3.1	Acting on a heme group of donors	IPR036972 (G3DSA:2.60.11.GENE3D); IPR002124 (PFAM); PTHR10122:SF14 (PANTHER); IPR002124 (PANTHER); IPR002124 (PROSITE_PROFILES); IPR002124 (CDD); SSF57802 (SUPERFAMILY)	F:GO:0004129; C:GO:0005740	F:cytochrome-c oxidase activity; C:mitochondrial envelope
TRUE	INTERPRO, BLASTED, MAPPED, ANNOTATED	NP_001240106.1	dehydrin family protein	214	2	3.07054e-146	80.94	5	P:GO:0009414; P:GO:0009631; P:GO:0009737; C:GO:0005829; C:GO:0016020	P:response to water deprivation; P:cold acclimation; P:response to abscisic acid; C:cytosol; C:membrane			Coil (COILS); IPR000167 (PFAM); mobidb-lite (MOBIDB_LITE); mobidb-lite (MOBIDB_LITE); mobidb-lite (MOBIDB_LITE); mobidb-lite (MOBIDB_LITE); mobidb-lite (MOBIDB_LITE); IPR000167 (PANTHER); PTHR33346:SF2 (PANTHER); IPR030513 (PROSITE_PATTERNS); IPR030513 (PROSITE_PATTERNS)	P:GO:0009415	P:response to water
TRUE	INTERPRO, BLASTED, MAPPED, ANNOTATED	NP_001240138.1	histone H1	190	20	2.26482e-113	74.1	10	P:GO:0006334; P:GO:0016584; P:GO:0030261; P:GO:0031936; P:GO:0045910; F:GO:0003690; F:GO:0031492; C:GO:0000786; C:GO:0005634; C:GO:0042025	P:nucleosome assembly; P:nucleosome positioning; P:chromosome condensation; P:negative regulation of chromatin silencing; P:negative regulation of DNA recombination; F:double-stranded DNA binding; F:nucleosomal DNA binding; C:nucleosome; C:nucleus; C:host cell nucleus			IPR005819 (PRINTS); IPR005818 (PFAM); IPR036388 (G3DSA:1.10.10.GENE3D); mobidb-lite (MOBIDB_LITE); mobidb-lite (MOBIDB_LITE); PTHR11467:SF108 (PANTHER); PTHR11467 (PANTHER); IPR005818 (PROSITE_PROFILES); IPR005818 (CDD); IPR036390 (SUPERFAMILY)	P:GO:0006334; F:GO:0003677; C:GO:0000786	P:nucleosome assembly; F:DNA binding; C:nucleosome
TRUE	INTERPRO, BLASTED, MAPPED, ANNOTATED	NP_001240140.1	annexin-like protein RJ4 isoform X1	317	20	0	79.45	3	F:GO:0005509; F:GO:0005544; C:GO:0005737	F:calcium ion binding; F:calcium-dependent phospholipid binding; C:cytoplasm			IPR001464 (PRINTS); IPR037104 (G3DSA:1.10.220.GENE3D); IPR037104 (G3DSA:1.10.220.GENE3D); IPR018502 (PFAM); IPR037104 (G3DSA:1.10.220.GENE3D); IPR037104 (G3DSA:1.10.220.GENE3D); PTHR10502 (PANTHER); PTHR10502:SF188 (PANTHER); IPR018252 (PROSITE_PATTERNS); IPR018502 (PROSITE_PROFILES); IPR018502 (PROSITE_PROFILES); IPR018502 (PROSITE_PROFILES); IPR018502 (PROSITE_PROFILES); IPR037104 (SUPERFAMILY)	F:GO:0005509; F:GO:0005544	F:calcium ion binding; F:calcium-dependent phospholipid binding
TRUE	INTERPRO, BLASTED, MAPPED, ANNOTATED	NP_001240145.1	probable fructokinase-7 isoform X2	383	20	0	86.94	5	P:GO:0006000; P:GO:0046835; F:GO:0008865; C:GO:0005829; C:GO:0009570	P:fructose metabolic process; P:carbohydrate phosphorylation; F:fructokinase activity; C:cytosol; C:chloroplast stroma	EC:2.7.1.4; EC:2.7.1.1	Fructokinase; Hexokinase	IPR002139 (PRINTS); IPR011611 (PFAM); IPR029056 (G3DSA:3.40.1190.GENE3D); PTHR43085:SF30 (PANTHER); PTHR43085 (PANTHER); IPR002173 (PROSITE_PATTERNS); IPR002173 (PROSITE_PATTERNS); cd01167 (CDD); IPR029056 (SUPERFAMILY)	F:GO:0016301; F:GO:0016773	F:kinase activity; F:phosphotransferase activity, alcohol group as acceptor
TRUE	INTERPRO, BLASTED, MAPPED, ANNOTATED	NP_001240152.1	26S proteasome regulatory subunit 10B homolog A	478	17	0	75.83	6	P:GO:0043085; F:GO:0005524; F:GO:0016887; F:GO:0046863; C:GO:0009570; C:GO:0009579	P:positive regulation of catalytic activity; F:ATP binding; F:ATPase activity; F:ribulose-1,5-bisphosphate carboxylase/oxygenase activator activity; C:chloroplast stroma; C:thylakoid			G3DSA:3.40.50.300 (GENE3D); IPR003959 (PFAM); G3DSA:1.10.8.1070 (GENE3D); mobidb-lite (MOBIDB_LITE); PTHR32429 (PANTHER); PTHR32429:SF15 (PANTHER); IPR027417 (SUPERFAMILY)	F:GO:0005524; F:GO:0016887	F:ATP binding; F:ATPase activity
TRUE	INTERPRO, BLASTED, MAPPED, ANNOTATED	NP_001240160.1	probable peroxygenase 4	204	18	3.48669e-150	75.47	3	P:GO:0055114; F:GO:0004497; F:GO:0005509	P:oxidation-reduction process; F:monooxygenase activity; F:calcium ion binding			IPR007736 (PFAM); mobidb-lite (MOBIDB_LITE); PTHR31495:SF15 (PANTHER); IPR007736 (PANTHER)	no GO terms	no GO terms
TRUE	INTERPRO, BLASTED, MAPPED, ANNOTATED	NP_001240166.1	NADPH-dependent aldo-keto reductase, chloroplastic	309	20	0	62.11	3	P:GO:0055114; F:GO:0004032; C:GO:0005829	P:oxidation-reduction process; F:alditol:NADP+ 1-oxidoreductase activity; C:cytosol	EC:1.1.1.21; EC:1.1.1.2	Aldose reductase; Alcohol dehydrogenase (NADP(+))	IPR020471 (PRINTS); IPR023210 (PFAM); IPR020471 (PIRSF); IPR036812 (G3DSA:3.20.20.GENE3D); PTHR11732:SF441 (PANTHER); IPR020471 (PANTHER); IPR018170 (PROSITE_PATTERNS); IPR018170 (PROSITE_PATTERNS); IPR018170 (PROSITE_PATTERNS); IPR023210 (CDD); IPR036812 (SUPERFAMILY)	P:GO:0055114; F:GO:0016491	P:oxidation-reduction process; F:oxidoreductase activity
TRUE	INTERPRO, BLASTED, MAPPED, ANNOTATED	NP_001240170.1	mitochondrial arginine transporter BAC2	297	20	0	65.28	3	P:GO:1990575; F:GO:0000064; C:GO:0016021	P:mitochondrial L-ornithine transmembrane transport; F:L-ornithine transmembrane transporter activity; C:integral component of membrane			IPR023395 (G3DSA:1.50.40.GENE3D); IPR018108 (PFAM); PTHR45624 (PANTHER); PTHR45624:SF34 (PANTHER); IPR018108 (PROSITE_PROFILES); IPR018108 (PROSITE_PROFILES); IPR018108 (PROSITE_PROFILES); IPR023395 (SUPERFAMILY)	no GO terms	no GO terms
TRUE	INTERPRO, BLASTED, MAPPED, ANNOTATED	NP_001240183.1	photosystem II type I chlorophyll a/b-binding protein	265	20	0	89.98	10	P:GO:0009416; P:GO:0009768; P:GO:0018298; F:GO:0016168; F:GO:0046872; C:GO:0009522; C:GO:0009523; C:GO:0009535; C:GO:0009941; C:GO:0016021	P:response to light stimulus; P:photosynthesis, light harvesting in photosystem I; P:protein-chromophore linkage; F:chlorophyll binding; F:metal ion binding; C:photosystem I; C:photosystem II; C:chloroplast thylakoid membrane; C:chloroplast envelope; C:integral component of membrane			IPR023329 (G3DSA:1.10.3460.GENE3D); IPR022796 (PFAM); PTHR21649:SF33 (PANTHER); IPR001344 (PANTHER); SSF103511 (SUPERFAMILY)	P:GO:0009765; C:GO:0016020	P:photosynthesis, light harvesting; C:membrane
TRUE	INTERPRO, BLASTED, MAPPED, ANNOTATED	NP_001240184.1	26S proteasome non-ATPase regulatory subunit 13-like	386	10	0	64.09	6	P:GO:0006511; P:GO:0043248; F:GO:0005198; C:GO:0005634; C:GO:0005829; C:GO:0008541	P:ubiquitin-dependent protein catabolic process; P:proteasome assembly; F:structural molecule activity; C:nucleus; C:cytosol; C:proteasome regulatory particle, lid subcomplex			IPR000717 (PFAM); G3DSA:1.25.40.570 (GENE3D); PTHR10539:SF4 (PANTHER); IPR035298 (PANTHER); IPR000717 (PROSITE_PROFILES); IPR036390 (SUPERFAMILY)	no GO terms	no GO terms
TRUE	INTERPRO, BLASTED, MAPPED, ANNOTATED	NP_001240189.1	adenosine kinase 2-like	341	20	0	69.13	6	P:GO:0006166; P:GO:0006167; P:GO:0050794; F:GO:0004001; C:GO:0005634; C:GO:0005829	P:purine ribonucleoside salvage; P:AMP biosynthetic process; P:regulation of cellular process; F:adenosine kinase activity; C:nucleus; C:cytosol	EC:2.7.1.20	Adenosine kinase	IPR001805 (PRINTS); IPR029056 (G3DSA:3.40.1190.GENE3D); G3DSA:3.30.1110.10 (GENE3D); IPR011611 (PFAM); PTHR45769:SF1 (PANTHER); PTHR45769 (PANTHER); IPR002173 (PROSITE_PATTERNS); cd01168 (CDD); IPR029056 (SUPERFAMILY)	P:GO:0006166; F:GO:0004001; F:GO:0016773	P:purine ribonucleoside salvage; F:adenosine kinase activity; F:phosphotransferase activity, alcohol group as acceptor
TRUE	INTERPRO, BLASTED, MAPPED, ANNOTATED	NP_001240194.1	mitochondrial arginine transporter BAC2	297	20	0	64.67	3	P:GO:1990575; F:GO:0000064; C:GO:0016021	P:mitochondrial L-ornithine transmembrane transport; F:L-ornithine transmembrane transporter activity; C:integral component of membrane			IPR023395 (G3DSA:1.50.40.GENE3D); IPR018108 (PFAM); PTHR45624 (PANTHER); PTHR45624:SF34 (PANTHER); IPR018108 (PROSITE_PROFILES); IPR018108 (PROSITE_PROFILES); IPR018108 (PROSITE_PROFILES); IPR023395 (SUPERFAMILY)	no GO terms	no GO terms
TRUE	INTERPRO, BLASTED, MAPPED, ANNOTATED	NP_001240197.1	short-chain dehydrogenase TIC 32, chloroplastic isoform X1	349	20	0	86.8	2	P:GO:0055114; C:GO:0016021	P:oxidation-reduction process; C:integral component of membrane			IPR002347 (PRINTS); G3DSA:3.40.50.720 (GENE3D); IPR002347 (PFAM); PTHR24320 (PANTHER); PTHR24320:SF190 (PANTHER); cd05327 (CDD); IPR036291 (SUPERFAMILY)	P:GO:0055114	P:oxidation-reduction process
TRUE	INTERPRO, BLASTED, MAPPED, ANNOTATED	NP_001240200.1	allene oxide cyclase 4, chloroplastic-like	257	10	0	84.15	2	P:GO:0009695; F:GO:0046423	P:jasmonic acid biosynthetic process; F:allene-oxide cyclase activity	EC:5.3.99.6	Allene-oxide cyclase	IPR034871 (G3DSA:2.40.480.GENE3D); IPR009410 (PFAM); IPR009410 (PANTHER); PTHR31843:SF6 (PANTHER); IPR034871 (SUPERFAMILY)	P:GO:0009695; F:GO:0016853; F:GO:0046423	P:jasmonic acid biosynthetic process; F:isomerase activity; F:allene-oxide cyclase activity
TRUE	INTERPRO, BLASTED, MAPPED, ANNOTATED	NP_001240201.1	ubiquitin receptor RAD23c	392	20	0	84.15	10	P:GO:0006289; P:GO:0043161; F:GO:0003684; F:GO:0031593; F:GO:0043130; F:GO:0070628; C:GO:0005654; C:GO:0005829; C:GO:0016021; C:GO:0042025	P:nucleotide-excision repair; P:proteasome-mediated ubiquitin-dependent protein catabolic process; F:damaged DNA binding; F:polyubiquitin modification-dependent protein binding; F:ubiquitin binding; F:proteasome binding; C:nucleoplasm; C:cytosol; C:integral component of membrane; C:host cell nucleus			IPR004806 (PRINTS); IPR036353 (G3DSA:1.10.10.GENE3D); IPR000626 (PFAM); G3DSA:1.10.8.10 (GENE3D); G3DSA:1.10.8.10 (GENE3D); IPR015940 (PFAM); G3DSA:3.10.20.90 (GENE3D); IPR015360 (PFAM); IPR004806 (TIGRFAM); mobidb-lite (MOBIDB_LITE); mobidb-lite (MOBIDB_LITE); mobidb-lite (MOBIDB_LITE); PTHR10621:SF40 (PANTHER); PTHR10621 (PANTHER); IPR000626 (PROSITE_PROFILES); IPR015940 (PROSITE_PROFILES); IPR…	P:GO:0006289; P:GO:0043161; F:GO:0003684; F:GO:0005515	P:nucleotide-excision repair; P:proteasome-mediated ubiquitin-dependent protein catabolic process; F:damaged DNA binding; F:protein binding
TRUE	INTERPRO, BLASTED, MAPPED, ANNOTATED	NP_001240223.1	aquaporin PIP2-2	286	20	0	92.33	5	P:GO:0006833; P:GO:0055085; F:GO:0015250; C:GO:0005886; C:GO:0016021	P:water transport; P:transmembrane transport; F:water channel activity; C:plasma membrane; C:integral component of membrane			IPR000425 (PRINTS); IPR023271 (G3DSA:1.20.1080.GENE3D); IPR000425 (PFAM); IPR000425 (TIGRFAM); PTHR45687:SF46 (PANTHER); IPR034294 (PANTHER); IPR022357 (PROSITE_PATTERNS); IPR000425 (CDD); IPR023271 (SUPERFAMILY)	P:GO:0055085; F:GO:0015267; C:GO:0016020	P:transmembrane transport; F:channel activity; C:membrane
TRUE	INTERPRO, BLASTED, MAPPED, ANNOTATED	NP_001240231.1	reticulon-like protein B8	259	20	0	74.2	3	C:GO:0005783; C:GO:0005789; C:GO:0016021	C:endoplasmic reticulum; C:endoplasmic reticulum membrane; C:integral component of membrane			IPR003388 (PFAM); mobidb-lite (MOBIDB_LITE); mobidb-lite (MOBIDB_LITE); PTHR10994 (PANTHER); PTHR10994:SF95 (PANTHER); IPR003388 (PROSITE_PROFILES)	no GO terms	no GO terms
TRUE	INTERPRO, BLASTED, MAPPED, ANNOTATED	NP_001240243.1	40S ribosomal protein S8	217	15	7.39884e-160	93.69	5	P:GO:0000462; P:GO:0006412; F:GO:0003735; C:GO:0005840; C:GO:0016021	P:maturation of SSU-rRNA from tricistronic rRNA transcript (SSU-rRNA, 5.8S rRNA, LSU-rRNA); P:translation; F:structural constituent of ribosome; C:ribosome; C:integral component of membrane			IPR001047 (TIGRFAM); IPR042563 (G3DSA:1.10.168.GENE3D); G3DSA:2.40.10.450 (GENE3D); IPR022309 (PFAM); mobidb-lite (MOBIDB_LITE); PTHR10394:SF16 (PANTHER); IPR001047 (PANTHER); IPR018283 (PROSITE_PATTERNS); cd11380 (CDD)	P:GO:0006412; F:GO:0003735; C:GO:0005840	P:translation; F:structural constituent of ribosome; C:ribosome
TRUE	INTERPRO, BLASTED, MAPPED, ANNOTATED	NP_001240244.1	2-methylene-furan-3-one reductase	325	20	0	50.02	2	P:GO:0055114; F:GO:0016491	P:oxidation-reduction process; F:oxidoreductase activity			IPR013149 (PFAM); G3DSA:3.40.50.720 (GENE3D); IPR013154 (PFAM); IPR014189 (TIGRFAM); G3DSA:3.90.180.10 (GENE3D); PTHR43006:SF7 (PANTHER); PTHR43006 (PANTHER); IPR014189 (CDD); IPR036291 (SUPERFAMILY); IPR011032 (SUPERFAMILY)	P:GO:0055114	P:oxidation-reduction process
TRUE	INTERPRO, BLASTED, MAPPED, ANNOTATED	NP_001240245.1	26S proteasome regulatory subunit 10B homolog A	443	17	0	75.02	6	P:GO:0043085; F:GO:0005524; F:GO:0016887; F:GO:0046863; C:GO:0009570; C:GO:0009579	P:positive regulation of catalytic activity; F:ATP binding; F:ATPase activity; F:ribulose-1,5-bisphosphate carboxylase/oxygenase activator activity; C:chloroplast stroma; C:thylakoid			IPR003959 (PFAM); G3DSA:3.40.50.300 (GENE3D); G3DSA:1.10.8.1070 (GENE3D); PTHR32429 (PANTHER); PTHR32429:SF16 (PANTHER); IPR027417 (SUPERFAMILY)	F:GO:0005524; F:GO:0016887	F:ATP binding; F:ATPase activity
TRUE	INTERPRO, BLASTED, MAPPED, ANNOTATED	NP_001240248.1	2-methyl-6-phytyl-1,4-hydroquinone methyltransferase, chloroplastic	342	18	0	64.36	3	P:GO:0032259; F:GO:0008168; C:GO:0016021	P:methylation; F:methyltransferase activity; C:integral component of membrane			G3DSA:3.40.50.150 (GENE3D); IPR013216 (PFAM); PTHR44516 (PANTHER); PTHR44516:SF7 (PANTHER); IPR031164 (PROSITE_PROFILES); cd02440 (CDD); IPR029063 (SUPERFAMILY)	P:GO:0032259; F:GO:0008168	P:methylation; F:methyltransferase activity
TRUE	INTERPRO, BLASTED, MAPPED, ANNOTATED	NP_001240264.1	dnaJ protein ERDJ3B	417	20	0	75.97	7	P:GO:0006457; P:GO:0009408; F:GO:0005524; F:GO:0031072; F:GO:0046872; F:GO:0051082; C:GO:0005829	P:protein folding; P:response to heat; F:ATP binding; F:heat shock protein binding; F:metal ion binding; F:unfolded protein binding; C:cytosol			Coil (COILS); IPR001623 (PRINTS); IPR001623 (PFAM); IPR001305 (PFAM); IPR036869 (G3DSA:1.10.287.GENE3D); IPR002939 (PFAM); G3DSA:2.10.230.10 (GENE3D); G3DSA:2.60.260.20 (GENE3D); mobidb-lite (MOBIDB_LITE); mobidb-lite (MOBIDB_LITE); PTHR43888 (PANTHER); PTHR43888:SF28 (PANTHER); IPR018253 (PROSITE_PATTERNS); IPR001305 (PROSITE_PROFILES); IPR001623 (PROSITE_PROFILES); IPR012724 (HAMAP); cd10747 (C…	P:GO:0006457; P:GO:0009408; F:GO:0005524; F:GO:0031072; F:GO:0051082	P:protein folding; P:response to heat; F:ATP binding; F:heat shock protein binding; F:unfolded protein binding
TRUE	INTERPRO, BLASTED, MAPPED, ANNOTATED	NP_001240266.1	multiple organellar RNA editing factor 9-like	225	20	2.32897e-170	75.86	5	P:GO:0016554; P:GO:0080156; P:GO:1900865; C:GO:0005739; C:GO:0009507	P:cytidine to uridine editing; P:mitochondrial mRNA modification; P:chloroplast RNA modification; C:mitochondrion; C:chloroplast			mobidb-lite (MOBIDB_LITE); mobidb-lite (MOBIDB_LITE); IPR039206 (PANTHER); PTHR31346:SF3 (PANTHER)	P:GO:0016554	P:cytidine to uridine editing
TRUE	INTERPRO, BLASTED, MAPPED, ANNOTATED	NP_001240272.1	putative G3BP-like protein isoform X1	123	20	2.97934e-90	62.57	2	P:GO:0006913; C:GO:0044613	P:nucleocytoplasmic transport; C:nuclear pore central transport channel			G3DSA:3.10.450.50 (GENE3D); IPR002075 (PFAM); PTHR12612:SF32 (PANTHER); PTHR12612 (PANTHER); IPR018222 (PROSITE_PROFILES); IPR018222 (CDD); IPR032710 (SUPERFAMILY)	no GO terms	no GO terms
TRUE	INTERPRO, BLASTED, MAPPED, ANNOTATED	NP_001240274.1	ubiquitin-60S ribosomal protein L40	405	19	0	72.51	3	P:GO:0006508; F:GO:0004190; F:GO:0005515	P:proteolysis; F:aspartic-type endopeptidase activity; F:protein binding	EC:3.4.99; EC:3.4.23.1; EC:3.4.23; EC:3.4.23.32; EC:3.4.23.43; EC:3.4.23.20; EC:3.4.23.25; EC:3.4.23.36; EC:3.4.23.4; EC:3.4.23.35; EC:3.4.23.5; EC:3.4.23.34; EC:3.4.23.15	Acting on peptide bonds (peptidases); Pepsin A; Acting on peptide bonds (peptidases); Scytalidopepsin B; Prepilin peptidase; Penicillopepsin; Saccharopepsin; Signal peptidase II; Chymosin; Barrierpepsin; Cathepsin D; Cathepsin E; Renin	Coil (COILS); IPR019956 (PRINTS); IPR015940 (PFAM); G3DSA:1.10.8.10 (GENE3D); G3DSA:3.10.20.90 (GENE3D); IPR000626 (PFAM); IPR019103 (PFAM); IPR021109 (G3DSA:2.40.70.GENE3D); mobidb-lite (MOBIDB_LITE); mobidb-lite (MOBIDB_LITE); mobidb-lite (MOBIDB_LITE); mobidb-lite (MOBIDB_LITE); PTHR12917:SF1 (PANTHER); PTHR12917 (PANTHER); IPR000626 (PROSITE_PROFILES); IPR015940 (PROSITE_PROFILES); cd01796 (C…	P:GO:0006508; F:GO:0004190; F:GO:0005515	P:proteolysis; F:aspartic-type endopeptidase activity; F:protein binding
TRUE	INTERPRO, BLASTED, MAPPED, ANNOTATED	NP_001240278.1	ACT domain-containing protein ACR11	294	20	0	83.74	2	C:GO:0009535; C:GO:0009570	C:chloroplast thylakoid membrane; C:chloroplast stroma			IPR040217 (PANTHER); PTHR31096:SF62 (PANTHER); IPR002912 (PROSITE_PROFILES); cd04873 (CDD); SSF55021 (SUPERFAMILY)	no GO terms	no GO terms
TRUE	INTERPRO, BLASTED, MAPPED, ANNOTATED	NP_001240857.1	putative UDP-rhamnose:rhamnosyltransferase 1	472	20	0	66.97	3	F:GO:0008194; F:GO:0102241; C:GO:0043231	F:UDP-glycosyltransferase activity; F:soyasaponin III rhamnosyltransferase activity; C:intracellular membrane-bounded organelle	EC:2.4.1.273	Soyasaponin III rhamnosyltransferase	G3DSA:3.40.50.2000 (GENE3D); IPR002213 (PFAM); G3DSA:3.40.50.2000 (GENE3D); PTHR11926 (PANTHER); cd03784 (CDD); SSF53756 (SUPERFAMILY)	F:GO:0008194	F:UDP-glycosyltransferase activity
TRUE	INTERPRO, BLASTED, MAPPED, ANNOTATED	NP_001240867.1	major latex protein homologue	153	20	4.89357e-109	79.65	1	P:GO:0006952	P:defense response			IPR023393 (G3DSA:3.30.530.GENE3D); IPR000916 (PFAM); PTHR31338 (PANTHER); cd07816 (CDD); SSF55961 (SUPERFAMILY)	P:GO:0006952	P:defense response
TRUE	INTERPRO, BLASTED, MAPPED, ANNOTATED	NP_001240871.1	oxygen-evolving enhancer protein 1, chloroplastic	326	5	0	96.79	5	P:GO:0010207; P:GO:0042549; P:GO:0055114; F:GO:0010242; C:GO:0009654	P:photosystem II assembly; P:photosystem II stabilization; P:oxidation-reduction process; F:oxygen evolving activity; C:photosystem II oxygen evolving complex			G3DSA:3.30.2050.10 (GENE3D); IPR002628 (PFAM); G3DSA:2.40.160.30 (GENE3D); IPR002628 (PANTHER); PTHR34058:SF2 (PANTHER); IPR011250 (SUPERFAMILY)	P:GO:0010207; P:GO:0042549; F:GO:0010242; C:GO:0009654	P:photosystem II assembly; P:photosystem II stabilization; F:oxygen evolving activity; C:photosystem II oxygen evolving complex
TRUE	INTERPRO, BLASTED, MAPPED, ANNOTATED	NP_001240880.1	photosystem II type I chlorophyll a/b-binding protein	268	20	0	78.97	10	P:GO:0009416; P:GO:0009768; P:GO:0018298; F:GO:0016168; F:GO:0046872; C:GO:0009522; C:GO:0009523; C:GO:0009535; C:GO:0009941; C:GO:0016021	P:response to light stimulus; P:photosynthesis, light harvesting in photosystem I; P:protein-chromophore linkage; F:chlorophyll binding; F:metal ion binding; C:photosystem I; C:photosystem II; C:chloroplast thylakoid membrane; C:chloroplast envelope; C:integral component of membrane			IPR023329 (G3DSA:1.10.3460.GENE3D); IPR022796 (PFAM); IPR001344 (PANTHER); PTHR21649:SF33 (PANTHER); SSF103511 (SUPERFAMILY)	P:GO:0009765; C:GO:0016020	P:photosynthesis, light harvesting; C:membrane
TRUE	INTERPRO, BLASTED, MAPPED, ANNOTATED	NP_001240888.1	porphobilinogen deaminase, chloroplastic-like	356	11	0	90.23	4	P:GO:0006783; P:GO:0018160; F:GO:0004418; C:GO:0005737	P:heme biosynthetic process; P:peptidyl-pyrromethane cofactor linkage; F:hydroxymethylbilane synthase activity; C:cytoplasm	EC:2.5.1.61	Hydroxymethylbilane synthase	IPR000860 (PRINTS); G3DSA:3.40.190.10 (GENE3D); IPR000860 (TIGRFAM); IPR036803 (G3DSA:3.30.160.GENE3D); G3DSA:3.40.190.10 (GENE3D); IPR022417 (PFAM); IPR000860 (PIRSF); IPR022418 (PFAM); PTHR11557:SF0 (PANTHER); IPR000860 (PANTHER); IPR022419 (PROSITE_PATTERNS); IPR000860 (HAMAP); cd13648 (CDD); SSF53850 (SUPERFAMILY); IPR036803 (SUPERFAMILY)	P:GO:0018160; P:GO:0033014; F:GO:0004418	P:peptidyl-pyrromethane cofactor linkage; P:tetrapyrrole biosynthetic process; F:hydroxymethylbilane synthase activity
TRUE	INTERPRO, BLASTED, MAPPED, ANNOTATED	NP_001240889.1	annexin-like protein RJ4 isoform X2	316	20	0	75.16	3	F:GO:0005509; F:GO:0005544; C:GO:0005829	F:calcium ion binding; F:calcium-dependent phospholipid binding; C:cytosol			IPR001464 (PRINTS); IPR009118 (PRINTS); IPR037104 (G3DSA:1.10.220.GENE3D); IPR018502 (PFAM); IPR037104 (G3DSA:1.10.220.GENE3D); IPR037104 (G3DSA:1.10.220.GENE3D); IPR037104 (G3DSA:1.10.220.GENE3D); PTHR10502 (PANTHER); PTHR10502:SF187 (PANTHER); IPR018252 (PROSITE_PATTERNS); IPR018502 (PROSITE_PROFILES); IPR018502 (PROSITE_PROFILES); IPR018502 (PROSITE_PROFILES); IPR018502 (PROSITE_PROFILES); IPR…	F:GO:0005509; F:GO:0005544	F:calcium ion binding; F:calcium-dependent phospholipid binding
TRUE	INTERPRO, BLASTED, MAPPED, ANNOTATED	NP_001240895.1	triosephosphate isomerase	309	12	0	85.78	7	P:GO:0006094; P:GO:0006096; P:GO:0019563; P:GO:0046166; F:GO:0004807; F:GO:0016746; C:GO:0005829	P:gluconeogenesis; P:glycolytic process; P:glycerol catabolic process; P:glyceraldehyde-3-phosphate biosynthetic process; F:triose-phosphate isomerase activity; F:transferase activity, transferring acyl groups; C:cytosol	EC:5.3.1.1	Triose-phosphate isomerase	IPR000652 (TIGRFAM); IPR000652 (PFAM); IPR013785 (G3DSA:3.20.20.GENE3D); IPR000652 (PANTHER); PTHR21139:SF20 (PANTHER); IPR020861 (PROSITE_PATTERNS); IPR022896 (HAMAP); IPR000652 (PROSITE_PROFILES); IPR000652 (CDD); IPR035990 (SUPERFAMILY)	P:GO:0006096; F:GO:0003824; F:GO:0004807	P:glycolytic process; F:catalytic activity; F:triose-phosphate isomerase activity
TRUE	INTERPRO, BLASTED, MAPPED, ANNOTATED	NP_001240897.1	cyclase-like protein 2	253	10	0	87.19	3	P:GO:0019441; F:GO:0004061; C:GO:0016021	P:tryptophan catabolic process to kynurenine; F:arylformamidase activity; C:integral component of membrane	EC:3.5.1.9	Arylformamidase	IPR037175 (G3DSA:3.50.30.GENE3D); IPR007325 (PFAM); PTHR31118:SF21 (PANTHER); PTHR31118 (PANTHER); PS51257 (PROSITE_PROFILES); IPR037175 (SUPERFAMILY)	P:GO:0019441; F:GO:0004061	P:tryptophan catabolic process to kynurenine; F:arylformamidase activity
TRUE	INTERPRO, BLASTED, MAPPED, ANNOTATED	NP_001240923.1	ATP synthase gamma chain, chloroplastic	320	14	0	83.66	3	P:GO:0015986; F:GO:0046933; C:GO:0000275	P:ATP synthesis coupled proton transport; F:proton-transporting ATP synthase activity, rotational mechanism; C:mitochondrial proton-transporting ATP synthase complex, catalytic sector F(1)	EC:7.1.2.2	H(+)-transporting two-sector ATPase	IPR000131 (PRINTS); IPR000131 (PFAM); G3DSA:3.40.1380.10 (GENE3D); G3DSA:1.10.287.80 (GENE3D); IPR000131 (TIGRFAM); G3DSA:1.10.287.80 (GENE3D); PIRSF039089 (PIRSF); PTHR11693:SF22 (PANTHER); IPR000131 (PANTHER); IPR023632 (PROSITE_PATTERNS); IPR000131 (HAMAP); IPR000131 (CDD); IPR035968 (SUPERFAMILY)	P:GO:0015986; F:GO:0046933; C:GO:0045261	P:ATP synthesis coupled proton transport; F:proton-transporting ATP synthase activity, rotational mechanism; C:proton-transporting ATP synthase complex, catalytic core F(1)
TRUE	INTERPRO, BLASTED, MAPPED, ANNOTATED	NP_001240924.1	lipase isoform X1	477	20	0	71.44	2	P:GO:0006629; C:GO:0016021	P:lipid metabolic process; C:integral component of membrane			IPR002921 (PFAM); IPR029058 (G3DSA:3.40.50.GENE3D); PTHR46086 (PANTHER); PTHR46086:SF13 (PANTHER); cd00519 (CDD); IPR029058 (SUPERFAMILY)	P:GO:0006629	P:lipid metabolic process
TRUE	INTERPRO, BLASTED, MAPPED, ANNOTATED	NP_001240925.1	leucine rich repeat protein	368	20	0	65.77	1	F:GO:0005515	F:protein binding			IPR032675 (G3DSA:3.80.10.GENE3D); IPR032675 (G3DSA:3.80.10.GENE3D); IPR013210 (PFAM); IPR001611 (PFAM); PTHR27004:SF151 (PANTHER); PTHR27004 (PANTHER); SSF52058 (SUPERFAMILY)	F:GO:0005515	F:protein binding
TRUE	INTERPRO, BLASTED, MAPPED, ANNOTATED	NP_001240928.1	UDP-glucuronic acid decarboxylase 2	342	20	0	86.97	5	P:GO:0042732; F:GO:0048040; F:GO:0070403; C:GO:0005737; C:GO:0016021	P:D-xylose metabolic process; F:UDP-glucuronate decarboxylase activity; F:NAD+ binding; C:cytoplasm; C:integral component of membrane	EC:4.1.1.35	UDP-glucuronate decarboxylase	G3DSA:3.40.50.720 (GENE3D); G3DSA:3.90.25.10 (GENE3D); IPR016040 (PFAM); PTHR43078 (PANTHER); PTHR43078:SF13 (PANTHER); cd05230 (CDD); IPR036291 (SUPERFAMILY)	no GO terms	no GO terms
TRUE	INTERPRO, BLASTED, MAPPED, ANNOTATED	NP_001240931.1	proteasome subunit alpha type-2-A	235	20	1.97213e-174	85.3	6	P:GO:0010499; P:GO:0043161; F:GO:0004298; C:GO:0005634; C:GO:0005737; C:GO:0019773	P:proteasomal ubiquitin-independent protein catabolic process; P:proteasome-mediated ubiquitin-dependent protein catabolic process; F:threonine-type endopeptidase activity; C:nucleus; C:cytoplasm; C:proteasome core complex, alpha-subunit complex	EC:3.4.99; EC:3.4.25	Acting on peptide bonds (peptidases); Acting on peptide bonds (peptidases)	IPR029055 (G3DSA:3.60.20.GENE3D); IPR001353 (PFAM); IPR000426 (PFAM); IPR034644 (PTHR11599:PANTHER); PTHR11599 (PANTHER); IPR000426 (PROSITE_PATTERNS); IPR023332 (PROSITE_PROFILES); cd03750 (CDD); IPR029055 (SUPERFAMILY)	P:GO:0006511; P:GO:0051603; C:GO:0005839; C:GO:0019773	P:ubiquitin-dependent protein catabolic process; P:proteolysis involved in cellular protein catabolic process; C:proteasome core complex; C:proteasome core complex, alpha-subunit complex
TRUE	INTERPRO, BLASTED, MAPPED, ANNOTATED	NP_001240946.1	31 kDa ribonucleoprotein, chloroplastic-like	279	20	0	68.67	3	P:GO:1901259; F:GO:0003729; C:GO:0009535	P:chloroplast rRNA processing; F:mRNA binding; C:chloroplast thylakoid membrane			IPR012677 (G3DSA:3.30.70.GENE3D); IPR000504 (PFAM); IPR012677 (G3DSA:3.30.70.GENE3D); mobidb-lite (MOBIDB_LITE); PTHR15241 (PANTHER); PTHR15241:SF160 (PANTHER); IPR000504 (PROSITE_PROFILES); IPR000504 (PROSITE_PROFILES); cd12399 (CDD); IPR035979 (SUPERFAMILY); IPR035979 (SUPERFAMILY)	F:GO:0003676	F:nucleic acid binding
TRUE	INTERPRO, BLASTED, MAPPED, ANNOTATED	NP_001240950.1	red chlorophyll catabolite reductase, chloroplastic-like	329	3	0	94.46	4	P:GO:0015996; P:GO:0055114; F:GO:0051743; C:GO:0009507	P:chlorophyll catabolic process; P:oxidation-reduction process; F:red chlorophyll catabolite reductase activity; C:chloroplast			IPR009439 (PFAM); G3DSA:3.40.1500.20 (GENE3D); IPR009439 (PANTHER); PTHR34685:SF2 (PANTHER)	F:GO:0051743	F:red chlorophyll catabolite reductase activity
TRUE	INTERPRO, BLASTED, MAPPED, ANNOTATED	NP_001240954.1	putative glutathione S-transferase	325	11	0	89.42	3	F:GO:0004364; F:GO:0005515; C:GO:0005737	F:glutathione transferase activity; F:protein binding; C:cytoplasm	EC:2.5.1.18	Glutathione transferase	IPR004045 (PFAM); G3DSA:3.40.30.130 (GENE3D); IPR016639 (PIRSF); G3DSA:1.20.1050.10 (GENE3D); PF13410 (PFAM),SFLDG01148 (SFLD),SFLDG01206 (SFLD); IPR016639 (PANTHER); PTHR32419:SF28 (PANTHER); IPR010987 (PROSITE_PROFILES); cd03190 (CDD); IPR036249 (SUPERFAMILY); IPR036282 (SUPERFAMILY)	F:GO:0004364; F:GO:0005515	F:glutathione transferase activity; F:protein binding
TRUE	INTERPRO, BLASTED, MAPPED, ANNOTATED	NP_001240955.1	cytochrome c	112	5	1.93773e-81	95.95	7	P:GO:0006122; P:GO:0006123; F:GO:0009055; F:GO:0020037; F:GO:0046872; C:GO:0005758; C:GO:0070469	P:mitochondrial electron transport, ubiquinol to cytochrome c; P:mitochondrial electron transport, cytochrome c to oxygen; F:electron transfer activity; F:heme binding; F:metal ion binding; C:mitochondrial intermembrane space; C:respirasome			IPR002327 (PRINTS); IPR036909 (G3DSA:1.10.760.GENE3D); IPR009056 (PFAM); IPR002327 (PANTHER); PTHR11961:SF33 (PANTHER); IPR009056 (PROSITE_PROFILES); IPR036909 (SUPERFAMILY)	F:GO:0009055; F:GO:0020037	F:electron transfer activity; F:heme binding
TRUE	INTERPRO, BLASTED, MAPPED, ANNOTATED	NP_001240959.1	thylakoid lumenal protein TL20.3, chloroplastic isoform X3	222	14	5.15628e-160	76.69	1	C:GO:0009534	C:chloroplast thylakoid			G3DSA:2.160.20.100 (GENE3D); IPR001646 (PFAM); PTHR47200 (PANTHER); SSF141571 (SUPERFAMILY)	no GO terms	no GO terms
TRUE	INTERPRO, BLASTED, MAPPED, ANNOTATED	NP_001240962.1	26S proteasome non-ATPase regulatory subunit 14 homolog	339	13	0	64.79	11	P:GO:0001732; P:GO:0006508; F:GO:0003743; F:GO:0005515; F:GO:0008237; F:GO:0070122; C:GO:0005829; C:GO:0005852; C:GO:0016282; C:GO:0033290; C:GO:0042788	P:formation of cytoplasmic translation initiation complex; P:proteolysis; F:translation initiation factor activity; F:protein binding; F:metallopeptidase activity; F:isopeptidase activity; C:cytosol; C:eukaryotic translation initiation factor 3 complex; C:eukaryotic 43S preinitiation complex; C:eukaryotic 48S preinitiation complex; C:polysomal ribosome			G3DSA:3.40.140.10 (GENE3D); IPR000555 (PFAM); mobidb-lite (MOBIDB_LITE); IPR027524 (PTHR10410:PANTHER); PTHR10410 (PANTHER); IPR037518 (PROSITE_PROFILES); IPR027524 (HAMAP); IPR027524 (CDD)	F:GO:0003743; F:GO:0005515; F:GO:0008237; F:GO:0070122; C:GO:0005737; C:GO:0005852	F:translation initiation factor activity; F:protein binding; F:metallopeptidase activity; F:isopeptidase activity; C:cytoplasm; C:eukaryotic translation initiation factor 3 complex
TRUE	INTERPRO, BLASTED, MAPPED, ANNOTATED	NP_001240972.1	cytochrome P450 82A4-like	527	20	0	77.3	7	P:GO:0055114; P:GO:0098542; F:GO:0004497; F:GO:0005506; F:GO:0016705; F:GO:0020037; C:GO:0016021	P:oxidation-reduction process; P:defense response to other organism; F:monooxygenase activity; F:iron ion binding; F:oxidoreductase activity, acting on paired donors, with incorporation or reduction of molecular oxygen; F:heme binding; C:integral component of membrane			Coil (COILS); IPR001128 (PRINTS); IPR002401 (PRINTS); IPR001128 (PFAM); IPR036396 (G3DSA:1.10.630.GENE3D); PTHR24281 (PANTHER); IPR017972 (PROSITE_PATTERNS); IPR036396 (SUPERFAMILY)	P:GO:0055114; F:GO:0005506; F:GO:0016705; F:GO:0020037	P:oxidation-reduction process; F:iron ion binding; F:oxidoreductase activity, acting on paired donors, with incorporation or reduction of molecular oxygen; F:heme binding
TRUE	INTERPRO, BLASTED, MAPPED, ANNOTATED	NP_001240981.1	glutamate decarboxylase	503	20	0	82.36	4	P:GO:0006538; F:GO:0004351; F:GO:0030170; C:GO:0005829	P:glutamate catabolic process; F:glutamate decarboxylase activity; F:pyridoxal phosphate binding; C:cytosol	EC:4.1.1.15	Glutamate decarboxylase	IPR002129 (PFAM); G3DSA:3.90.1150.160 (GENE3D); IPR010107 (TIGRFAM); IPR015421 (G3DSA:3.40.640.GENE3D); IPR010107 (PANTHER); PTHR43321:SF20 (PANTHER); cd06450 (CDD); IPR015424 (SUPERFAMILY)	P:GO:0006536; P:GO:0019752; F:GO:0003824; F:GO:0004351; F:GO:0016831; F:GO:0030170	P:glutamate metabolic process; P:carboxylic acid metabolic process; F:catalytic activity; F:glutamate decarboxylase activity; F:carboxy-lyase activity; F:pyridoxal phosphate binding
TRUE	INTERPRO, BLASTED, MAPPED, ANNOTATED	NP_001240987.1	peptidyl-prolyl cis-trans isomerase GmCYP14	260	20	0	80	7	P:GO:0000413; P:GO:0006457; F:GO:0003755; F:GO:0016018; C:GO:0005829; C:GO:0005886; C:GO:0043231	P:protein peptidyl-prolyl isomerization; P:protein folding; F:peptidyl-prolyl cis-trans isomerase activity; F:cyclosporin A binding; C:cytosol; C:plasma membrane; C:intracellular membrane-bounded organelle	EC:5.2.1.8	Peptidylprolyl isomerase	IPR002130 (PRINTS); IPR029000 (G3DSA:2.40.100.GENE3D); IPR002130 (PFAM); PTHR11071:SF420 (PANTHER); PTHR11071 (PANTHER); IPR020892 (PROSITE_PATTERNS); IPR002130 (PROSITE_PROFILES); cd01926 (CDD); IPR029000 (SUPERFAMILY)	P:GO:0000413; P:GO:0006457; F:GO:0003755	P:protein peptidyl-prolyl isomerization; P:protein folding; F:peptidyl-prolyl cis-trans isomerase activity
TRUE	INTERPRO, BLASTED, MAPPED, ANNOTATED	NP_001240991.1	clavaminate synthase-like protein At3g21360	323	4	0	69.49	3	P:GO:0055114; F:GO:0016491; C:GO:0005634	P:oxidation-reduction process; F:oxidoreductase activity; C:nucleus			IPR003819 (PFAM); IPR042098 (G3DSA:3.60.130.GENE3D); PTHR10696:SF21 (PANTHER); PTHR10696 (PANTHER); SSF51197 (SUPERFAMILY)	P:GO:0055114; F:GO:0016491	P:oxidation-reduction process; F:oxidoreductase activity
TRUE	INTERPRO, BLASTED, MAPPED, ANNOTATED	NP_001241015.1	diaminopimelate decarboxylase 1, chloroplastic isoform X3	488	14	0	78.28	3	P:GO:0009089; F:GO:0008836; C:GO:0009507	P:lysine biosynthetic process via diaminopimelate; F:diaminopimelate decarboxylase activity; C:chloroplast	EC:4.1.1.20	Diaminopimelate decarboxylase	IPR002986 (PRINTS); IPR000183 (PRINTS); IPR022644 (PFAM); IPR029066 (G3DSA:3.20.20.GENE3D); IPR002986 (TIGRFAM); IPR009006 (G3DSA:2.40.37.GENE3D); IPR022643 (PFAM); PTHR43727:SF2 (PANTHER); PTHR43727 (PANTHER); IPR022657 (PROSITE_PATTERNS); IPR022653 (PROSITE_PATTERNS); IPR002986 (HAMAP); IPR002986 (CDD); IPR029066 (SUPERFAMILY); IPR009006 (SUPERFAMILY)	P:GO:0009089; F:GO:0003824; F:GO:0008836	P:lysine biosynthetic process via diaminopimelate; F:catalytic activity; F:diaminopimelate decarboxylase activity
TRUE	INTERPRO, BLASTED, MAPPED, ANNOTATED	NP_001241020.1	probable pyridoxal 5'-phosphate synthase subunit PDX2 isoform X2	254	8	0	92.72	5	P:GO:0008614; P:GO:0042823; F:GO:0004359; C:GO:0005829; C:GO:1903600	P:pyridoxine metabolic process; P:pyridoxal phosphate biosynthetic process; F:glutaminase activity; C:cytosol; C:glutaminase complex	EC:3.5.1.2	Glutaminase	IPR002161 (PIRSF); IPR029062 (G3DSA:3.40.50.GENE3D); IPR002161 (TIGRFAM); IPR002161 (PFAM); mobidb-lite (MOBIDB_LITE); mobidb-lite (MOBIDB_LITE); IPR002161 (PANTHER); PTHR31559:SF1 (PANTHER); IPR021196 (PROSITE_PATTERNS); IPR002161 (HAMAP); IPR002161 (PROSITE_PROFILES); IPR002161 (CDD); IPR029062 (SUPERFAMILY)	P:GO:0042819; P:GO:0042823; F:GO:0004359	P:vitamin B6 biosynthetic process; P:pyridoxal phosphate biosynthetic process; F:glutaminase activity
TRUE	INTERPRO, BLASTED, MAPPED, ANNOTATED	NP_001241027.1	mitochondrial import receptor subunit TOM20 isoform X1	210	9	1.07849e-156	87.37	4	P:GO:0045040; F:GO:0005515; C:GO:0005742; C:GO:0016021	P:protein insertion into mitochondrial outer membrane; F:protein binding; C:mitochondrial outer membrane translocase complex; C:integral component of membrane			PF06552 (PFAM); IPR011990 (G3DSA:1.25.40.GENE3D); mobidb-lite (MOBIDB_LITE); mobidb-lite (MOBIDB_LITE); IPR010547 (PANTHER); PTHR32409:SF4 (PANTHER); IPR011990 (SUPERFAMILY)	P:GO:0045040; F:GO:0005515; C:GO:0005742	P:protein insertion into mitochondrial outer membrane; F:protein binding; C:mitochondrial outer membrane translocase complex
TRUE	INTERPRO, BLASTED, MAPPED, ANNOTATED	NP_001241034.1	glycine-rich RNA-binding protein 4, mitochondrial isoform X1	275	20	0	76.11	4	F:GO:0003729; C:GO:0005634; C:GO:0005739; C:GO:0016020	F:mRNA binding; C:nucleus; C:mitochondrion; C:membrane			PR01228 (PRINTS); IPR012677 (G3DSA:3.30.70.GENE3D); IPR000504 (PFAM); mobidb-lite (MOBIDB_LITE); mobidb-lite (MOBIDB_LITE); mobidb-lite (MOBIDB_LITE); mobidb-lite (MOBIDB_LITE); PTHR15241:SF166 (PANTHER); PTHR15241 (PANTHER); IPR000504 (PROSITE_PROFILES); cd12399 (CDD); IPR035979 (SUPERFAMILY)	F:GO:0003676	F:nucleic acid binding
TRUE	INTERPRO, BLASTED, MAPPED, ANNOTATED	NP_001241043.1	chaperone protein ClpC, chloroplastic	252	15	0	78.85	3	F:GO:0043424; C:GO:0009570; C:GO:0009941	F:protein histidine kinase binding; C:chloroplast stroma; C:chloroplast envelope			IPR004176 (PFAM); IPR036628 (G3DSA:1.10.1780.GENE3D); PTHR47016 (PANTHER); PTHR47016:SF1 (PANTHER); IPR004176 (PROSITE_PROFILES); IPR036628 (SUPERFAMILY)	no GO terms	no GO terms
TRUE	INTERPRO, BLASTED, MAPPED, ANNOTATED	NP_001241045.1	peptidyl-prolyl cis-trans isomerase FKBP62	216	20	1.40023e-158	59.95	3	P:GO:0000413; F:GO:0003755; C:GO:0110165	P:protein peptidyl-prolyl isomerization; F:peptidyl-prolyl cis-trans isomerase activity; C:cellular anatomical entity	EC:5.2.1.8	Peptidylprolyl isomerase	G3DSA:3.10.50.40 (GENE3D); IPR001179 (PFAM); PTHR45779 (PANTHER); PTHR45779:SF7 (PANTHER); IPR001179 (PROSITE_PROFILES); SSF54534 (SUPERFAMILY)	F:GO:0003755	F:peptidyl-prolyl cis-trans isomerase activity
TRUE	INTERPRO, BLASTED, MAPPED, ANNOTATED	NP_001241047.1	Rieske iron-sulphur protein precursor	265	10	0	79.9	4	P:GO:0006122; F:GO:0008121; F:GO:0051537; C:GO:0005750	P:mitochondrial electron transport, ubiquinol to cytochrome c; F:ubiquinol-cytochrome-c reductase activity; F:2 iron, 2 sulfur cluster binding; C:mitochondrial respiratory chain complex III	EC:1.10.2; EC:1.10.2.2	Acting on diphenols and related substances as donors; Acting on diphenols and related substances as donors	IPR005805 (PRINTS); IPR017941 (PFAM); IPR036922 (G3DSA:2.102.10.GENE3D); IPR004192 (PFAM); IPR006317 (TIGRFAM); PTHR10134:SF23 (PANTHER); IPR014349 (PANTHER); IPR017941 (PROSITE_PROFILES); cd03470 (CDD); IPR036922 (SUPERFAMILY); SSF81502 (SUPERFAMILY)	P:GO:0055114; F:GO:0008121; F:GO:0051537; C:GO:0016020	P:oxidation-reduction process; F:ubiquinol-cytochrome-c reductase activity; F:2 iron, 2 sulfur cluster binding; C:membrane
TRUE	INTERPRO, BLASTED, MAPPED, ANNOTATED	NP_001241054.1	peroxisomal voltage-dependent anion-selective channel protein	276	20	0	78.47	4	P:GO:0015698; P:GO:0098656; F:GO:0008308; C:GO:0005741	P:inorganic anion transport; P:anion transmembrane transport; F:voltage-gated anion channel activity; C:mitochondrial outer membrane			IPR027246 (PFAM); IPR023614 (G3DSA:2.40.160.GENE3D); IPR001925 (PANTHER); PTHR11743:SF50 (PANTHER); IPR001925 (PROSITE_PATTERNS); cd07306 (CDD)	P:GO:0055085; P:GO:0098656; F:GO:0008308; C:GO:0005741	P:transmembrane transport; P:anion transmembrane transport; F:voltage-gated anion channel activity; C:mitochondrial outer membrane
TRUE	INTERPRO, BLASTED, MAPPED, ANNOTATED	NP_001241062.1	germin-like protein precursor	213	20	7.80326e-154	76.26	3	F:GO:0030145; F:GO:0045735; C:GO:0005618	F:manganese ion binding; F:nutrient reservoir activity; C:cell wall			IPR001929 (PRINTS); IPR006045 (PFAM); IPR014710 (G3DSA:2.60.120.GENE3D); PTHR31238 (PANTHER); PTHR31238:SF153 (PANTHER); IPR019780 (PROSITE_PATTERNS); IPR011051 (SUPERFAMILY)	F:GO:0030145; F:GO:0045735	F:manganese ion binding; F:nutrient reservoir activity
TRUE	INTERPRO, BLASTED, MAPPED, ANNOTATED	NP_001241075.1	UDP-glucose 4-epimerase GEPI48	350	20	0	87.93	6	P:GO:0006012; P:GO:0006364; F:GO:0003723; F:GO:0003978; C:GO:0005829; C:GO:0016021	P:galactose metabolic process; P:rRNA processing; F:RNA binding; F:UDP-glucose 4-epimerase activity; C:cytosol; C:integral component of membrane	EC:5.1.3.2	UDP-glucose 4-epimerase	PR01713 (PRINTS); IPR005886 (TIGRFAM); IPR016040 (PFAM); G3DSA:3.90.25.10 (GENE3D); G3DSA:3.40.50.720 (GENE3D); PTHR43725:SF18 (PANTHER); PTHR43725 (PANTHER); IPR005886 (CDD); IPR036291 (SUPERFAMILY)	P:GO:0006012; F:GO:0003978	P:galactose metabolic process; F:UDP-glucose 4-epimerase activity
TRUE	INTERPRO, BLASTED, MAPPED, ANNOTATED	NP_001241076.1	ras-related protein RABE1c	216	20	5.78967e-162	92.53	6	P:GO:0006904; P:GO:0009306; P:GO:0017157; F:GO:0003924; F:GO:0005525; C:GO:0005886	P:vesicle docking involved in exocytosis; P:protein secretion; P:regulation of exocytosis; F:GTPase activity; F:GTP binding; C:plasma membrane	EC:3.6.1.15	Nucleoside-triphosphate phosphatase	PR00449 (PRINTS); IPR001806 (PFAM); IPR005225 (TIGRFAM); G3DSA:3.40.50.300 (GENE3D); mobidb-lite (MOBIDB_LITE); mobidb-lite (MOBIDB_LITE); PTHR24073 (PANTHER); PTHR24073:SF626 (PANTHER); PS51419 (PROSITE_PROFILES); cd01867 (CDD); IPR027417 (SUPERFAMILY)	F:GO:0003924; F:GO:0005525	F:GTPase activity; F:GTP binding
TRUE	INTERPRO, BLASTED, MAPPED, ANNOTATED	NP_001241079.1	seed maturation protein PM22	312	11	0	75.23	2	P:GO:0009269; C:GO:0005829	P:response to desiccation; C:cytosol			G3DSA:2.60.40.1820 (GENE3D); IPR004864 (PFAM); G3DSA:2.60.40.1820 (GENE3D); mobidb-lite (MOBIDB_LITE); mobidb-lite (MOBIDB_LITE); PTHR31459 (PANTHER); PTHR31459:SF16 (PANTHER); SSF117070 (SUPERFAMILY); SSF117070 (SUPERFAMILY)	no GO terms	no GO terms
TRUE	INTERPRO, BLASTED, MAPPED, ANNOTATED	NP_001241090.1	legumin type B	356	20	0	71.05	1	F:GO:0045735	F:nutrient reservoir activity			IPR006044 (PRINTS); IPR014710 (G3DSA:2.60.120.GENE3D); IPR006045 (PFAM); IPR014710 (G3DSA:2.60.120.GENE3D); PTHR31189:SF32 (PANTHER); PTHR31189 (PANTHER); IPR011051 (SUPERFAMILY)	F:GO:0045735	F:nutrient reservoir activity
TRUE	INTERPRO, BLASTED	NP_001241093.1	gamma carbonic anhydrase 1, mitochondrial	273	12	0	83.67						IPR001451 (PFAM); G3DSA:2.160.10.10 (GENE3D); IPR001451 (PFAM); PTHR13061 (PANTHER); PTHR13061:SF31 (PANTHER); cd04645 (CDD); IPR011004 (SUPERFAMILY)	no GO terms	no GO terms
TRUE	INTERPRO, BLASTED, MAPPED, ANNOTATED	NP_001241103.1	non-specific lipid-transfer protein 1	117	20	6.86991e-83	65.17	3	P:GO:0006869; F:GO:0008289; C:GO:0016020	P:lipid transport; F:lipid binding; C:membrane			IPR000528 (PRINTS); G3DSA:1.10.110.10 (GENE3D); IPR016140 (PFAM); PTHR33076:SF87 (PANTHER); PTHR33076 (PANTHER); IPR000528 (PROSITE_PATTERNS); cd01960 (CDD); IPR036312 (SUPERFAMILY)	P:GO:0006869; F:GO:0008289	P:lipid transport; F:lipid binding
TRUE	INTERPRO, BLASTED, MAPPED, ANNOTATED	NP_001241116.1	clathrin light chain 1	313	8	0	79.79	7	P:GO:0006886; P:GO:0048268; P:GO:0072583; F:GO:0005198; F:GO:0032050; C:GO:0030130; C:GO:0030132	P:intracellular protein transport; P:clathrin coat assembly; P:clathrin-dependent endocytosis; F:structural molecule activity; F:clathrin heavy chain binding; C:clathrin coat of trans-Golgi network vesicle; C:clathrin coat of coated pit			Coil (COILS); IPR000996 (PFAM); mobidb-lite (MOBIDB_LITE); mobidb-lite (MOBIDB_LITE); mobidb-lite (MOBIDB_LITE); mobidb-lite (MOBIDB_LITE); mobidb-lite (MOBIDB_LITE); PTHR10639:SF25 (PANTHER); IPR000996 (PANTHER)	P:GO:0006886; P:GO:0016192; F:GO:0005198; C:GO:0030130; C:GO:0030132	P:intracellular protein transport; P:vesicle-mediated transport; F:structural molecule activity; C:clathrin coat of trans-Golgi network vesicle; C:clathrin coat of coated pit
TRUE	INTERPRO, BLASTED, MAPPED, ANNOTATED	NP_001241118.1	nucleosome assembly protein 1	370	20	0	94.78	6	P:GO:0000724; P:GO:0006334; P:GO:0016444; F:GO:0003682; F:GO:0042393; C:GO:0005634	P:double-strand break repair via homologous recombination; P:nucleosome assembly; P:somatic cell DNA recombination; F:chromatin binding; F:histone binding; C:nucleus			IPR002164 (PFAM); G3DSA:3.30.1120.90 (GENE3D); mobidb-lite (MOBIDB_LITE); mobidb-lite (MOBIDB_LITE); mobidb-lite (MOBIDB_LITE); PTHR11875:SF109 (PANTHER); IPR002164 (PANTHER); IPR037231 (SUPERFAMILY)	P:GO:0006334; C:GO:0005634	P:nucleosome assembly; C:nucleus
TRUE	INTERPRO, BLASTED, MAPPED, ANNOTATED	NP_001241123.1	proteasome subunit alpha type-2-A	249	20	0	70.73	6	P:GO:0010499; P:GO:0043161; F:GO:0004298; C:GO:0005634; C:GO:0005737; C:GO:0019773	P:proteasomal ubiquitin-independent protein catabolic process; P:proteasome-mediated ubiquitin-dependent protein catabolic process; F:threonine-type endopeptidase activity; C:nucleus; C:cytoplasm; C:proteasome core complex, alpha-subunit complex	EC:3.4.99; EC:3.4.25	Acting on peptide bonds (peptidases); Acting on peptide bonds (peptidases)	IPR001353 (PFAM); IPR029055 (G3DSA:3.60.20.GENE3D); IPR000426 (PFAM); IPR035150 (PTHR11599:PANTHER); PTHR11599 (PANTHER); IPR000426 (PROSITE_PATTERNS); IPR023332 (PROSITE_PROFILES); cd03751 (CDD); IPR029055 (SUPERFAMILY)	P:GO:0006511; P:GO:0051603; C:GO:0005839; C:GO:0019773	P:ubiquitin-dependent protein catabolic process; P:proteolysis involved in cellular protein catabolic process; C:proteasome core complex; C:proteasome core complex, alpha-subunit complex
TRUE	INTERPRO, BLASTED, MAPPED, ANNOTATED	NP_001241124.1	MLP-like protein 43	153	20	4.46196e-111	61.74	4	P:GO:0006952; P:GO:0043666; C:GO:0005622; C:GO:0110165	P:defense response; P:regulation of phosphoprotein phosphatase activity; C:intracellular; C:cellular anatomical entity			IPR023393 (G3DSA:3.30.530.GENE3D); IPR000916 (PFAM); PTHR31907:SF1 (PANTHER); PTHR31907 (PANTHER); cd07816 (CDD); SSF55961 (SUPERFAMILY)	P:GO:0006952	P:defense response
TRUE	INTERPRO, BLASTED, MAPPED, ANNOTATED	NP_001241125.1	ATP-dependent Clp protease proteolytic subunit 2, mitochondrial	304	20	0	65.27	5	P:GO:0006515; F:GO:0004176; F:GO:0004252; F:GO:0051117; C:GO:0009368	P:protein quality control for misfolded or incompletely synthesized proteins; F:ATP-dependent peptidase activity; F:serine-type endopeptidase activity; F:ATPase binding; C:endopeptidase Clp complex	EC:3.6.1.3; EC:3.4.21.73; EC:3.4.24.7; EC:3.4.21.71; EC:3.4.24.3; EC:3.4.21.34; EC:3.4.21.78; EC:3.4.21.75; EC:3.4.21.26; EC:3.4.21.27; EC:3.4.21.68; EC:3.4.21.69; EC:3.4.24.34; EC:3.4.21.41; EC:3.4.21.83; EC:3.4.21.88; EC:3.4.21.45; EC:3.4.21.89; EC:3.4.21.42; EC:3.4.19.1; EC:3.4.21.43; EC:3.4.21.87; EC:3.4.21.38; EC:3.4.21.35; EC:3.4.21.79; EC:3.4.21.36; EC:3.4.21.102; EC:3.4.21.39; EC:3.4.21; …	Adenosinetriphosphatase; U-plasminogen activator; Interstitial collagenase; Pancreatic elastase II; Microbial collagenase; Plasma kallikrein; Granzyme A; Furin; Prolyl oligopeptidase; Coagulation factor XIa; T-plasminogen activator; Protein C (activated); Neutrophil collagenase; Complement subcomponent C1r; Oligopeptidase B; Repressor LexA; Complement factor I; Signal peptidase I; Complement subc…	Coil (COILS); IPR001907 (PRINTS); G3DSA:3.90.226.10 (GENE3D); IPR023562 (PFAM); PTHR10381:SF47 (PANTHER); IPR023562 (PANTHER); IPR001907 (CDD); IPR029045 (SUPERFAMILY)	P:GO:0006508; F:GO:0004176; F:GO:0004252	P:proteolysis; F:ATP-dependent peptidase activity; F:serine-type endopeptidase activity
TRUE	INTERPRO, BLASTED, MAPPED, ANNOTATED	NP_001241126.1	protein transport protein Sec61 subunit alpha	476	6	0	99.84	7	P:GO:0006616; P:GO:0031204; F:GO:0005048; F:GO:0008320; F:GO:0043022; C:GO:0005784; C:GO:0016021	P:SRP-dependent cotranslational protein targeting to membrane, translocation; P:posttranslational protein targeting to membrane, translocation; F:signal sequence binding; F:protein transmembrane transporter activity; F:ribosome binding; C:Sec61 translocon complex; C:integral component of membrane			IPR023201 (G3DSA:1.10.3370.GENE3D); IPR002208 (PFAM); IPR002208 (TIGRFAM); IPR019561 (PFAM); IPR002208 (PIRSF); PTHR10906:SF28 (PANTHER); IPR002208 (PANTHER); IPR030659 (PROSITE_PATTERNS); IPR023201 (SUPERFAMILY)	P:GO:0015031; C:GO:0016020	P:protein transport; C:membrane
TRUE	INTERPRO, BLASTED, MAPPED, ANNOTATED	NP_001241133.1	ADP-ribosylation factor-like protein 8a	184	20	2.44482e-136	83.39	2	F:GO:0005525; C:GO:0005774	F:GTP binding; C:vacuolar membrane			IPR006689 (PRINTS); IPR006689 (PFAM); IPR005225 (TIGRFAM); G3DSA:3.40.50.300 (GENE3D); PTHR45732 (PANTHER); PTHR45732:SF10 (PANTHER); PS51417 (PROSITE_PROFILES); cd04159 (CDD); IPR027417 (SUPERFAMILY)	F:GO:0005525	F:GTP binding
TRUE	INTERPRO, BLASTED, MAPPED, ANNOTATED	NP_001241137.1	ribulose-1,5-bisphosphate carboxylase small subunit rbcS2	178	19	2.17456e-135	83.82	5	P:GO:0019253; P:GO:0055114; F:GO:0004497; F:GO:0016984; C:GO:0009507	P:reductive pentose-phosphate cycle; P:oxidation-reduction process; F:monooxygenase activity; F:ribulose-bisphosphate carboxylase activity; C:chloroplast	EC:4.1.1.39	Ribulose-bisphosphate carboxylase	IPR024681 (PRINTS); IPR000894 (PFAM); IPR024680 (PFAM); IPR036385 (G3DSA:3.30.190.GENE3D); PTHR31262 (PANTHER); PTHR31262:SF10 (PANTHER); cd03527 (CDD); IPR036385 (SUPERFAMILY)	no GO terms	no GO terms
TRUE	INTERPRO, BLASTED, MAPPED, ANNOTATED	NP_001241140.1	uncharacterized protein LOC100797094	307	2	0	90.24	2	C:GO:0009507; C:GO:0016021	C:chloroplast; C:integral component of membrane			IPR021434 (PFAM); PTHR36802 (PANTHER)	no GO terms	no GO terms
TRUE	INTERPRO, BLASTED, MAPPED, ANNOTATED	NP_001241153.1	outer plastidial membrane protein porin	276	20	0	72.69	4	P:GO:0015698; P:GO:0098656; F:GO:0008308; C:GO:0005741	P:inorganic anion transport; P:anion transmembrane transport; F:voltage-gated anion channel activity; C:mitochondrial outer membrane			IPR023614 (G3DSA:2.40.160.GENE3D); IPR027246 (PFAM); IPR001925 (PANTHER); PTHR11743:SF29 (PANTHER); cd07306 (CDD)	P:GO:0055085; P:GO:0098656; F:GO:0008308; C:GO:0005741	P:transmembrane transport; P:anion transmembrane transport; F:voltage-gated anion channel activity; C:mitochondrial outer membrane
TRUE	INTERPRO, BLASTED, MAPPED, ANNOTATED	NP_001241163.1	pyruvate dehydrogenase E1 component subunit beta, mitochondrial isoform X1	360	20	0	72.86	4	P:GO:0006086; P:GO:0055114; F:GO:0004739; C:GO:0005967	P:acetyl-CoA biosynthetic process from pyruvate; P:oxidation-reduction process; F:pyruvate dehydrogenase (acetyl-transferring) activity; C:mitochondrial pyruvate dehydrogenase complex	EC:1.2.4.1	Pyruvate dehydrogenase (acetyl-transferring)	IPR005475 (PFAM); G3DSA:3.40.50.970 (GENE3D); IPR033248 (PFAM); IPR009014 (G3DSA:3.40.50.GENE3D); PTHR11624:SF99 (PANTHER); IPR027110 (PANTHER); cd07036 (CDD); IPR009014 (SUPERFAMILY); IPR029061 (SUPERFAMILY)	P:GO:0006086; F:GO:0003824; F:GO:0004739	P:acetyl-CoA biosynthetic process from pyruvate; F:catalytic activity; F:pyruvate dehydrogenase (acetyl-transferring) activity
TRUE	INTERPRO, BLASTED, MAPPED, ANNOTATED	NP_001241165.1	GTP-binding protein SAR1A-like	193	20	6.59269e-144	86.16	7	P:GO:0003400; P:GO:0070863; F:GO:0003924; F:GO:0005525; C:GO:0005794; C:GO:0030127; C:GO:0070971	P:regulation of COPII vesicle coating; P:positive regulation of protein exit from endoplasmic reticulum; F:GTPase activity; F:GTP binding; C:Golgi apparatus; C:COPII vesicle coat; C:endoplasmic reticulum exit site	EC:3.6.1.15	Nucleoside-triphosphate phosphatase	IPR006689 (PRINTS); IPR006689 (PFAM); G3DSA:3.40.50.300 (GENE3D); IPR005225 (TIGRFAM); PTHR45684:SF5 (PANTHER); PTHR45684 (PANTHER); IPR006687 (PROSITE_PROFILES); cd00879 (CDD); IPR027417 (SUPERFAMILY)	P:GO:0006886; F:GO:0005525	P:intracellular protein transport; F:GTP binding
TRUE	INTERPRO, BLASTED, MAPPED, ANNOTATED	NP_001241178.1	actin	377	20	0	98.95	6	P:GO:0051301; F:GO:0005524; C:GO:0005829; C:GO:0005856; C:GO:0005886; C:GO:0009506	P:cell division; F:ATP binding; C:cytosol; C:cytoskeleton; C:plasma membrane; C:plasmodesma			IPR004000 (PRINTS); G3DSA:3.30.420.40 (GENE3D); G3DSA:3.30.420.40 (GENE3D); G3DSA:3.90.640.10 (GENE3D); IPR004000 (PFAM); IPR004000 (PANTHER); PTHR11937:SF393 (PANTHER); IPR004001 (PROSITE_PATTERNS); IPR020902 (PROSITE_PATTERNS); IPR004001 (PROSITE_PATTERNS); cd00012 (CDD); IPR043129 (SUPERFAMILY); IPR043129 (SUPERFAMILY)	no GO terms	no GO terms
TRUE	INTERPRO, BLASTED, MAPPED, ANNOTATED	NP_001241179.1	photosystem II type I chlorophyll a/b-binding protein	265	20	0	89.75	10	P:GO:0009416; P:GO:0009768; P:GO:0018298; F:GO:0016168; F:GO:0046872; C:GO:0009522; C:GO:0009523; C:GO:0009535; C:GO:0009941; C:GO:0016021	P:response to light stimulus; P:photosynthesis, light harvesting in photosystem I; P:protein-chromophore linkage; F:chlorophyll binding; F:metal ion binding; C:photosystem I; C:photosystem II; C:chloroplast thylakoid membrane; C:chloroplast envelope; C:integral component of membrane			IPR022796 (PFAM); IPR023329 (G3DSA:1.10.3460.GENE3D); PTHR21649:SF33 (PANTHER); IPR001344 (PANTHER); SSF103511 (SUPERFAMILY)	P:GO:0009765; C:GO:0016020	P:photosynthesis, light harvesting; C:membrane
TRUE	INTERPRO, BLASTED, MAPPED, ANNOTATED	NP_001241184.1	glyceraldehyde-3-phosphate dehydrogenase	340	20	0	93.72	7	P:GO:0006006; P:GO:0006096; P:GO:0055114; F:GO:0004365; F:GO:0050661; F:GO:0051287; C:GO:0005829	P:glucose metabolic process; P:glycolytic process; P:oxidation-reduction process; F:glyceraldehyde-3-phosphate dehydrogenase (NAD+) (phosphorylating) activity; F:NADP binding; F:NAD binding; C:cytosol	EC:1.2.1.59; EC:1.2.1.12	Glyceraldehyde-3-phosphate dehydrogenase (NAD(P)(+)) (phosphorylating); Glyceraldehyde-3-phosphate dehydrogenase (phosphorylating)	IPR020831 (PRINTS); IPR020828 (PFAM); G3DSA:3.30.360.10 (GENE3D); G3DSA:3.40.50.720 (GENE3D); IPR020829 (PFAM); IPR006424 (TIGRFAM); IPR020831 (PIRSF); IPR020831 (PANTHER); PTHR10836:SF102 (PANTHER); IPR020830 (PROSITE_PATTERNS); SSF55347 (SUPERFAMILY); IPR036291 (SUPERFAMILY)	P:GO:0006006; P:GO:0055114; F:GO:0016620; F:GO:0050661; F:GO:0051287	P:glucose metabolic process; P:oxidation-reduction process; F:oxidoreductase activity, acting on the aldehyde or oxo group of donors, NAD or NADP as acceptor; F:NADP binding; F:NAD binding
TRUE	INTERPRO, BLASTED, MAPPED, ANNOTATED	NP_001241188.1	ATP-dependent zinc metalloprotease FTSH 2, chloroplastic	690	20	0	81.71	8	P:GO:0006508; P:GO:0007005; F:GO:0004176; F:GO:0004222; F:GO:0005524; F:GO:0008270; C:GO:0005739; C:GO:0016021	P:proteolysis; P:mitochondrion organization; F:ATP-dependent peptidase activity; F:metalloendopeptidase activity; F:ATP binding; F:zinc ion binding; C:mitochondrion; C:integral component of membrane	EC:3.4.24; EC:3.4.24.61; EC:3.6.1.3; EC:3.4.24.23; EC:3.4.24.24; EC:3.4.24.69; EC:3.4.24.64; EC:3.4.24.21; EC:3.4.24.22; EC:3.4.24.17; EC:3.4.24.18; EC:3.4.24.19; EC:3.4.24.70; EC:3.4.99; EC:3.4.24.71; EC:3.4.24.72; EC:3.4.24.56; EC:3.4.24.35; EC:3.4.24.57; EC:3.4.24.14; EC:3.4.24.37; EC:3.4.24.59; EC:3.6.1.15; EC:3.4.24.11; EC:3.4.24.55	Acting on peptide bonds (peptidases); Nardilysin; Adenosinetriphosphatase; Matrilysin; Gelatinase A; Bontoxilysin; Mitochondrial processing peptidase; Astacin; Stromelysin 2; Stromelysin 1; Meprin A; Procollagen C-endopeptidase; Oligopeptidase A; Acting on peptide bonds (peptidases); Endothelin-converting enzyme 1; Fibrolase; Insulysin; Gelatinase B; O-sialoglycoprotein endopeptidase; Procollagen…	IPR037219 (G3DSA:1.20.58.GENE3D); IPR000642 (PFAM); IPR005936 (TIGRFAM); IPR041569 (PFAM); IPR011546 (PFAM); G3DSA:1.10.8.60 (GENE3D); G3DSA:3.40.50.300 (GENE3D); IPR003959 (PFAM); PTHR23076 (PANTHER); PTHR23076:SF92 (PANTHER); IPR003960 (PROSITE_PATTERNS); IPR005936 (HAMAP); cd00009 (CDD); IPR037219 (SUPERFAMILY); IPR027417 (SUPERFAMILY)	P:GO:0006508; F:GO:0004176; F:GO:0004222; F:GO:0005524; F:GO:0008270; F:GO:0016887; C:GO:0016020; C:GO:0016021	P:proteolysis; F:ATP-dependent peptidase activity; F:metalloendopeptidase activity; F:ATP binding; F:zinc ion binding; F:ATPase activity; C:membrane; C:integral component of membrane
TRUE	INTERPRO, BLASTED, MAPPED, ANNOTATED	NP_001241191.1	proteasome subunit alpha type-4	237	20	1.71928e-178	74.77	6	P:GO:0010499; P:GO:0043161; F:GO:0004298; C:GO:0005634; C:GO:0005737; C:GO:0019773	P:proteasomal ubiquitin-independent protein catabolic process; P:proteasome-mediated ubiquitin-dependent protein catabolic process; F:threonine-type endopeptidase activity; C:nucleus; C:cytoplasm; C:proteasome core complex, alpha-subunit complex	EC:3.4.99; EC:3.4.25	Acting on peptide bonds (peptidases); Acting on peptide bonds (peptidases)	IPR000426 (PFAM); IPR001353 (PFAM); IPR029055 (G3DSA:3.60.20.GENE3D); PTHR11599 (PANTHER); PTHR11599:SF131 (PANTHER); IPR000426 (PROSITE_PATTERNS); IPR023332 (PROSITE_PROFILES); IPR033812 (CDD); IPR029055 (SUPERFAMILY)	P:GO:0006511; P:GO:0043161; P:GO:0051603; C:GO:0005839; C:GO:0019773	P:ubiquitin-dependent protein catabolic process; P:proteasome-mediated ubiquitin-dependent protein catabolic process; P:proteolysis involved in cellular protein catabolic process; C:proteasome core complex; C:proteasome core complex, alpha-subunit complex
TRUE	INTERPRO, BLASTED, MAPPED, ANNOTATED	NP_001241200.1	photosystem II type I chlorophyll a/b-binding protein	267	20	0	78.79	10	P:GO:0009416; P:GO:0009768; P:GO:0018298; F:GO:0016168; F:GO:0046872; C:GO:0009522; C:GO:0009523; C:GO:0009535; C:GO:0009941; C:GO:0016021	P:response to light stimulus; P:photosynthesis, light harvesting in photosystem I; P:protein-chromophore linkage; F:chlorophyll binding; F:metal ion binding; C:photosystem I; C:photosystem II; C:chloroplast thylakoid membrane; C:chloroplast envelope; C:integral component of membrane			IPR023329 (G3DSA:1.10.3460.GENE3D); IPR022796 (PFAM); IPR001344 (PANTHER); PTHR21649:SF33 (PANTHER); SSF103511 (SUPERFAMILY)	P:GO:0009765; C:GO:0016020	P:photosynthesis, light harvesting; C:membrane
TRUE	INTERPRO, BLASTED, MAPPED, ANNOTATED	NP_001241202.1	acidic endochitinase	299	20	0	77.63	3	P:GO:0005975; F:GO:0004568; C:GO:0005576	P:carbohydrate metabolic process; F:chitinase activity; C:extracellular region	EC:3.2.1.14	Chitinase	G3DSA:3.20.20.80 (GENE3D); IPR001223 (PFAM); PTHR45708 (PANTHER); PTHR45708:SF22 (PANTHER); IPR001579 (PROSITE_PATTERNS); cd02877 (CDD); IPR017853 (SUPERFAMILY)	P:GO:0005975; F:GO:0004553	P:carbohydrate metabolic process; F:hydrolase activity, hydrolyzing O-glycosyl compounds
TRUE	INTERPRO, BLASTED, MAPPED, ANNOTATED	NP_001241205.1	ATP-citrate synthase beta chain protein 2	324	11	0	58.12	6	P:GO:0006099; F:GO:0000166; F:GO:0004775; F:GO:0004776; C:GO:0005739; C:GO:0009361	P:tricarboxylic acid cycle; F:nucleotide binding; F:succinate-CoA ligase (ADP-forming) activity; F:succinate-CoA ligase (GDP-forming) activity; C:mitochondrion; C:succinate-CoA ligase complex (ADP-forming)	EC:6.2.1.5; EC:6.2.1.4	Succinate--CoA ligase (ADP-forming); Succinate--CoA ligase (GDP-forming)	PR01798 (PRINTS); IPR016102 (G3DSA:3.40.50.GENE3D); IPR005810 (TIGRFAM); IPR005811 (PFAM); IPR005810 (PIRSF); IPR003781 (PFAM); G3DSA:3.40.50.720 (GENE3D); PTHR11117:SF19 (PANTHER); PTHR11117 (PANTHER); IPR033847 (PROSITE_PATTERNS); IPR017440 (PROSITE_PATTERNS); IPR005810 (HAMAP); IPR036291 (SUPERFAMILY); IPR016102 (SUPERFAMILY)	F:GO:0003824	F:catalytic activity
TRUE	INTERPRO, BLASTED	NP_001241206.1	major latex allergen Hev b 5	174	4	3.70925e-96	86.69						Coil (COILS); mobidb-lite (MOBIDB_LITE); mobidb-lite (MOBIDB_LITE); mobidb-lite (MOBIDB_LITE); mobidb-lite (MOBIDB_LITE)	no GO terms	no GO terms
TRUE	INTERPRO, BLASTED, MAPPED, ANNOTATED	NP_001241223.1	phi class glutathione S-transferase	419	20	0	69.39	4	P:GO:0006414; F:GO:0003746; F:GO:0005515; F:GO:0016740	P:translational elongation; F:translation elongation factor activity; F:protein binding; F:transferase activity			IPR004046 (PFAM); IPR036249 (G3DSA:3.40.30.GENE3D); IPR004045 (PFAM); G3DSA:1.20.1050.10 (GENE3D); IPR001662 (PFAM); IPR036433 (G3DSA:3.30.70.GENE3D); IPR040079 (mobidb-MOBIDB_LITE); mobidb-lite (MOBIDB_LITE); PTHR44372 (PANTHER); PTHR44372:SF2 (PANTHER); IPR010987 (PROSITE_PROFILES); IPR001662 (PROSITE_PROFILES); IPR004045 (PROSITE_PROFILES); cd03044 (CDD); cd03181 (CDD); IPR036282 (SUPERFAMILY)…	P:GO:0006414; F:GO:0003746; F:GO:0005515	P:translational elongation; F:translation elongation factor activity; F:protein binding
TRUE	INTERPRO, BLASTED, MAPPED, ANNOTATED	NP_001241225.1	acyl-CoA-binding domain-containing protein 1	350	20	0	66.09	4	P:GO:0045036; F:GO:0005515; F:GO:0030941; C:GO:0031359	P:protein targeting to chloroplast; F:protein binding; F:chloroplast targeting sequence binding; C:integral component of chloroplast outer membrane			IPR036770 (G3DSA:1.25.40.GENE3D); IPR020683 (PFAM); IPR041243 (PFAM); mobidb-lite (MOBIDB_LITE); mobidb-lite (MOBIDB_LITE); mobidb-lite (MOBIDB_LITE); mobidb-lite (MOBIDB_LITE); PTHR24203:SF46 (PANTHER); PTHR24203 (PANTHER); IPR002110 (PROSITE_PROFILES); IPR020683 (PROSITE_PROFILES); IPR002110 (PROSITE_PROFILES); IPR036770 (SUPERFAMILY)	F:GO:0005515	F:protein binding
TRUE	INTERPRO, BLASTED, MAPPED, ANNOTATED	NP_001241227.1	prohibitin-3, mitochondrial	289	11	0	89.58	1	C:GO:0005743	C:mitochondrial inner membrane			Coil (COILS); IPR000163 (PRINTS); IPR001107 (PFAM); G3DSA:3.30.479.30 (GENE3D); IPR000163 (PANTHER); PTHR23222:SF11 (PANTHER); IPR000163 (CDD); IPR036013 (SUPERFAMILY)	C:GO:0016020	C:membrane
TRUE	INTERPRO, BLASTED, MAPPED, ANNOTATED	NP_001241237.1	isocitrate dehydrogenase [NADP]	413	19	0	87.19	8	P:GO:0006097; P:GO:0006099; P:GO:0006102; P:GO:0006739; F:GO:0000287; F:GO:0004450; F:GO:0051287; C:GO:0005739	P:glyoxylate cycle; P:tricarboxylic acid cycle; P:isocitrate metabolic process; P:NADP metabolic process; F:magnesium ion binding; F:isocitrate dehydrogenase (NADP+) activity; F:NAD binding; C:mitochondrion	EC:1.1.1.42	Isocitrate dehydrogenase (NADP(+))	IPR024084 (PFAM); G3DSA:3.40.718.10 (GENE3D); IPR004790 (PIRSF); IPR004790 (TIGRFAM); PTHR11822:SF34 (PANTHER); IPR004790 (PANTHER); IPR019818 (PROSITE_PATTERNS); SSF53659 (SUPERFAMILY)	P:GO:0006102; P:GO:0055114; F:GO:0000287; F:GO:0004450; F:GO:0016616; F:GO:0051287	P:isocitrate metabolic process; P:oxidation-reduction process; F:magnesium ion binding; F:isocitrate dehydrogenase (NADP+) activity; F:oxidoreductase activity, acting on the CH-OH group of donors, NAD or NADP as acceptor; F:NAD binding
TRUE	INTERPRO, BLASTED, MAPPED, ANNOTATED	NP_001241241.1	probable aldo-keto reductase 1	316	20	0	52.61	4	P:GO:0019853; P:GO:0055114; F:GO:0010349; C:GO:0005829	P:L-ascorbic acid biosynthetic process; P:oxidation-reduction process; F:L-galactose dehydrogenase activity; C:cytosol			IPR023210 (PFAM); IPR036812 (G3DSA:3.20.20.GENE3D); PTHR42686 (PANTHER); IPR023210 (CDD); IPR036812 (SUPERFAMILY)	no GO terms	no GO terms
TRUE	INTERPRO, BLASTED, MAPPED, ANNOTATED	NP_001241261.1	annexin-like protein RJ4 isoform X1	313	20	0	85.89	3	F:GO:0005509; F:GO:0005544; C:GO:0005829	F:calcium ion binding; F:calcium-dependent phospholipid binding; C:cytosol			IPR001464 (PRINTS); IPR009118 (PRINTS); IPR037104 (G3DSA:1.10.220.GENE3D); IPR037104 (G3DSA:1.10.220.GENE3D); IPR037104 (G3DSA:1.10.220.GENE3D); IPR018502 (PFAM); IPR037104 (G3DSA:1.10.220.GENE3D); PTHR10502 (PANTHER); PTHR10502:SF197 (PANTHER); IPR018252 (PROSITE_PATTERNS); IPR018502 (PROSITE_PROFILES); IPR018502 (PROSITE_PROFILES); IPR018502 (PROSITE_PROFILES); IPR018502 (PROSITE_PROFILES); IPR…	F:GO:0005509; F:GO:0005544	F:calcium ion binding; F:calcium-dependent phospholipid binding
TRUE	INTERPRO, BLASTED, MAPPED, ANNOTATED	NP_001241264.1	glucose-6-phosphate 1-dehydrogenase, cytoplasmic isoform	518	19	0	75.84	4	P:GO:0006006; P:GO:0006098; F:GO:0004345; F:GO:0050661	P:glucose metabolic process; P:pentose-phosphate shunt; F:glucose-6-phosphate dehydrogenase activity; F:NADP binding	EC:1.1.1.49	Glucose-6-phosphate dehydrogenase (NADP(+))	IPR001282 (PRINTS); IPR022675 (PFAM); IPR022674 (PFAM); IPR001282 (TIGRFAM); IPR001282 (PIRSF); G3DSA:3.40.50.720 (GENE3D); G3DSA:3.30.360.10 (GENE3D); PTHR23429:SF12 (PANTHER); IPR001282 (PANTHER); IPR019796 (PROSITE_PATTERNS); IPR001282 (HAMAP); SSF55347 (SUPERFAMILY); IPR036291 (SUPERFAMILY)	P:GO:0006006; P:GO:0055114; F:GO:0004345; F:GO:0016614; F:GO:0050661	P:glucose metabolic process; P:oxidation-reduction process; F:glucose-6-phosphate dehydrogenase activity; F:oxidoreductase activity, acting on CH-OH group of donors; F:NADP binding
TRUE	INTERPRO, BLASTED, MAPPED, ANNOTATED	NP_001241277.1	chlorophyll a/b-binding protein	263	20	0	93.82	10	P:GO:0009416; P:GO:0009768; P:GO:0018298; F:GO:0016168; F:GO:0046872; C:GO:0009522; C:GO:0009523; C:GO:0009535; C:GO:0009941; C:GO:0016021	P:response to light stimulus; P:photosynthesis, light harvesting in photosystem I; P:protein-chromophore linkage; F:chlorophyll binding; F:metal ion binding; C:photosystem I; C:photosystem II; C:chloroplast thylakoid membrane; C:chloroplast envelope; C:integral component of membrane			IPR022796 (PFAM); IPR023329 (G3DSA:1.10.3460.GENE3D); PTHR21649:SF88 (PANTHER); IPR001344 (PANTHER); SSF103511 (SUPERFAMILY)	P:GO:0009765; C:GO:0016020	P:photosynthesis, light harvesting; C:membrane
TRUE	INTERPRO, BLASTED, MAPPED, ANNOTATED	NP_001241286.1	adenylate kinase 4	284	20	0	65	10	P:GO:0006163; P:GO:0006165; P:GO:0009142; P:GO:0046940; P:GO:0097009; F:GO:0004017; F:GO:0004127; F:GO:0004550; F:GO:0005524; C:GO:0009570	P:purine nucleotide metabolic process; P:nucleoside diphosphate phosphorylation; P:nucleoside triphosphate biosynthetic process; P:nucleoside monophosphate phosphorylation; P:energy homeostasis; F:adenylate kinase activity; F:cytidylate kinase activity; F:nucleoside diphosphate kinase activity; F:ATP binding; C:chloroplast stroma	EC:2.7.4.4; EC:2.7.4.3; EC:2.7.4.6; EC:2.7.4.14	Nucleoside-phosphate kinase; Adenylate kinase; Nucleoside-diphosphate kinase; UMP/CMP kinase	IPR000850 (PRINTS); G3DSA:3.40.50.300 (GENE3D); IPR006259 (TIGRFAM); PF00406 (PFAM); PTHR23359:SF167 (PANTHER); IPR000850 (PANTHER); IPR033690 (PROSITE_PATTERNS); IPR000850 (HAMAP); IPR000850 (CDD); IPR027417 (SUPERFAMILY)	P:GO:0006139; F:GO:0004017; F:GO:0005524; F:GO:0016776; F:GO:0019205	P:nucleobase-containing compound metabolic process; F:adenylate kinase activity; F:ATP binding; F:phosphotransferase activity, phosphate group as acceptor; F:nucleobase-containing compound kinase activity
TRUE	INTERPRO, BLASTED, MAPPED, ANNOTATED	NP_001241288.1	putative ribosome-recycling factor	261	7	0	79.1	4	P:GO:0032544; F:GO:0043023; C:GO:0005739; C:GO:0009507	P:plastid translation; F:ribosomal large subunit binding; C:mitochondrion; C:chloroplast			Coil (COILS); Coil (COILS); G3DSA:3.30.1360.40 (GENE3D); IPR002661 (TIGRFAM); G3DSA:1.10.132.20 (GENE3D); IPR023584 (PFAM); IPR002661 (PANTHER); PTHR20982:SF8 (PANTHER); IPR002661 (HAMAP); IPR002661 (CDD); IPR036191 (SUPERFAMILY)	P:GO:0006412	P:translation
TRUE	INTERPRO, BLASTED, MAPPED, ANNOTATED	NP_001241299.1	photosystem I reaction center subunit VI, chloroplastic	144	10	1.41534e-100	91.89	3	P:GO:0015979; C:GO:0009535; C:GO:0009538	P:photosynthesis; C:chloroplast thylakoid membrane; C:photosystem I reaction center			G3DSA:1.20.5.220 (GENE3D); IPR004928 (PFAM); IPR004928 (PANTHER); PTHR34787:SF3 (PANTHER)	P:GO:0015979; C:GO:0009522; C:GO:0009538	P:photosynthesis; C:photosystem I; C:photosystem I reaction center
TRUE	INTERPRO, BLASTED, MAPPED, ANNOTATED	NP_001241302.1	peroxisomal (S)-2-hydroxy-acid oxidase GLO1-like	371	20	0	94.43	4	P:GO:0055114; F:GO:0008891; F:GO:0010181; C:GO:0005777	P:oxidation-reduction process; F:glycolate oxidase activity; F:FMN binding; C:peroxisome	EC:1.1.3.15	(S)-2-hydroxy-acid oxidase	IPR000262 (PFAM); IPR012133 (PIRSF); IPR013785 (G3DSA:3.20.20.GENE3D); PTHR10578:SF121 (PANTHER); PTHR10578 (PANTHER); IPR008259 (PROSITE_PATTERNS); IPR037396 (PROSITE_PROFILES); IPR012133 (CDD); SSF51395 (SUPERFAMILY)	P:GO:0055114; F:GO:0003824; F:GO:0010181; F:GO:0016491	P:oxidation-reduction process; F:catalytic activity; F:FMN binding; F:oxidoreductase activity
TRUE	INTERPRO, BLASTED, MAPPED, ANNOTATED	NP_001241303.1	probable prefoldin subunit 2	146	8	1.02176e-102	99.49	5	P:GO:0006457; F:GO:0044183; F:GO:0051082; C:GO:0005737; C:GO:0016272	P:protein folding; F:protein folding chaperone; F:unfolded protein binding; C:cytoplasm; C:prefoldin complex			Coil (COILS); Coil (COILS); IPR009053 (G3DSA:1.10.287.GENE3D); IPR002777 (PFAM); mobidb-lite (MOBIDB_LITE); IPR027235 (PANTHER); SSF46579 (SUPERFAMILY)	P:GO:0006457; F:GO:0051082; C:GO:0016272	P:protein folding; F:unfolded protein binding; C:prefoldin complex
TRUE	INTERPRO, BLASTED, MAPPED, ANNOTATED	NP_001241305.1	UPF0160 protein MYG1, mitochondrial isoform X1	369	7	0	91.35	2	C:GO:0005634; C:GO:0005737	C:nucleus; C:cytoplasm			IPR003226 (PFAM); PTHR11215:SF3 (PANTHER); IPR003226 (PANTHER)	no GO terms	no GO terms
TRUE	INTERPRO, BLASTED, MAPPED, ANNOTATED	NP_001241313.1	ras-related protein RABE1c	214	20	1.54213e-159	93.55	6	P:GO:0006904; P:GO:0009306; P:GO:0017157; F:GO:0003924; F:GO:0005525; C:GO:0005886	P:vesicle docking involved in exocytosis; P:protein secretion; P:regulation of exocytosis; F:GTPase activity; F:GTP binding; C:plasma membrane	EC:3.6.1.15	Nucleoside-triphosphate phosphatase	PR00449 (PRINTS); IPR005225 (TIGRFAM); G3DSA:3.40.50.300 (GENE3D); IPR001806 (PFAM); mobidb-lite (MOBIDB_LITE); mobidb-lite (MOBIDB_LITE); PTHR24073 (PANTHER); PTHR24073:SF626 (PANTHER); PS51419 (PROSITE_PROFILES); cd01867 (CDD); IPR027417 (SUPERFAMILY)	F:GO:0003924; F:GO:0005525	F:GTPase activity; F:GTP binding
TRUE	INTERPRO, BLASTED, MAPPED, ANNOTATED	NP_001241317.1	glucose-6-phosphate/phosphate translocator 1, chloroplastic	396	20	0	73.17	6	P:GO:0055085; F:GO:0015297; F:GO:0015605; F:GO:1901505; C:GO:0005794; C:GO:0016021	P:transmembrane transport; F:antiporter activity; F:organophosphate ester transmembrane transporter activity; F:carbohydrate derivative transmembrane transporter activity; C:Golgi apparatus; C:integral component of membrane			IPR004853 (PFAM); IPR004696 (TIGRFAM); PTHR11132 (PANTHER); PTHR11132:SF341 (PANTHER); SSF103481 (SUPERFAMILY); SSF103481 (SUPERFAMILY)	P:GO:0055085; F:GO:0022857; C:GO:0016021	P:transmembrane transport; F:transmembrane transporter activity; C:integral component of membrane
TRUE	INTERPRO, BLASTED, MAPPED, ANNOTATED	NP_001241318.1	2-alkenal reductase (NADP(+)-dependent)	343	20	0	79.84	3	P:GO:0055114; F:GO:0032440; C:GO:0016021	P:oxidation-reduction process; F:2-alkenal reductase [NAD(P)+] activity; C:integral component of membrane	EC:1.3.1.74	2-alkenal reductase (NAD(P)(+))	G3DSA:3.40.50.720 (GENE3D); IPR041694 (PFAM); G3DSA:3.90.180.10 (GENE3D); IPR013149 (PFAM); PTHR43205:SF45 (PANTHER); PTHR43205 (PANTHER); cd08295 (CDD); IPR036291 (SUPERFAMILY); IPR011032 (SUPERFAMILY)	P:GO:0055114	P:oxidation-reduction process
TRUE	INTERPRO, BLASTED, MAPPED, ANNOTATED	NP_001241331.1	cysteine protease XCP2	362	20	0	61.79	4	P:GO:0051603; F:GO:0004197; C:GO:0005615; C:GO:0005764	P:proteolysis involved in cellular protein catabolic process; F:cysteine-type endopeptidase activity; C:extracellular space; C:lysosome	EC:3.4.22; EC:3.4.22.1; EC:3.4.99; EC:3.4.22.41; EC:3.4.22.40; EC:3.4.22.34; EC:3.4.22.8; EC:3.4.22.28; EC:3.4.22.16; EC:3.4.22.27; EC:3.4.22.38; EC:3.4.22.15; EC:3.4.22.14	Acting on peptide bonds (peptidases); Cathepsin B; Acting on peptide bonds (peptidases); Cathepsin F; Bleomycin hydrolase; Legumain; Clostripain; Picornain 3C; Cathepsin H; Cathepsin S; Cathepsin K; Cathepsin L; Actinidain	IPR000668 (PFAM); IPR013201 (PFAM); G3DSA:3.90.70.10 (GENE3D); PTHR12411:SF619 (PANTHER); PTHR12411 (PANTHER); IPR025661 (PROSITE_PATTERNS); IPR039417 (CDD); IPR038765 (SUPERFAMILY)	P:GO:0006508; F:GO:0008234	P:proteolysis; F:cysteine-type peptidase activity
TRUE	INTERPRO, BLASTED, MAPPED, ANNOTATED	NP_001241339.1	nitrogen regulatory P-II-like protein	195	8	1.15791e-141	94.77	6	P:GO:0006808; P:GO:0050790; F:GO:0005524; F:GO:0030234; C:GO:0005829; C:GO:0009534	P:regulation of nitrogen utilization; P:regulation of catalytic activity; F:ATP binding; F:enzyme regulator activity; C:cytosol; C:chloroplast thylakoid			IPR002187 (PRINTS); IPR015867 (G3DSA:3.30.70.GENE3D); IPR002187 (PFAM); PTHR30115:SF11 (PANTHER); IPR002187 (PANTHER); IPR017918 (PROSITE_PATTERNS); IPR002187 (PROSITE_PROFILES); IPR011322 (SUPERFAMILY)	P:GO:0006808; F:GO:0030234	P:regulation of nitrogen utilization; F:enzyme regulator activity
TRUE	INTERPRO, BLASTED, MAPPED, ANNOTATED	NP_001241342.1	glyoxylate/hydroxypyruvate reductase HPR3	388	20	0	61.59	8	P:GO:0042183; P:GO:0055114; F:GO:0008863; F:GO:0016616; F:GO:0051287; C:GO:0005739; C:GO:0009326; C:GO:0009507	P:formate catabolic process; P:oxidation-reduction process; F:formate dehydrogenase (NAD+) activity; F:oxidoreductase activity, acting on the CH-OH group of donors, NAD or NADP as acceptor; F:NAD binding; C:mitochondrion; C:formate dehydrogenase complex; C:chloroplast	EC:1.17.1.9	Formate dehydrogenase	G3DSA:3.40.50.720 (GENE3D); IPR006140 (PFAM); G3DSA:3.40.50.720 (GENE3D); IPR006139 (PFAM); PTHR42938:SF26 (PANTHER); PTHR42938 (PANTHER); IPR029752 (PROSITE_PATTERNS); IPR029753 (PROSITE_PATTERNS); IPR033689 (HAMAP); IPR033689 (CDD); IPR036291 (SUPERFAMILY); SSF52283 (SUPERFAMILY)	P:GO:0055114; F:GO:0008863; F:GO:0016616; F:GO:0051287	P:oxidation-reduction process; F:formate dehydrogenase (NAD+) activity; F:oxidoreductase activity, acting on the CH-OH group of donors, NAD or NADP as acceptor; F:NAD binding
TRUE	INTERPRO, BLASTED, MAPPED, ANNOTATED	NP_001241362.1	uncharacterized protein LOC100782797	126	2	1.24389e-90	99.6	4	P:GO:0009644; P:GO:0009773; F:GO:0009055; C:GO:0009507	P:response to high light intensity; P:photosynthetic electron transport in photosystem I; F:electron transfer activity; C:chloroplast			PTHR35709:SF2 (PANTHER); IPR037497 (PANTHER)	P:GO:0009644; P:GO:0009773	P:response to high light intensity; P:photosynthetic electron transport in photosystem I
TRUE	INTERPRO, BLASTED, MAPPED, ANNOTATED	NP_001241382.1	ras-related protein Rab7 isoform X1	206	20	1.67114e-156	89.12	6	P:GO:0015031; F:GO:0003924; F:GO:0005525; C:GO:0005774; C:GO:0005886; C:GO:0016021	P:protein transport; F:GTPase activity; F:GTP binding; C:vacuolar membrane; C:plasma membrane; C:integral component of membrane	EC:3.6.1.15	Nucleoside-triphosphate phosphatase	PR00449 (PRINTS); IPR005225 (TIGRFAM); G3DSA:3.40.50.300 (GENE3D); IPR001806 (PFAM); PTHR24073 (PANTHER); PTHR24073:SF1099 (PANTHER); PS51419 (PROSITE_PROFILES); cd01862 (CDD); IPR027417 (SUPERFAMILY)	F:GO:0003924; F:GO:0005525	F:GTPase activity; F:GTP binding
TRUE	INTERPRO, BLASTED, MAPPED, ANNOTATED	NP_001241387.1	actin	361	20	0	67.09	3	P:GO:0009653; C:GO:0005634; C:GO:0005869	P:anatomical structure morphogenesis; C:nucleus; C:dynactin complex			IPR004000 (PRINTS); IPR004000 (PFAM); G3DSA:3.30.420.40 (GENE3D); G3DSA:3.30.420.40 (GENE3D); G3DSA:3.90.640.10 (GENE3D); IPR004000 (PANTHER); PTHR11937:SF362 (PANTHER); cd00012 (CDD); IPR043129 (SUPERFAMILY); IPR043129 (SUPERFAMILY)	no GO terms	no GO terms
TRUE	INTERPRO, BLASTED, MAPPED, ANNOTATED	NP_001241391.1	glucose-1-phosphate adenylyltransferase large subunit 1	520	20	0	88.98	5	P:GO:0005978; P:GO:0019252; F:GO:0005524; F:GO:0008878; C:GO:0009507	P:glycogen biosynthetic process; P:starch biosynthetic process; F:ATP binding; F:glucose-1-phosphate adenylyltransferase activity; C:chloroplast	EC:2.7.7.27	Glucose-1-phosphate adenylyltransferase	IPR029044 (G3DSA:3.90.550.GENE3D); IPR005835 (PFAM); G3DSA:2.160.10.10 (GENE3D); IPR011831 (TIGRFAM); PTHR43523 (PANTHER); PTHR43523:SF11 (PANTHER); IPR005836 (PROSITE_PATTERNS); IPR005836 (PROSITE_PATTERNS); IPR005836 (PROSITE_PATTERNS); cd04651 (CDD); cd02508 (CDD); IPR029044 (SUPERFAMILY); IPR011004 (SUPERFAMILY)	P:GO:0005978; P:GO:0009058; F:GO:0008878; F:GO:0016779	P:glycogen biosynthetic process; P:biosynthetic process; F:glucose-1-phosphate adenylyltransferase activity; F:nucleotidyltransferase activity
TRUE	INTERPRO, BLASTED, MAPPED, ANNOTATED	NP_001241395.1	alpha-crystallin-Hsps_p23-like domain-containing protein	200	17	1.29622e-145	70.31	6	P:GO:0006457; P:GO:0051131; F:GO:0051087; F:GO:0051879; C:GO:0005634; C:GO:0005829	P:protein folding; P:chaperone-mediated protein complex assembly; F:chaperone binding; F:Hsp90 protein binding; C:nucleus; C:cytosol			IPR008978 (G3DSA:2.60.40.GENE3D); IPR007052 (PFAM); mobidb-lite (MOBIDB_LITE); mobidb-lite (MOBIDB_LITE); PTHR22932:SF8 (PANTHER); PTHR22932 (PANTHER); IPR007052 (PROSITE_PROFILES); cd06465 (CDD); IPR008978 (SUPERFAMILY)	no GO terms	no GO terms
TRUE	INTERPRO, BLASTED, MAPPED, ANNOTATED	NP_001241404.1	violaxanthin de-epoxidase, chloroplastic-like isoform X1	498	10	0	82.79	5	P:GO:0010028; P:GO:0015994; P:GO:0055114; F:GO:0046422; C:GO:0009507	P:xanthophyll cycle; P:chlorophyll metabolic process; P:oxidation-reduction process; F:violaxanthin de-epoxidase activity; C:chloroplast	EC:1.23.5.1	Violaxanthin de-epoxidase	Coil (COILS); IPR012674 (G3DSA:2.40.128.GENE3D); IPR010788 (PFAM); PTHR33970 (PANTHER); PTHR33970:SF1 (PANTHER); IPR022272 (PROSITE_PATTERNS); IPR012674 (SUPERFAMILY)	P:GO:0055114; F:GO:0046422	P:oxidation-reduction process; F:violaxanthin de-epoxidase activity
TRUE	INTERPRO, BLASTED, MAPPED, ANNOTATED	NP_001241408.1	transcription factor Pur-alpha 1-like isoform 1	286	3	0	99.14	5	P:GO:0000122; F:GO:0000977; F:GO:0001227; F:GO:0032422; C:GO:0005634	P:negative regulation of transcription by RNA polymerase II; F:RNA polymerase II transcription regulatory region sequence-specific DNA binding; F:DNA-binding transcription repressor activity, RNA polymerase II-specific; F:purine-rich negative regulatory element binding; C:nucleus			IPR006628 (PFAM); G3DSA:3.10.450.700 (GENE3D); IPR006628 (PANTHER)	F:GO:0000977; F:GO:0032422	F:RNA polymerase II transcription regulatory region sequence-specific DNA binding; F:purine-rich negative regulatory element binding
TRUE	INTERPRO, BLASTED, MAPPED, ANNOTATED	NP_001241416.1	60S ribosomal protein L7a-1	260	11	0	78.16	3	P:GO:0000470; F:GO:0003723; C:GO:1990904	P:maturation of LSU-rRNA; F:RNA binding; C:ribonucleoprotein complex			IPR001921 (PRINTS); IPR018492 (PRINTS); IPR038524 (G3DSA:3.30.1330.GENE3D); IPR004038 (PFAM); PTHR23105:SF122 (PANTHER); PTHR23105 (PANTHER); IPR004037 (PROSITE_PATTERNS); IPR029064 (SUPERFAMILY)	P:GO:0042254; C:GO:1990904	P:ribosome biogenesis; C:ribonucleoprotein complex
TRUE	INTERPRO, BLASTED, MAPPED, ANNOTATED	NP_001241427.1	20 kDa chaperonin, chloroplastic	253	17	0	71.65	8	P:GO:0051085; P:GO:1901671; F:GO:0005524; F:GO:0046914; F:GO:0051082; F:GO:0051087; C:GO:0005759; C:GO:0009507	P:chaperone cofactor-dependent protein refolding; P:positive regulation of superoxide dismutase activity; F:ATP binding; F:transition metal ion binding; F:unfolded protein binding; F:chaperone binding; C:mitochondrial matrix; C:chloroplast			IPR020818 (PRINTS); IPR020818 (PFAM); IPR037124 (G3DSA:2.30.33.GENE3D); IPR017416 (PIRSF); PTHR10772:SF38 (PANTHER); IPR020818 (PANTHER); IPR018369 (PROSITE_PATTERNS); IPR018369 (PROSITE_PATTERNS); IPR020818 (HAMAP); IPR020818 (HAMAP); IPR020818 (CDD); IPR020818 (CDD); IPR011032 (SUPERFAMILY); IPR011032 (SUPERFAMILY)	P:GO:0006457; P:GO:1901671; F:GO:0005524; F:GO:0046914	P:protein folding; P:positive regulation of superoxide dismutase activity; F:ATP binding; F:transition metal ion binding
TRUE	INTERPRO, BLASTED, MAPPED, ANNOTATED	NP_001241428.1	phytochrome-associated serine/threonine-protein phosphatase isoform X1	303	20	0	90.79	2	P:GO:0006470; F:GO:0004721	P:protein dephosphorylation; F:phosphoprotein phosphatase activity			IPR006186 (PRINTS); IPR029052 (G3DSA:3.60.21.GENE3D); IPR004843 (PFAM); PTHR45619:SF35 (PANTHER); PTHR45619 (PANTHER); IPR006186 (PROSITE_PATTERNS); cd07415 (CDD); SSF56300 (SUPERFAMILY)	F:GO:0016787	F:hydrolase activity
TRUE	INTERPRO, BLASTED, MAPPED, ANNOTATED	NP_001241430.1	40S ribosomal protein S3a	261	15	0	96.64	3	P:GO:0006412; F:GO:0003735; C:GO:0005840	P:translation; F:structural constituent of ribosome; C:ribosome			IPR001593 (PFAM); mobidb-lite (MOBIDB_LITE); mobidb-lite (MOBIDB_LITE); PTHR11830 (PANTHER); PTHR11830:SF27 (PANTHER); IPR018281 (PROSITE_PATTERNS); IPR027500 (HAMAP)	P:GO:0006412; F:GO:0003735; C:GO:0005840	P:translation; F:structural constituent of ribosome; C:ribosome
TRUE	INTERPRO, BLASTED, MAPPED, ANNOTATED	NP_001241455.1	katanin p80 WD40 repeat-containing subunit B1 homolog	325	20	0	56.54	6	P:GO:0001934; P:GO:0006996; P:GO:0072344; F:GO:0005080; F:GO:0043022; C:GO:0005634	P:positive regulation of protein phosphorylation; P:organelle organization; P:rescue of stalled ribosome; F:protein kinase C binding; F:ribosome binding; C:nucleus			IPR020472 (PRINTS); IPR001680 (PFAM); IPR015943 (G3DSA:2.130.10.GENE3D); PTHR19868 (PANTHER); PTHR19868:SF5 (PANTHER); IPR019775 (PROSITE_PATTERNS); IPR019775 (PROSITE_PATTERNS); IPR019775 (PROSITE_PATTERNS); IPR019775 (PROSITE_PATTERNS); IPR017986 (PROSITE_PROFILES); IPR001680 (PROSITE_PROFILES); IPR001680 (PROSITE_PROFILES); IPR001680 (PROSITE_PROFILES); IPR001680 (PROSITE_PROFILES); IPR001680 …	F:GO:0005515	F:protein binding
TRUE	INTERPRO, BLASTED, MAPPED, ANNOTATED	NP_001241477.1	acyl-CoA-binding domain-containing protein 1	352	20	0	64.65	4	P:GO:0045036; F:GO:0005515; F:GO:0030941; C:GO:0031359	P:protein targeting to chloroplast; F:protein binding; F:chloroplast targeting sequence binding; C:integral component of chloroplast outer membrane			IPR020683 (PFAM); IPR041243 (PFAM); IPR036770 (G3DSA:1.25.40.GENE3D); mobidb-lite (MOBIDB_LITE); mobidb-lite (MOBIDB_LITE); mobidb-lite (MOBIDB_LITE); PTHR24203 (PANTHER); PTHR24203:SF46 (PANTHER); IPR002110 (PROSITE_PROFILES); IPR020683 (PROSITE_PROFILES); IPR002110 (PROSITE_PROFILES); IPR036770 (SUPERFAMILY)	F:GO:0005515	F:protein binding
TRUE	INTERPRO, BLASTED	NP_001241478.1	hypersensitive-induced response protein 1	292	20	0	78.36						G3DSA:3.30.479.30 (GENE3D); IPR001107 (PFAM); PTHR43327:SF11 (PANTHER); PTHR43327 (PANTHER); cd03407 (CDD); IPR036013 (SUPERFAMILY)	no GO terms	no GO terms
TRUE	INTERPRO, BLASTED, MAPPED, ANNOTATED	NP_001241481.1	UPF0603 protein At1g54780, chloroplastic	293	2	0	99.49	1	C:GO:0016021	C:integral component of membrane			IPR007621 (PFAM); G3DSA:3.10.310.50 (GENE3D); mobidb-lite (MOBIDB_LITE); mobidb-lite (MOBIDB_LITE); PTHR30373 (PANTHER); PTHR30373:SF2 (PANTHER)	no GO terms	no GO terms
TRUE	INTERPRO, BLASTED, MAPPED, ANNOTATED	NP_001241486.1	elongation factor Tu, mitochondrial-like	466	20	0	55.46	7	P:GO:0001731; P:GO:0045903; F:GO:0003743; F:GO:0003924; F:GO:0005525; C:GO:0005829; C:GO:0005850	P:formation of translation preinitiation complex; P:positive regulation of translational fidelity; F:translation initiation factor activity; F:GTPase activity; F:GTP binding; C:cytosol; C:eukaryotic translation initiation factor 2 complex	EC:3.6.1.15	Nucleoside-triphosphate phosphatase	IPR000795 (PRINTS); G3DSA:2.40.30.10 (GENE3D); IPR004161 (PFAM); G3DSA:3.40.50.300 (GENE3D); G3DSA:2.40.30.10 (GENE3D); IPR015256 (PFAM); IPR000795 (PFAM); PTHR42854:SF9 (PANTHER); PTHR42854 (PANTHER); IPR000795 (PROSITE_PROFILES); IPR015256 (CDD); cd03688 (CDD); cd01888 (CDD); IPR027417 (SUPERFAMILY); IPR009001 (SUPERFAMILY); IPR009000 (SUPERFAMILY)	F:GO:0003924; F:GO:0005525	F:GTPase activity; F:GTP binding
TRUE	INTERPRO, BLASTED, MAPPED, ANNOTATED	NP_001241495.1	probable prefoldin subunit 2	146	8	6.0512e-103	99.46	5	P:GO:0006457; F:GO:0044183; F:GO:0051082; C:GO:0005737; C:GO:0016272	P:protein folding; F:protein folding chaperone; F:unfolded protein binding; C:cytoplasm; C:prefoldin complex			Coil (COILS); Coil (COILS); IPR009053 (G3DSA:1.10.287.GENE3D); IPR002777 (PFAM); mobidb-lite (MOBIDB_LITE); IPR027235 (PANTHER); SSF46579 (SUPERFAMILY)	P:GO:0006457; F:GO:0051082; C:GO:0016272	P:protein folding; F:unfolded protein binding; C:prefoldin complex
TRUE	INTERPRO, BLASTED, MAPPED, ANNOTATED	NP_001241498.1	ras-related protein RABE1c	202	20	3.50395e-153	90.77	8	P:GO:0006886; P:GO:0006904; P:GO:0009306; P:GO:0017157; F:GO:0003924; F:GO:0005525; C:GO:0005886; C:GO:0012505	P:intracellular protein transport; P:vesicle docking involved in exocytosis; P:protein secretion; P:regulation of exocytosis; F:GTPase activity; F:GTP binding; C:plasma membrane; C:endomembrane system	EC:3.6.1.15	Nucleoside-triphosphate phosphatase	PR00449 (PRINTS); IPR005225 (TIGRFAM); IPR001806 (PFAM); G3DSA:3.40.50.300 (GENE3D); PTHR24073:SF1032 (PANTHER); PTHR24073 (PANTHER); PS51419 (PROSITE_PROFILES); cd01869 (CDD); IPR027417 (SUPERFAMILY)	F:GO:0003924; F:GO:0005525	F:GTPase activity; F:GTP binding
TRUE	INTERPRO, BLASTED, MAPPED, ANNOTATED	NP_001241503.1	protein TIC 62, chloroplastic isoform X1	331	20	0	67.74	1	C:GO:0009507	C:chloroplast			IPR016040 (PFAM); G3DSA:3.40.50.720 (GENE3D); PTHR14194:SF100 (PANTHER); PTHR14194 (PANTHER); cd05243 (CDD); IPR036291 (SUPERFAMILY)	no GO terms	no GO terms
TRUE	INTERPRO, BLASTED, MAPPED, ANNOTATED	NP_001241510.1	very-long-chain 3-oxoacyl-CoA reductase 1	320	20	0	54.22	5	P:GO:0030497; P:GO:0055114; F:GO:0045703; C:GO:0005783; C:GO:0016021	P:fatty acid elongation; P:oxidation-reduction process; F:ketoreductase activity; C:endoplasmic reticulum; C:integral component of membrane			IPR002347 (PRINTS); IPR002347 (PRINTS); IPR002347 (PFAM); PIRSF000126 (PIRSF); G3DSA:3.40.50.720 (GENE3D); PTHR43899:SF26 (PANTHER); PTHR43899 (PANTHER); cd05356 (CDD); IPR036291 (SUPERFAMILY)	P:GO:0055114	P:oxidation-reduction process
TRUE	INTERPRO, BLASTED, MAPPED, ANNOTATED	NP_001241517.1	nucleoside diphosphate kinase	227	20	7.20594e-171	78.07	6	P:GO:0006165; P:GO:0006183; P:GO:0006228; P:GO:0006241; F:GO:0004550; F:GO:0005524	P:nucleoside diphosphate phosphorylation; P:GTP biosynthetic process; P:UTP biosynthetic process; P:CTP biosynthetic process; F:nucleoside diphosphate kinase activity; F:ATP binding	EC:2.7.4.6	Nucleoside-diphosphate kinase	IPR001564 (PRINTS); IPR036850 (G3DSA:3.30.70.GENE3D); IPR034907 (PFAM); PTHR11349:SF44 (PANTHER); PTHR11349 (PANTHER); IPR023005 (PROSITE_PATTERNS); IPR001564 (HAMAP); cd04413 (CDD); IPR036850 (SUPERFAMILY)	P:GO:0006165; P:GO:0006183; P:GO:0006228; P:GO:0006241; F:GO:0004550	P:nucleoside diphosphate phosphorylation; P:GTP biosynthetic process; P:UTP biosynthetic process; P:CTP biosynthetic process; F:nucleoside diphosphate kinase activity
TRUE	INTERPRO, BLASTED, MAPPED, ANNOTATED	NP_001241522.1	oxygen-evolving enhancer protein 1, chloroplastic	329	5	0	97.58	5	P:GO:0010207; P:GO:0042549; P:GO:0055114; F:GO:0010242; C:GO:0009654	P:photosystem II assembly; P:photosystem II stabilization; P:oxidation-reduction process; F:oxygen evolving activity; C:photosystem II oxygen evolving complex			G3DSA:2.40.160.30 (GENE3D); G3DSA:3.30.2050.10 (GENE3D); IPR002628 (PFAM); mobidb-lite (MOBIDB_LITE); mobidb-lite (MOBIDB_LITE); IPR002628 (PANTHER); PTHR34058:SF2 (PANTHER); IPR011250 (SUPERFAMILY)	P:GO:0010207; P:GO:0042549; F:GO:0010242; C:GO:0009654	P:photosystem II assembly; P:photosystem II stabilization; F:oxygen evolving activity; C:photosystem II oxygen evolving complex
TRUE	INTERPRO, BLASTED, MAPPED, ANNOTATED	NP_001241525.1	spermine synthase	338	20	0	84.89	2	P:GO:0006596; F:GO:0004766	P:polyamine biosynthetic process; F:spermidine synthase activity	EC:2.5.1.16	Spermidine synthase	IPR037163 (G3DSA:2.30.140.GENE3D); PF01564 (PFAM); G3DSA:3.40.50.150 (GENE3D); IPR030668 (PIRSF); IPR035246 (PFAM); IPR001045 (TIGRFAM); mobidb-lite (MOBIDB_LITE); mobidb-lite (MOBIDB_LITE); PTHR11558:SF43 (PANTHER); PTHR11558 (PANTHER); IPR030373 (PROSITE_PATTERNS); IPR030374 (PROSITE_PROFILES); IPR001045 (HAMAP); cd02440 (CDD); IPR029063 (SUPERFAMILY)	P:GO:0006595; F:GO:0003824	P:polyamine metabolic process; F:catalytic activity
TRUE	INTERPRO, BLASTED, MAPPED, ANNOTATED	NP_001241534.1	outer envelope pore protein 16-2, chloroplastic	143	12	9.17347e-104	74.06	4	P:GO:0003333; P:GO:0045037; F:GO:0015171; C:GO:0009707	P:amino acid transmembrane transport; P:protein import into chloroplast stroma; F:amino acid transmembrane transporter activity; C:chloroplast outer membrane			PF02466 (PFAM); PTHR15371 (PANTHER); PTHR15371:SF2 (PANTHER)	no GO terms	no GO terms
TRUE	INTERPRO, BLASTED, MAPPED, ANNOTATED	NP_001241536.1	vegetative storage protein	254	20	0	81.09	1	F:GO:0045735	F:nutrient reservoir activity			IPR005519 (PFAM); IPR014403 (PIRSF); IPR023214 (G3DSA:3.40.50.GENE3D); IPR011267 (TIGRFAM); PTHR31284 (PANTHER); PTHR31284:SF19 (PANTHER); cd07535 (CDD); IPR036412 (SUPERFAMILY)	F:GO:0045735	F:nutrient reservoir activity
TRUE	INTERPRO, BLASTED, MAPPED, ANNOTATED	NP_001241552.1	26S proteasome regulatory subunit 4 homolog A	418	20	0	73.63	7	P:GO:0030163; P:GO:0045899; F:GO:0005524; F:GO:0016887; F:GO:0017025; C:GO:0005737; C:GO:0008540	P:protein catabolic process; P:positive regulation of RNA polymerase II transcription preinitiation complex assembly; F:ATP binding; F:ATPase activity; F:TBP-class protein binding; C:cytoplasm; C:proteasome regulatory particle, base subcomplex			Coil (COILS); IPR005937 (TIGRFAM); IPR041569 (PFAM); G3DSA:3.40.50.300 (GENE3D); G3DSA:2.40.50.140 (GENE3D); IPR032501 (PFAM); IPR003959 (PFAM); G3DSA:1.10.8.60 (GENE3D); PTHR23073 (PANTHER); PTHR23073:SF68 (PANTHER); IPR003960 (PROSITE_PATTERNS); cd00009 (CDD); IPR027417 (SUPERFAMILY)	P:GO:0030163; F:GO:0005524; F:GO:0016787; F:GO:0016887; C:GO:0005737	P:protein catabolic process; F:ATP binding; F:hydrolase activity; F:ATPase activity; C:cytoplasm
TRUE	INTERPRO, BLASTED, MAPPED, ANNOTATED	NP_001241553.1	proliferating cell nuclear antigen	266	9	0	83.2	8	P:GO:0006272; P:GO:0006275; P:GO:0006298; P:GO:0019985; F:GO:0003677; F:GO:0030337; C:GO:0005634; C:GO:0043626	P:leading strand elongation; P:regulation of DNA replication; P:mismatch repair; P:translesion synthesis; F:DNA binding; F:DNA polymerase processivity factor activity; C:nucleus; C:PCNA complex			IPR000730 (PRINTS); G3DSA:3.10.150.20 (GENE3D); G3DSA:3.10.150.10 (GENE3D); IPR000730 (TIGRFAM); IPR022648 (PFAM); IPR022649 (PFAM); PTHR11352:SF8 (PANTHER); PTHR11352 (PANTHER); IPR022659 (PROSITE_PATTERNS); IPR022659 (PROSITE_PATTERNS); IPR000730 (HAMAP); cd00577 (CDD); SSF55979 (SUPERFAMILY); SSF55979 (SUPERFAMILY)	P:GO:0006275; F:GO:0003677; F:GO:0030337	P:regulation of DNA replication; F:DNA binding; F:DNA polymerase processivity factor activity
TRUE	INTERPRO, BLASTED, MAPPED, ANNOTATED	NP_001241559.1	uroporphyrinogen decarboxylase 1, chloroplastic isoform X2	387	10	0	78.92	2	P:GO:0006782; F:GO:0004853	P:protoporphyrinogen IX biosynthetic process; F:uroporphyrinogen decarboxylase activity	EC:4.1.1.37	Uroporphyrinogen decarboxylase	IPR000257 (PFAM); IPR006361 (TIGRFAM); IPR038071 (G3DSA:3.20.20.GENE3D); PTHR21091 (PANTHER); PTHR21091:SF172 (PANTHER); IPR000257 (PROSITE_PATTERNS); IPR000257 (PROSITE_PATTERNS); IPR006361 (HAMAP); IPR006361 (CDD); IPR038071 (SUPERFAMILY)	P:GO:0006779; F:GO:0004853	P:porphyrin-containing compound biosynthetic process; F:uroporphyrinogen decarboxylase activity
TRUE	INTERPRO, BLASTED, MAPPED, ANNOTATED	NP_001241567.1	aspartyl protease AED3	437	20	0	65.33	2	P:GO:0006508; F:GO:0004190	P:proteolysis; F:aspartic-type endopeptidase activity	EC:3.4.99; EC:3.4.23.1; EC:3.4.23; EC:3.4.23.32; EC:3.4.23.43; EC:3.4.23.20; EC:3.4.23.25; EC:3.4.23.36; EC:3.4.23.4; EC:3.4.23.35; EC:3.4.23.5; EC:3.4.23.34; EC:3.4.23.15	Acting on peptide bonds (peptidases); Pepsin A; Acting on peptide bonds (peptidases); Scytalidopepsin B; Prepilin peptidase; Penicillopepsin; Saccharopepsin; Signal peptidase II; Chymosin; Barrierpepsin; Cathepsin D; Cathepsin E; Renin	IPR032861 (PFAM); IPR021109 (G3DSA:2.40.70.GENE3D); IPR032799 (PFAM); IPR021109 (G3DSA:2.40.70.GENE3D); PTHR13683:SF736 (PANTHER); IPR001461 (PANTHER); IPR033121 (PROSITE_PROFILES); IPR021109 (SUPERFAMILY)	P:GO:0006508; F:GO:0004190	P:proteolysis; F:aspartic-type endopeptidase activity
TRUE	INTERPRO, BLASTED, MAPPED, ANNOTATED	NP_001241577.1	seed maturation protein PM22	320	11	0	75.93	2	P:GO:0009269; C:GO:0005829	P:response to desiccation; C:cytosol			G3DSA:2.60.40.1820 (GENE3D); G3DSA:2.60.40.1820 (GENE3D); IPR004864 (PFAM); mobidb-lite (MOBIDB_LITE); mobidb-lite (MOBIDB_LITE); mobidb-lite (MOBIDB_LITE); PTHR31459:SF16 (PANTHER); PTHR31459 (PANTHER); SSF117070 (SUPERFAMILY); SSF117070 (SUPERFAMILY)	no GO terms	no GO terms
TRUE	INTERPRO, BLASTED, MAPPED, ANNOTATED	NP_001241582.1	sec-independent protein translocase protein TATA, chloroplastic	238	10	1.16089e-177	79.91	2	P:GO:0043953; C:GO:0016021	P:protein transport by the Tat complex; C:integral component of membrane			IPR006312 (TIGRFAM); IPR003369 (PFAM); mobidb-lite (MOBIDB_LITE); mobidb-lite (MOBIDB_LITE); mobidb-lite (MOBIDB_LITE); PTHR33162:SF3 (PANTHER); PTHR33162 (PANTHER)	P:GO:0015031; P:GO:0043953; C:GO:0016021	P:protein transport; P:protein transport by the Tat complex; C:integral component of membrane
TRUE	INTERPRO, BLASTED, MAPPED, ANNOTATED	NP_001241588.1	ERBB-3 BINDING PROTEIN 1	394	20	0	84.7	3	F:GO:0003676; C:GO:0005730; C:GO:0005737	F:nucleic acid binding; C:nucleolus; C:cytoplasm			IPR001714 (PRINTS); IPR036388 (G3DSA:1.10.10.GENE3D); IPR036005 (G3DSA:3.90.230.GENE3D); IPR000994 (PFAM); IPR004545 (TIGRFAM); mobidb-lite (MOBIDB_LITE); PTHR10804 (PANTHER); PTHR10804:SF134 (PANTHER); cd01089 (CDD); IPR036005 (SUPERFAMILY); IPR036390 (SUPERFAMILY)	no GO terms	no GO terms
TRUE	INTERPRO, BLASTED, MAPPED, ANNOTATED	NP_001241601.1	probable NAD(P)H dehydrogenase (quinone) FQR1-like 1 isoform X2	207	20	1.8452e-150	94.37	3	P:GO:0055114; F:GO:0003955; F:GO:0010181	P:oxidation-reduction process; F:NAD(P)H dehydrogenase (quinone) activity; F:FMN binding	EC:1.6.5.2	NAD(P)H dehydrogenase (quinone)	IPR010089 (TIGRFAM); IPR005025 (PFAM); IPR029039 (G3DSA:3.40.50.GENE3D); PTHR30546:SF29 (PANTHER); PTHR30546 (PANTHER); IPR008254 (PROSITE_PROFILES); IPR029039 (SUPERFAMILY)	F:GO:0003955; F:GO:0010181; F:GO:0016491	F:NAD(P)H dehydrogenase (quinone) activity; F:FMN binding; F:oxidoreductase activity
TRUE	INTERPRO, BLASTED, MAPPED, ANNOTATED	NP_001241611.1	triosephosphate isomerase	304	12	0	83.14	7	P:GO:0006094; P:GO:0006096; P:GO:0019563; P:GO:0046166; F:GO:0004807; F:GO:0016746; C:GO:0005829	P:gluconeogenesis; P:glycolytic process; P:glycerol catabolic process; P:glyceraldehyde-3-phosphate biosynthetic process; F:triose-phosphate isomerase activity; F:transferase activity, transferring acyl groups; C:cytosol	EC:5.3.1.1	Triose-phosphate isomerase	IPR000652 (TIGRFAM); IPR013785 (G3DSA:3.20.20.GENE3D); IPR000652 (PFAM); PTHR21139:SF20 (PANTHER); IPR000652 (PANTHER); IPR020861 (PROSITE_PATTERNS); IPR000652 (PROSITE_PROFILES); IPR022896 (HAMAP); IPR000652 (CDD); IPR035990 (SUPERFAMILY)	P:GO:0006096; F:GO:0003824; F:GO:0004807	P:glycolytic process; F:catalytic activity; F:triose-phosphate isomerase activity
TRUE	INTERPRO, BLASTED, MAPPED, ANNOTATED	NP_001241618.1	early nodulin-like protein 2	284	20	0	70.27	3	P:GO:0022900; F:GO:0009055; C:GO:0046658	P:electron transport chain; F:electron transfer activity; C:anchored component of plasma membrane			PR01217 (PRINTS); IPR008972 (G3DSA:2.60.40.GENE3D); IPR003245 (PFAM); mobidb-lite (MOBIDB_LITE); mobidb-lite (MOBIDB_LITE); mobidb-lite (MOBIDB_LITE); mobidb-lite (MOBIDB_LITE); PTHR33021:SF177 (PANTHER); IPR039391 (PANTHER); IPR003245 (PROSITE_PROFILES); IPR041846 (CDD); IPR008972 (SUPERFAMILY)	F:GO:0009055	F:electron transfer activity
TRUE	INTERPRO, BLASTED, MAPPED, ANNOTATED	NP_001241624.1	uncharacterized protein LOC100777981	141	2	5.05538e-102	99.65	4	F:GO:0043495; C:GO:0005749; C:GO:0005774; C:GO:0009536	F:protein-membrane adaptor activity; C:mitochondrial respiratory chain complex II, succinate dehydrogenase complex (ubiquinone); C:vacuolar membrane; C:plastid			IPR034574 (PANTHER)	C:GO:0005749	C:mitochondrial respiratory chain complex II, succinate dehydrogenase complex (ubiquinone)
TRUE	INTERPRO, BLASTED	NP_001241631.1	pathogen-related protein	238	9	8.43082e-179	87.81						G3DSA:3.10.450.50 (GENE3D); PTHR31723 (PANTHER); PTHR31723:SF3 (PANTHER); IPR032710 (SUPERFAMILY)	no GO terms	no GO terms
TRUE	INTERPRO, BLASTED, MAPPED, ANNOTATED	NP_001241632.1	malate dehydrogenase	409	20	0	81.45	7	P:GO:0006097; P:GO:0006099; P:GO:0006108; F:GO:0030060; C:GO:0005739; C:GO:0009507; C:GO:0009514	P:glyoxylate cycle; P:tricarboxylic acid cycle; P:malate metabolic process; F:L-malate dehydrogenase activity; C:mitochondrion; C:chloroplast; C:glyoxysome	EC:1.1.1.37	Malate dehydrogenase	IPR015955 (G3DSA:3.90.110.GENE3D); IPR010097 (TIGRFAM); G3DSA:3.40.50.720 (GENE3D); IPR022383 (PFAM); IPR001236 (PFAM); PTHR11540 (PANTHER); PTHR11540:SF56 (PANTHER); IPR001252 (PROSITE_PATTERNS); cd01337 (CDD); IPR015955 (SUPERFAMILY); IPR036291 (SUPERFAMILY)	P:GO:0005975; P:GO:0006099; P:GO:0006108; P:GO:0055114; F:GO:0003824; F:GO:0016491; F:GO:0016615; F:GO:0016616; F:GO:0030060	P:carbohydrate metabolic process; P:tricarboxylic acid cycle; P:malate metabolic process; P:oxidation-reduction process; F:catalytic activity; F:oxidoreductase activity; F:malate dehydrogenase activity; F:oxidoreductase activity, acting on the CH-OH group of donors, NAD or NADP as acceptor; F:L-malate dehydrogenase activity
TRUE	INTERPRO, BLASTED, MAPPED, ANNOTATED	NP_001241639.1	ubiquitin-conjugating enzyme E2-17 kDa	153	20	1.107e-111	81.19	12	P:GO:0006301; P:GO:0006511; P:GO:0010039; P:GO:0010053; P:GO:0046686; P:GO:0070534; F:GO:0005524; F:GO:0061631; C:GO:0005634; C:GO:0005829; C:GO:0005886; C:GO:0031372	P:postreplication repair; P:ubiquitin-dependent protein catabolic process; P:response to iron ion; P:root epidermal cell differentiation; P:response to cadmium ion; P:protein K63-linked ubiquitination; F:ATP binding; F:ubiquitin conjugating enzyme activity; C:nucleus; C:cytosol; C:plasma membrane; C:UBC13-MMS2 complex	EC:2.3.2.23	E2 ubiquitin-conjugating enzyme	IPR000608 (PFAM); IPR016135 (G3DSA:3.10.110.GENE3D); PTHR24068 (PANTHER); PTHR24068:SF207 (PANTHER); IPR023313 (PROSITE_PATTERNS); IPR000608 (PROSITE_PROFILES); IPR000608 (CDD); IPR016135 (SUPERFAMILY)	no GO terms	no GO terms
TRUE	INTERPRO, BLASTED, MAPPED, ANNOTATED	NP_001241963.1	dihydroflavonol-4-reductase DFR1	350	17	0	62	1	F:GO:0003824	F:catalytic activity			G3DSA:3.40.50.720 (GENE3D); IPR013549 (PFAM); IPR001509 (PFAM); IPR010099 (TIGRFAM); PTHR11092:SF1 (PANTHER); PTHR11092 (PANTHER); cd05242 (CDD); IPR036291 (SUPERFAMILY)	F:GO:0003824	F:catalytic activity
TRUE	INTERPRO, BLASTED, MAPPED, ANNOTATED	NP_001241983.1	2-methylene-furan-3-one reductase	319	20	0	75.34	3	P:GO:0055114; F:GO:0008270; F:GO:0016491	P:oxidation-reduction process; F:zinc ion binding; F:oxidoreductase activity			G3DSA:3.90.180.10 (GENE3D); IPR013154 (PFAM); PF13602 (PFAM); G3DSA:3.40.50.720 (GENE3D); PTHR44573 (PANTHER); PTHR44573:SF3 (PANTHER); IPR002364 (PROSITE_PATTERNS); cd05289 (CDD); IPR036291 (SUPERFAMILY); IPR011032 (SUPERFAMILY)	P:GO:0055114; F:GO:0008270; F:GO:0016491	P:oxidation-reduction process; F:zinc ion binding; F:oxidoreductase activity
TRUE	INTERPRO, BLASTED	NP_001242012.1	uncharacterized protein LOC100781602	283	4	0	88.96						PTHR35748 (PANTHER); PTHR35748:SF1 (PANTHER)	no GO terms	no GO terms
TRUE	INTERPRO, BLASTED, MAPPED, ANNOTATED	NP_001242031.1	annexin-like protein RJ4 isoform X1	313	20	0	85.29	3	F:GO:0005509; F:GO:0005544; C:GO:0005737	F:calcium ion binding; F:calcium-dependent phospholipid binding; C:cytoplasm			IPR001464 (PRINTS); IPR009118 (PRINTS); IPR018502 (PFAM); IPR037104 (G3DSA:1.10.220.GENE3D); IPR037104 (G3DSA:1.10.220.GENE3D); IPR037104 (G3DSA:1.10.220.GENE3D); IPR037104 (G3DSA:1.10.220.GENE3D); PTHR10502 (PANTHER); PTHR10502:SF197 (PANTHER); IPR018252 (PROSITE_PATTERNS); IPR018502 (PROSITE_PROFILES); IPR018502 (PROSITE_PROFILES); IPR018502 (PROSITE_PROFILES); IPR018502 (PROSITE_PROFILES); IPR…	F:GO:0005509; F:GO:0005544	F:calcium ion binding; F:calcium-dependent phospholipid binding
TRUE	INTERPRO, BLASTED, MAPPED, ANNOTATED	NP_001242061.1	V-type proton ATPase subunit B 2	623	20	0	58.94	7	P:GO:0046034; P:GO:1902600; F:GO:0005524; F:GO:0046961; C:GO:0005774; C:GO:0005886; C:GO:0033180	P:ATP metabolic process; P:proton transmembrane transport; F:ATP binding; F:proton-transporting ATPase activity, rotational mechanism; C:vacuolar membrane; C:plasma membrane; C:proton-transporting V-type ATPase, V1 domain	EC:7.1.3.1; EC:7.1.2.2	H(+)-exporting diphosphatase; H(+)-transporting two-sector ATPase	Coil (COILS); IPR023366 (G3DSA:2.40.30.GENE3D); IPR000194 (PFAM); IPR024034 (G3DSA:1.10.1140.GENE3D); IPR005725 (TIGRFAM); IPR004100 (PFAM); G3DSA:3.40.50.300 (GENE3D); IPR031686 (PFAM); G3DSA:2.40.50.100 (GENE3D); IPR022878 (PANTHER); IPR020003 (PROSITE_PATTERNS); IPR022878 (HAMAP); cd18111 (CDD); cd01134 (CDD); cd18119 (CDD); IPR036121 (SUPERFAMILY); SSF47917 (SUPERFAMILY); IPR027417 (SUPERFAMI…	P:GO:0046034; P:GO:1902600; F:GO:0005524; F:GO:0046961; C:GO:0033180	P:ATP metabolic process; P:proton transmembrane transport; F:ATP binding; F:proton-transporting ATPase activity, rotational mechanism; C:proton-transporting V-type ATPase, V1 domain
TRUE	INTERPRO, BLASTED, MAPPED, ANNOTATED	NP_001242074.1	enoyl-[acyl-carrier-protein] reductase [NADH], chloroplastic	461	20	0	64.97	3	P:GO:0006633; P:GO:0055114; F:GO:0004318	P:fatty acid biosynthetic process; P:oxidation-reduction process; F:enoyl-[acyl-carrier-protein] reductase (NADH) activity	EC:2.3.1.85; EC:1.3.1.9	Fatty-acid synthase system; Enoyl-[acyl-carrier-protein] reductase (NADH)	IPR002347 (PRINTS); G3DSA:3.40.50.720 (GENE3D); G3DSA:1.10.8.400 (GENE3D); PF13561 (PFAM); PTHR43159 (PANTHER); PTHR43159:SF1 (PANTHER); IPR014358 (CDD); IPR036291 (SUPERFAMILY)	P:GO:0006633; P:GO:0055114; F:GO:0004318	P:fatty acid biosynthetic process; P:oxidation-reduction process; F:enoyl-[acyl-carrier-protein] reductase (NADH) activity
TRUE	INTERPRO, BLASTED, MAPPED, ANNOTATED	NP_001242083.1	60S ribosomal protein L23a	153	12	3.74311e-106	94.11	4	P:GO:0000027; P:GO:0006412; F:GO:0003735; C:GO:0005840	P:ribosomal large subunit assembly; P:translation; F:structural constituent of ribosome; C:ribosome			IPR012677 (G3DSA:3.30.70.GENE3D); IPR013025 (PFAM); IPR005633 (PFAM); IPR019985 (TIGRFAM); mobidb-lite (MOBIDB_LITE); mobidb-lite (MOBIDB_LITE); mobidb-lite (MOBIDB_LITE); PTHR11620:SF58 (PANTHER); PTHR11620 (PANTHER); IPR001014 (PROSITE_PATTERNS); IPR013025 (HAMAP); IPR012678 (SUPERFAMILY)	P:GO:0006412; F:GO:0003735; C:GO:0005840	P:translation; F:structural constituent of ribosome; C:ribosome
TRUE	INTERPRO, BLASTED	NP_001242119.1	plastid-lipid-associated protein, chloroplastic	310	10	0	87.48						IPR006843 (PFAM); PTHR31906:SF16 (PANTHER); IPR039633 (PANTHER)	no GO terms	no GO terms
TRUE	INTERPRO, BLASTED	NP_001242211.1	GLABRA2 expression modulator	283	20	0	75.14						IPR011993 (G3DSA:2.30.29.GENE3D); IPR004182 (PFAM); mobidb-lite (MOBIDB_LITE); mobidb-lite (MOBIDB_LITE); mobidb-lite (MOBIDB_LITE); mobidb-lite (MOBIDB_LITE); IPR037848 (PANTHER); PTHR31969:SF4 (PANTHER); cd13222 (CDD)	no GO terms	no GO terms
TRUE	INTERPRO, BLASTED, MAPPED, ANNOTATED	NP_001242215.1	vegetative storage protein	255	20	0	78.89	2	P:GO:0016311; F:GO:0003993	P:dephosphorylation; F:acid phosphatase activity	EC:3.1.3.2	Acid phosphatase	IPR014403 (PIRSF); IPR005519 (PFAM); IPR023214 (G3DSA:3.40.50.GENE3D); IPR010028 (TIGRFAM); PTHR31284:SF19 (PANTHER); PTHR31284 (PANTHER); cd07535 (CDD); IPR036412 (SUPERFAMILY)	F:GO:0003993	F:acid phosphatase activity
TRUE	INTERPRO, BLASTED	NP_001242232.1	photosynthetic NDH subunit of subcomplex B 1, chloroplastic	471	3	0	99.15						G3DSA:3.40.50.2000 (GENE3D); G3DSA:3.40.50.2000 (GENE3D); mobidb-lite (MOBIDB_LITE); mobidb-lite (MOBIDB_LITE); PTHR37698 (PANTHER); cd03789 (CDD); SSF53756 (SUPERFAMILY)	no GO terms	no GO terms
TRUE	INTERPRO, BLASTED, MAPPED, ANNOTATED	NP_001242236.1	3-isopropylmalate dehydrogenase 2, chloroplastic	405	19	0	70.18	5	P:GO:0009098; P:GO:0055114; F:GO:0000287; F:GO:0003862; F:GO:0051287	P:leucine biosynthetic process; P:oxidation-reduction process; F:magnesium ion binding; F:3-isopropylmalate dehydrogenase activity; F:NAD binding	EC:1.1.1.85	3-isopropylmalate dehydrogenase	G3DSA:3.40.718.10 (GENE3D); IPR024084 (PFAM); IPR004429 (TIGRFAM); PTHR42979:SF6 (PANTHER); IPR004429 (PANTHER); IPR019818 (PROSITE_PATTERNS); IPR004429 (HAMAP); SSF53659 (SUPERFAMILY)	P:GO:0009098; P:GO:0055114; F:GO:0000287; F:GO:0003862; F:GO:0016616; F:GO:0051287	P:leucine biosynthetic process; P:oxidation-reduction process; F:magnesium ion binding; F:3-isopropylmalate dehydrogenase activity; F:oxidoreductase activity, acting on the CH-OH group of donors, NAD or NADP as acceptor; F:NAD binding
TRUE	INTERPRO, BLASTED, MAPPED, ANNOTATED	NP_001242255.1	peptide methionine sulfoxide reductase B5	202	10	4.90812e-149	91.21	5	P:GO:0006979; P:GO:0030091; P:GO:0055114; F:GO:0033743; F:GO:0046872	P:response to oxidative stress; P:protein repair; P:oxidation-reduction process; F:peptide-methionine (R)-S-oxide reductase activity; F:metal ion binding	EC:1.8.4.12	Peptide-methionine (R)-S-oxide reductase	G3DSA:2.170.150.20 (GENE3D); IPR002579 (PFAM); IPR002579 (TIGRFAM); IPR028427 (PANTHER); PTHR46081:SF5 (PANTHER); IPR002579 (PROSITE_PROFILES); IPR011057 (SUPERFAMILY)	P:GO:0006979; P:GO:0030091; P:GO:0055114; F:GO:0016671; F:GO:0033743	P:response to oxidative stress; P:protein repair; P:oxidation-reduction process; F:oxidoreductase activity, acting on a sulfur group of donors, disulfide as acceptor; F:peptide-methionine (R)-S-oxide reductase activity
TRUE	INTERPRO, BLASTED, MAPPED, ANNOTATED	NP_001242355.1	putative branched-chain-amino-acid aminotransferase 7	412	20	0	81.34	6	P:GO:0009082; F:GO:0052654; F:GO:0052655; F:GO:0052656; C:GO:0005829; C:GO:0016021	P:branched-chain amino acid biosynthetic process; F:L-leucine transaminase activity; F:L-valine transaminase activity; F:L-isoleucine transaminase activity; C:cytosol; C:integral component of membrane	EC:2.6.1.42	Branched-chain-amino-acid transaminase	IPR005786 (PIRSF); IPR043132 (G3DSA:3.20.10.GENE3D); IPR001544 (PFAM); IPR005786 (TIGRFAM); IPR043131 (G3DSA:3.30.470.GENE3D); PTHR42825 (PANTHER); PTHR42825:SF16 (PANTHER); IPR018300 (PROSITE_PATTERNS); IPR033939 (CDD); IPR036038 (SUPERFAMILY)	P:GO:0009081; F:GO:0003824; F:GO:0004084	P:branched-chain amino acid metabolic process; F:catalytic activity; F:branched-chain-amino-acid transaminase activity
TRUE	INTERPRO, BLASTED, MAPPED, ANNOTATED	NP_001242356.1	31 kDa ribonucleoprotein, chloroplastic-like	300	20	0	70.1	3	P:GO:1901259; F:GO:0003729; C:GO:0009535	P:chloroplast rRNA processing; F:mRNA binding; C:chloroplast thylakoid membrane			IPR000504 (PFAM); IPR012677 (G3DSA:3.30.70.GENE3D); IPR012677 (G3DSA:3.30.70.GENE3D); mobidb-lite (MOBIDB_LITE); mobidb-lite (MOBIDB_LITE); PTHR15241 (PANTHER); PTHR15241:SF213 (PANTHER); IPR000504 (PROSITE_PROFILES); IPR000504 (PROSITE_PROFILES); cd12399 (CDD); cd12399 (CDD); IPR035979 (SUPERFAMILY); IPR035979 (SUPERFAMILY)	F:GO:0003676	F:nucleic acid binding
TRUE	INTERPRO, BLASTED, MAPPED, ANNOTATED	NP_001242372.1	maf-like protein DDB_G0281937	201	20	2.62462e-143	83.44	1	F:GO:0047429	F:nucleoside-triphosphate diphosphatase activity	EC:3.6.1.9	Nucleotide diphosphatase	IPR029001 (G3DSA:3.90.950.GENE3D); IPR003697 (PIRSF); IPR003697 (PFAM); PTHR43213:SF12 (PANTHER); IPR003697 (PANTHER); IPR003697 (HAMAP); IPR003697 (CDD); IPR029001 (SUPERFAMILY)	F:GO:0047429	F:nucleoside-triphosphate diphosphatase activity
TRUE	INTERPRO, BLASTED, MAPPED, ANNOTATED	NP_001242422.1	26S proteasome non-ATPase regulatory subunit 4 homolog	405	14	0	95.82	6	P:GO:0043161; P:GO:0043248; F:GO:0031593; C:GO:0005634; C:GO:0005829; C:GO:0008540	P:proteasome-mediated ubiquitin-dependent protein catabolic process; P:proteasome assembly; F:polyubiquitin modification-dependent protein binding; C:nucleus; C:cytosol; C:proteasome regulatory particle, base subcomplex			Coil (COILS); IPR036465 (G3DSA:3.40.50.GENE3D); IPR003903 (PFAM); IPR002035 (PFAM); mobidb-lite (MOBIDB_LITE); mobidb-lite (MOBIDB_LITE); mobidb-lite (MOBIDB_LITE); mobidb-lite (MOBIDB_LITE); mobidb-lite (MOBIDB_LITE); PTHR10223 (PANTHER); PTHR10223:SF9 (PANTHER); IPR002035 (PROSITE_PROFILES); IPR003903 (PROSITE_PROFILES); cd01452 (CDD); IPR036465 (SUPERFAMILY)	no GO terms	no GO terms
TRUE	INTERPRO, BLASTED, MAPPED, ANNOTATED	NP_001242425.1	NADH--cytochrome b5 reductase 1	323	20	0	63.67	7	P:GO:0044237; P:GO:0055114; F:GO:0004128; F:GO:0043167; F:GO:0097159; F:GO:1901363; C:GO:0110165	P:cellular metabolic process; P:oxidation-reduction process; F:cytochrome-b5 reductase activity, acting on NAD(P)H; F:ion binding; F:organic cyclic compound binding; F:heterocyclic compound binding; C:cellular anatomical entity	EC:1.6.2.2	Cytochrome-b5 reductase	IPR001834 (PRINTS); IPR001709 (PRINTS); IPR001433 (PFAM); IPR008333 (PFAM); IPR039261 (G3DSA:3.40.50.GENE3D); G3DSA:2.40.30.10 (GENE3D); PTHR19370:SF171 (PANTHER); PTHR19370 (PANTHER); IPR017927 (PROSITE_PROFILES); cd06183 (CDD); IPR017938 (SUPERFAMILY); IPR039261 (SUPERFAMILY)	P:GO:0055114; F:GO:0016491	P:oxidation-reduction process; F:oxidoreductase activity
TRUE	INTERPRO, BLASTED, MAPPED, ANNOTATED	NP_001242448.1	peptide methionine sulfoxide reductase A5	265	18	0	90.32	5	P:GO:0034599; P:GO:0055114; F:GO:0008113; F:GO:0036456; C:GO:0005737	P:cellular response to oxidative stress; P:oxidation-reduction process; F:peptide-methionine (S)-S-oxide reductase activity; F:L-methionine-(S)-S-oxide reductase activity; C:cytoplasm	EC:1.8.4.13; EC:1.8.4.11	L-methionine (S)-S-oxide reductase; Peptide-methionine (S)-S-oxide reductase	IPR002569 (PFAM); IPR002569 (TIGRFAM); IPR036509 (G3DSA:3.30.1060.GENE3D); PTHR42799 (PANTHER); PTHR42799:SF17 (PANTHER); IPR002569 (HAMAP); IPR036509 (SUPERFAMILY)	P:GO:0055114; F:GO:0008113	P:oxidation-reduction process; F:peptide-methionine (S)-S-oxide reductase activity
TRUE	INTERPRO, BLASTED, MAPPED, ANNOTATED	NP_001242507.1	5'-methylthioadenosine/S-adenosylhomocysteine nucleosidase 2 isoform X1	266	20	0	85.38	2	P:GO:0009116; F:GO:0003824	P:nucleoside metabolic process; F:catalytic activity			IPR000845 (PFAM); IPR035994 (G3DSA:3.40.50.GENE3D); PTHR46994 (PANTHER); cd09008 (CDD); IPR035994 (SUPERFAMILY)	P:GO:0009116; F:GO:0003824	P:nucleoside metabolic process; F:catalytic activity
TRUE	INTERPRO, BLASTED, MAPPED, ANNOTATED	NP_001242516.1	ATP-dependent Clp protease proteolytic subunit 2, mitochondrial	304	20	0	78.12	5	P:GO:0006515; F:GO:0004176; F:GO:0004252; F:GO:0051117; C:GO:0009368	P:protein quality control for misfolded or incompletely synthesized proteins; F:ATP-dependent peptidase activity; F:serine-type endopeptidase activity; F:ATPase binding; C:endopeptidase Clp complex	EC:3.6.1.3; EC:3.4.21.73; EC:3.4.24.7; EC:3.4.21.71; EC:3.4.24.3; EC:3.4.21.34; EC:3.4.21.78; EC:3.4.21.75; EC:3.4.21.26; EC:3.4.21.27; EC:3.4.21.68; EC:3.4.21.69; EC:3.4.24.34; EC:3.4.21.41; EC:3.4.21.83; EC:3.4.21.88; EC:3.4.21.45; EC:3.4.21.89; EC:3.4.21.42; EC:3.4.19.1; EC:3.4.21.43; EC:3.4.21.87; EC:3.4.21.38; EC:3.4.21.35; EC:3.4.21.79; EC:3.4.21.36; EC:3.4.21.102; EC:3.4.21.39; EC:3.4.21; …	Adenosinetriphosphatase; U-plasminogen activator; Interstitial collagenase; Pancreatic elastase II; Microbial collagenase; Plasma kallikrein; Granzyme A; Furin; Prolyl oligopeptidase; Coagulation factor XIa; T-plasminogen activator; Protein C (activated); Neutrophil collagenase; Complement subcomponent C1r; Oligopeptidase B; Repressor LexA; Complement factor I; Signal peptidase I; Complement subc…	IPR001907 (PRINTS); G3DSA:3.90.226.10 (GENE3D); IPR023562 (PFAM); PTHR10381:SF52 (PANTHER); IPR023562 (PANTHER); IPR033135 (PROSITE_PATTERNS); IPR018215 (PROSITE_PATTERNS); IPR001907 (HAMAP); IPR001907 (CDD); IPR029045 (SUPERFAMILY)	P:GO:0006508; F:GO:0004176; F:GO:0004252	P:proteolysis; F:ATP-dependent peptidase activity; F:serine-type endopeptidase activity
TRUE	INTERPRO, BLASTED, MAPPED, ANNOTATED	NP_001242520.1	probable GTP-binding protein OBGC2	394	20	0	54.85	6	F:GO:0005524; F:GO:0005525; F:GO:0016887; F:GO:0043022; F:GO:0043023; C:GO:0005737	F:ATP binding; F:GTP binding; F:ATPase activity; F:ribosome binding; F:ribosomal large subunit binding; C:cytoplasm	EC:3.6.1.3; EC:3.6.1.15	Adenosinetriphosphatase; Nucleoside-triphosphate phosphatase	Coil (COILS); IPR006073 (PRINTS); IPR006073 (PFAM); G3DSA:3.40.50.300 (GENE3D); IPR013029 (PFAM); IPR004396 (TIGRFAM); IPR012675 (G3DSA:3.10.20.GENE3D); IPR004396 (PIRSF); IPR023192 (G3DSA:1.10.150.GENE3D); PTHR23305:SF11 (PANTHER); PTHR23305 (PANTHER); IPR031167 (PROSITE_PROFILES); IPR004396 (HAMAP); IPR004095 (PROSITE_PROFILES); IPR013029 (CDD); IPR041706 (CDD); IPR027417 (SUPERFAMILY); IPR0126…	F:GO:0005525	F:GTP binding
TRUE	INTERPRO, BLASTED, MAPPED, ANNOTATED	NP_001242531.1	26S proteasome regulatory subunit 10B homolog A	478	17	0	75.21	6	P:GO:0043085; F:GO:0005524; F:GO:0016887; F:GO:0046863; C:GO:0009570; C:GO:0009579	P:positive regulation of catalytic activity; F:ATP binding; F:ATPase activity; F:ribulose-1,5-bisphosphate carboxylase/oxygenase activator activity; C:chloroplast stroma; C:thylakoid			G3DSA:1.10.8.1070 (GENE3D); G3DSA:3.40.50.300 (GENE3D); IPR003959 (PFAM); mobidb-lite (MOBIDB_LITE); PTHR32429 (PANTHER); PTHR32429:SF15 (PANTHER); IPR027417 (SUPERFAMILY)	F:GO:0005524; F:GO:0016887	F:ATP binding; F:ATPase activity
TRUE	INTERPRO, BLASTED, MAPPED, ANNOTATED	NP_001242544.1	cinnamoyl-CoA reductase 1	325	20	0	84.01	4	P:GO:0006694; P:GO:0055114; F:GO:0003854; C:GO:0016021	P:steroid biosynthetic process; P:oxidation-reduction process; F:3-beta-hydroxy-delta5-steroid dehydrogenase activity; C:integral component of membrane	EC:1.1.1.145	3-beta-hydroxy-Delta(5)-steroid dehydrogenase	G3DSA:3.40.50.720 (GENE3D); IPR001509 (PFAM); PTHR10366:SF666 (PANTHER); PTHR10366 (PANTHER); cd08958 (CDD); IPR036291 (SUPERFAMILY)	F:GO:0003824	F:catalytic activity
TRUE	INTERPRO, BLASTED, MAPPED, ANNOTATED	NP_001242559.1	chorismate mutase 2 isoform X1	261	20	0	79.33	3	P:GO:0009073; P:GO:0046417; F:GO:0004106	P:aromatic amino acid family biosynthetic process; P:chorismate metabolic process; F:chorismate mutase activity	EC:5.4.99.5	Chorismate mutase	IPR008238 (PIRSF); IPR008238 (TIGRFAM); IPR037039 (G3DSA:1.10.590.GENE3D); IPR008238 (PANTHER); PTHR21145:SF1 (PANTHER); IPR008238 (PROSITE_PROFILES); IPR036263 (SUPERFAMILY)	P:GO:0009073; P:GO:0046417; F:GO:0004106	P:aromatic amino acid family biosynthetic process; P:chorismate metabolic process; F:chorismate mutase activity
TRUE	INTERPRO, BLASTED	NP_001242581.1	membrane-associated protein VIPP1-like	323	9	0	93.75						Coil (COILS); Coil (COILS); IPR007157 (PFAM); mobidb-lite (MOBIDB_LITE); PTHR31088:SF6 (PANTHER); IPR007157 (PANTHER)	no GO terms	no GO terms
TRUE	INTERPRO, BLASTED, MAPPED, ANNOTATED	NP_001242601.1	translocase of chloroplast 90, chloroplastic isoform X3	313	20	0	64.97	8	P:GO:0006886; P:GO:0071806; F:GO:0005525; F:GO:0015450; F:GO:0016787; F:GO:0046872; C:GO:0009707; C:GO:0016021	P:intracellular protein transport; P:protein transmembrane transport; F:GTP binding; F:P-P-bond-hydrolysis-driven protein transmembrane transporter activity; F:hydrolase activity; F:metal ion binding; C:chloroplast outer membrane; C:integral component of membrane	EC:7.4.2.3; EC:7.4.2.4	Mitochondrial protein-transporting ATPase; Chloroplast protein-transporting ATPase	IPR006703 (PFAM); IPR005688 (TIGRFAM); IPR005688 (PIRSF); G3DSA:3.40.50.300 (GENE3D); PTHR10903 (PANTHER); PTHR10903:SF125 (PANTHER); IPR006703 (PROSITE_PROFILES); cd01853 (CDD); IPR027417 (SUPERFAMILY)	P:GO:0006886; F:GO:0005525; F:GO:0015450; C:GO:0009707	P:intracellular protein transport; F:GTP binding; F:P-P-bond-hydrolysis-driven protein transmembrane transporter activity; C:chloroplast outer membrane
TRUE	INTERPRO, BLASTED, MAPPED, ANNOTATED	NP_001242645.1	3-dehydroquinate synthase	436	5	0	96.52	4	P:GO:0009073; P:GO:0009423; F:GO:0003856; C:GO:0005737	P:aromatic amino acid family biosynthetic process; P:chorismate biosynthetic process; F:3-dehydroquinate synthase activity; C:cytoplasm	EC:4.2.3.4	3-dehydroquinate synthase	G3DSA:3.40.50.1970 (GENE3D); IPR016037 (TIGRFAM); IPR030960 (PFAM); G3DSA:1.20.1090.10 (GENE3D); PTHR43622:SF7 (PANTHER); PTHR43622 (PANTHER); IPR016037 (HAMAP); cd08195 (CDD); SSF56796 (SUPERFAMILY)	P:GO:0009073; F:GO:0003856; C:GO:0005737	P:aromatic amino acid family biosynthetic process; F:3-dehydroquinate synthase activity; C:cytoplasm
TRUE	INTERPRO, BLASTED, MAPPED, ANNOTATED	NP_001242666.1	nicotinate-nucleotide pyrophosphorylase [carboxylating], chloroplastic isoform X1	377	10	0	98.18	4	P:GO:0009435; P:GO:0034213; F:GO:0004514; C:GO:0005737	P:NAD biosynthetic process; P:quinolinate catabolic process; F:nicotinate-nucleotide diphosphorylase (carboxylating) activity; C:cytoplasm	EC:2.4.2.19	Nicotinate-nucleotide diphosphorylase (carboxylating)	Coil (COILS); IPR013785 (G3DSA:3.20.20.GENE3D); IPR002638 (PFAM); IPR004393 (TIGRFAM); IPR037128 (G3DSA:3.90.1170.GENE3D); IPR022412 (PFAM); IPR027277 (PANTHER); PTHR32179:SF3 (PANTHER); IPR004393 (CDD); IPR036068 (SUPERFAMILY); SSF54675 (SUPERFAMILY)	P:GO:0009435; F:GO:0003824; F:GO:0004514; F:GO:0016763	P:NAD biosynthetic process; F:catalytic activity; F:nicotinate-nucleotide diphosphorylase (carboxylating) activity; F:transferase activity, transferring pentosyl groups
TRUE	INTERPRO, BLASTED, MAPPED, ANNOTATED	NP_001242671.1	26S proteasome non-ATPase regulatory subunit 6 homolog	386	8	0	84.05	1	P:GO:0043161	P:proteasome-mediated ubiquitin-dependent protein catabolic process			Coil (COILS); IPR000717 (PFAM); G3DSA:1.25.40.570 (GENE3D); IPR019585 (PFAM); PTHR14145:SF3 (PANTHER); PTHR14145 (PANTHER); IPR000717 (PROSITE_PROFILES); IPR036390 (SUPERFAMILY)	no GO terms	no GO terms
TRUE	INTERPRO, BLASTED, MAPPED, ANNOTATED	NP_001242690.1	calmodulin	149	20	4.84412e-106	91.8	2	P:GO:0019722; F:GO:0005509	P:calcium-mediated signaling; F:calcium ion binding			G3DSA:1.10.238.10 (GENE3D); IPR002048 (PFAM); G3DSA:1.10.238.10 (GENE3D); G3DSA:1.10.238.10 (GENE3D); PTHR23050 (PANTHER); IPR039030 (PTHR23050:PANTHER); IPR018247 (PROSITE_PATTERNS); IPR018247 (PROSITE_PATTERNS); IPR018247 (PROSITE_PATTERNS); IPR018247 (PROSITE_PATTERNS); IPR002048 (PROSITE_PROFILES); IPR002048 (PROSITE_PROFILES); IPR002048 (PROSITE_PROFILES); IPR002048 (PROSITE_PROFILES); IPR00…	P:GO:0019722; F:GO:0005509	P:calcium-mediated signaling; F:calcium ion binding
TRUE	INTERPRO, BLASTED, MAPPED, ANNOTATED	NP_001242692.1	protease Do-like 9	431	20	0	63	5	P:GO:0006508; F:GO:0004252; F:GO:0005515; C:GO:0009507; C:GO:0009579	P:proteolysis; F:serine-type endopeptidase activity; F:protein binding; C:chloroplast; C:thylakoid	EC:3.4.21.73; EC:3.4.24.7; EC:3.4.21.71; EC:3.4.24.3; EC:3.4.21.34; EC:3.4.21.78; EC:3.4.21.75; EC:3.4.21.26; EC:3.4.21.27; EC:3.4.21.68; EC:3.4.21.69; EC:3.4.24.34; EC:3.4.21.41; EC:3.4.21.83; EC:3.4.21.88; EC:3.4.21.45; EC:3.4.21.89; EC:3.4.21.42; EC:3.4.19.1; EC:3.4.21.43; EC:3.4.21.87; EC:3.4.21.38; EC:3.4.21.35; EC:3.4.21.79; EC:3.4.21.36; EC:3.4.21.102; EC:3.4.21.39; EC:3.4.21; EC:3.4.21.4;…	U-plasminogen activator; Interstitial collagenase; Pancreatic elastase II; Microbial collagenase; Plasma kallikrein; Granzyme A; Furin; Prolyl oligopeptidase; Coagulation factor XIa; T-plasminogen activator; Protein C (activated); Neutrophil collagenase; Complement subcomponent C1r; Oligopeptidase B; Repressor LexA; Complement factor I; Signal peptidase I; Complement subcomponent C1s; Acylaminoac…	IPR001940 (PRINTS); IPR036034 (G3DSA:2.30.42.GENE3D); IPR043504 (G3DSA:2.40.10.GENE3D); PF13365 (PFAM); IPR001478 (PFAM); IPR043504 (G3DSA:2.40.10.GENE3D); PTHR43019:SF26 (PANTHER); PTHR43019 (PANTHER); IPR001478 (PROSITE_PROFILES); cd00987 (CDD); IPR036034 (SUPERFAMILY); IPR009003 (SUPERFAMILY)	P:GO:0006508; F:GO:0004252; F:GO:0005515	P:proteolysis; F:serine-type endopeptidase activity; F:protein binding
TRUE	INTERPRO, BLASTED, MAPPED, ANNOTATED	NP_001242694.1	adenosine kinase 2-like	341	20	0	68.8	6	P:GO:0006166; P:GO:0006167; P:GO:0050794; F:GO:0004001; C:GO:0005634; C:GO:0005829	P:purine ribonucleoside salvage; P:AMP biosynthetic process; P:regulation of cellular process; F:adenosine kinase activity; C:nucleus; C:cytosol	EC:2.7.1.20	Adenosine kinase	IPR001805 (PRINTS); IPR011611 (PFAM); G3DSA:3.30.1110.10 (GENE3D); IPR029056 (G3DSA:3.40.1190.GENE3D); PTHR45769 (PANTHER); PTHR45769:SF1 (PANTHER); IPR002173 (PROSITE_PATTERNS); cd01168 (CDD); IPR029056 (SUPERFAMILY)	P:GO:0006166; F:GO:0004001; F:GO:0016773	P:purine ribonucleoside salvage; F:adenosine kinase activity; F:phosphotransferase activity, alcohol group as acceptor
TRUE	INTERPRO, BLASTED, MAPPED, ANNOTATED	NP_001242704.1	psbP domain-containing protein 4, chloroplastic	265	8	0	80.49	4	P:GO:0015979; F:GO:0005509; C:GO:0009654; C:GO:0019898	P:photosynthesis; F:calcium ion binding; C:photosystem II oxygen evolving complex; C:extrinsic component of membrane			IPR002683 (PFAM); IPR016123 (G3DSA:3.40.1000.GENE3D); PTHR31407 (PANTHER); PTHR31407:SF18 (PANTHER); IPR016123 (SUPERFAMILY)	P:GO:0015979; F:GO:0005509; C:GO:0009523; C:GO:0009654; C:GO:0019898	P:photosynthesis; F:calcium ion binding; C:photosystem II; C:photosystem II oxygen evolving complex; C:extrinsic component of membrane
TRUE	INTERPRO, BLASTED, MAPPED, ANNOTATED	NP_001242744.1	60S ribosomal protein L30	112	9	5.65523e-79	93.21	2	F:GO:0003723; F:GO:0003735	F:RNA binding; F:structural constituent of ribosome			IPR004038 (PFAM); IPR029064 (G3DSA:3.30.1330.GENE3D); PTHR11449:SF15 (PANTHER); IPR039109 (PANTHER); IPR022991 (PROSITE_PATTERNS); IPR022991 (PROSITE_PATTERNS); IPR029064 (SUPERFAMILY)	F:GO:0003723	F:RNA binding
TRUE	INTERPRO, BLASTED, MAPPED, ANNOTATED	NP_001242757.1	60S ribosomal protein L11	181	18	1.33173e-133	90.09	5	P:GO:0000027; P:GO:0006412; F:GO:0003723; F:GO:0003735; C:GO:0005840	P:ribosomal large subunit assembly; P:translation; F:RNA binding; F:structural constituent of ribosome; C:ribosome			IPR022803 (G3DSA:3.30.1440.GENE3D); IPR031310 (PFAM); IPR002132 (PIRSF); IPR031309 (PFAM); IPR002132 (PANTHER); PTHR11994:SF19 (PANTHER); IPR020929 (PROSITE_PATTERNS); IPR022803 (SUPERFAMILY)	P:GO:0006412; F:GO:0003735; C:GO:0005840	P:translation; F:structural constituent of ribosome; C:ribosome
TRUE	INTERPRO, BLASTED, MAPPED, ANNOTATED	NP_001242759.1	geranylgeranyl pyrophosphate synthase, chloroplastic	342	20	0	56.12	2	P:GO:0008299; F:GO:0004659	P:isoprenoid biosynthetic process; F:prenyltransferase activity			Coil (COILS); IPR000092 (PFAM); IPR008949 (G3DSA:1.10.600.GENE3D); PTHR43281 (PANTHER); PTHR43281:SF5 (PANTHER); IPR033749 (PROSITE_PATTERNS); IPR000092 (CDD); IPR008949 (SUPERFAMILY)	P:GO:0008299	P:isoprenoid biosynthetic process
TRUE	INTERPRO, BLASTED, MAPPED, ANNOTATED	NP_001242764.1	UDP-glucuronic acid decarboxylase 2	376	20	0	75.44	2	F:GO:0047918; F:GO:0051287	F:GDP-mannose 3,5-epimerase activity; F:NAD binding	EC:5.1.3.18	GDP-mannose 3,5-epimerase	IPR001509 (PFAM); G3DSA:3.90.25.10 (GENE3D); G3DSA:3.40.50.720 (GENE3D); PTHR43574:SF18 (PANTHER); PTHR43574 (PANTHER); IPR033890 (CDD); IPR036291 (SUPERFAMILY)	F:GO:0003824; F:GO:0047918; F:GO:0051287	F:catalytic activity; F:GDP-mannose 3,5-epimerase activity; F:NAD binding
TRUE	INTERPRO, BLASTED, MAPPED, ANNOTATED	NP_001242784.1	probable serine protease EDA2	488	20	0	62.87	4	P:GO:0006508; F:GO:0008236; F:GO:0008239; C:GO:0005773	P:proteolysis; F:serine-type peptidase activity; F:dipeptidyl-peptidase activity; C:vacuole	EC:3.4.11; EC:3.4.11.21; EC:3.4.14.4; EC:3.4.11.6; EC:3.4.11.5; EC:3.4.11.9; EC:3.4.14.11	Acting on peptide bonds (peptidases); Aspartyl aminopeptidase; Dipeptidyl-peptidase III; Aminopeptidase B; Prolyl aminopeptidase; Xaa-Pro aminopeptidase; Xaa-Pro dipeptidyl-peptidase	IPR008758 (PFAM); IPR029058 (G3DSA:3.40.50.GENE3D); IPR042269 (G3DSA:1.20.120.GENE3D); PTHR11010 (PANTHER); PTHR11010:SF75 (PANTHER); IPR029058 (SUPERFAMILY)	P:GO:0006508; F:GO:0008236	P:proteolysis; F:serine-type peptidase activity
TRUE	INTERPRO, BLASTED, MAPPED, ANNOTATED	NP_001242786.1	cysteine proteinase inhibitor	184	20	5.79926e-132	79.06	2	P:GO:0010951; F:GO:0004869	P:negative regulation of endopeptidase activity; F:cysteine-type endopeptidase inhibitor activity			G3DSA:3.10.450.10 (GENE3D); IPR000010 (PFAM); G3DSA:3.10.450.650 (GENE3D); IPR027214 (PANTHER); PTHR11413:SF102 (PANTHER); IPR018073 (PROSITE_PATTERNS); IPR000010 (CDD); IPR000010 (CDD); SSF54403 (SUPERFAMILY); SSF54403 (SUPERFAMILY)	F:GO:0004869	F:cysteine-type endopeptidase inhibitor activity
TRUE	INTERPRO, BLASTED, MAPPED, ANNOTATED	NP_001242819.1	2-alkenal reductase (NADP(+)-dependent)	348	20	0	76.35	3	P:GO:0055114; F:GO:0032440; C:GO:0016021	P:oxidation-reduction process; F:2-alkenal reductase [NAD(P)+] activity; C:integral component of membrane	EC:1.3.1.74	2-alkenal reductase (NAD(P)(+))	G3DSA:3.40.50.720 (GENE3D); IPR041694 (PFAM); G3DSA:3.90.180.10 (GENE3D); IPR013149 (PFAM); PTHR43205 (PANTHER); PTHR43205:SF35 (PANTHER); cd08295 (CDD); IPR036291 (SUPERFAMILY); IPR011032 (SUPERFAMILY); IPR011032 (SUPERFAMILY)	P:GO:0055114	P:oxidation-reduction process
TRUE	INTERPRO, BLASTED, MAPPED, ANNOTATED	NP_001242844.1	uncharacterized protein LOC100791538	303	20	0	68.83	3	P:GO:0055114; P:GO:1901006; F:GO:0003954	P:oxidation-reduction process; P:ubiquinone-6 biosynthetic process; F:NADH dehydrogenase activity	EC:1.6.99.3	NADH dehydrogenase	G3DSA:3.40.50.720 (GENE3D); IPR016040 (PFAM); PTHR12126 (PANTHER); PTHR12126:SF5 (PANTHER); IPR036291 (SUPERFAMILY)	no GO terms	no GO terms
TRUE	INTERPRO, BLASTED, MAPPED, ANNOTATED	NP_001242878.1	tubulin alpha-3 chain	450	20	0	96.9	7	P:GO:0000226; P:GO:0000278; F:GO:0003924; F:GO:0005200; F:GO:0005525; C:GO:0005737; C:GO:0005874	P:microtubule cytoskeleton organization; P:mitotic cell cycle; F:GTPase activity; F:structural constituent of cytoskeleton; F:GTP binding; C:cytoplasm; C:microtubule	EC:3.6.1.15	Nucleoside-triphosphate phosphatase	Coil (COILS); IPR002452 (PRINTS); IPR000217 (PRINTS); IPR018316 (PFAM); IPR036525 (G3DSA:3.40.50.GENE3D); IPR037103 (G3DSA:3.30.1330.GENE3D); IPR023123 (G3DSA:1.10.287.GENE3D); IPR003008 (PFAM); mobidb-lite (MOBIDB_LITE); mobidb-lite (MOBIDB_LITE); IPR000217 (PANTHER); PTHR11588:SF333 (PANTHER); IPR013838 (PROSITE_PATTERNS); IPR017975 (PROSITE_PATTERNS); cd02186 (CDD); IPR008280 (SUPERFAMILY); IP…	P:GO:0007017; F:GO:0003924; F:GO:0005200; F:GO:0005525; C:GO:0005874	P:microtubule-based process; F:GTPase activity; F:structural constituent of cytoskeleton; F:GTP binding; C:microtubule
TRUE	INTERPRO, BLASTED, MAPPED, ANNOTATED	NP_001242891.1	outer plastidial membrane protein porin	277	20	0	70.71	4	P:GO:0015698; P:GO:0098656; F:GO:0008308; C:GO:0005741	P:inorganic anion transport; P:anion transmembrane transport; F:voltage-gated anion channel activity; C:mitochondrial outer membrane			IPR027246 (PFAM); IPR023614 (G3DSA:2.40.160.GENE3D); PTHR11743:SF27 (PANTHER); IPR001925 (PANTHER); cd07306 (CDD)	P:GO:0055085; P:GO:0098656; F:GO:0008308; C:GO:0005741	P:transmembrane transport; P:anion transmembrane transport; F:voltage-gated anion channel activity; C:mitochondrial outer membrane
TRUE	INTERPRO, BLASTED, MAPPED, ANNOTATED	NP_001243073.1	probable O-methyltransferase 3	369	20	0	65.19	5	P:GO:0019438; P:GO:0032259; F:GO:0008171; F:GO:0008757; F:GO:0046983	P:aromatic compound biosynthetic process; P:methylation; F:O-methyltransferase activity; F:S-adenosylmethionine-dependent methyltransferase activity; F:protein dimerization activity			IPR001077 (PFAM); IPR016461 (PIRSF); IPR036388 (G3DSA:1.10.10.GENE3D); IPR012967 (PFAM); G3DSA:3.40.50.150 (GENE3D); PTHR11746 (PANTHER); PTHR11746:SF196 (PANTHER); IPR016461 (PROSITE_PROFILES); cd02440 (CDD); IPR036390 (SUPERFAMILY); IPR029063 (SUPERFAMILY)	F:GO:0008168; F:GO:0008171; F:GO:0046983	F:methyltransferase activity; F:O-methyltransferase activity; F:protein dimerization activity
TRUE	INTERPRO, BLASTED, MAPPED, ANNOTATED	NP_001243291.1	cytosolic malate dehydrogenase	328	20	0	68.32	8	P:GO:0005975; P:GO:0006099; P:GO:0006107; P:GO:0006108; P:GO:0006734; F:GO:0016746; F:GO:0030060; C:GO:0016021	P:carbohydrate metabolic process; P:tricarboxylic acid cycle; P:oxaloacetate metabolic process; P:malate metabolic process; P:NADH metabolic process; F:transferase activity, transferring acyl groups; F:L-malate dehydrogenase activity; C:integral component of membrane	EC:1.1.1.37	Malate dehydrogenase	IPR011274 (TIGRFAM); IPR010945 (TIGRFAM); IPR015955 (G3DSA:3.90.110.GENE3D); IPR001557 (PIRSF); IPR001236 (PFAM); IPR022383 (PFAM); G3DSA:3.40.50.720 (GENE3D); IPR010945 (PANTHER); PTHR23382:SF19 (PANTHER); IPR001252 (PROSITE_PATTERNS); IPR010945 (HAMAP); IPR011274 (CDD); IPR015955 (SUPERFAMILY); IPR036291 (SUPERFAMILY)	P:GO:0005975; P:GO:0006108; P:GO:0019752; P:GO:0055114; F:GO:0003824; F:GO:0016491; F:GO:0016615; F:GO:0016616; F:GO:0030060	P:carbohydrate metabolic process; P:malate metabolic process; P:carboxylic acid metabolic process; P:oxidation-reduction process; F:catalytic activity; F:oxidoreductase activity; F:malate dehydrogenase activity; F:oxidoreductase activity, acting on the CH-OH group of donors, NAD or NADP as acceptor; F:L-malate dehydrogenase activity
TRUE	INTERPRO, BLASTED, MAPPED, ANNOTATED	NP_001276136.1	oxygen-evolving enhancer protein 2, chloroplastic	265	15	0	61.74	4	P:GO:0015979; F:GO:0005509; C:GO:0009654; C:GO:0019898	P:photosynthesis; F:calcium ion binding; C:photosystem II oxygen evolving complex; C:extrinsic component of membrane			IPR002683 (PFAM); IPR016123 (G3DSA:3.40.1000.GENE3D); PTHR31407 (PANTHER); PTHR31407:SF37 (PANTHER); IPR016123 (SUPERFAMILY)	P:GO:0015979; F:GO:0005509; C:GO:0009523; C:GO:0009654; C:GO:0019898	P:photosynthesis; F:calcium ion binding; C:photosystem II; C:photosystem II oxygen evolving complex; C:extrinsic component of membrane
TRUE	INTERPRO, BLASTED, MAPPED, ANNOTATED	NP_001276144.1	putative dihydroxy-acid dehydratase, mitochondrial-like	601	2	0	99.83	3	P:GO:0009082; F:GO:0004160; C:GO:0009570	P:branched-chain amino acid biosynthetic process; F:dihydroxy-acid dehydratase activity; C:chloroplast stroma	EC:4.2.1.9	Dihydroxy-acid dehydratase	IPR000581 (PFAM); IPR042096 (G3DSA:3.50.30.GENE3D); IPR004404 (TIGRFAM); mobidb-lite (MOBIDB_LITE); PTHR21000:SF5 (PANTHER); PTHR21000 (PANTHER); IPR020558 (PROSITE_PATTERNS); IPR020558 (PROSITE_PATTERNS); IPR004404 (HAMAP); SSF52016 (SUPERFAMILY); IPR037237 (SUPERFAMILY)	P:GO:0009082; F:GO:0003824; F:GO:0004160	P:branched-chain amino acid biosynthetic process; F:catalytic activity; F:dihydroxy-acid dehydratase activity
TRUE	INTERPRO, BLASTED, MAPPED, ANNOTATED	NP_001276147.1	26S proteasome regulatory subunit 10B homolog A	443	17	0	75.04	6	P:GO:0043085; F:GO:0005524; F:GO:0016887; F:GO:0046863; C:GO:0009570; C:GO:0009579	P:positive regulation of catalytic activity; F:ATP binding; F:ATPase activity; F:ribulose-1,5-bisphosphate carboxylase/oxygenase activator activity; C:chloroplast stroma; C:thylakoid			G3DSA:3.40.50.300 (GENE3D); IPR003959 (PFAM); G3DSA:1.10.8.1070 (GENE3D); PTHR32429:SF16 (PANTHER); PTHR32429 (PANTHER); IPR027417 (SUPERFAMILY)	F:GO:0005524; F:GO:0016887	F:ATP binding; F:ATPase activity
TRUE	INTERPRO, BLASTED, MAPPED, ANNOTATED	NP_001276170.1	probable 3-hydroxyisobutyrate dehydrogenase-like 1, mitochondrial	290	20	0	55.7	7	P:GO:0055114; F:GO:0003858; F:GO:0030267; F:GO:0050661; F:GO:0051287; C:GO:0005829; C:GO:0009507	P:oxidation-reduction process; F:3-hydroxybutyrate dehydrogenase activity; F:glyoxylate reductase (NADP) activity; F:NADP binding; F:NAD binding; C:cytosol; C:chloroplast	EC:1.1.1.30; EC:1.1.1.79	3-hydroxybutyrate dehydrogenase; Glyoxylate reductase (NADP(+))	IPR013328 (G3DSA:1.10.1040.GENE3D); IPR015815 (PIRSF); IPR006115 (PFAM); G3DSA:3.40.50.720 (GENE3D); IPR029154 (PFAM); PTHR43580 (PANTHER); PTHR43580:SF2 (PANTHER); IPR002204 (PROSITE_PATTERNS); IPR008927 (SUPERFAMILY); IPR036291 (SUPERFAMILY)	P:GO:0055114; F:GO:0016491; F:GO:0050661; F:GO:0051287	P:oxidation-reduction process; F:oxidoreductase activity; F:NADP binding; F:NAD binding
TRUE	INTERPRO, BLASTED, MAPPED, ANNOTATED	NP_001276182.1	2-alkenal reductase (NADP(+)-dependent)	342	20	0	81.07	3	P:GO:0055114; F:GO:0032440; C:GO:0016021	P:oxidation-reduction process; F:2-alkenal reductase [NAD(P)+] activity; C:integral component of membrane	EC:1.3.1.74	2-alkenal reductase (NAD(P)(+))	G3DSA:3.90.180.10 (GENE3D); IPR013149 (PFAM); G3DSA:3.40.50.720 (GENE3D); IPR041694 (PFAM); PTHR43205:SF45 (PANTHER); PTHR43205 (PANTHER); cd08295 (CDD); IPR011032 (SUPERFAMILY); IPR036291 (SUPERFAMILY); IPR011032 (SUPERFAMILY)	P:GO:0055114	P:oxidation-reduction process
TRUE	INTERPRO, BLASTED, MAPPED, ANNOTATED	NP_001276183.1	malate dehydrogenase	345	20	0	82.18	7	P:GO:0006097; P:GO:0006099; P:GO:0006108; F:GO:0030060; C:GO:0005739; C:GO:0009507; C:GO:0009514	P:glyoxylate cycle; P:tricarboxylic acid cycle; P:malate metabolic process; F:L-malate dehydrogenase activity; C:mitochondrion; C:chloroplast; C:glyoxysome	EC:1.1.1.37	Malate dehydrogenase	IPR001557 (PIRSF); IPR022383 (PFAM); IPR015955 (G3DSA:3.90.110.GENE3D); IPR001236 (PFAM); IPR010097 (TIGRFAM); G3DSA:3.40.50.720 (GENE3D); PTHR11540:SF57 (PANTHER); PTHR11540 (PANTHER); IPR001252 (PROSITE_PATTERNS); cd01337 (CDD); IPR036291 (SUPERFAMILY); IPR015955 (SUPERFAMILY)	P:GO:0005975; P:GO:0006099; P:GO:0006108; P:GO:0019752; P:GO:0055114; F:GO:0003824; F:GO:0016491; F:GO:0016615; F:GO:0016616; F:GO:0030060	P:carbohydrate metabolic process; P:tricarboxylic acid cycle; P:malate metabolic process; P:carboxylic acid metabolic process; P:oxidation-reduction process; F:catalytic activity; F:oxidoreductase activity; F:malate dehydrogenase activity; F:oxidoreductase activity, acting on the CH-OH group of donors, NAD or NADP as acceptor; F:L-malate dehydrogenase activity
TRUE	INTERPRO, BLASTED, MAPPED, ANNOTATED	NP_001276185.1	40S ribosomal protein S9-2	197	12	5.70367e-145	74.03	4	P:GO:0045903; F:GO:0003735; F:GO:0019843; C:GO:0015935	P:positive regulation of translational fidelity; F:structural constituent of ribosome; F:rRNA binding; C:small ribosomal subunit			IPR002942 (PFAM); IPR005710 (TIGRFAM); IPR036986 (G3DSA:3.10.290.GENE3D); IPR001912 (PFAM); mobidb-lite (MOBIDB_LITE); PTHR11831:SF25 (PANTHER); IPR022801 (PANTHER); IPR018079 (PROSITE_PATTERNS); IPR002942 (PROSITE_PROFILES); IPR002942 (CDD); SSF55174 (SUPERFAMILY)	P:GO:0006412; F:GO:0003723; F:GO:0003735; F:GO:0019843; C:GO:0015935	P:translation; F:RNA binding; F:structural constituent of ribosome; F:rRNA binding; C:small ribosomal subunit
TRUE	INTERPRO, BLASTED, MAPPED, ANNOTATED	NP_001276227.1	methylthioribose kinase 1-like	417	6	0	96.69	3	P:GO:0009086; P:GO:0016310; F:GO:0046522	P:methionine biosynthetic process; P:phosphorylation; F:S-methyl-5-thioribose kinase activity	EC:2.7.1.100	S-methyl-5-thioribose kinase	G3DSA:3.90.1200.10 (GENE3D); G3DSA:3.30.200.20 (GENE3D); IPR009212 (PIRSF); IPR002575 (PFAM); IPR009212 (TIGRFAM); PTHR34273 (PANTHER); IPR011009 (SUPERFAMILY)	P:GO:0009086; F:GO:0046522	P:methionine biosynthetic process; F:S-methyl-5-thioribose kinase activity
TRUE	INTERPRO, BLASTED, MAPPED, ANNOTATED	NP_001276232.1	bark storage protein A-like	366	9	0	81.1	3	P:GO:0009116; F:GO:0003824; C:GO:0016020	P:nucleoside metabolic process; F:catalytic activity; C:membrane			IPR000845 (PFAM); PTHR21234:SF19 (PANTHER); PTHR21234 (PANTHER); cd09008 (CDD); IPR035994 (SUPERFAMILY)	P:GO:0009116; F:GO:0003824	P:nucleoside metabolic process; F:catalytic activity
TRUE	INTERPRO, BLASTED, MAPPED, ANNOTATED	NP_001276237.1	photosystem II 22 kDa protein, chloroplastic-like	273	8	0	81.68	3	P:GO:0016125; F:GO:0016863; C:GO:0009535	P:sterol metabolic process; F:intramolecular oxidoreductase activity, transposing C=C bonds; C:chloroplast thylakoid membrane			IPR023329 (G3DSA:1.10.3460.GENE3D); PTHR14154 (PANTHER); PTHR14154:SF17 (PANTHER); SSF103511 (SUPERFAMILY)	no GO terms	no GO terms
TRUE	INTERPRO, BLASTED, MAPPED, ANNOTATED	NP_001276241.1	26S proteasome regulatory subunit 10B homolog A	474	17	0	73.72	6	P:GO:0043085; F:GO:0005524; F:GO:0016887; F:GO:0046863; C:GO:0009570; C:GO:0009579	P:positive regulation of catalytic activity; F:ATP binding; F:ATPase activity; F:ribulose-1,5-bisphosphate carboxylase/oxygenase activator activity; C:chloroplast stroma; C:thylakoid			G3DSA:1.10.8.1070 (GENE3D); G3DSA:3.40.50.300 (GENE3D); IPR003959 (PFAM); mobidb-lite (MOBIDB_LITE); PTHR32429 (PANTHER); PTHR32429:SF15 (PANTHER); IPR027417 (SUPERFAMILY)	F:GO:0005524; F:GO:0016887	F:ATP binding; F:ATPase activity
TRUE	INTERPRO, BLASTED, MAPPED, ANNOTATED	NP_001276242.1	ubiquitin-60S ribosomal protein L40	154	20	2.24705e-108	92.03	9	P:GO:0006412; P:GO:0016567; P:GO:0019941; F:GO:0003735; F:GO:0031386; F:GO:0031625; C:GO:0005634; C:GO:0005737; C:GO:0005840	P:translation; P:protein ubiquitination; P:modification-dependent protein catabolic process; F:structural constituent of ribosome; F:protein tag; F:ubiquitin protein ligase binding; C:nucleus; C:cytoplasm; C:ribosome			IPR019956 (PRINTS); G3DSA:3.10.20.90 (GENE3D); IPR000626 (PFAM); G3DSA:3.10.20.90 (GENE3D); PTHR10666 (PANTHER); PTHR10666 (PANTHER); PTHR10666:SF296 (PANTHER); IPR019954 (PROSITE_PATTERNS); IPR019954 (PROSITE_PATTERNS); IPR000626 (PROSITE_PROFILES); IPR000626 (PROSITE_PROFILES); cd01803 (CDD); IPR038738 (CDD); IPR029071 (SUPERFAMILY); IPR029071 (SUPERFAMILY)	F:GO:0005515	F:protein binding
TRUE	INTERPRO, BLASTED	NP_001276245.1	patellin-3 isoform X1	424	20	0	76.16						Coil (COILS); IPR036865 (G3DSA:3.40.525.GENE3D); IPR001251 (PFAM); IPR011074 (PFAM); mobidb-lite (MOBIDB_LITE); PTHR45932 (PANTHER); PTHR45932:SF6 (PANTHER); IPR001251 (PROSITE_PROFILES); IPR009038 (PROSITE_PROFILES); IPR001251 (CDD); IPR036273 (SUPERFAMILY); IPR036865 (SUPERFAMILY)	no GO terms	no GO terms
TRUE	INTERPRO, BLASTED, MAPPED, ANNOTATED	NP_001276250.1	FKBP-like peptidyl-prolyl cis-trans isomerase family protein	291	16	0	66.27	3	P:GO:0000413; F:GO:0003755; F:GO:0016740	P:protein peptidyl-prolyl isomerization; F:peptidyl-prolyl cis-trans isomerase activity; F:transferase activity	EC:5.2.1.8	Peptidylprolyl isomerase	PF13616 (PFAM); G3DSA:3.10.50.40 (GENE3D); IPR001763 (PFAM); IPR036873 (G3DSA:3.40.250.GENE3D); PTHR43629 (PANTHER); PTHR43629:SF2 (PANTHER); IPR000297 (PROSITE_PROFILES); IPR001763 (PROSITE_PROFILES); IPR036873 (SUPERFAMILY); SSF54534 (SUPERFAMILY)	F:GO:0003755	F:peptidyl-prolyl cis-trans isomerase activity
TRUE	INTERPRO, BLASTED, MAPPED, ANNOTATED	NP_001276258.1	UDP-glucuronic acid decarboxylase 2	376	20	0	75.24	2	F:GO:0047918; F:GO:0051287	F:GDP-mannose 3,5-epimerase activity; F:NAD binding	EC:5.1.3.18	GDP-mannose 3,5-epimerase	IPR001509 (PFAM); G3DSA:3.90.25.10 (GENE3D); G3DSA:3.40.50.720 (GENE3D); PTHR43574 (PANTHER); PTHR43574:SF18 (PANTHER); IPR033890 (CDD); IPR036291 (SUPERFAMILY)	F:GO:0003824; F:GO:0047918; F:GO:0051287	F:catalytic activity; F:GDP-mannose 3,5-epimerase activity; F:NAD binding
TRUE	INTERPRO, BLASTED, MAPPED, ANNOTATED	NP_001276264.1	3Chain 3, LHCA3	276	20	0	66.23	8	P:GO:0009416; P:GO:0009768; P:GO:0018298; F:GO:0016168; C:GO:0009522; C:GO:0009523; C:GO:0009535; C:GO:0016021	P:response to light stimulus; P:photosynthesis, light harvesting in photosystem I; P:protein-chromophore linkage; F:chlorophyll binding; C:photosystem I; C:photosystem II; C:chloroplast thylakoid membrane; C:integral component of membrane			IPR022796 (PFAM); IPR023329 (G3DSA:1.10.3460.GENE3D); PTHR21649:SF95 (PANTHER); IPR001344 (PANTHER); SSF103511 (SUPERFAMILY)	P:GO:0009765; C:GO:0016020	P:photosynthesis, light harvesting; C:membrane
TRUE	INTERPRO, BLASTED, MAPPED, ANNOTATED	NP_001276265.1	probable Xaa-Pro aminopeptidase P-like	657	13	0	85.32	3	P:GO:0006508; F:GO:0046872; F:GO:0070006	P:proteolysis; F:metal ion binding; F:metalloaminopeptidase activity	EC:3.4.11; EC:3.4.11.21; EC:3.4.11.6; EC:3.4.11.5; EC:3.4.11.9	Acting on peptide bonds (peptidases); Aspartyl aminopeptidase; Aminopeptidase B; Prolyl aminopeptidase; Xaa-Pro aminopeptidase	IPR036005 (G3DSA:3.90.230.GENE3D); IPR029149 (G3DSA:3.40.350.GENE3D); PF16189 (PFAM); IPR032416 (PFAM); IPR000587 (PFAM); IPR029149 (G3DSA:3.40.350.GENE3D); IPR000994 (PFAM); PTHR43763:SF12 (PANTHER); PTHR43763 (PANTHER); IPR001131 (PROSITE_PATTERNS); IPR033740 (CDD); IPR029149 (SUPERFAMILY); IPR036005 (SUPERFAMILY)	F:GO:0016787; F:GO:0070006	F:hydrolase activity; F:metalloaminopeptidase activity
TRUE	INTERPRO, BLASTED, MAPPED, ANNOTATED	NP_001276273.1	rab escort protein 1	444	20	0	88.04	14	P:GO:0006457; P:GO:0007264; P:GO:0015031; P:GO:0016192; P:GO:0034605; P:GO:0050790; P:GO:0050821; F:GO:0005093; F:GO:0017137; F:GO:0051082; C:GO:0005829; C:GO:0005886; C:GO:0032991; C:GO:0048471	P:protein folding; P:small GTPase mediated signal transduction; P:protein transport; P:vesicle-mediated transport; P:cellular response to heat; P:regulation of catalytic activity; P:protein stabilization; F:Rab GDP-dissociation inhibitor activity; F:Rab GTPase binding; F:unfolded protein binding; C:cytosol; C:plasma membrane; C:protein-containing complex; C:perinuclear region of cytoplasm			IPR000806 (PRINTS); IPR018203 (PRINTS); IPR018203 (PFAM); IPR036188 (G3DSA:3.50.50.GENE3D); G3DSA:3.30.519.10 (GENE3D); G3DSA:1.10.405.10 (GENE3D); PTHR11787:SF20 (PANTHER); IPR018203 (PANTHER); IPR036188 (SUPERFAMILY); SSF54373 (SUPERFAMILY); IPR036188 (SUPERFAMILY)	P:GO:0007264; P:GO:0015031; F:GO:0005092; F:GO:0005093	P:small GTPase mediated signal transduction; P:protein transport; F:GDP-dissociation inhibitor activity; F:Rab GDP-dissociation inhibitor activity
TRUE	INTERPRO, BLASTED, MAPPED, ANNOTATED	NP_001276276.1	serine glyoxylate aminotransferase 3	401	7	0	97.86	4	P:GO:0019265; F:GO:0004760; F:GO:0008453; C:GO:0005777	P:glycine biosynthetic process, by transamination of glyoxylate; F:serine-pyruvate transaminase activity; F:alanine-glyoxylate transaminase activity; C:peroxisome	EC:2.6.1.44; EC:2.6.1.51	Alanine--glyoxylate transaminase; Serine--pyruvate transaminase	IPR015421 (G3DSA:3.40.640.GENE3D); IPR015422 (G3DSA:3.90.1150.GENE3D); IPR024169 (PIRSF); IPR000192 (PFAM); PTHR21152:SF33 (PANTHER); PTHR21152 (PANTHER); IPR020578 (PROSITE_PATTERNS); cd06451 (CDD); IPR015424 (SUPERFAMILY)	F:GO:0003824	F:catalytic activity
TRUE	INTERPRO, BLASTED, MAPPED, ANNOTATED	NP_001276281.1	60S ribosomal protein L11	267	13	0	61.18	5	P:GO:0000027; P:GO:0006412; F:GO:0003723; F:GO:0003735; C:GO:0005840	P:ribosomal large subunit assembly; P:translation; F:RNA binding; F:structural constituent of ribosome; C:ribosome			IPR031310 (PFAM); IPR031309 (PFAM); IPR022803 (G3DSA:3.30.1440.GENE3D); PTHR11994:SF4 (PANTHER); IPR002132 (PANTHER); IPR020929 (PROSITE_PATTERNS); IPR020930 (HAMAP); IPR022803 (SUPERFAMILY)	P:GO:0006412; F:GO:0003735; C:GO:0005840	P:translation; F:structural constituent of ribosome; C:ribosome
TRUE	INTERPRO, BLASTED	NP_001276293.1	ricin B-like lectin R40G3	311	6	0	89.58						G3DSA:2.80.10.50 (GENE3D); mobidb-lite (MOBIDB_LITE); mobidb-lite (MOBIDB_LITE); mobidb-lite (MOBIDB_LITE); mobidb-lite (MOBIDB_LITE); IPR040249 (PANTHER); PTHR31257:SF2 (PANTHER); IPR035992 (SUPERFAMILY)	no GO terms	no GO terms
TRUE	INTERPRO, BLASTED, MAPPED, ANNOTATED	NP_001276295.1	allene oxide synthase	487	20	0	70.99	10	P:GO:0009695; P:GO:0016125; P:GO:0055114; F:GO:0004497; F:GO:0005506; F:GO:0016705; F:GO:0016829; F:GO:0020037; C:GO:0009535; C:GO:0009941	P:jasmonic acid biosynthetic process; P:sterol metabolic process; P:oxidation-reduction process; F:monooxygenase activity; F:iron ion binding; F:oxidoreductase activity, acting on paired donors, with incorporation or reduction of molecular oxygen; F:lyase activity; F:heme binding; C:chloroplast thylakoid membrane; C:chloroplast envelope			IPR002403 (PRINTS); IPR001128 (PFAM); IPR036396 (G3DSA:1.10.630.GENE3D); mobidb-lite (MOBIDB_LITE); PTHR24286:SF186 (PANTHER); PTHR24286 (PANTHER); IPR036396 (SUPERFAMILY)	P:GO:0055114; F:GO:0004497; F:GO:0005506; F:GO:0016705; F:GO:0020037	P:oxidation-reduction process; F:monooxygenase activity; F:iron ion binding; F:oxidoreductase activity, acting on paired donors, with incorporation or reduction of molecular oxygen; F:heme binding
TRUE	INTERPRO, BLASTED, MAPPED, ANNOTATED	NP_001276296.1	chalcone synthase	388	20	0	97.54	2	P:GO:0009813; F:GO:0016210	P:flavonoid biosynthetic process; F:naringenin-chalcone synthase activity	EC:2.3.1.74	Chalcone synthase	IPR016039 (G3DSA:3.40.47.GENE3D); IPR016039 (G3DSA:3.40.47.GENE3D); IPR011141 (PIRSF); IPR012328 (PFAM); IPR001099 (PFAM); IPR011141 (PANTHER); PTHR11877:SF64 (PANTHER); IPR018088 (PROSITE_PATTERNS); cd00831 (CDD); IPR016039 (SUPERFAMILY); IPR016039 (SUPERFAMILY)	P:GO:0009058; F:GO:0016746; F:GO:0016747	P:biosynthetic process; F:transferase activity, transferring acyl groups; F:transferase activity, transferring acyl groups other than amino-acyl groups
TRUE	INTERPRO, BLASTED, MAPPED, ANNOTATED	NP_001276304.1	argininosuccinate synthase, chloroplastic-like	476	9	0	91.76	6	P:GO:0000050; P:GO:0000053; P:GO:0006526; F:GO:0004055; F:GO:0005524; C:GO:0005737	P:urea cycle; P:argininosuccinate metabolic process; P:arginine biosynthetic process; F:argininosuccinate synthase activity; F:ATP binding; C:cytoplasm	EC:6.3.4.5	Argininosuccinate synthase	IPR024074 (G3DSA:3.90.1260.GENE3D); IPR014729 (G3DSA:3.40.50.GENE3D); IPR001518 (PFAM); IPR001518 (TIGRFAM); IPR001518 (PANTHER); PTHR11587:SF2 (PANTHER); IPR018223 (PROSITE_PATTERNS); IPR018223 (PROSITE_PATTERNS); IPR023434 (HAMAP); IPR023434 (CDD); SSF52402 (SUPERFAMILY); IPR024074 (SUPERFAMILY)	P:GO:0006526; F:GO:0004055; F:GO:0005524	P:arginine biosynthetic process; F:argininosuccinate synthase activity; F:ATP binding
TRUE	INTERPRO, BLASTED, MAPPED, ANNOTATED	NP_001276313.1	probable inactive purple acid phosphatase 1 isoform X1	623	20	0	73.11	3	P:GO:0016311; F:GO:0003993; F:GO:0046872	P:dephosphorylation; F:acid phosphatase activity; F:metal ion binding	EC:3.1.3.2	Acid phosphatase	IPR040974 (PFAM); IPR025733 (PFAM); IPR029052 (G3DSA:3.60.21.GENE3D); IPR004843 (PFAM); IPR015914 (PFAM); PTHR45778 (PANTHER); PTHR45778:SF13 (PANTHER); IPR041792 (CDD); IPR008963 (SUPERFAMILY); SSF56300 (SUPERFAMILY)	F:GO:0003993; F:GO:0016787; F:GO:0046872	F:acid phosphatase activity; F:hydrolase activity; F:metal ion binding
TRUE	INTERPRO, BLASTED, MAPPED, ANNOTATED	NP_001276320.1	phosphoglycolate phosphatase 2	369	14	0	91.2	2	P:GO:0016311; F:GO:0008967	P:dephosphorylation; F:phosphoglycolate phosphatase activity	EC:3.1.3.18	Phosphoglycolate phosphatase	IPR023214 (G3DSA:3.40.50.GENE3D); IPR006349 (TIGRFAM); PF13242 (PFAM); IPR006357 (TIGRFAM); IPR023214 (G3DSA:3.40.50.GENE3D); IPR006357 (PFAM); PTHR19288:SF73 (PANTHER); PTHR19288 (PANTHER); cd07510 (CDD); IPR036412 (SUPERFAMILY)	F:GO:0016791	F:phosphatase activity
TRUE	INTERPRO, BLASTED, MAPPED, ANNOTATED	NP_001276321.1	uncharacterized protein LOC100809469	268	11	0	90.56	5	P:GO:0035493; F:GO:0000149; C:GO:0000323; C:GO:0005768; C:GO:0016021	P:SNARE complex assembly; F:SNARE binding; C:lytic vacuole; C:endosome; C:integral component of membrane			PTHR15157 (PANTHER); PTHR15157:SF19 (PANTHER); IPR036412 (SUPERFAMILY)	no GO terms	no GO terms
TRUE	INTERPRO, BLASTED, MAPPED, ANNOTATED	NP_001303807.1	phi class glutathione S-transferase	418	20	0	69.47	4	P:GO:0006414; F:GO:0003746; F:GO:0005515; F:GO:0016740	P:translational elongation; F:translation elongation factor activity; F:protein binding; F:transferase activity			IPR001662 (PFAM); IPR004045 (PFAM); IPR036433 (G3DSA:3.30.70.GENE3D); G3DSA:1.20.1050.10 (GENE3D); IPR004046 (PFAM); IPR036249 (G3DSA:3.40.30.GENE3D); IPR040079 (mobidb-MOBIDB_LITE); mobidb-lite (MOBIDB_LITE); PTHR44372:SF2 (PANTHER); PTHR44372 (PANTHER); IPR001662 (PROSITE_PROFILES); IPR010987 (PROSITE_PROFILES); IPR004045 (PROSITE_PROFILES); cd03044 (CDD); cd03181 (CDD); IPR036433 (SUPERFAMILY)…	P:GO:0006414; F:GO:0003746; F:GO:0005515	P:translational elongation; F:translation elongation factor activity; F:protein binding
[truncated: 1,914 more rows]

## Sheet: T1S-2
Nr	Tags	Seq Name	Description	Length	Hits	e-value	sim mean	#GO	GO IDS	GO names	Enzyme codes	Enzyme name	InterPRO IDs	InterPro GO IDs	InterPro GO names
TRUE	INTERPRO, BLASTED, MAPPED, ANNOTATED	NP_001234945.1	hypothetical protein GLYMA_13G167300	212	7	1.42267e-157	96.37	1	C:GO:0016021	C:integral component of membrane			IPR021467 (PFAM); PTHR35550:SF2 (PANTHER); IPR021467 (PANTHER)	no GO terms	no GO terms
[truncated: 2,426 more rows]

## Sheet: T1S-3
Nr	Tags	Seq Name	Description	Length	Hits	e-value	sim mean	#GO	GO IDS	GO names	Enzyme codes	Enzyme name	InterPRO IDs	InterPro GO IDs	InterPro GO names
[truncated: 2,232 more rows]

## Sheet: T3S-1
Nr	Tags	Seq Name	Description	Length	Hits	e-value	sim mean	#GO	GO IDS	GO names	Enzyme codes	Enzyme name	InterPRO IDs	InterPro GO IDs	InterPro GO names
[truncated: 2,584 more rows]

## Sheet: T3S-2
Nr	Tags	Seq Name	Description	Length	Hits	e-value	sim mean	#GO	GO IDS	GO names	Enzyme codes	Enzyme name	InterPRO IDs	InterPro GO IDs	InterPro GO names
[truncated: 2,577 more rows]

[truncated: 7 more sheets: T3S-3, T4S-1, T4S-2, T4S-3, T7S-1, T7S-2, T7S-3]
